# Supplementary material for: Systematic identification of factors involved in the silencing of germline genes in mouse embryonic stem cells
Source: Nucleic Acids Res. 2023 Feb 11;51(7):3130–49. doi: 10.1093/nar/gkad071 (PMC10123117; doi:10.1093/nar/gkad071)
Supplement: gkad071_Supplemental_Files [file gkad071_supplemental_files.zip]

Archive with 9 entries (9 files):
- Supplementary Figures.pdf
- Supplementary Table S1_ChIPSeq datasets.xlsx
- Supplementary Table S2_siRNA+gRNA+primer sequences.xlsx
- Supplementary Table S3_RRBS stastistics.xlsx
- Supplementary Table S4_Mageck_Screen analysis.xlsx
- Supplementary Table S5_RNAseq analysis_siRNA experiments.xlsx
- Supplementary Table S6_RNAseq analysis_Usp7KO clones.xlsx
- Supplementary Table S7_USP7_Mass Spectrometry.xlsx
- Supplementary Table S8_Expression analysis of TEs.xlsx
