# Supplementary material for: Systematic identification of factors involved in the silencing of germline genes in mouse embryonic stem cells
Source: Nucleic Acids Res. 2023 Feb 11;51(7):3130–49. doi: 10.1093/nar/gkad071 (PMC10123117; doi:10.1093/nar/gkad071)
Supplement: gkad071_Supplemental_Files [file gkad071_supplemental_files.zip › Supplementary Table S1_ChIPSeq datasets.xlsx]

## Sheet: Histone marks_all HCP
	log2(FC)	Rank	condition	paper	studyID	experimentID	sampleID
H3K9ME3	1.20244	1	H3K9ME3_ESV65-serum	kumar_nature_2014	GSE60749	GSM1487056	SRR1557683
H3K27ME3	1.03095	2	H3K27ME3_ESE14-serum	xiao_cell_2012	GSE36114	GSM2111307	SRR3345514
H2AK119UB	0.842313	3	H2AK119UB_ESV65-serum	yang_natCom_2014	GSE52899	GSM1277675	SRR1041594
H3K27ME2	0.486344	4	H3K27ME2_ESE14-serum	ferrari_molCell_2014	GSE40118	GSM985053	SRR539339
H1C	0.444874	5	H1C_ES-serum	cao_plosGen_2013	GSE46134	GSM1124787	SRR828748
H1D	0.425735	6	H1D_ES-serum	cao_plosGen_2013	GSE46134	GSM1124783	SRR828744
H3K4ME1	0.398886	7	H3K4ME1_ESE14-serum	joshi_cellStemCell_2015	GSE72164	GSM1856423	SRR2173756
H2AZ	0.338065	8	H2AZ_ESE14-serum	xiao_cell_2012	GSE36114	GSM881348	SRR414935
H2BK20AC	0.240868	9	H2BK20AC_ESE14-serum	kumar_genomeRes_2016	GSE72886	GSM1874093	SRR2338358
H3K9ME2	0.159208	10	H3K9ME2_ES-WTPcgf6-serum	endoh_elife_2017	GSE87484	GSM2482353	SRR5242652
MACROH2A	0.118987	11	MACROH2A_ESE14-serum	creppe_molCellBiol_2012	GSE35087	GSM861829	SRR398741
H4R3ME2	0.0520253	12	H4R3ME2_ES-ESGROmedium	girardot_NAR_2014	GSE37604	GSM1045500	SRR621437
H3	0.0442416	13	H3_ES-serum	chronis_cell_2017	GSE90895	GSM2417120	SRR5077668
H3K27ME1	0.0413401	14	H3K27ME1_ESE14-serum	ferrari_molCell_2014	GSE40118	GSM985054	SRR539340
H33	0.0150624	15	H33_ES-serum	goldberg_cell_2010	GSE16893	GSM423355	SRR036139,SRR036140,SRR036141
H2AX	-0.0156376	16	H2AX_ES-serum	wu_cellStemCell_2014	GSE42306	GSM1037480	SRR617190
H32	-0.0224002	17	H32_ES-serum	goldberg_cell_2010	GSE16893	GSM423359	SRR036145,SRR036146,SRR036147
H4K20ME3	-0.0837494	18	H4K20ME3_ES-serum	mikkelsen_nature_2007	GSE12241	GSM307622	SRR007438,SRR007437
H3K4ME2	-0.196853	19	H3K4ME2_ESE14-serum	xiao_cell_2012	GSE36114	GSM881353	SRR414940
H3K36ME3	-0.237673	20	H3K36ME3_ESE14-serum	marks_cell_2012	GSE23943	GSM590119	SRR064964
H10	-0.39403	21	H10_ES-serum	cao_plosGen_2013	GSE46134	GSM1124794	SRR828755
H2AZAC	-0.547341	22	H2AZAC_ESCMT1-serum	hu_cellStemCell_2013	GSE34483	GSM849929	SRR390386,SRR390387
H3K56AC	-0.570802	23	H3K56AC_ESE14-serum	tan_pnas_2013	GSE47387	GSM1148636	SRR867641
H3K27AC	-0.75467	24	H3K27AC_ESE14-serum	joshi_cellStemCell_2015	GSE72164	GSM1856425	SRR2173758
H2BUB	-0.953452	25	H2BUB_ESE14-serum	liefke_molCell_2016	GSE90045	GSM2281275	SRR4034958
H3K79ME2	-1.30794	26	H3K79ME2_ES-serum	li_cellStemCell_2015	GSE62864	GSM1534640	SRR1635424
H3K9AC	-1.58546	27	H3K9AC_ESBRUCE4	mouse_encode	GSE31039	GSM1000127	SRR566895,SRR566896
H3K4ME3	-2.08629	28	H3K4ME3_E14-serum	marks_cell_2012	GSE23943	GSM590111	SRR064956

## Sheet: Histone marks_silenced HCP
	log2(FC)	Rank	condition	paper	studyID	experimentID	sampleID
H3K9ME3	0.911537	1	H3K9ME3_ESV65-serum_1
H2BK20AC	0.487883	2	H2BK20AC_ESE14-serum_1
H3K27ME2	0.439169	3	H3K27ME2_ESE14-serum_1
H2AK119UB	0.301653	4	H2AK119UB_ESV65-serum_1
H1C	0.290569	5	H1C_ES-serum_1
H1D	0.244828	6	H1D_ES-serum_1
H2AZ	0.236904	7	H2AZ_ESE14-serum_1
H3K27ME1	0.154512	8	H3K27ME1_ESE14-serum_1
H3	0.138106	9	H3_ES-serum_1
H2AZAC	0.130429	10	H2AZAC_ESCMT1-serum_1
H3K9ME2	0.126285	11	H3K9ME2_ES-WTPcgf6-serum_1
MACROH2A	0.10266	12	MACROH2A_ESE14-serum_1
H3K79ME2	0.0503808	13	H3K79ME2_ES-serum_1
H32	0.036078	14	H32_ES-serum_1
H33	0.0339945	15	H33_ES-serum_1
H3K27AC	0.0306687	16	H3K27AC_ESE14-serum_1
H2BUB	0.00700863	17	H2BUB_ESE14-serum_1
H2AX	-0.00764295	18	H2AX_ES-serum_1
H3K4ME1	-0.0128725	19	H3K4ME1_ESE14-serum_1
H3K36ME3	-0.0211824	20	H3K36ME3_ESE14-serum_1
H4K20ME3	-0.0435878	21	H4K20ME3_ES-serum_1
H4R3ME2	-0.0682	22	H4R3ME2_ES-ESGROmedium_1
H3K27ME3	-0.153431	23	H3K27ME3_ESE14-serum_1
H3K56AC	-0.285996	24	H3K56AC_ESE14-serum_1
H10	-0.450678	25	H10_ES-serum_1
H3K4ME2	-0.629273	26	H3K4ME2_ESE14-serum_1
H3K9AC	-0.93955	27	H3K9AC_ESBRUCE4_1
H3K4ME3	-1.139	28	H3K4ME3_E14-serum_1

## Sheet: Proteins_all HCP
	log2(FC)	Rank	condition	paper	studyID	experimentID	sampleID
MGA	2.32174	1	MGA_ESJ1-serum	stielow_plosGenet_2018	PRJEB66757	ERX2161379	ERS1884691
L3MBTL2	2.22972	2	L3MBTL2_ESJ1-serum	stielow_plosGenet_2018	PRJEB66757	ERX2161378	ERS1884690
E2F6	2.18118	3	E2F6_ES-serum	dahlet_natCom_2021	GSE149025	GSM4487618	SRR11581604
MBD1B	2.04869	4	MBD1B_ES-serum	baubec_cell_2013	GSE39610	GSM972985	SRR527148,SRR527147
RIF1	1.9228	5	RIF1_ESE14-serum	li_nar_2017	GSE98256	GSM2589868	SRR5482819
PCGF6	1.81164	6	PCGF6_ESJ1-serum	stielow_plosGenet_2018	PRJEB66757	ERX2161380	ERS1884692
MBD1A	1.54075	7	MBD1A_ES-serum	baubec_cell_2013	GSE39610	GSM972972	SRR527126,SRR527127
SUMO2	1.54007	8	SUMO2_ESE14-serum	yang_cell_2015	GSE70799	GSM1819197	SRR2098962
SETDB1	1.53692	9	SETDB1_ESE14-serum	yuan_genesDev_2009	GSE17642	GSM440256	SRR031684,SRR031683
RYBP	1.53369	10	RYBP_ESE14-serum	morey_cellRep_2013	GSE42466	GSM1041375	SRR620207
KDM5C	1.27593	11	KDM5C_ESBIRA-serum	outchkourov_cellRep_2013	GSE34975	GSM859660	SRR397778
MBD2A	1.1039	12	MBD2A_ES-serum	baubec_cell_2013	GSE39610	GSM972973	SRR527128,SRR527129,SRR696658
CBX5	1.06317	13	CBX5_ESCBX5GFP-serum	Bulut-Karslioglu_molCell_2014	GSE57092	GSM1375159	SRR1262953,SRR1262954
MECP2	1.01877	14	MECP2_ES-serum	baubec_cell_2013	GSE39610	GSM972976	SRR696681,SRR527134,SRR527133
MAX	0.977452	15	MAX_ESE14-serum	krepelova_PLosOne_2014	GSE48175	GSM1171650	SRR915919
DPPA2	0.893773	16	DPPA2_ES129-serum	hernandez_cellStemCell	GSE117171	GSM3272842	SRR7526085
EHMT2	0.881914	17	G9A_ESTT2-serum	mozetta_molCell_2014	GSE46536	GSM1215219	SRR976061,SRR976062,SRR976063,SRR976064
PCGF3	0.714357	18	PCGF3_ESE14-serum	scelfo_molCell_2019	GSE122715	GSM3483843	SRR8208104
ZFX	0.689068	19	ZFX_ESE14-serum	chen_cell_2008	GSE11431	GSM288352	SRR002035,SRR002036,SRR002037,SRR002038
DNMT3A	0.650146	20	DNMT3A_ES-serum	baubec_nature_2015	GSE57412	GSM1382258	SRR1274747
TRIM28	0.63325	21	TRIM28_ES-serum	rowe_genomeRes_2013	GSE41903	GSM1032198	SRR611529
ZNF384	0.614445	22	ZNF384_ESE14	mouse_encode	GSE36030	GSM1003807	SRR574796,SRR574797
DNMT3B	0.609736	23	DNMT3B_ES-serum	baubec_nature_2015	GSE57412	GSM1382260	SRR1274749
MBD4	0.564163	24	MBD4_ES-serum	baubec_cell_2013	GSE39610	GSM972975	SRR527131,SRR527132
RING1B	0.497246	25	RING1B_ESE14-serum	morey_cellRep_2013	GSE42466	GSM1041372	SRR620204
DPPA4	0.451691	26	DPPA4_ES129-serum	hernandez_cellStemCell	GSE117171	GSM3272843	SRR7526086
SUV39H1	0.395961	27	SUV39H1_ESSUV39H1HA-serum	bulutKarslioglu_molCell_2014	GSE57092	GSM1375157	SRR1262949,SRR1262950
KDM2A	0.338314	28	KDM2A_ESV65-serum	blackledge_molCell_2010	GSE18588	GSM462291	SRR036789
CHD4	0.327629	29	CHD4_ES46C-serum	dedieuleveult_nature_2016	GSE64825	GSM1581293	SRR1747932
CTCF	0.28955	30	CTCF_ESE14-serum	handoko_natGenet_2011	GSE28247	GSM699165	SRR172854,SRR172853
NIPBL	0.262484	31	NIPBL_ESV65-serum	kagey_nature_2010	GSE22562	GSM560350	SRR058990
ZIC3	0.211125	32	ZIC3_ESV65-serum	luo_molCell_2015	GSE61188	GSM1571964	SRR1734331,SRR1734332
KDM1A	0.158377	33	KDM1A_ESV65-serum	whyte_nature_2012	GSE27841	GSM687281	SRR122469
E2F4	0.153117	34	E2F4_ESJ1tag-serum	beck_natCommun_2014	GSE48666	GSM1183113	SRR2141927
PCGF1	0.141306	35	PCGF1_ESE14-serum	scelfo_molCell_2019	GSE122715	GSM3483833	SRR8208094
OGT	0.0912822	36	OGT_ESE14-serum	vella_molCell_2013	GSE39154	GSM957084	SRR518937
ZC3H11A	0.0790009	37	ZC3H11A_ESE14	mouse_encode	GSE36030	GSM1003810	SRR574802,SRR574803
PRDM4	0.0629988	38	PRDM4_ESCCEPRDM4GFP	bogani_molCellBiol_2013	GSE48372	GSM1176676	SRR923441
OCT4	0.0532121	39	OCT4_ESE14-serum	chen_cell_2008	GSE11431	GSM288346	SRR002012,SRR002013,SRR002014,SRR002015
PHF19	0.0496166	40	PHF19_ESE14-serum	ballare_natStructMolBiol_2012	GSE41589	GSM1019775	SRR592590
P300	0.0441561	41	P300_ESE14-serum	handoko_natGenet_2011	GSE28247	GSM699164	SRR172850,SRR172851,SRR172852
CBP	0.0306696	42	CBP_ESV65-serum	hnisz_cell_2013	GSE51522	GSM1246866	SRR1014797
NCOA3	0.0275501	43	NCOA3_ESE14-serum	percharde_genesDev_2012	GSE37262	GSM915092	SRR486152
SSRP1	0.0175302	44	SSRP1_ESE14-serum	chen_NAR_2020	GSE141791	GSM4711600	SRR12395623
UHRF1	0.0161529	45	UHRF1_ESUHRF1ffMYC-serum	sharif_cellStemCell_2016	GSE77779	GSM2059181	SRR3160210
RAD21	0.0125101	46	RAD21_ESV65-serum	dowen_stemCellRep_2013	GSE33346	GSM824847	SRR361431
CBX3	0.00790736	47	CBX3_ESV65-serum	sridharan_natCellBiol_2013	GSE44242	GSM1081158	SRR707086
KDM5B	-0.00942273	48	KDM5B_ESR1-serum	kidder_genomeBiol_2014	GSE53087	GSM1282126	SRR1044605
NCOR2	-0.0236412	49	NCOR2_ES-serum	zhaung_natCellBio_2018	GSE70740	GSM1817005	SRR2096645
KAT2A	-0.0712399	50	KAT2A_ESAB1-serum	hirsch_genesDev_2015	GSE67710	GSM1654727	SRR1959369
LAMINB	-0.0882844	51	LAMINB_ESE14-serum	handoko_natGenet_2011	GSE28247	GSM699167	SRR172858,SRR172857
KDM4B	-0.122309	52	KDM4B_ESE14-serum	das_molCell_2014	GSE43229	GSM1058995	SRR643523
PCGF2	-0.126986	53	PCGF2_ESE14-serum	scelfo_molCell_2019	GSE122715	GSM3483838	SRR8208099
SOX2	-0.145506	54	SOX2_ESE14-serum	chen_cell_2008	GSE11431	GSM288347	SRR002023,SRR002024,SRR002025,SRR002026
CHD6	-0.155084	55	CHD6_ES46C-serum	dedieuleveult_nature_2016	GSE64825	GSM1581294	SRR1747933
SUZ12	-0.190386	56	SUZ12_ESE14-serum	ballare_natStructMolBiol_2012	GSE41589	GSM1019771	SRR592586
ESRRB	-0.202087	57	ESRRB_ESE14-serum	chen_cell_2008	GSE11431	GSM288355	SRR001992,SRR001993,SRR001994,SRR001995
NANOG	-0.205456	58	NANOG_ESE14-serum	chen_cell_2008	GSE11431	GSM288345	SRR002004,SRR002005,SRR002006,SRR002007,SRR002008,SRR002009,SRR002010,SRR002011
MBD3A	-0.234665	59	MBD3A_ES-serum	baubec_cell_2013	GSE39610	GSM972974	SRR696667,SRR696673
SMC1	-0.276708	60	SMC1_ESV65-serum	kagey_nature_2010	GSE22562	GSM560341	SRR058981
MLL2	-0.28739	61	MLL2_ESE14MLL2GFP-serum	denissov_development_2014	GSE52071	GSM1258241	SRR1024081
REST	-0.288521	62	REST_ESE14-serum	dietrich_plosGenet_2012	GSE48122	GSM1169010	SRR908377
BAP1	-0.304868	63	BAP1_ES-serum	he_science_2019	GSE120302	GSM3397967	SRR7889550
HDAC2	-0.32013	64	HDAC2_ESV65-serum	whyte_nature_2012	GSE27841	GSM687280	SRR122468
WDR5	-0.322681	65	WDR5_ESCCE-serum	ang_cell_2011	GSE22934	GSM566279	SRR060173
YY1	-0.324903	66	YY1_ES-serum	sigova_science_2015	GSE68195	GSM1665555	SRR1991255
MYC	-0.325962	67	MYC_ESE14tag-serum	krepelova_PLosOne_2014	GSE48175	GSM1171648	SRR915917
DMAP1	-0.330674	68	DMAP1_ESJ1tag-serum	beck_natCommun_2014	GSE48666	GSM1183112	SRR2141926
ATRX	-0.344045	69	ATRX_ES-serum	sarma_cell_2014	GSE56981	GSM1372574	SRR1258446
CAPH2	-0.345982	70	CAPH2_ESV65-serum	dowen_stemCellRep_2013	GSE30919	GSM766450	SRR316190
CAPD3	-0.363426	71	CAPD3_ESV65-serum	dowen_stemCellRep_2013	GSE33346	GSM824840	SRR361424
ASH2L	-0.363513	72	ASH2L_ESE14ASH2LGFP-serum	denissov_development_2014	GSE52071	GSM1258240	SRR1270145
HDAC1	-0.387739	73	HDAC1_ESV65-serum	whyte_nature_2012	GSE27841	GSM687278	SRR122466
MSL1	-0.396117	74	MSL1_ESE14-serum	ravens_elife_2014	GSE53797	GSM1300939	SRR1068232
ELONGINBC	-0.401883	75	ELONGINBC_ESE14-serum	liefke_molCell_2016	GSE90045	GSM2027600	SRR3085646
MLL4	-0.41199	76	MLL4_ESKH2-serum	hu_molCellBiol_2013	GSE51176	GSM1240119	SRR1002919,SRR1002920
EP400	-0.41218	77	EP400_ES46C-serum	dedieuleveult_nature_2016	GSE64825	GSM1581300	SRR1747939
CAPG	-0.429171	78	CAPG_ESV65-serum	dowen_stemCellRep_2013	GSE33346	GSM824842	SRR361426
KLF4	-0.436598	79	KLF4_ESE14-serum	chen_cell_2008	GSE11431	GSM288354	SRR002000,SRR002001,SRR002002,SRR002003
MED12	-0.447817	80	MED12_ESV65-serum	kagey_nature_2010	GSE22562	GSM560346	SRR058986
CHD8	-0.450297	81	CHD8_ES46C-serum	dedieuleveult_nature_2016	GSE64825	GSM1581296	SRR1747935
TOP2A	-0.456163	82	TOP2A_ESBrgffCreER-serum	Dykhuizen_nature_2013	GSE45625	GSM1110842	SRR799668,SRR799669
CHD9	-0.457783	83	CHD9_ES46C-serum	dedieuleveult_nature_2016	GSE64825	GSM1581298	SRR1747937
MAFK	-0.467291	84	MAFK_ESE14	mouse_encode	GSE36030	GSM1003809	SRR574801,SRR574800
CBX7	-0.471222	85	CBX7_ESE14-serum	morey_cellRep_2013	GSE42466	GSM1041373	SRR620205
RAD23B	-0.485532	86	RAD23B_ESD3-serum	cattoglio_pnas_2015	GSE64040	GSM1563242	SRR1702685
TET1	-0.492948	87	TET1_ESE14-serum	wu_nature_2011	GSE26832	GSM659799	SRR096330
DAX1	-0.499764	88	DAX1_ESJ1tag-serum	beck_natCommun_2014	GSE48666	GSM1183116	SRR2141930
HEY2	-0.500076	89	HEY2_ESCM71-DOXneg-serum	weber_jMolCellCardiol_2016	GSE60699	GSM1486066	SRR1556804
HEY1	-0.500546	90	HEY1_ESCM71-DOXneg-serum	weber_jMolCellCardiol_2016	GSE60699	GSM1486064	SRR1556802
MED1	-0.510056	91	MED1_ESV65-serum	kagey_nature_2010	GSE22562	GSM560347	SRR058987
KAT5	-0.541676	92	KAT5_ESE14-serum	ravens_epigeneticsChromatin_2015	GSE69671	GSM1706504	SRR2056996
AFF4	-0.542443	93	AFF4_ESKH2-serum	lin_genesDev_2011	GSE30267	GSM749810	SRR299132
CXXC1	-0.545423	94	CXXC1_ESE14CXXC1GFP-serum	denissov_development_2014	GSE52071	GSM1258239	SRR1270144
NRF1	-0.553502	95	NRF1_ES159-serum	bardet_nature_2015	GSE67867	GSM1891641	SRR2500883
TDG	-0.582841	96	TDG_ESE14-serum	neri_cellRep_2015	GSE55657	GSM1341311	SRR1184633
DPY30	-0.603822	97	DPY30_ESE14-serum	jiang_cell_2011	GSE26136	GSM651192	SRR167662
SIN3A	-0.636654	98	SIN3A_ESE14-serum	williams_nature_2011	GSE24841	GSM611196	SRR070929
SPT5	-0.737493	99	SPT5_ESV65-serum	rahl_cell_2010	GSE20530	GSM515665	SRR036738
MTF2	-0.761682	100	MTF2_ESR1-serum	walker_cellStemCell_2010	GSE16526	GSM415050	SRR035237,SRR035238,SRR035239,SRR035240
EED	-0.767656	101	EED_ESA312-serum	zepedaMartinez_sciAdv_2020	GSE136584	GSM4052106	SRR10032664
RBBP5	-0.816169	102	RBBP5_ESCCE-serum	ang_cell_2011	GSE22934	GSM566278	SRR060172
BRG1	-0.816192	103	BRG1_ES	chronis_cell_2017	GSE90895	GSM2417177	SRR5077725
ELL3	-0.828919	104	ELL3_ES-serum	lin_cell_2013	GSE38148	GSM935891	SRR499925
KDM2B	-0.846797	105	KDM2B_ESE14-serum	aljazi_iScience_2020	GSE157749	GSM4774524	SRR12618966
ZIC2	-0.849816	106	ZIC2_ESV65-serum	luo_molCell_2015	GSE61188	GSM1499116	SRR1569081,SRR1569082
CTR9	-0.859444	107	CTR9_ESV65-serum	rahl_cell_2010	GSE20530	GSM515666	SRR036739
KDM5A	-0.876986	108	KDM5A_ESLF2-serum	peng_cell_2009	GSE18776	GSM480163	SRR034191,SRR034764
KDM4C	-0.880603	109	KDM4C_ESE14-serum	das_molCell_2014	GSE43229	GSM1058996	SRR643524
EZH2	-0.887883	110	EZH2_ESE14-serum	kaneko_natStructMolBiol_2013	GSE49431	GSM1199182	SRR946802
G4	-0.979652	111	G4_ESWT26-serum	lyu_unpublished	GSE173103	GSM5259791	SRR14300947
PRDM14	-1.04387	112	PRDM14_ES129J-serum	ma_natStructMolBiol_2011	GSE25409	GSM623989	SRR072984
E2F1	-1.06146	113	E2F1_ESE14-serum	chen_cell_2008	GSE11431	GSM288349	SRR001988,SRR001988,SRR001990,SRR001991
POLIISER2P	-1.13395	114	POLIISER2P_ESV65-serum	rahl_cell_2010	GSE20530	GSM515663	SRR036734,SRR036735,SRR036736
NELFA	-1.15704	115	NELFA_ESV65-serum	rahl_cell_2010	GSE20530	GSM515664	SRR036737
POLIISER5P	-1.25793	116	POLIISER5P_ESV65-serum	rahl_cell_2010	GSE20530	GSM515662	SRR036733
JARID2	-1.26729	117	JARID2_ESE14-serum	sanulli_molCell_2015	GSE55630	GSM1340604	SRR1184171
POLII	-1.37419	118	POLII_ESE14-serum	handoko_natGenet_2011	GSE28247	GSM699166	SRR172855,SRR172856
Rloop	-1.40557	119	Rloop_ESWT26-serum	lyu_unpublished	GSE173103	GSM5259796	SRR14300952
EPOP	-1.46097	120	EPOP_ESE14-serum	liefke_molCell_2016	GSE90045	GSM2027594	SRR3085640
HCFC1	-1.49189	121	HCFC1_ESE14	mouse_encode	GSE36030	GSM1003799	SRR574780,SRR574781
POLIIS5	-1.56961	122	POLIIS5_ESE14-serum	liefke_molCell_2016	GSE90045	GSM2027598	SRR3085644

## Sheet: Proteins_silenced HCP
	log2(FC)	Rank	condition	paper	studyID	experimentID	sampleID
E2F6	2.36986	1	E2F6_ES-serum_1
MGA	2.32622	2	MGA_ESJ1-serum_1
L3MBTL2	2.21599	3	L3MBTL2_ESJ1-serum_1
PCGF6	1.88202	4	PCGF6_ESJ1-serum_1
RIF1	1.71495	5	RIF1_ESE14-serum_1
RYBP	1.62427	6	RYBP_ESE14-serum_1
MBD1B	1.5812	7	MBD1B_ES-serum_1
SETDB1	1.48149	8	SETDB1_ESE14-serum_1
ZFX	1.45511	9	ZFX_ESE14-serum_1
KDM5C	1.3736	10	KDM5C_ESBIRA-serum_1
MAX	1.33194	11	MAX_ESE14-serum_1
SUMO2	1.28289	12	SUMO2_ESE14-serum_1
ZNF384	1.22501	13	ZNF384_ESE14_1
MBD1A	1.15421	14	MBD1A_ES-serum_1
MBD2A	1.09207	15	MBD2A_ES-serum_1
CBX5	0.983768	16	CBX5_ESCBX5GFP-serum_1
MECP2	0.982912	17	MECP2_ES-serum_1
NIPBL	0.955817	18	NIPBL_ESV65-serum_2
DPPA2	0.923748	19	DPPA2_ES129-serum_1
PCGF3	0.83245	20	PCGF3_ESE14-serum
E2F4	0.782959	21	E2F4_ESJ1tag-serum_1
CAPD3	0.762451	22	CAPD3_ESV65-serum_1
EHMT2	0.748799	23	G9A_ESTT2-serum_1
NRF1	0.729373	24	NRF1_ES159-serum_1
MBD4	0.718733	25	MBD4_ES-serum_1
YY1	0.698253	26	YY1_ES-serum_1
DNMT3A	0.605309	27	DNMT3A_ES-serum_2
CTCF	0.582465	28	CTCF_ESE14-serum_2
TRIM28	0.552717	29	TRIM28_ES-serum_1
KDM1A	0.547521	30	KDM1A_ESV65-serum_1
DPPA4	0.545282	31	DPPA4_ES129-serum_1
CHD8	0.521867	32	CHD8_ES46C-serum_1
DNMT3B	0.521756	33	DNMT3B_ES-serum_2
KDM2A	0.512911	34	KDM2A_ESV65-serum_1
ZC3H11A	0.490678	35	ZC3H11A_ESE14_1
CHD4	0.478988	36	CHD4_ES46C-serum_2
EP400	0.440202	37	EP400_ES46C-serum_1
MYC	0.420222	38	MYC_ESE14tag-serum_1
SUV39H1	0.366136	39	SUV39H1_ESSUV39H1HA-serum_1
DMAP1	0.34674	40	DMAP1_ESJ1tag-serum_1
KDM5A	0.338427	41	KDM5A_ESLF2-serum_1
CBP	0.328965	42	CBP_ESV65-serum_1
OCT4	0.308	43	OCT4_ESE14-serum_1
KDM4B	0.303647	44	KDM4B_ESE14-serum_1
CBX3	0.291596	45	CBX3_ESV65-serum_1
P300	0.263641	46	P300_ESE14-serum_2
ASH2L	0.262609	47	ASH2L_ESE14ASH2LGFP-serum_1
OGT	0.255211	48	OGT_ESE14-serum_1
RAD21	0.240248	49	RAD21_ESV65-serum_1
ZIC3	0.207234	50	ZIC3_ESV65-serum_1
WDR5	0.203604	51	WDR5_ESCCE-serum_1
E2F1	0.175602	52	E2F1_ESE14-serum_1
MED1	0.174363	53	MED1_ESV65-serum_1
KAT5	0.147064	54	KAT5_ESE14-serum_1
PRDM4	0.147054	55	PRDM4_ESCCEPRDM4GFP_1
CAPH2	0.135383	56	CAPH2_ESV65-serum_1
ELONGINBC	0.131108	57	ELONGINBC_ESE14-serum_1
SSRP1	0.125318	58	SSRP1_ESE14-serum_1
NCOA3	0.125291	59	NCOA3_ESE14-serum_1
CAPG	0.119222	60	CAPG_ESV65-serum_1
MAFK	0.107271	61	MAFK_ESE14_1
CHD6	0.102236	62	CHD6_ES46C-serum_1
LAMINB	0.0943942	63	LAMINB_ESE14-serum_1
AFF4	0.0854422	64	AFF4_ESKH2-serum_1
NANOG	0.068914	65	NANOG_ESE14-serum_1
POLII	0.0645281	66	POLII_ESE14-serum_1
MLL4	0.044522	67	MLL4_ESKH2-serum_1
SPT5	0.0392084	68	SPT5_ESV65-serum_1
KDM5B	0.0337493	69	KDM5B_ESR1-serum_1
SOX2	0.0328134	70	SOX2_ESE14-serum_1
NCOR2	0.0276657	71	NCOR2_ES-serum_1
ESRRB	0.02532	72	ESRRB_ESE14-serum_1
NELFA	0.0164703	73	NELFA_ESV65-serum_1
DPY30	0.0141673	74	DPY30_ESE14-serum_1
UHRF1	-0.00510443	75	UHRF1_ESUHRF1ffMYC-serum_1
RAD23B	-0.00662474	76	RAD23B_ESD3-serum_1
CXXC1	-0.0144033	77	CXXC1_ESE14CXXC1GFP-serum_1
KAT2A	-0.0612179	78	KAT2A_ESAB1-serum_1
CHD9	-0.0714269	79	CHD9_ES46C-serum_1
KLF4	-0.0771839	80	KLF4_ESE14-serum_1
MLL2	-0.0798396	81	MLL2_ESE14MLL2GFP-serum_1
HDAC2	-0.0825744	82	HDAC2_ESV65-serum_2
SMC1	-0.0907987	83	SMC1_ESV65-serum_1
ATRX	-0.112984	84	ATRX_ES-serum_1
HDAC1	-0.115201	85	HDAC1_ESV65-serum_2
MED12	-0.131012	86	MED12_ESV65-serum_1
POLIISER5P	-0.146832	87	POLIISER5P_ESV65-serum_1
MBD3A	-0.154719	88	MBD3A_ES-serum_1
DAX1	-0.181444	89	DAX1_ESJ1tag-serum_1
SIN3A	-0.182	90	SIN3A_ESE14-serum_1
HEY1	-0.189877	91	HEY1_ESCM71-DOXneg-serum_1
MSL1	-0.208567	92	MSL1_ESE14-serum_1
HCFC1	-0.213799	93	HCFC1_ESE14_1
HEY2	-0.23276	94	HEY2_ESCM71-DOXneg-serum_1
PCGF1	-0.244016	95	PCGF1_ESE14-serum
PHF19	-0.245864	96	PHF19_ESE14-serum_1
BAP1	-0.262352	97	BAP1_ES-serum_1
POLIIS5	-0.275156	98	POLIIS5_ESE14-serum_1
CTR9	-0.307399	99	CTR9_ESV65-serum_1
ELL3	-0.31268	100	ELL3_ES-serum_1
TET1	-0.323223	101	TET1_ESE14-serum_1
TDG	-0.334576	102	TDG_ESE14-serum_1
REST	-0.339924	103	REST_ESE14-serum_1
RBBP5	-0.354668	104	RBBP5_ESCCE-serum_1
BRG1	-0.394622	105	BRG1_ES_1
G4	-0.432743	106	G4_ESWT26-serum_1
TOP2A	-0.466148	107	TOP2A_ESBrgffCreER-serum_1
EPOP	-0.479888	108	EPOP_ESE14-serum_1
POLIISER2P	-0.614315	109	POLIISER2P_ESV65-serum_1
ZIC2	-0.614948	110	ZIC2_ESV65-serum_1
KDM4C	-0.625806	111	KDM4C_ESE14-serum_1
Rloop	-0.671833	112	Rloop_ESWT26-serum_2
RING1B	-0.686798	113	RING1B_ESE14-serum_1
KDM2B	-0.772603	114	KDM2B_ESE14-serum_1
PRDM14	-0.849558	115	PRDM14_ES129J-serum_1
PCGF2	-0.895012	116	PCGF2_ESE14-serum
SUZ12	-1.3321	117	SUZ12_ESE14-serum_2
EED	-1.50925	118	EED_ESA312-serum_1
CBX7	-1.56624	119	CBX7_ESE14-serum_1
MTF2	-1.81818	120	MTF2_ESR1-serum_1
EZH2	-1.91937	121	EZH2_ESE14-serum_2
JARID2	-2.38669	122	JARID2_ESE14-serum_1
