# Supplementary material for: Systematic identification of factors involved in the silencing of germline genes in mouse embryonic stem cells
Source: Nucleic Acids Res. 2023 Feb 11;51(7):3130–49. doi: 10.1093/nar/gkad071 (PMC10123117; doi:10.1093/nar/gkad071)
Supplement: gkad071_Supplemental_Files [file gkad071_supplemental_files.zip › Supplementary Table S2_siRNA+gRNA+primer sequences.xlsx]

## Sheet: siRNA
Gene	siRNA	ref Horizon	sequence	Mol W g/mol	Ext Coef (L/mol.cm)
Dnmt1	1	J05679609	GGUAGAGAGUUACGACGAA	13.43	375.135
	2	J05679610	AAGCAAUUCAUGACGAGAA	13.4	378.606
	3	J05679611	GGUCGUGAGUGUUCGGGAA	13.46	362.675
	4	J05679612	GCUGGGAGAUGGCGUCAUA	13.46	361.073
Erh	1	J04170612	UCAUAUAGCCUCUGGGAAA	13.414	376.203
	2	J04170617	CCUUGAAACUGUCGAGUCU	13.429	371.219
	3	J04170618	GGGAAGUAAUUGAGUCGGA	13.429	372.643
	4	J04170619	UGGACUUGGAACAGGUACA	13.429	371.041
Shfm1 (Sem1)	1	J04490909	GAGAAAGCAGGACGGGAUA	13.444	366.591
	2	J04490910	GCACAUGUCUGGGAGGAUA	13.444	366.591
	3	J04490911	GGGCUGGCUUAGAUGAAGA	13.444	363.921
	4	J04490912	CCAGUUACGUGCUGAGCUG	13.459	358.759
Usp7	1	J05224409	GAAUUACAGCACAGCGAUA	13.415	375.135
	2	J05224410	GAAAUGACAUGUACGACGA	13.415	378.339
	3	J05224411	UAAUGAAGCUGACGGCAAU	13.415	373.8
	4	J05224412	AUGAGGAAGUUAAGCCGAA	13.415	375.224

## Sheet: sgRNAs_lentiv2
Gene	gRNA	F primer in plenti 5' --> 3'	R primer in plenti 5' --> 3'
Mga	TGACCTCTGATGTACATACG	CACCGTGACCTCTGATGTACATACG	AAACCGTATGTACATCAGAGGTCAC
Rif1	ATCTATTCCACAGTTCTCCG	CACCGATCTATTCCACAGTTCTCCG	AAACCGGAGAACTGTGGAATAGATC
Max	ATGCACTGGAACGAAAACGT	CACCGATGCACTGGAACGAAAACGT	AAACACGTTTTCGTTCCAGTGCATC
E2f6	CAACTCACATCCACCGAATG	CACCGCAACTCACATCCACCGAATG	AAACCATTCGGTGGATGTGAGTTGC
Dnmt1	ACCTCGGGCCAATCAATCAG	CACCGACCTCGGGCCAATCAATCAG	AAACCTGATTGATTGGCCCGAGGTC
Usp7	GTGTAAGTTCGATGATGACG	CACCGTGTAAGTTCGATGATGACG	AAACCGTCATCATCGAACTTACAC
Kdm5c	AGACTTACCGAAGGTACTGG	CACCGAGACTTACCGAAGGTACTGG	AAACCCAGTACCTTCGGTAAGTCTC
Pcgf6	ATGAAGACACTCTGTAATGG	CACCGATGAAGACACTCTGTAATGG	AAACCCATTACAGAGTGTCTTCATC
Tfdp1	CCTTCATGGAGAAATGCCGC	CACCGCCTTCATGGAGAAATGCCGC	AAACGCGGCATTTCTCCATGAAGGC
Cops3	ATGGAGGAATGATCTATACG	CACCGATGGAGGAATGATCTATACG	AAACCGTATAGATCATTCCTCCATC
H3f3b	AAGCGCGCCCTCTACCGGCG	CACCGAAGCGCGCCCTCTACCGGCG	AAACCGCCGGTAGAGGGCGCGCTTC
Sfswap	ACGATGCTGAGTACGCCACG	CACCGACGATGCTGAGTACGCCACG	AAACCGTGGCGTACTCAGCATCGTC
Rnf2	CCCTTAATTAGATTACAGCG	CACCGCCCTTAATTAGATTACAGCG	AAACCGCTGTAATCTAATTAAGGGC
Naa25	CAAAGCTCTCGACATGTCCG	CACCGCAAAGCTCTCGACATGTCCG	AAACCGGACATGTCGAGAGCTTTGC
Ccnd3	GCTTTGCATCTATACGGACC	CACCGCTTTGCATCTATACGGACC	AAACGGTCCGTATAGATGCAAAGC
Dohh	AAGCCCCCGAAGTGTAAACA	CACCGAAGCCCCCGAAGTGTAAACA	AAACTGTTTACACTTCGGGGGCTTC
Rara	AGATTCTGCGAATCTGCACG	CACCGAGATTCTGCGAATCTGCACG	AAACCGTGCAGATTCGCAGAATCTC
Rybp	ACCAGCTGAGAATTGATGCG	CACCGACCAGCTGAGAATTGATGCG	AAACCGCATCAATTCTCAGCTGGTC
Zbed5	GACTGCCTCAAATACATCAA	CACCGACTGCCTCAAATACATCAA	AAACTTGATGTATTTGAGGCAGTC
Uhrf1	ACCAAGACTCACGTTGCGAG	CACCGACCAAGACTCACGTTGCGAG	AAACCTCGCAACGTGAGTCTTGGTC
Chp1	TCAATGCCTTCTTCTCAGAG	CACCGTCAATGCCTTCTTCTCAGAG	AAACCTCTGAGAAGAAGGCATTGAC
Ei24	ACTTTGCTAAGCACAAACAG	CACCGACTTTGCTAAGCACAAACAG	AAACCTGTTTGTGCTTAGCAAAGTC
Cnot8	ACCCGTCTGGAATCAACACA	CACCGACCCGTCTGGAATCAACACA	AAACTGTGTTGATTCCAGACGGGTC
Mettl14	GTCCAGTGTCTACAAAATGT	CACCGTCCAGTGTCTACAAAATGT	AAACACATTTTGTAGACACTGGAC
Ncl	TCCTATGAAAGCCAAGAGTG	CACCGTCCTATGAAAGCCAAGAGTG	AAACCACTCTTGGCTTTCATAGGAC
Naa20	ATCGTCGCTGAAGCACCTGG	CACCGATCGTCGCTGAAGCACCTGG	AAACCCAGGTGCTTCAGCGACGATC
Erh	ATACTTACACCAGACAGCTG	CACCGATACTTACACCAGACAGCTG	AAACCAGCTGTCTGGTGTAAGTATC
Ddx42	AAACAAGAGCACACTCCCCG	CACCGAAACAAGAGCACACTCCCCG	AAACCGGGGAGTGTGCTCTTGTTTC
Ahctf1	GATGGATGGAGGAGTAAACT	CACCGATGGATGGAGGAGTAAACT	AAACAGTTTACTCCTCCATCCATC
Shfm1	TGAAGATGCACATGTCTGGG	CACCGTGAAGATGCACATGTCTGGG	AAACCCCAGACATGTGCATCTTCAC
L3mbtl2	TGATGGCACACCACCCAATG	CACCGTGATGGCACACCACCCAATG	AAACCATTGGGTGGTGTGCCATCAC
Setdb1_1	CCTACAGCTTCGTGAAGCTA	CACCGCCTACAGCTTCGTGAAGCTA	AAACTAGCTTCACGAAGCTGTAGGC
Setdb1_2	CAACTCACCTTCTGGTCTTT	CACCGCAACTCACCTTCTGGTCTTT	AAACAAAGACCAGAAGGTGAGTTGC
Setdb1_3	AGTTCTCAAGATCTACATAA	CACCGAGTTCTCAAGATCTACATAA	AAACTTATGTAGATCTTGAGAACTC

## Sheet: PCR primers
Genomic PCR (Supplementary Figures S2 and S4)
Name	Primer
Dazl_D1	CAGCAACCACAAGTCAAGGA
Dazl_D2	CTACCAATGCCGTCCACTTT
Dazl_D3	CCCCCTGAACCTGAAACATA
Dazl_D4	TCAACACGAAAGCATTGCTAA
Mael_M1	GCTTAAAAGTGTTTGATTGGTGA
Mael_M2	CCAAATTTGAGTGAAGTATTTTAGGA
Mael_M3	CATGGTGACTCACAGCCATC
Mael_M4	GTTCTCCTCCACGTCTCCAG
Mael_M5	TGGTTTGTCCAAACTCATCAA
Mael_M6	CCATCAATCCATAACCTCCTG
Bisulfite PCR
Gene	Forward primer	Reverse primer
Dazl	GATTTTTGTTATTTTTTAGTTTTTTTAGGAT	AAAATTCTCTCAACTAACCTAACTTATTTCT
RT-qPCR
Gene	Forward primer	Reverse primer
B2m	TATGCTATCCAGAAAACCCCTCAA	GTATGTTCGGCTTCCCATTCTC
Gusb	GATTCAGATATCCGAGGGAAAGG	GCCAACGGAGCAGGTTGA
Rpl13a	GAGTCCGTTGGTCTTGAGGA	GGTTACGGAAACAGGCAGAA
Mael	CCATTTTGGGTGTCACACTG	TCTGTTTGGAATCCAGCTCA
Dazl (in ES cells)	AACAACCCCCTGAGATGAGTT	TTCAGAAGAAGTCGGGCAGT
Dazl (in MEFs)	TCAATTCCTCCAACAAAAACG	ATCAGCAACCACAAGTCAAGG
Hormad1	CAATAAGATATCAACTGAGCATCAATC	TAGGTGATGCAAGATACTGAAACAG
Slc25a31	GGGTTTGGGTGACTGCATTA	AACGGTGTCATAAGCTCCAAA
Sycp1	AGGACCGTTGGACAACGATTGC	CCTTGGTAAAGTTTGGCTCTCTTGG
Erh	TTCAAGGACCGGAACCAACC	TTGTCACTCTGAAGCCACCG
Shfm1	CGTCCTGCTTTCTCTGTCCTAG	AGACATCATAGCATCTGGGAATGT
Usp7	ACGAGCGACAAAGGAGAGAG	TACGCAGAGTGTCCAAGTCG
ChIP-qPCR
Gene	Forward primer	Reverse primer
Spop	TGGTTGGCATTTTATCCCTAGAAC	GCAACATGGCAACTGGAAACA
Actb	AAATCGTGCGTGACATCAAA	TCTCCAGGGAGGAAGAGGAT
Hormad1	CCAGTGACAGTTAAGGCGCA	TACTTTACGCACCGCCTGAG
Mael	GCTCCCGCCCTTAGTAACC	CAGTTTCAGGCTGTTTTCACC
Meioc	TTTGAGCGGGAAACATCTTC	GAAGGAGCAGTTAGCCGACTT
Slc25a31	TGAAGCGGTTTTCCAGTTCT	TCGACATGTTGGACAGAGGA
Btbd18	CTCCTCGTCTGATTGGCTCG	TGACTGCTTCCTTCCTCCCT
