# Supplementary material for: Systematic identification of factors involved in the silencing of germline genes in mouse embryonic stem cells
Source: Nucleic Acids Res. 2023 Feb 11;51(7):3130–49. doi: 10.1093/nar/gkad071 (PMC10123117; doi:10.1093/nar/gkad071)
Supplement: gkad071_Supplemental_Files [file gkad071_supplemental_files.zip › Supplementary Table S3_RRBS stastistics.xlsx]

## Sheet: Sheet1
sample	% unique alignment	mean sequencing depth	number of CpGs covered 8X	bisulfite conversion rate
siRNA control_1	72.41	42.52X	1399822	99.91
siRNA control_2	73.33	50.40X	1498933	99.92
siRNA control_3	71.79	49.04X	1369960	99.92
siRNA Usp7_1	72.68	48.55X	1414374	99.93
siRNA Usp7_2	69.96	43.80X	1379651	99.87
siRNA Usp7_3	71.62	53.72X	1443138	99.95
siRNA Dnmt1_1	70.86	40.64X	1448682	99.93
siRNA Dnmt1_2	69.36	44.84X	1558459	99.85
siRNA Dnmt1_3	70.48	49.65X	1541930	99.92
ES Usp7 WT_1	73.27	79.43X	1503238	99.86
ES Usp7 WT_2	73.08	101.44X	1458582	99.85
ES Usp7 WT_3	72.1	133.80X	1503997	99.85
ES Usp7 WT_4	69.86	127.42X	1429446	99.93
ES Usp7 KO_1	72.67	74.33X	1428889	99.86
ES Usp7 KO_2	71.15	94.17X	1459641	99.83
ES Usp7 KO_3	69.6	111.97X	1501766	99.92
ES Usp7 KO_4	69.25	94.06X	1416294	99.92
