# Supplementary material for: Systematic identification of factors involved in the silencing of germline genes in mouse embryonic stem cells
Source: Nucleic Acids Res. 2023 Feb 11;51(7):3130–49. doi: 10.1093/nar/gkad071 (PMC10123117; doi:10.1093/nar/gkad071)
Supplement: gkad071_Supplemental_Files [file gkad071_supplemental_files.zip › Supplementary Table S4_Mageck_Screen analysis.xlsx]

## Sheet: Mageck_1&2&3
id	p-value	rank	good_sgrna	log(FC)
Mga	2.5164e-07	1	4	4.7981
Rif1	2.5164e-07	2	4	3.5589
Max	2.5164e-07	3	3	4.0019
E2f6	2.5164e-07	4	4	2.8837
Dnmt1	2.5164e-07	5	4	3.0588
Usp7	7.5492e-07	6	4	2.4836
Gnb1l	4.2779e-06	7	3	2.5777
Kdm5c	9.3106e-06	8	4	2.2945
Pcgf6	1.5853e-05	9	2	-0.30522
Tfdp1	2.2899e-05	10	2	0.12076
Cops3	9.0338e-05	11	2	-1.2488
Serpina9	9.3861e-05	12	4	1.6232
H3f3b	0.0001004	13	2	1.8524
Sfswap	0.00014067	14	3	2.3437
Rnf2	0.00014218	15	3	2.1052
Naa25	0.00014671	16	2	-0.78998
Ccnd3	0.00015224	17	4	1.7866
Dohh	0.00017841	18	2	0.33874
Ehmt2	0.00018143	19	3	2.4233
Ahcy	0.00018797	20	2	1.4836
Rara	0.0002066	21	4	1.2555
Cdc25a	0.00023377	22	2	-1.1531
Adat1	0.00032436	23	3	1.7123
Cuedc2	0.00034047	24	2	-1.1777
Nptx2	0.00035456	25	4	1.1091
Rybp	0.0003918	26	2	1.6438
Ehmt1	0.00049044	27	2	1.5727
Zbed5	0.00051812	28	3	1.5721
Spinkl	0.00055486	29	3	1.685
Wnt2	0.00078033	30	3	1.6046
Elf4	0.00080097	31	3	1.5496
P4htm	0.00080852	32	3	1.8624
Ccndbp1	0.00086992	33	3	1.8018
Optc	0.00091119	34	3	1.9798
Uhrf1	0.0010622	35	3	2.0228
Olfr126	0.00119	36	3	2.1098
Chp1	0.0012952	37	1	-5.037
Olfr1008	0.0013133	38	3	1.5048
Agtpbp1	0.0013284	39	3	1.5502
Crabp2	0.0013319	40	2	-1.5407
Ei24	0.0014009	41	3	1.6475
Otp	0.001413	42	2	-1.2007
Dcp2	0.001491	43	3	1.8147
Arap2	0.0015574	44	2	1.0234
Pes1	0.0015861	45	1	-1.2955
Zbtb10	0.0016087	46	2	0.68303
Meaf6	0.0016676	47	3	1.9295
Htr1a	0.0016913	48	2	-1.0395
Chst7	0.0017114	49	3	1.6822
Il20	0.0017693	50	3	1.6486
Zfp593	0.0017824	51	3	1.5006
Cnot8	0.0018644	52	3	1.6241
Plekhg6	0.0018931	53	3	1.4875
Tsen54	0.0019223	54	3	2.0025
Ints2	0.002037	55	2	-0.59636
H2-M3	0.0020637	56	3	1.787
Rgcc	0.0021105	57	2	0.80086
Lyz1	0.0021266	58	2	-1.5207
Zfp281	0.0021508	59	3	1.4607
Bag4	0.0021659	60	2	-1.6703
Mettl14	0.0022268	61	2	1.4066
Wfdc9	0.0022293	62	3	1.5065
Tppp3	0.0022328	63	2	-1.3449
Spag1	0.0022836	64	2	0.84615
Ncl	0.0024115	65	1	-4.1759
Foxn2	0.0024598	66	3	1.4779
Susd3	0.0024829	67	3	1.5305
Zfp711	0.0025292	68	2	-0.32207
Hist1h3h	0.0025609	69	1	-3.192
Olfr1076	0.0025655	70	3	1.2893
4932411N23Rik	0.0025866	71	3	1.4839
Cmas	0.0026123	72	2	-0.57028
Oraov1	0.0026888	73	1	-2.6537
Egr4	0.0027638	74	3	1.3988
Oip5	0.0028287	75	1	-4.9925
Naa20	0.0029696	76	1	-4.9733
Pgap1	0.0029837	77	2	-1.1297
Olfr1249	0.0030124	78	2	-1.3456
Fam19a4	0.0030858	79	2	-1.3865
Hacd3	0.0031176	80	3	1.5803
Ces1a	0.0031181	81	1	-5.5738
E2f4	0.0031357	82	2	1.4712
Fryl	0.003181	83	3	1.3717
Zfp879	0.003186	84	2	-1.2716
Syn1	0.0031986	85	3	1.3034
Sdc2	0.0032197	86	2	1.3343
Erh	0.0032484	87	1	-3.1085
Wfs1	0.0034709	88	2	1.1983
Ndufs1	0.00349	89	2	-0.63187
Zfp462	0.0035126	90	3	1.4427
Hist1h3g	0.003345	91	2	2.047
Aaas	0.0035328	92	3	1.2828
Syngap1	0.0035625	93	3	1.1901
1700080E11Rik	0.003652	94	2	-0.6267
Tsku	0.003653	95	2	1.1559
Btbd1	0.0036717	96	3	1.5665
Ifna6	0.0037084	97	3	1.2655
Myof	0.0037733	98	3	1.3079
Ccdc116	0.0038216	99	2	-1.1196
Fech	0.0038272	100	2	-1.1258
1700018B08Rik	0.003872	101	3	1.252
Ddx42	0.0039364	102	2	-1.2321
Olfr191	0.004034	103	3	1.386
Tmem221	0.0040421	104	3	1.4295
Mrto4	0.0040798	105	1	-3.4681
Lamp5	0.0041302	106	2	1.5062
Olfr1427	0.0041508	107	2	-1.4639
Sod1	0.0042283	108	1	-4.319
Capn8	0.0042434	109	2	0.25223
Afg3l1	0.0042444	110	3	1.5032
Tspan10	0.0043591	111	1	-4.4473
Ccdc24	0.0043632	112	2	-1.8136
Olfr1471	0.0044266	113	3	1.5452
Myc	0.0044452	114	2	-1.4983
Vmn2r100	0.0045086	115	3	1.663
Olfr893	0.0045257	116	3	1.2649
Olfr605	0.0045554	117	3	1.3744
Hspa12a	0.004641	118	2	0.84964
Sgsm3	0.0047577	119	3	1.1629
Srrm4	0.004792	120	2	0.69854
Smarca1	0.0048191	121	2	-1.3723
Olfr1162	0.004879	122	3	1.1385
Amotl2	0.0048886	123	3	1.3106
Nus1	0.0049309	124	1	-4.04
Tec	0.0049978	125	2	-1.0476
Slc25a35	0.0050668	126	1	-5.0761
Tulp4	0.0050668	127	2	-1.0065
Spg20	0.005112	128	2	0.14481
Gm4847	0.0051634	129	2	0.24381
Sez6	0.0052681	130	3	1.1934
Ern2	0.0052922	131	3	1.2813
Tas2r114	0.0053587	132	2	-1.8172
Degs1	0.0053758	133	3	1.5475
Dcaf15	0.0053964	134	3	1.4249
Top2b	0.005494	135	2	-1.6368
9530077C05Rik	0.0055504	136	3	1.1957
Preb	0.0047467	137	1	-5.3639
Gmppa	0.0056385	138	1	-3.2275
Slc29a2	0.0056501	139	3	1.2571
Ttc34	0.0056757	140	2	-1.5598
Ahctf1	0.0057744	141	1	-2.6777
Fam78b	0.0058795	142	3	1.1063
Gata2	0.0059455	143	2	0.85952
H2-Oa	0.0059812	144	3	1.3032
Bcl2a1a	0.0060552	145	3	1.4546
Atp5j2	0.0060587	146	2	-0.31994
Zfp781	0.0062027	147	2	-1.5052
Rcl1	0.0062087	148	1	-3.7378
Uggt2	0.0062177	149	2	-1.3963
Smo	0.00634	150	1	-2.6329
Flcn	0.0064749	151	1	-4.4285
Cryz	0.0064817	152	3	1.0985
Tctex1d2	0.0065338	153	3	1.1428
Eif4enif1	0.0053748	154	1	-4.9506
Rbp7	0.0066043	155	2	1.1357
Rspo1	0.0066133	156	1	-2.2342
Gabarapl2	0.0066657	157	3	1.1292
Srgap1	0.0066682	158	3	1.1022
Mier1	0.0066954	159	3	1.2778
Slc34a1	0.0067381	160	3	1.1633
Lrrfip1	0.0067497	161	1	0.2386
Nuggc	0.0068584	162	2	-0.70914
Vkorc1l1	0.0068851	163	1	-0.99859
Traf3ip3	0.0069233	164	3	1.0451
Krt23	0.0070295	165	1	-2.0258
Mast2	0.007098	166	2	-0.52886
Il31	0.0072168	167	2	-1.5409
Cyp2c38	0.0072771	168	2	-1.5243
Clip4	0.0073023	169	1	-2.7226
Zfand6	0.0073179	170	3	1.0374
Tcf19	0.0073967	171	2	0.18976
AY358078	0.0074573	172	3	1.0961
Rsf1	0.0074966	173	2	-1.092
Olfr550	0.0075202	174	2	-1.7406
1700006E09Rik	0.0075706	175	2	-0.61347
Mob3c	0.0075992	176	2	-1.5113
Bhmt2	0.0076415	177	2	-1.8321
Tgs1	0.0076727	178	2	-1.0823
Asb1	0.0076898	179	3	1.436
Oog3	0.0077105	180	2	0.18542
Calm3	0.0077588	181	3	1.0748
Vmn1r86	0.0077618	182	3	1.3377
Pdgfa	0.0078589	183	2	0.90766
Igsf10	0.0079002	184	2	-1.4537
Bccip	0.0080009	185	1	-4.5662
Rasl11a	0.0080114	186	3	1.5238
Tnni3k	0.0080693	187	2	-1.5478
Gm11568	0.0080864	188	3	1.3525
Aes	0.0081383	189	1	-1.6729
Tor1b	0.008257	190	3	1.1378
Zfp185	0.0082643	191	3	1.285
Rhox2f	0.008329	192	2	-1.4956
Yeats4	0.0084055	193	1	-2.9413
Ppfia1	0.0084085	194	3	1.2203
Lmntd2	0.0084397	195	3	1.0771
Clec2l	0.008481	196	2	-1.807
Ccdc157	0.0085706	197	2	-1.4679
Esp31	0.0086395	198	3	1.0324
Olfr48	0.0087518	199	2	1.1037
E230019M04Rik	0.0088096	200	2	1.0659
Gsto2	0.0088549	201	3	1.0084
Ispd	0.0089556	202	1	0.90464
Ncf4	0.0090286	203	3	1.0576
Snrnp27	0.009091	204	1	-5.0543
Senp2	0.0091644	205	3	1.3376
Leng1	0.0092646	206	2	-1.6968
Cdc7	0.0093351	207	2	-1.1275
Sntb1	0.0093456	208	3	1.2088
Fam101a	0.0093582	209	3	1.1476
Olfr196	0.0093698	210	1	-5.2691
Tmem161b	0.0094211	211	2	-1.5264
Zpld1	0.0094579	212	2	-1.8342
Syt2	0.0094704	213	3	1.0189
Iqgap1	0.0095026	214	2	-1.079
Fam185a	0.0095097	215	2	-1.5516
Eif2s2	0.0096506	216	1	-3.688
Lins	0.0097432	217	3	1.1371
Susd4	0.0098263	218	3	1.1077
Sbsn	0.0099299	219	2	-1.6301
Cd164	0.010057	220	3	1.308
Ip6k1	0.010077	221	2	-1.0304
Mrpl38	0.010079	222	1	-4.9503
Rhbg	0.010141	223	2	0.43745
Pvalb	0.010186	224	3	0.98869
Scg2	0.010217	225	1	-2.9678
Mrpl42	0.010259	226	2	-0.56207
Vmn1r201	0.010349	227	1	-5.3494
Krt6b	0.010488	228	3	0.99205
Olfr399	0.010489	229	1	-3.2524
Ikzf3	0.010509	230	3	1.133
Heatr5a	0.010566	231	3	0.97357
Ciapin1	0.010575	232	3	1.4401
Pxylp1	0.010628	233	2	-1.7844
Fam173b	0.010744	234	2	-1.7079
Mmp11	0.010774	235	2	-1.521
Tfcp2l1	0.010792	236	1	-5.4266
Ice2	0.010884	237	1	-5.0149
Mcrs1	0.010969	238	1	-2.6933
Atp4b	0.01097	239	2	-1.566
Tpst2	0.011028	240	2	-1.8305
Maml2	0.011061	241	1	-5.1431
Pck2	0.011081	242	2	1.2028
Rnf8	0.011164	243	2	-1.3869
Gpr62	0.011223	244	2	0.94918
Rbm17	0.011239	245	1	-4.4962
Coro7	0.011328	246	2	-2.2355
Hagh	0.011415	247	1	-1.8763
Vmn1r151	0.011508	248	1	-3.8482
Hspa1a	0.0091227	249	2	1.6418
Ube2t	0.011613	250	2	-1.4009
Il15	0.011684	251	2	-1.4369
Olfr51	0.011685	252	1	-4.9744
Zmat2	0.011777	253	1	-1.7779
Col6a3	0.011778	254	2	0.88405
Smc5	0.011857	255	2	-1.3525
Trpm3	0.011898	256	2	1.1721
Adnp	0.011942	257	2	1.1586
Itgb3	0.011949	258	2	1.332
Oprl1	0.012033	259	1	-4.503
Mtbp	0.012059	260	2	-0.79577
Vmn2r30	0.012135	261	1	-4.7639
Crisp3	0.012173	262	2	-1.7845
Tspan18	0.012319	263	2	0.16424
4930504O13Rik	0.012329	264	2	-1.6022
Fabp5	0.012416	265	1	-4.7503
Synpr	0.012493	266	2	-1.3125
B3gnt5	0.012501	267	1	-2.2735
Tbca	0.010173	268	1	-4.1449
Fam217b	0.012581	269	2	0.8358
Atl2	0.012678	270	1	-3.7058
Sall1	0.01273	271	2	0.92633
Ly9	0.01277	272	1	-4.3026
Epc2	0.012784	273	2	-1.5397
Pkib	0.012941	274	2	-1.6517
Kif15	0.012947	275	2	1.1088
Ccdc55	0.013042	276	1	-3.0943
Tbkbp1	0.013055	277	2	1.2524
Tmem89	0.013129	278	1	-2.9676
Bdkrb1	0.013167	279	2	0.21664
Ralgapa1	0.013193	280	2	-1.6223
Kcp	0.013221	281	1	-5.0135
S100a13	0.013311	282	2	-1.6813
Wfdc10	0.013419	283	1	-4.7207
Glul	0.013448	284	2	-1.2957
Hoxc10	0.011092	285	2	1.4188
4930558K02Rik	0.013494	286	2	-1.4723
Ammecr1l	0.013571	287	2	-1.4651
Hist1h3f	0.013595	288	2	-0.15015
Adam32	0.01366	289	2	-0.95024
Ttc19	0.01368	290	1	-4.7383
Isca1	0.013834	291	2	-1.4453
Klc3	0.013868	292	1	-4.6678
Iqcf3	0.013905	293	2	-1.2799
Prkrir	0.013964	294	1	-4.1656
Cpne7	0.013982	295	2	0.41514
1700026D08Rik	0.014053	296	1	-3.4835
Adra1d	0.014093	297	2	-1.4382
AA792892	0.014147	298	2	1.0849
Cd300a	0.014208	299	2	1.1439
Olfr1436	0.014328	300	1	-5.7875
Olfr761	0.014421	301	1	-4.8762
C1galt1	0.014605	302	1	-2.5022
Rab9b	0.014686	303	1	-4.1785
Zmym2	0.014768	304	2	1.0017
Serpinb9e	0.014852	305	1	-3.7506
Nap1l3	0.014877	306	2	0.86425
Ipo9	0.014936	307	1	-2.125
Tas2r131	0.014959	308	2	1.2291
L1td1	0.015026	309	1	-3.8455
Trpc4ap	0.015066	310	2	1.0485
Vmn1r69	0.015146	311	2	0.079561
Olfr1339	0.015192	312	2	-1.7036
Tmem255a	0.015201	313	1	-1.6942
Otud4	0.015298	314	1	-1.7622
Dusp5	0.015388	315	1	-4.3701
Ddah2	0.015396	316	2	-1.4777
Slco1a4	0.015564	317	1	0.66731
Kat2a	0.01565	318	1	-2.5286
Vbp1	0.015736	319	1	-5.2498
Hsd17b13	0.015738	320	2	-1.3347
Zfp420	0.015813	321	1	-4.9445
Hmgcr	0.01597	322	1	-4.8277
Sertad3	0.015984	323	2	1.2088
Skint11	0.015989	324	2	-1.165
Hoxc6	0.016054	325	2	-1.6697
Ankrd32	0.016068	326	2	1.4135
9230110F15Rik	0.016116	327	2	-0.30175
Dlk1	0.016134	328	1	-5.1866
Tbl1x	0.016219	329	1	-4.3093
Ccdc43	0.016242	330	2	-1.6003
Pgm2l1	0.016267	331	2	-1.4528
Vmn1r200	0.016312	332	1	-4.3717
Smarcb1	0.01638	333	2	-0.96936
1700011I03Rik	0.016521	334	2	-1.6544
Dlx2	0.016604	335	2	-0.86489
Apopt1	0.016635	336	2	-1.5439
C1d	0.016643	337	2	-0.89538
Rnase2b	0.016661	338	1	-4.7613
Tapbpl	0.016668	339	2	-0.92561
Rpap3	0.01674	340	1	-4.9212
Vmn2r26	0.016831	341	1	-0.78646
Pold4	0.014682	342	1	0.17582
Iyd	0.016913	343	2	-1.1063
Tmem45a	0.016918	344	1	-1.8777
Zwint	0.017012	345	1	-3.5536
Panx3	0.0171	346	1	-1.8916
Ranbp9	0.014957	347	2	1.1282
Kif9	0.017155	348	2	-1.6599
Slc9a3r2	0.01717	349	1	-3.9059
Dnajc13	0.017178	350	2	-1.9991
Ccdc96	0.017214	351	2	-1.6579
Gm14325	0.01722	352	2	-1.5029
F830045P16Rik	0.017295	353	2	1.1086
Fgfr1op	0.017408	354	2	-1.2807
Pou2f1	0.017423	355	2	-1.5661
Abcg1	0.017465	356	2	0.9087
Tdpoz1	0.017495	357	2	-1.4021
Cenpc1	0.01751	358	1	-3.8774
Olfr1170	0.017592	359	1	-5.2788
Sh3gl1	0.017624	360	2	0.7638
Prps1l3	0.017648	361	2	-1.6709
Msgn1	0.017677	362	1	-4.2951
Srsf12	0.017685	363	2	-1.0224
Cr2	0.015611	364	2	1.3876
Mbd6	0.017769	365	1	-2.0016
Trpm6	0.01782	366	2	-1.6005
Scn2b	0.01785	367	2	-0.43545
Cldn18	0.017936	368	2	-1.7924
Phf21a	0.018032	369	1	-4.5285
Colgalt1	0.018097	370	2	-0.87654
Maged2	0.01812	371	1	-3.1567
Gm1123	0.018186	372	2	-1.7412
Nup133	0.018215	373	1	-1.7591
Krt16	0.018263	374	2	-1.804
Ptchd4	0.016183	375	1	0.47986
Zdhhc15	0.018301	376	1	-5.0082
Lrrc42	0.018387	377	1	-2.1253
Tbrg4	0.016319	378	2	1.3542
Natd1	0.018562	379	2	-2.0883
Ppfibp2	0.01857	380	1	-1.8662
Trim36	0.018659	381	1	-1.6039
Eif1b	0.018759	382	1	-2.3118
Awat2	0.018853	383	2	-2.1261
Pdcd1lg2	0.018982	384	2	-1.4621
Hebp2	0.019027	385	2	-1.8057
Rwdd2a	0.019112	386	1	0.24735
Olfr1167	0.019155	387	2	-1.7348
Gm266	0.019163	388	2	-1.9362
Nps	0.019191	389	1	-2.3144
Paqr9	0.019211	390	2	-2.0714
9030617O03Rik	0.017192	391	1	-5.47
Olfr978	0.019359	392	1	-2.1746
Btf3l4	0.019374	393	2	-1.6711
P4ha2	0.019447	394	1	0.52093
Olfr202	0.01946	395	2	-1.6318
Rfx8	0.019535	396	1	-4.9403
Vmn2r116	0.019566	397	2	-0.26332
Pnmal2	0.019587	398	2	1.1994
AI837181	0.019597	399	2	-1.3802
Grin2a	0.019621	400	1	-3.9278
Cep57	0.019659	401	2	1.4094
Rpl18a	0.019705	402	1	-1.2429
Phrf1	0.019798	403	1	-1.9296
Smad7	0.019877	404	1	-4.8154
Foxred2	0.019966	405	1	0.68141
Bglap2	0.02003	406	2	-1.6825
Usp14	0.020048	407	1	-2.5654
Arhgef17	0.020112	408	2	1.1793
Ccdc89	0.020145	409	1	-1.7913
Mesp2	0.020185	410	2	-1.7452
Lrrtm3	0.018174	411	2	1.4669
Zfp941	0.020231	412	1	-2.393
9330182O14Rik	0.020311	413	1	-5.2007
Muc5ac	0.020404	414	1	-1.8671
Abcc2	0.020435	415	2	-1.8096
Pde1c	0.020499	416	2	0.85445
Immp1l	0.020533	417	2	-1.5749
Slamf9	0.020642	418	2	-1.6902
Mospd2	0.020681	419	1	-3.8173
Rbmxl1	0.020788	420	1	0.3395
Olfr73	0.020876	421	1	-3.5947
Sema7a	0.020927	422	2	-1.5907
Scn5a	0.020963	423	1	-2.0793
Exoc7	0.020965	424	2	-1.4138
Ido2	0.018975	425	1	-4.7541
Car1	0.021043	426	1	-3.9171
Pofut2	0.021375	427	1	-2.2836
Olfr103	0.021534	428	2	-1.4659
Ggta1	0.021563	429	2	-1.5631
Mettl18	0.021571	430	2	0.96657
Neurod4	0.021642	431	2	-1.0737
Ptcd2	0.021644	432	2	-1.4294
Trak2	0.021764	433	2	-1.945
Vmn1r83	0.021802	434	2	-1.1944
1700013H16Rik	0.021816	435	2	-1.3165
Zfp329	0.021873	436	2	-0.60925
Olfr877	0.021883	437	2	0.0022721
Cdip1	0.02191	438	1	-1.8756
Olfr702	0.022089	439	1	-3.9859
Bmpr2	0.0221	440	2	1.0925
Crh	0.02217	441	1	-3.6433
Pnpla2	0.02225	442	1	-4.3986
Rnaseh2b	0.022346	443	1	-5.3935
Agpat9	0.022385	444	2	-1.6619
Tha1	0.022426	445	1	-5.0689
Sun1	0.022499	446	2	-1.2779
Ip6k3	0.022514	447	1	-3.9113
Eid2b	0.02252	448	2	0.019943
Dpy30	0.022604	449	1	-5.1074
Bin1	0.022688	450	1	-2.4596
Gnas	0.022773	451	1	-2.6472
Thrap3	0.022783	452	2	-1.7013
Khdrbs3	0.022851	453	1	-1.51
Sftpc	0.02295	454	2	1.3383
Cmtm7	0.023114	455	1	-5.2267
Senp3	0.023159	456	2	0.96626
Adamts3	0.023205	457	1	0.38968
Arrdc2	0.02329	458	1	-4.8021
Prkar1a	0.023316	459	2	0.71662
Gm561	0.023367	460	1	-5.0315
Tars	0.023447	461	1	-2.5086
Iars2	0.02353	462	1	-4.4821
Klrb1c	0.023571	463	2	1.1678
Ift172	0.023599	464	2	-1.2183
Krt31	0.023614	465	1	-5.0862
1700012A03Rik	0.023687	466	2	0.81516
Pigh	0.023773	467	1	-4.9818
Ppp6r3	0.023867	468	1	-5.1932
Rbm20	0.02388	469	2	0.24041
Tmem174	0.02389	470	2	0.62295
Adamts20	0.023948	471	1	-4.7336
Prmt6	0.024034	472	1	-4.6279
P3h2	0.024039	473	2	-1.6835
Tnfaip3	0.024115	474	2	-1.6441
1700008F21Rik	0.024118	475	1	-2.688
Tagln3	0.024131	476	2	-1.4603
Cxxc4	0.02241	477	2	1.2708
Vmn1r54	0.024366	478	2	-1.6788
Eras	0.024369	479	1	-1.7225
Pcdh11x	0.024444	480	2	-1.8047
Arhgap44	0.024454	481	2	-0.56163
Ap1s2	0.024456	482	1	-4.0525
Sned1	0.024521	483	2	-1.9046
Tmem71	0.024542	484	1	-2.0543
Vmn1r46	0.024572	485	2	-1.6906
Scd1	0.022806	486	1	0.99835
Ror2	0.024622	487	1	-0.4702
2810021J22Rik	0.024696	488	1	-4.6623
Nkain4	0.024791	489	1	-4.593
Large	0.024875	490	2	1.1235
Slc30a4	0.024902	491	2	0.51819
Erp44	0.024956	492	1	-4.2115
2300003K06Rik	0.025041	493	2	-1.7226
Csnka2ip	0.025126	494	1	-2.6919
Gng7	0.025176	495	2	-1.6488
Gsdmc	0.025209	496	1	-5.3714
Wdr89	0.025304	497	1	-5.0747
Gzme	0.025333	498	2	-1.6925
Cic	0.025367	499	2	-1.7596
Olfr655	0.025421	500	2	-1.8205
H60c	0.025465	501	1	-4.7679
H2-Q2	0.02555	502	1	0.38094
1700011A15Rik	0.025602	503	2	-0.51412
Abhd8	0.025651	504	2	0.41146
Fndc7	0.025669	505	2	0.98347
Dcun1d3	0.025719	506	1	-5.8681
Cdk17	0.025721	507	2	-1.3703
Ybey	0.02578	508	2	-2.1577
9130019O22Rik	0.025789	509	2	-1.6925
Arfip2	0.025807	510	1	-4.3928
Prss28	0.025811	511	2	-1.4187
Olfr827	0.025981	512	1	-5.0213
Oas3	0.026097	513	2	-1.7313
Gramd1b	0.026121	514	2	0.88617
Ceacam1	0.026145	515	2	-1.6971
Slfn4	0.026249	516	2	-1.0882
Rprml	0.026331	517	1	-2.261
Car2	0.026387	518	2	0.8083
2810006K23Rik	0.026416	519	2	1.0214
Vmn1r22	0.026577	520	1	-3.9217
Pdcd11	0.026671	521	1	-2.8324
Stoml3	0.026757	522	1	-1.2583
Itpk1	0.026828	523	2	-1.7113
Pik3r3	0.026846	524	2	-1.6514
Tbx18	0.026946	525	1	-5.0757
Oit3	0.026959	526	2	-1.3589
Slc25a41	0.026972	527	2	-1.9197
Fzd7	0.027031	528	1	-2.0917
Pole4	0.027056	529	2	-1.8665
Cnn2	0.027115	530	1	-5.0739
Mbd2	0.027206	531	2	0.19389
Pilrb2	0.027282	532	1	-4.7706
Lipc	0.027311	533	2	-1.9741
Rgag1	0.027373	534	1	0.18402
Fastkd5	0.02742	535	2	0.46072
Tcaf1	0.027434	536	2	0.75157
Chrnb3	0.027461	537	1	-2.4188
Htt	0.027467	538	2	-0.94053
L2hgdh	0.027479	539	2	-1.6871
Tmcc2	0.027522	540	2	0.74462
Ugt2b5	0.027534	541	2	-1.6161
Tsc2	0.027543	542	1	-4.7443
Mgme1	0.027638	543	1	-2.3335
Gm5878	0.027665	544	2	-1.7023
Zadh2	0.027706	545	2	-1.8899
Rasef	0.027833	546	1	-2.4809
Lrrtm2	0.027892	547	2	-1.1479
Olfr309	0.027923	548	1	-5.2134
Lamtor3	0.027934	549	2	0.87491
Tmem209	0.027944	550	2	0.72648
Hrg	0.027957	551	2	-0.68006
1810062G17Rik	0.028009	552	2	-0.2756
Cfdp1	0.028013	553	1	-4.9185
Nos1	0.028084	554	2	0.53708
Nuak2	0.028094	555	1	-2.5867
Cbfb	0.02811	556	2	-1.809
Prkab1	0.028141	557	2	-1.562
Sft2d2	0.02815	558	2	-1.9218
Hist2h3b	0.028191	559	1	-3.3737
Gm11744	0.028212	560	2	0.66936
Gmeb1	0.028275	561	1	-1.7451
Taf1b	0.028353	562	1	-3.6276
Zc2hc1c	0.02838	563	2	-1.5369
1700007G11Rik	0.02839	564	2	0.15133
Gm4787	0.028445	565	1	-4.9446
Mt2	0.028458	566	2	0.39183
Arid1a	0.028482	567	2	1.1672
Oprk1	0.028533	568	1	-5.3855
Il5	0.0286	569	2	-1.6463
Sfxn4	0.02863	570	1	-1.1613
Fancb	0.028636	571	2	-1.4302
Vmn1r53	0.028725	572	2	-1.8216
Olfr193	0.02881	573	1	-4.7419
Olfr1134	0.028995	574	1	-4.8351
Alms1	0.029075	575	1	-2.1989
Timmdc1	0.029111	576	2	-1.5499
Cyb5a	0.029166	577	1	-3.864
Vmn2r60	0.029194	578	2	-1.3891
1700030K09Rik	0.029252	579	1	-2.9979
Spop	0.029346	580	1	-4.4989
Serpina3b	0.029347	581	2	-1.7955
Glrx3	0.029437	582	1	-5.1184
Kalrn	0.029437	583	2	0.74112
Olfr894	0.02964	584	1	-2.1806
Lrrfip2	0.029728	585	1	-5.2983
Mthfd2l	0.029819	586	1	-5.3595
Hbq1a	0.029878	587	2	0.62023
Sbf1	0.029906	588	1	-2.4483
Six4	0.029946	589	2	-1.9478
Slc26a11	0.02999	590	1	-2.3718
Defb22	0.030007	591	2	-1.816
Ssu2	0.030055	592	2	1.0484
Tceal5	0.030059	593	1	-4.8466
Vrk2	0.030132	594	2	-1.1093
Vmn2r27	0.030209	595	2	1.0124
Olfr381	0.030226	596	1	0.47772
Ppp6r2	0.030231	597	2	-1.2627
Tbc1d4	0.030242	598	2	-1.7396
Gm6432	0.030297	599	2	0.98803
Limch1	0.030312	600	2	1.0664
Lyrm2	0.030321	601	1	-4.6099
Ipmk	0.028699	602	2	1.1145
Olfr1295	0.030389	603	2	-1.4564
Mcm3	0.030397	604	1	-3.0053
Apoc4	0.030476	605	2	0.58443
Fmod	0.030602	606	2	0.34341
Micalcl	0.030829	607	1	-3.8864
Vmn1r218	0.030893	608	2	-1.4897
Hexa	0.030917	609	1	-1.369
Htatsf1	0.030923	610	2	-0.51049
Plekha4	0.031002	611	2	-2.0695
Mcm8	0.029417	612	2	1.1695
Arntl	0.03107	613	1	-0.44102
Brip1	0.031147	614	1	-4.8804
Stim2	0.031375	615	2	-0.70197
Dcn	0.031518	616	1	-2.5028
Olfr1504	0.03159	617	2	0.90018
Bmf	0.031611	618	1	0.57206
Nanog	0.03169	619	1	-4.1496
Adipor2	0.031774	620	2	-1.0322
Galnt13	0.031776	621	1	0.4209
Cnbd2	0.031788	622	2	-1.4846
Fbxo3	0.031856	623	2	-1.6882
Sgol1	0.031865	624	1	-4.1942
Magt1	0.031924	625	2	1.0813
Nln	0.031962	626	2	-2.0481
Fam63a	0.032008	627	2	-2.146
Bola2	0.032043	628	2	-1.0135
Dmkn	0.032052	629	1	-2.9208
Gp49a	0.032208	630	2	-1.657
Pitrm1	0.03222	631	2	0.33257
Nyap2	0.032223	632	1	0.014525
Vmn1r55	0.032311	633	1	-0.80212
Slc45a3	0.032418	634	2	0.97604
Uox	0.03256	635	2	-1.0922
Gm21693	0.032569	636	2	-1.9076
Rala	0.032642	637	1	-4.9099
Fam57b	0.03286	638	2	1.3261
Casc4	0.032904	639	1	-1.9115
Gpr87	0.032991	640	1	-4.906
Cep290	0.033082	641	1	-1.5543
Sorbs1	0.033168	642	2	0.42319
Pqlc2	0.033178	643	2	-1.5549
Zswim2	0.033224	644	2	0.39938
Becn1	0.033253	645	1	-4.4633
Il4ra	0.033264	646	2	0.56823
Pfdn5	0.033332	647	2	-2.1164
Snrpb	0.033432	648	1	-1.3229
Larp4b	0.033514	649	1	-5.0847
Ifnar2	0.033603	650	1	-4.1052
Tusc5	0.033667	651	2	0.42009
Cfhr1	0.033682	652	1	-2.1588
Etv3	0.033759	653	2	-1.5668
Vmn2r54	0.033783	654	2	-1.5616
Agbl3	0.033784	655	2	-1.5984
Hfm1	0.033822	656	2	0.63696
Myrip	0.033894	657	2	1.0774
Kdelc1	0.033915	658	2	0.59892
Cpb1	0.033925	659	2	0.40871
Atxn3	0.033934	660	1	-5.0523
Acap1	0.03243	661	1	-5.4766
Nrcam	0.034012	662	2	-1.4759
Hdgf	0.034018	663	1	-1.4471
Nim1k	0.032569	664	2	1.1588
Serpina12	0.034077	665	2	0.12817
Klkb1	0.0341	666	1	-3.8322
Psg22	0.034177	667	2	0.4337
Tyms	0.034193	668	1	-2.7817
Vmn1r236	0.034252	669	2	-1.8421
Olfr1396	0.034263	670	1	-5.0381
Safb	0.034343	671	1	-2.1032
Edf1	0.034379	672	2	0.81181
Mmrn2	0.034435	673	1	-3.6106
Akirin1	0.034526	674	1	-5.0901
Sprr2d	0.03461	675	1	-2.1108
Tas2r109	0.034797	676	2	-1.633
Gm15093	0.034825	677	2	-1.2453
Ctnna3	0.034866	678	1	-2.7356
Grin3b	0.034883	679	2	-1.7443
Gpr1	0.034907	680	2	-1.8122
Igsf23	0.034953	681	1	-2.9906
Tmem30b	0.034989	682	2	-1.2012
Map3k7	0.035034	683	1	-2.2196
Ncam1	0.03512	684	1	-2.7152
Mapk8ip2	0.0337	685	2	0.94736
Hoxc4	0.035291	686	2	-1.4592
Pcdhb8	0.035313	687	2	0.98306
Pitx1	0.035321	688	2	-0.82967
Trpm8	0.03537	689	1	-4.7472
Gpr142	0.035404	690	2	0.62629
4931429I11Rik	0.035444	691	1	-2.7807
Clcn1	0.035538	692	1	-0.49513
Peg3	0.035658	693	2	-1.7862
Lgals7	0.035724	694	1	-4.264
Adck4	0.03574	695	2	-1.2476
Hist1h3c	0.035772	696	2	-0.48618
Olfr836	0.035807	697	1	-0.18792
Sh3rf1	0.03581	698	2	-1.2559
Arfip1	0.035839	699	2	1.0911
Gm12942	0.035893	700	1	-2.3139
Sparcl1	0.035907	701	2	-1.7718
Wfdc12	0.035961	702	2	-1.7927
Otub1	0.035983	703	1	-1.222
Ldlrad1	0.036057	704	2	-1.2435
Figla	0.036057	705	1	-5.1234
Olfr351	0.036092	706	2	-1.6881
Arhgef10	0.036141	707	1	-4.7086
Aldh18a1	0.036235	708	1	-5.0741
Crhbp	0.034912	709	2	1.1365
Arfgef3	0.036266	710	2	-1.8269
Dock6	0.036292	711	2	0.8895
Olfr1351	0.036302	712	2	0.75995
Olfr427	0.036319	713	1	-2.5564
Rtp2	0.036332	714	2	-0.77746
Pom121l2	0.036379	715	2	-1.7103
Parp2	0.036413	716	1	-4.4123
Amer1	0.036502	717	2	-2.1546
Nobox	0.036666	718	1	-3.1099
Cdca3	0.036773	719	2	-1.3846
Mia2	0.036839	720	1	-2.0111
Tcstv1	0.036912	721	2	-0.25969
Kcnu1	0.03692	722	1	-0.90081
Cyp3a16	0.036959	723	2	-1.9042
Tmem39b	0.037041	724	2	0.41606
Phf11c	0.037098	725	1	-3.7904
Lhpp	0.037166	726	2	-1.8558
Arhgap6	0.037293	727	2	0.93755
Tfap2b	0.03744	728	1	-2.4651
Dctd	0.03751	729	2	-1.8343
Zfat	0.037649	730	2	0.90152
Ppp1r11	0.037669	731	2	-0.99267
Apobec4	0.037843	732	2	0.4191
Gas7	0.037844	733	1	-4.9478
Aph1c	0.037938	734	1	-5.1831
Pycr2	0.037973	735	2	-1.9431
Edaradd	0.038008	736	2	-1.4785
Arpp21	0.038032	737	2	-2.1123
Vdr	0.03811	738	2	-1.9575
Cox7b	0.038189	739	1	-2.1621
Myl6	0.038269	740	2	-2.269
Cnpy1	0.038285	741	2	0.15718
Arhgap40	0.038364	742	1	-4.6179
Fah	0.038483	743	2	-1.891
1700056E22Rik	0.038542	744	2	0.85531
Ceacam20	0.03859	745	2	-1.7945
Mettl3	0.038603	746	2	-1.2284
Nek5	0.038618	747	1	-1.9628
Lsm10	0.038691	748	2	-0.8718
Zfp324	0.038704	749	1	-5.073
Saa3	0.038719	750	2	-1.8867
Fndc3a	0.038785	751	2	-1.9205
Igsf3	0.038803	752	2	-1.8857
Stk40	0.038832	753	2	-1.8805
1700012L04Rik	0.028625	754	1	-2.0137
Nr4a1	0.038882	755	1	0.068698
Foxk1	0.038904	756	2	-1.6916
Fosb	0.03896	757	1	-4.4628
Shfm1	0.039044	758	1	-4.0984
Lpcat3	0.039085	759	2	-1.7099
Pla2g7	0.039138	760	1	-0.14594
Atp6v1g2	0.039143	761	2	-0.043431
Trim15	0.03922	762	1	-4.702
Rab37	0.039302	763	1	-2.0245
Stoml2	0.039304	764	2	-1.689
Pgr	0.039365	765	2	0.62479
Ctcf	0.039378	766	1	-3.8005
Vmn2r52	0.039381	767	2	-1.1685
Hoxd3	0.039461	768	1	-5.2063
Pick1	0.039481	769	2	-2.046
Bcl10	0.039527	770	2	-1.8781
Zfp106	0.039541	771	2	-1.1015
Gsdmc4	0.039541	772	1	-4.4524
Dag1	0.039686	773	2	0.94304
Cabp1	0.039793	774	2	0.96643
Krtap19-5	0.039874	775	1	-4.9632
BC049352	0.039926	776	2	-1.8557
Arpc5	0.039941	777	2	-1.9784
Nudt16	0.040133	778	2	-1.4816
Smarce1	0.040165	779	2	1.3408
Retnlb	0.04023	780	2	-1.9595
Mpeg1	0.040334	781	2	-1.5749
Cbx1	0.040388	782	1	-4.9776
Myl12a	0.040461	783	1	-3.4805
Kcnab2	0.040543	784	1	-2.6516
Vmn2r55	0.040621	785	1	0.13121
1700024P16Rik	0.040755	786	2	0.52264
Espnl	0.040784	787	2	0.83853
Ccdc93	0.040802	788	1	-2.2179
Kcnk10	0.040854	789	2	-0.11527
Ctdsp1	0.040893	790	1	-4.4205
Trim40	0.040968	791	1	-1.7328
Bace1	0.041007	792	2	0.29663
Adprhl1	0.041057	793	1	-4.1163
Ddx51	0.041135	794	1	-4.0509
Mdm4	0.041149	795	2	1.0287
Myo5c	0.041233	796	2	-2.292
Samd9l	0.041297	797	1	-4.6676
Nmnat3	0.041437	798	2	-1.6472
Tmem63b	0.041465	799	1	-5.1172
Ugt2b1	0.041466	800	2	0.46839
Kcna5	0.041553	801	1	-5.174
Lrrc8a	0.041624	802	2	-1.8102
Rgn	0.041648	803	1	-3.2587
Vps8	0.041677	804	2	-1.6012
Celf6	0.041734	805	1	-4.6033
Serpini2	0.041743	806	2	0.8838
Suclg1	0.041828	807	1	-4.0174
Plek2	0.041932	808	2	0.91333
Nmur1	0.041978	809	2	0.89358
Snrpd2	0.042005	810	1	-3.8199
Rhox10	0.042085	811	2	-1.4132
Mtch2	0.042086	812	1	-4.2559
Rbck1	0.042227	813	2	1.0173
Rnase12	0.042253	814	1	-2.4233
Fadd	0.04232	815	2	-1.8411
Nos3	0.042333	816	1	-5.4249
Naga	0.041322	817	2	1.0601
Rtn4rl2	0.04242	818	1	-2.5997
Tmem86b	0.042501	819	1	-5.5043
Zswim5	0.042598	820	2	-0.82741
Olfr1136	0.042678	821	1	-2.5894
Gm11569	0.042723	822	2	-1.6003
Srsf7	0.04276	823	1	-5.8562
Nipal1	0.042811	824	2	-1.7567
Mettl21b	0.042824	825	2	-1.5933
Hdgfl1	0.042851	826	1	-4.5557
Vps35	0.042937	827	1	-4.9636
Syt3	0.043012	828	1	-2.3714
Ccdc173	0.043018	829	2	-1.9634
Fam178b	0.043051	830	2	-2.1044
Eea1	0.043081	831	2	-1.8392
Serhl	0.043129	832	2	-1.9613
Armc7	0.043162	833	1	-2.0179
Tlr1	0.04325	834	1	0.85462
Cdc25b	0.043324	835	2	0.92257
Slc18a2	0.042388	836	1	-3.8143
Plch1	0.043397	837	2	0.95709
Prr27	0.043415	838	1	-2.4552
Clcn3	0.043499	839	2	-1.8237
Vmn2r53	0.043518	840	1	0.23169
Tbc1d32	0.043613	841	2	-1.58
Usp26	0.043698	842	1	-5.3431
Ulk1	0.043743	843	2	-1.8886
Olfr993	0.04379	844	2	0.038665
Capn6	0.043802	845	2	-0.78764
Acly	0.043864	846	2	0.94908
Prdx4	0.043884	847	2	-0.87547
Olfr365	0.043955	848	1	-5.3547
Inpp5b	0.043955	849	2	-1.5988
Rnf180	0.043996	850	2	-1.3635
T	0.044035	851	2	0.8709
Odf3l1	0.044115	852	1	-4.5542
Mum1l1	0.044187	853	2	-0.21582
Mospd3	0.044203	854	1	-3.9628
Cd180	0.044241	855	2	-2.1234
Braf	0.044287	856	1	-4.9867
Cbs	0.044375	857	1	-4.3299
Fam20b	0.044382	858	2	0.20412
Agbl5	0.044458	859	1	-4.6886
Lrpprc	0.04454	860	1	-5.2734
5031414D18Rik	0.044555	861	2	-1.7225
Olfr1467	0.044582	862	2	0.13558
Tspan17	0.044613	863	2	0.59
Gsg1	0.044653	864	2	0.95253
Mrps25	0.044775	865	1	-4.426
Olfr901	0.044848	866	2	1.1404
Snta1	0.044848	867	2	-1.757
Ercc4	0.044863	868	1	-4.1142
Vps37d	0.044943	869	1	-4.8188
Exoc8	0.045032	870	1	-1.7947
Hyal6	0.045033	871	2	1.1827
Hist1h2ba	0.045106	872	2	-1.4268
Atg5	0.045115	873	2	-1.9127
Mff	0.045192	874	1	-4.5005
Agpat2	0.045251	875	2	-1.6937
Il10rb	0.045266	876	2	-1.4432
Ccdc88a	0.045281	877	2	-1.4145
Rnasek	0.045297	878	2	-1.4347
Chrm2	0.045346	879	2	0.89629
Syndig1	0.045371	880	1	-2.065
Susd5	0.045439	881	2	-1.4288
1700009N14Rik	0.045452	882	2	-1.3397
Olfr740	0.045453	883	1	-3.9403
Ifna16	0.045599	884	2	-1.9596
Apol10b	0.045625	885	1	-5.2371
Itgb1bp1	0.045635	886	2	0.89081
Olfr94	0.045713	887	1	-4.9373
Rbm5	0.045781	888	1	-4.7422
Mapk1	0.045869	889	1	-5.3296
Vmn1r224	0.045907	890	2	-1.3771
Olfr315	0.045956	891	1	-5.4643
Rab35	0.045957	892	2	-0.15647
Stk32b	0.045997	893	2	-0.53186
Olfr1354	0.046048	894	1	-4.3312
Tpo	0.046083	895	2	-0.61944
3632451O06Rik	0.046232	896	2	-0.16077
Mnda	0.046308	897	2	-1.9319
Phkg1	0.046316	898	2	0.55327
Cdca4	0.046391	899	1	-4.3376
Xpot	0.046425	900	2	-1.4997
Traf7	0.046462	901	2	-2.2055
Mppe1	0.046489	902	2	-1.6459
Vmn1r101	0.046659	903	1	-4.9538
Dnajb7	0.046679	904	2	-1.4725
Tuft1	0.04673	905	2	-1.7295
Rwdd2b	0.046733	906	1	-2.9109
Fan1	0.046829	907	2	0.78043
Fabp4	0.046917	908	1	-5.0483
Ttll11	0.046926	909	2	0.90802
Desi2	0.046939	910	2	-1.2739
Olfr1164	0.047023	911	2	-2.3242
Apoh	0.047143	912	2	-1.3186
Ranbp1	0.047156	913	1	-3.5581
Syp	0.047191	914	2	-1.1166
2310057M21Rik	0.047239	915	1	-4.3914
Rab24	0.047246	916	2	-1.7602
Acsbg2	0.04728	917	2	-1.0678
Ttc1	0.047312	918	1	-5.3889
Cav3	0.047407	919	2	-1.9123
Ephx1	0.047511	920	2	-2.0562
Nenf	0.04758	921	1	-2.4326
Acnat2	0.047658	922	2	-1.559
Ap1b1	0.047659	923	1	-3.9306
Stox1	0.047716	924	2	-1.9347
Vmn2r85	0.047751	925	1	-2.4839
Olfr1058	0.047758	926	2	-2.029
Actr3b	0.047786	927	2	-1.6036
H2-Eb2	0.047835	928	1	-1.9635
Mtch1	0.047918	929	1	-3.7653
Tlr13	0.048007	930	2	-0.37693
H2afz	0.048009	931	1	-3.9342
Wnt3a	0.048079	932	1	-4.5957
Rpusd1	0.048168	933	1	-5.6145
Dcp1a	0.048184	934	2	0.63674
Gpha2	0.048248	935	1	-2.5568
Srr	0.048308	936	2	-1.7062
Lgsn	0.048348	937	2	-1.6274
Vmn2r96	0.048401	938	1	-4.1774
Shisa4	0.048475	939	1	-2.9319
Smek2	0.047726	940	2	1.038
C77370	0.048495	941	2	0.80783
Lrp5	0.048567	942	1	-4.1248
Ecm2	0.04865	943	1	-0.3666
Ces1d	0.048719	944	2	-0.051675
Fuz	0.048723	945	1	-4.6879
Htr3b	0.048809	946	1	-3.1139
Arv1	0.048903	947	2	-2.2563
Htr2a	0.048973	948	1	-2.9099
Timd2	0.049101	949	2	-2.2973
Rab3il1	0.049193	950	2	1.1206
Klf11	0.049218	951	1	-2.7074
Snap29	0.049299	952	2	-1.6384
Ano7	0.049474	953	1	-4.8865
Pcyox1l	0.049501	954	2	-1.9805
Adh5	0.049554	955	1	-5.1545
Wdr11	0.049583	956	2	-1.6001
Filip1l	0.049629	957	2	0.89318
Taf5l	0.049639	958	1	-4.3214
Mon1a	0.04964	959	2	-1.9175
Wipf1	0.049715	960	1	-2.1446
Apba3	0.049765	961	2	-1.5543
Taz	0.049825	962	2	0.81845
Olfr342	0.049886	963	2	-1.6106
Tmem100	0.049913	964	2	-1.8637
Cwh43	0.049968	965	2	-2.0434
Gm11567	0.05004	966	1	-2.1275
Ccs	0.050046	967	2	-0.78011
Rhot2	0.050134	968	1	-1.4876
Eci2	0.050221	969	1	-4.4584
Il34	0.050315	970	1	-2.439
Gdpd4	0.050383	971	2	1.1011
Zranb1	0.050397	972	1	-4.4221
Defb4	0.050426	973	2	0.98844
Zcchc10	0.050473	974	1	-4.7771
Pira1	0.050487	975	2	-1.9805
2200002D01Rik	0.050519	976	2	0.65385
Olfr945	0.050563	977	1	-3.5874
Snx11	0.050645	978	2	-1.7659
Pilra	0.050645	979	1	-4.823
Mto1	0.050671	980	2	-2.1397
N6amt2	0.050721	981	1	-4.899
Vmn2r69	0.050812	982	1	-2.4991
Zfp934	0.050903	983	1	-2.5231
Zfp54	0.050994	984	1	-2.4544
Mbp	0.051001	985	2	-1.5868
Abcd4	0.051031	986	2	-1.9803
Rab8a	0.051072	987	1	-4.3825
Gkn3	0.051124	988	2	-1.9268
Cacul1	0.051149	989	1	-4.1872
Taf7l	0.051182	990	2	0.86587
Pglyrp4	0.051273	991	2	-2.0066
Tgm3	0.051322	992	1	-1.4764
Slc22a17	0.051348	993	2	-1.6383
4932418E24Rik	0.051413	994	1	-5.312
Casp8ap2	0.05149	995	2	-1.7874
Atp8a1	0.051523	996	2	-1.7722
Lpgat1	0.051541	997	2	0.79149
Ing1	0.051582	998	1	-3.7877
Zar1l	0.051664	999	2	0.59763
Wwc2	0.051751	1000	1	-4.6569
Strn3	0.051752	1001	2	-1.9318
Defb28	0.051961	1002	2	-1.4549
Vmn1r77	0.051971	1003	1	-2.2993
Nicn1	0.052059	1004	1	-2.2139
Trhde	0.052134	1005	2	-1.6003
Elac2	0.052137	1006	1	-3.1957
Snx12	0.052168	1007	2	-0.21517
Rab3a	0.052188	1008	2	-1.7227
Ddx6	0.052226	1009	1	-2.9879
Prosc	0.052254	1010	2	-2.0885
Gm4944	0.052345	1011	2	-2.2153
4921530L21Rik	0.05237	1012	2	-2.0256
Kcnt1	0.052447	1013	2	-0.64201
Ntf5	0.052477	1014	1	-2.6925
Selo	0.052556	1015	2	-1.9507
Exd1	0.052565	1016	2	-1.9915
Flrt1	0.052644	1017	1	-4.0656
Fkbp7	0.052674	1018	2	-1.5832
Capza1	0.052711	1019	2	-1.7664
Cox11	0.052816	1020	1	-4.2745
Wwtr1	0.052923	1021	2	-1.7299
Dnaja2	0.052954	1022	2	-2.0122
Olfr93	0.052977	1023	2	-0.37669
Gm16381	0.053002	1024	1	-4.1634
Ddx43	0.053033	1025	2	-1.9267
Abca9	0.053047	1026	2	-2.2512
Ibsp	0.053074	1027	1	-3.8338
Wdr5	0.053156	1028	1	-4.1296
Tmppe	0.05324	1029	2	0.93019
1110012L19Rik	0.053241	1030	1	-3.0843
BC031181	0.053258	1031	2	-1.3539
Acin1	0.053323	1032	1	-4.3481
Smyd3	0.053424	1033	2	0.82589
Slc6a14	0.053482	1034	2	1.0238
Stk17b	0.053494	1035	1	-3.6732
Fads3	0.053575	1036	1	-4.8634
Olfr1357	0.053666	1037	1	-5.1664
Hdac6	0.053727	1038	2	-1.8582
Vmn1r25	0.053749	1039	1	-5.0724
Pramel5	0.053812	1040	2	0.98337
Vmn2r104	0.053838	1041	1	0.45526
Sprr2b	0.053848	1042	2	0.65395
Bloc1s6	0.053912	1043	1	-4.7484
Ppp3r1	0.053939	1044	2	-1.8819
Gss	0.05398	1045	2	-1.3604
2410089E03Rik	0.053984	1046	1	-0.70282
Ctdspl	0.054064	1047	1	-2.0899
Dnajc16	0.054067	1048	2	0.811
Erap1	0.054223	1049	1	-4.7444
Tmem200c	0.054251	1050	2	-1.5042
Itpkb	0.054306	1051	1	-4.9635
Eif2d	0.054334	1052	2	0.29119
Ell	0.054466	1053	1	-3.3897
Olfr773	0.054475	1054	2	-1.6515
Ern1	0.054527	1055	2	-1.4589
Tacstd2	0.054582	1056	2	-1.4531
H2-D1	0.054641	1057	1	-4.008
Rbm3	0.054744	1058	2	-1.7296
Spdya	0.054798	1059	2	-0.0025456
Olfr308	0.054866	1060	2	-1.7739
Olfr986	0.054945	1061	1	-2.0344
Ppp1r42	0.054973	1062	2	-1.7139
Rnls	0.054989	1063	2	0.89473
Olfr1443	0.055	1064	2	-1.967
Tmc2	0.055018	1065	1	-4.7462
Gsto1	0.055103	1066	1	-1.623
Tmem169	0.055126	1067	2	-1.9384
Cst7	0.055136	1068	2	-1.8116
Sytl4	0.055191	1069	2	-1.8806
Cd207	0.055232	1070	2	-1.8456
Anxa8	0.055278	1071	1	-4.8781
Olfr1484	0.055336	1072	2	1.0483
Snx31	0.055356	1073	1	-4.3111
Sos1	0.055436	1074	2	-1.3578
Cyyr1	0.055521	1075	1	-5.2801
Cldn10	0.055565	1076	2	1.0367
Skiv2l	0.055585	1077	2	-1.4046
Gzmm	0.055599	1078	1	-0.16565
Dot1l	0.055633	1079	2	0.3694
Zdhhc23	0.055633	1080	2	-1.6651
Olfr1465	0.055667	1081	1	-4.7826
Pank3	0.05574	1082	2	-2.3483
Atp5g1	0.055763	1083	1	-4.2201
Alkbh1	0.055933	1084	2	0.79399
Slc39a1	0.05601	1085	2	-0.98258
Ccdc136	0.056094	1086	1	-1.8687
Gpc1	0.056162	1087	2	-1.0061
Zfp618	0.056171	1088	1	-2.6308
Foxp3	0.056254	1089	1	-4.8197
Arl1	0.056279	1090	2	0.19284
Setd1a	0.056331	1091	1	-5.4185
Gpx5	0.056408	1092	2	0.65156
Olfr1454	0.05642	1093	1	-2.4723
Olfr711	0.056424	1094	2	0.51553
Spink6	0.056498	1095	2	0.69692
Nanos3	0.056584	1096	1	-4.2582
Prl3b1	0.056586	1097	2	0.095138
Ccdc50	0.056606	1098	2	-1.4822
Slc9a1	0.056673	1099	1	-5.1579
Pcdhb21	0.054279	1100	1	-5.3998
Tgtp1	0.056761	1101	1	-4.2105
Tmem206	0.056857	1102	1	-2.6795
Tmem167	0.05686	1103	2	-1.0767
Isoc2a	0.056991	1104	2	0.91204
Dhrs3	0.057017	1105	1	-3.0794
Slc35e4	0.057113	1106	1	-4.1248
Fam151a	0.057189	1107	1	-5.4728
Rfesd	0.057236	1108	2	-2.3736
Ndufa4	0.057267	1109	1	-4.5044
Arrdc3	0.057296	1110	2	0.26939
Trmt11	0.057316	1111	2	0.74126
Gm6086	0.057433	1112	1	-1.4908
Sfrp4	0.05751	1113	1	-2.4256
Hectd2	0.057532	1114	2	-1.1962
Mios	0.057593	1115	1	-1.5697
Plp2	0.057627	1116	2	1.0112
Uroc1	0.057672	1117	1	-2.4869
Strip2	0.057748	1118	1	-0.90076
Prrg1	0.057794	1119	2	-2.3444
Adgrg2	0.057825	1120	1	-5.7495
Arl10	0.057843	1121	2	-1.8429
Cxcr1	0.057878	1122	2	-2.0398
Col1a1	0.057891	1123	2	-2.0383
Sctr	0.057923	1124	2	1.0952
Kcng3	0.057982	1125	2	-1.8738
Vmn2r58	0.057998	1126	2	-1.6989
Fgf1	0.058053	1127	1	-4.5883
Daam1	0.058125	1128	1	-1.8898
Ermp1	0.058161	1129	2	-1.209
Nlrc5	0.058206	1130	1	0.032554
Zhx1	0.058238	1131	2	-2.1882
Rhbdl1	0.058253	1132	2	-1.48
Galnt12	0.058281	1133	1	-4.6711
Gng12	0.058335	1134	2	0.53614
Olfr816	0.058362	1135	1	-4.8466
Ms4a4d	0.058411	1136	2	-2.0817
Fut2	0.058456	1137	1	-5.2684
Olfr503	0.058466	1138	2	-1.2946
Mier2	0.058484	1139	2	0.8579
Serinc2	0.058546	1140	1	-1.2133
Trat1	0.055227	1141	1	0.76808
Arrb1	0.058631	1142	1	-4.5981
Pld2	0.058803	1143	1	-5.3438
Polr3g	0.058813	1144	2	-1.7057
Csf1r	0.058829	1145	2	0.959
Pih1d2	0.058896	1146	2	-1.7755
Pyhin1	0.058965	1147	1	-5.1922
Ascl3	0.05904	1148	2	-2.1243
Olfr1418	0.059079	1149	2	-1.69
Speer4b	0.059122	1150	1	-4.5547
Eps8l2	0.059204	1151	1	-4.5197
Tram1	0.059206	1152	2	-1.7385
Rfxank	0.059277	1153	1	-4.8372
Olfr916	0.059281	1154	2	0.98589
Slc5a2	0.059297	1155	2	0.84865
Cldn13	0.059346	1156	2	-1.3975
Nbeal1	0.059354	1157	1	-2.3198
Spaca1	0.05938	1158	2	-1.4895
Cdc42ep3	0.059397	1159	2	0.060619
Cel	0.059497	1160	2	-1.9242
Pycr1	0.05953	1161	2	-1.7006
Olfr392	0.059606	1162	2	0.71818
Tas2r129	0.059615	1163	1	-3.1537
Lrig3	0.059775	1164	1	-1.4497
C130026I21Rik	0.059843	1165	1	-4.2211
Hsfy2	0.059859	1166	2	-1.9971
Eif4h	0.059891	1167	2	-1.3498
Pan2	0.059928	1168	1	-2.5341
Bco1	0.060043	1169	2	-2.3002
Ccdc34	0.060098	1170	2	-2.1138
Chmp2b	0.06015	1171	2	0.57979
Olfr1080	0.060172	1172	1	-4.1885
Gm20815	0.060256	1173	2	-1.5636
Apon	0.060266	1174	1	-5.3492
Zfp943	0.060425	1175	2	0.464
Gm11596	0.060441	1176	1	-1.9027
Cecr6	0.06052	1177	1	-1.6126
Efcab14	0.06054	1178	2	0.94938
Mpzl3	0.06057	1179	2	-1.9216
Hunk	0.06064	1180	2	-2.1193
Ppp2r4	0.060686	1181	1	-4.8244
Ccl27b	0.060761	1182	1	-4.8576
Zfp61	0.060832	1183	1	-2.086
Dnaic2	0.06084	1184	2	-0.069477
Slc11a1	0.060911	1185	2	0.67812
Mst1	0.060915	1186	1	-4.5719
Gk5	0.060956	1187	2	-2.1676
Tdrd3	0.060994	1188	1	-4.0974
Prdm15	0.061027	1189	2	-2.0466
Gm8300	0.061078	1190	1	-1.8565
Pla2g16	0.061152	1191	1	-5.1252
Pnrc1	0.061155	1192	2	-1.1522
Olfr1116	0.06117	1193	2	-1.6848
Mgat4d	0.061224	1194	1	-4.7363
Ttf2	0.061316	1195	1	-4.5021
Lbp	0.061356	1196	2	-1.3644
Psmd13	0.061494	1197	1	-4.3595
Ppara	0.061621	1198	2	-1.7089
Atp6v1h	0.061674	1199	1	-5.1792
Msh3	0.061787	1200	2	0.89295
Ms4a1	0.061846	1201	1	0.62483
Lsm14a	0.061929	1202	2	-1.768
Tgif1	0.06197	1203	2	-0.82524
Crybb3	0.062011	1204	1	-2.5379
Caly	0.062038	1205	2	-1.5105
Klhl5	0.062057	1206	2	-1.6192
Tmem8b	0.062092	1207	1	-2.1567
Akr1b7	0.062169	1208	2	-1.9965
Pacsin1	0.06222	1209	2	-1.5321
Hsdl2	0.062231	1210	2	-2.0038
Adra2a	0.062248	1211	2	-1.8132
Olfr921	0.062262	1212	2	-0.095317
Plekhh2	0.06242	1213	2	-1.3397
Grm3	0.062454	1214	2	0.91276
Ace2	0.062468	1215	1	-5.1606
Knstrn	0.062543	1216	1	-4.4165
Krtap13	0.06261	1217	2	0.76836
Ezr	0.062627	1218	1	-5.3202
1700001C19Rik	0.062654	1219	2	-0.50035
Wnt9b	0.062702	1220	1	-2.7555
Sectm1a	0.062791	1221	1	-4.8908
Cd2ap	0.062876	1222	1	-2.1217
Dmap1	0.062945	1223	1	-4.4218
Ifna11	0.063037	1224	2	0.47741
Erlec1	0.063116	1225	2	-1.2495
Tex38	0.063149	1226	2	-1.6564
Adhfe1	0.063196	1227	1	-2.0354
Arr3	0.063256	1228	2	0.56388
Mettl23	0.063276	1229	1	-2.0172
Zfp202	0.06337	1230	1	-5.2292
Naalad2	0.063507	1231	2	-2.1475
Nkx1-1	0.063542	1232	1	-4.8145
Ccdc85a	0.063576	1233	2	0.32822
Mylpf	0.063702	1234	1	-5.7396
Tle1	0.063802	1235	2	-2.0355
Hsf4	0.063823	1236	2	-1.7158
Sel1l2	0.063861	1237	1	-1.9704
Tfap4	0.063943	1238	1	-5.3264
Krt36	0.063987	1239	2	-1.8106
Faim	0.06402	1240	1	-1.9519
Slc35a3	0.064095	1241	1	-4.8598
Sppl3	0.064138	1242	2	-1.9755
Acot1	0.06418	1243	1	-2.1651
Dos	0.064256	1244	1	-1.1059
Mob1b	0.064335	1245	1	-5.0486
Olfr961	0.064392	1246	2	-2.0825
Olfr734	0.06441	1247	2	-0.032362
Nanp	0.06442	1248	1	-2.7555
Tmem67	0.064426	1249	2	-2.0358
Odf3b	0.06452	1250	2	-2.0001
Gm14496	0.06457	1251	2	-0.60172
Sparc	0.064638	1252	2	0.69695
Calca	0.064667	1253	2	-1.9335
Unc13b	0.064683	1254	1	-4.5539
Ank2	0.064685	1255	2	-1.7978
Tubgcp5	0.064761	1256	1	-4.4706
A230050P20Rik	0.064841	1257	1	-2.3655
Zfp46	0.06496	1258	2	-2.1353
Vps26a	0.06501	1259	1	-2.1658
E130311K13Rik	0.065058	1260	2	0.51836
Olfr784	0.065102	1261	1	-2.296
Nfasc	0.065184	1262	1	-1.0012
Dennd4c	0.065216	1263	2	0.98203
Hoxd9	0.06525	1264	2	-1.8774
C1qtnf4	0.065337	1265	2	-1.5024
Aldh4a1	0.065414	1266	2	-2.3551
Gja4	0.065431	1267	1	0.30322
Rpl24	0.058636	1268	1	-4.1449
Fhad1	0.06545	1269	2	-2.0856
Olfr395	0.065491	1270	2	0.87078
Spink5	0.06552	1271	1	-4.9659
Serpinb11	0.065608	1272	1	-4.7352
Ssxb9	0.065686	1273	2	0.75753
Fam210a	0.065697	1274	1	-5.2753
Gm3376	0.065736	1275	2	-2.2655
Zfp607	0.065779	1276	1	-3.3534
Gm11563	0.065859	1277	1	-1.8207
Zswim3	0.065936	1278	1	-5.1674
Hmg20a	0.065937	1279	2	0.2169
Tex19.1	0.065994	1280	2	0.92772
Muc15	0.066016	1281	2	-0.78902
Tshr	0.066057	1282	2	0.25335
B3gntl1	0.066127	1283	2	0.76415
Cpne4	0.066178	1284	1	-2.4378
Pknox1	0.06626	1285	1	-2.1001
Ranbp3	0.066334	1286	2	1.1158
Ptbp1	0.066337	1287	1	-4.1857
Clec2d	0.066418	1288	1	-4.8416
Def8	0.059126	1289	1	-4.9428
Taar8c	0.066495	1290	2	0.78761
Rassf4	0.066529	1291	2	0.24407
Olfr1155	0.066663	1292	1	-4.677
Ugt1a2	0.066668	1293	2	-1.9789
Ube2k	0.066753	1294	1	-5.0852
Eif2s3y	0.066817	1295	2	0.077154
Olfr746	0.066836	1296	1	-1.6255
Olfr11	0.066858	1297	2	-1.9267
Sbk3	0.066923	1298	1	-2.2097
Slc48a1	0.066983	1299	2	-1.9778
Fdxr	0.066996	1300	1	-3.0973
Cox7a1	0.067032	1301	2	-2.1664
Zfyve26	0.067077	1302	1	-1.7567
Strn4	0.067085	1303	2	-1.7163
Arid1b	0.067161	1304	1	-2.5229
Gm8439	0.06718	1305	2	0.81175
Vmn1r179	0.067209	1306	2	-2.0251
Lrig2	0.067222	1307	2	-0.61193
Terf1	0.067242	1308	1	-4.6848
Stx17	0.067317	1309	2	0.82119
Olfr1419	0.067324	1310	1	-2.7511
Arhgap33	0.067398	1311	1	-1.9452
Adgb	0.067432	1312	2	-1.8251
Cxcr6	0.067448	1313	2	-2.1279
Clca3a2	0.067497	1314	2	-1.6034
Olfr1335	0.067559	1315	1	-3.4931
Olfr551	0.067577	1316	2	-1.5912
Hey2	0.067653	1317	2	-0.85186
Ptk7	0.067721	1318	1	-5.6887
Lix1l	0.067791	1319	2	0.84133
Wdr45b	0.067817	1320	1	-5.2126
Ropn1	0.067857	1321	2	0.59118
P4ha1	0.067879	1322	2	0.54236
Cpne3	0.067933	1323	2	0.73519
Thbs2	0.067975	1324	1	-4.8162
Epb4.1l5	0.06798	1325	2	-1.2721
Rhbdd3	0.068058	1326	1	-4.7366
Dnajc12	0.068206	1327	2	0.55835
Nudt7	0.068226	1328	2	-1.9658
Slc44a5	0.068321	1329	2	-2.3211
Cdh19	0.068341	1330	2	-1.9162
Faim2	0.06836	1331	2	-1.8491
Gm10767	0.068374	1332	1	-4.2901
Gal3st3	0.068384	1333	2	-1.8537
Gm4064	0.068459	1334	1	-2.7785
Mpp6	0.068532	1335	1	-1.8146
Usp25	0.068624	1336	1	-3.8269
Grm8	0.068712	1337	1	-3.9666
Gdf3	0.068791	1338	1	-2.2897
Dach2	0.068869	1339	1	-4.6418
Pde7a	0.068937	1340	2	0.98242
Synb	0.068938	1341	1	-3.6571
Fam114a2	0.069015	1342	2	-1.2112
Nme2	0.069024	1343	1	-5.1796
Vmn1r85	0.069082	1344	2	-1.8265
Amz1	0.069101	1345	2	-1.9859
Sprn	0.069103	1346	1	-5.1399
Pi16	0.069118	1347	2	-2.0329
Slco6c1	0.069131	1348	2	-1.7606
Tnfsf9	0.069177	1349	1	-2.0596
Pcdhb20	0.069262	1350	2	-1.919
Cdr1	0.069273	1351	2	1.0884
Adam6a	0.060676	1352	1	-0.6635
Cald1	0.069495	1353	1	-4.7619
2810403A07Rik	0.069579	1354	1	-4.7908
Pspn	0.069592	1355	2	-1.8996
Fam175b	0.069744	1356	1	-2.4774
Ccdc40	0.06981	1357	2	0.53244
Gm166	0.069814	1358	1	-2.7286
Asz1	0.069895	1359	1	0.31224
Etv1	0.069965	1360	1	-3.7903
Rgs14	0.070059	1361	1	-2.8664
Btrc	0.070149	1362	2	-2.1766
Dgkd	0.070312	1363	1	-5.3548
Gm684	0.070327	1364	2	-1.5511
Morn3	0.07039	1365	2	0.78821
Pik3r2	0.070402	1366	1	-5.022
Tspan33	0.070423	1367	2	0.74269
Osgepl1	0.070479	1368	1	-2.076
Olfr1178	0.070553	1369	1	-1.3088
BC089597	0.070568	1370	2	0.44364
Etfa	0.070606	1371	2	-1.9309
Olfr95	0.070648	1372	2	-1.795
Tmem170	0.070648	1373	1	-2.0377
Tiparp	0.070775	1374	2	0.78433
Ly6e	0.070789	1375	2	-2.1874
Prr14l	0.070812	1376	1	-4.9853
Cdh15	0.070812	1377	2	-0.34105
Sult2a3	0.070845	1378	2	0.87675
Vmn1r45	0.070885	1379	2	-2.2104
Tas2r119	0.070898	1380	1	-2.5843
Ntrk1	0.07098	1381	1	-5.2505
Itk	0.071061	1382	2	-2.0562
Mcee	0.071069	1383	1	-5.1665
Kif16b	0.07115	1384	1	-4.9416
Dupd1	0.071151	1385	2	-2.2046
Tbck	0.071233	1386	1	-5.4427
Rab20	0.071296	1387	2	0.96432
Ubald2	0.07131	1388	1	0.31988
Tas2r121	0.071345	1389	2	-1.7148
2015-09-01	0.071392	1390	1	-5.089
Frmd3	0.07148	1391	1	-5.6817
Dclk1	0.071484	1392	2	0.0076465
Tbl3	0.071552	1393	1	-5.0363
Tle4	0.0716	1394	2	-2.0159
Uqcrh	0.071629	1395	1	-2.0472
Ak8	0.071671	1396	2	0.97467
Fam26d	0.07171	1397	1	-5.4954
Col6a2	0.071741	1398	2	-1.5673
Mme	0.071862	1399	1	-3.2771
L3mbtl4	0.071944	1400	1	-2.5329
Mn1	0.072025	1401	1	-2.5132
Cyp2c37	0.072103	1402	1	-4.7783
Lrrc74a	0.072137	1403	2	-1.6839
4930571K23Rik	0.072188	1404	1	-2.1941
Myoz1	0.072268	1405	1	-4.8299
Sfmbt1	0.072279	1406	2	-2.1501
Spag9	0.072298	1407	2	-1.7326
Pus7	0.072413	1408	1	-5.313
Faxc	0.072477	1409	2	-1.598
Sirt6	0.072515	1410	2	0.83136
Csad	0.072534	1411	2	0.031924
Hyal1	0.072576	1412	2	-1.9006
Fmo1	0.072595	1413	2	-0.63997
1700001P01Rik	0.072635	1414	2	0.75918
Klra6	0.072641	1415	1	-2.087
Prkch	0.072802	1416	1	-4.4595
Bloc1s2	0.07283	1417	2	0.90504
Rnd1	0.072884	1418	1	-0.99052
Slc5a7	0.072961	1419	1	-1.772
Gtf2e1	0.073038	1420	1	-3.9262
Sntg1	0.073108	1421	2	-1.8486
Tada3	0.073109	1422	1	-5.0237
Rffl	0.073127	1423	2	-2.0291
Gcnt3	0.073188	1424	1	-5.2044
Klra10	0.073259	1425	2	-1.9108
Npr3	0.073328	1426	2	-0.34153
Stx11	0.073353	1427	1	-4.6766
Ufsp1	0.073368	1428	2	-2.1758
Lclat1	0.073558	1429	2	-1.5938
Tmem123	0.073577	1430	2	-2.0828
Ckb	0.073598	1431	2	-1.0639
Scml4	0.073661	1432	2	0.063762
Susd1	0.073757	1433	2	0.52992
Ago2	0.073879	1434	2	-1.885
Slc22a21	0.073939	1435	1	-5.232
Traf1	0.073952	1436	2	-0.98148
C3ar1	0.073986	1437	2	-1.91
Acad11	0.074002	1438	2	-1.6433
Dnah9	0.074103	1439	1	-1.8624
Zfp949	0.074156	1440	2	0.68098
9530002B09Rik	0.074179	1441	1	-4.6625
Glyat	0.07419	1442	2	-1.9676
Erc2	0.074211	1443	2	-2.0956
Olfr506	0.074231	1444	2	-2.2291
Cacng2	0.0743	1445	2	-1.7716
Trnp1	0.074406	1446	2	-1.8785
Myo18b	0.074413	1447	1	-2.3435
Zfp652	0.07449	1448	1	-4.4055
Atp6v0e	0.07459	1449	2	-2.0733
Apool	0.07461	1450	2	0.38841
Dnaic1	0.074637	1451	2	-1.9652
Csf2ra	0.07464	1452	1	-3.7193
Cd9	0.074692	1453	2	-1.7192
A230065H16Rik	0.074707	1454	2	-1.3559
Lrrc39	0.074728	1455	1	-5.3164
Pura	0.074733	1456	2	-1.6884
Ift140	0.07481	1457	2	0.35256
Olfr378	0.074815	1458	1	-2.0091
Nts	0.07486	1459	2	-1.8256
Fxyd1	0.074889	1460	1	-3.3077
Cilp2	0.074917	1461	2	-2.1055
Gm13084	0.074972	1462	1	0.27835
Cym	0.075055	1463	1	-2.4977
9830107B12Rik	0.075066	1464	2	0.79193
Impact	0.075085	1465	2	-1.1131
Sf3a2	0.075134	1466	1	-3.3362
Fgf15	0.075206	1467	2	0.80142
Kif20b	0.075226	1468	1	-4.0591
Tmprss3	0.075337	1469	2	-1.8752
D17H6S53E	0.075381	1470	2	-1.3225
a	0.075395	1471	1	-2.8592
Cyp4a32	0.075437	1472	2	-1.9059
Dlat	0.075489	1473	1	-5.222
Eln	0.075521	1474	2	-1.4826
AU022252	0.075557	1475	1	-2.4515
Pla2g4d	0.075594	1476	2	-1.7362
Sec23a	0.075655	1477	1	-4.8
Lsm1	0.075672	1478	2	0.54721
Olfr1294	0.075725	1479	2	-1.857
Pkdrej	0.075726	1480	1	-4.6347
Slco6d1	0.075777	1481	2	-1.9585
Pik3cg	0.075798	1482	2	0.96292
Rpf1	0.075894	1483	1	-4.4404
Ctgf	0.075922	1484	2	0.39084
Nup210l	0.075953	1485	2	0.65804
Abhd16a	0.075971	1486	1	-0.70513
Plac9a	0.076114	1487	2	0.58849
Pstpip1	0.076147	1488	1	-1.2211
Sla	0.076154	1489	2	-2.0938
Osm	0.076172	1490	2	-1.5258
Got2	0.076221	1491	1	-2.7107
Pdap1	0.076298	1492	1	-4.762
St7	0.076343	1493	2	-2.119
Pdzd7	0.076359	1494	2	-1.7888
Olfr112	0.076371	1495	1	-4.8683
Mapk6	0.076377	1496	2	-2.2133
Cyp4f18	0.076446	1497	2	0.7774
Sypl	0.076447	1498	1	-2.3727
Upk1b	0.076547	1499	2	0.78456
Fam84a	0.076607	1500	1	-0.22084
Tspan3	0.076772	1501	1	-4.7719
Fgd3	0.076854	1502	2	-2.0596
Nfkbib	0.076941	1503	2	0.73036
Nrxn1	0.076943	1504	2	-0.82953
AI429214	0.077067	1505	2	0.80396
Foxd4	0.077103	1506	1	-4.0638
Tmbim6	0.077148	1507	2	-1.855
Dtna	0.077209	1508	2	0.64605
Ces2e	0.077346	1509	1	0.096289
Tgfbr3l	0.077382	1510	2	-2.4564
Zfp873	0.077611	1511	2	-2.0444
S1pr1	0.077649	1512	2	-0.68143
Gprc5b	0.077672	1513	1	-2.1585
Olfr1145	0.077714	1514	2	0.89194
Wfdc21	0.077736	1515	2	-1.8773
Igf2bp3	0.077773	1516	2	1.0566
Zbtb46	0.077789	1517	2	-1.18
Cyth1	0.077832	1518	2	-2.2005
Rrp36	0.077833	1519	1	-1.8749
Gm3238	0.07787	1520	2	-1.9685
A830080D01Rik	0.077926	1521	2	0.44316
Fbxw2	0.077995	1522	2	0.88799
Cyp11a1	0.078107	1523	2	0.78759
Scgb1b27	0.078147	1524	1	-4.6309
Gpi1	0.0782	1525	2	-1.5872
Rnf138	0.078235	1526	2	0.74558
0610009B22Rik	0.065184	1527	1	-4.9273
Pde4d	0.078405	1528	2	-1.1786
Gm17689	0.07847	1529	2	-1.9791
Agpat4	0.078524	1530	2	-1.3602
Dock7	0.078529	1531	1	-4.1004
Kcnma1	0.078561	1532	2	0.42565
Clec9a	0.078583	1533	2	-1.8593
Lhfpl1	0.078607	1534	2	-1.9369
Ppp1r13b	0.078624	1535	1	-2.2088
Zbtb16	0.078629	1536	2	-2.1413
Gal	0.07867	1537	2	-1.7821
Zgrf1	0.078702	1538	1	-4.8786
Fam167b	0.078806	1539	2	0.7349
Itih3	0.078844	1540	2	-2.1388
Acyp2	0.078853	1541	1	-4.8387
Tceal3	0.07893	1542	1	-2.7336
Minpp1	0.078992	1543	2	0.89712
Rnf130	0.07901	1544	2	-1.7387
Dram1	0.07901	1545	1	-2.6028
Olfr1019	0.079085	1546	1	-5.3377
Mmd	0.07917	1547	1	-1.1819
Btnl6	0.079198	1548	2	-1.6997
Notch1	0.079407	1549	2	0.76074
H2-M11	0.079421	1550	2	0.66288
Ccdc69	0.079469	1551	1	-3.0711
2300009A05Rik	0.079494	1552	2	-0.98789
Icosl	0.079539	1553	1	-5.1092
Paqr8	0.079583	1554	2	-1.7099
Ly6g5b	0.079616	1555	1	-2.3746
Olfr161	0.079618	1556	2	0.90959
Lppr3	0.079675	1557	2	0.81156
Hdac5	0.079693	1558	1	-4.9338
Clcnka	0.079738	1559	2	-1.2165
Commd6	0.079752	1560	2	-1.5929
Map3k3	0.079774	1561	2	-1.6872
Pcbp2	0.079792	1562	2	1.0815
Gm4201	0.051401	1563	1	-1.3934
Orc3	0.079855	1564	1	-4.2845
Ccdc138	0.079913	1565	2	-1.5219
Olfr871	0.079927	1566	1	-4.5558
Maob	0.079993	1567	2	-1.9966
Stc2	0.080016	1568	1	-5.7125
Lrriq1	0.080106	1569	2	-1.8752
Tmem44	0.080108	1570	1	-4.8266
Rdh16	0.080123	1571	2	-1.0388
Plp1	0.08019	1572	1	-1.7202
Pnpo	0.080198	1573	2	0.87782
Pcdha3	0.080228	1574	2	-1.9213
Tubgcp6	0.080257	1575	1	-4.5781
Car7	0.080283	1576	2	-1.2845
Adam7	0.080331	1577	1	-1.7652
Tprkb	0.0804	1578	1	-2.2166
Ctsq	0.080474	1579	1	-2.6371
Gm5108	0.080487	1580	2	0.83167
Ankmy1	0.080537	1581	2	0.30568
Krcc1	0.080565	1582	1	-1.3662
Creb3l3	0.080659	1583	1	-5.4531
Srebf1	0.080685	1584	2	0.82468
Vwa9	0.080698	1585	2	-2.1604
Stfa2l1	0.080737	1586	1	-4.72
Atg14	0.08078	1587	2	-2.0374
Mageb5	0.080817	1588	1	-1.2476
Vmn1r210	0.080854	1589	2	0.569
Prkag2	0.080905	1590	1	-3.3833
Klhdc4	0.080943	1591	2	-1.9883
Dydc2	0.081035	1592	2	-1.1026
Phactr2	0.081048	1593	1	-4.7828
Rilp	0.081123	1594	1	-5.2789
Arl4a	0.08116	1595	2	-1.8496
Ppp1r15a	0.081191	1596	2	0.64276
F2rl3	0.081191	1597	1	-4.1549
Tmem233	0.081224	1598	2	-1.7543
Dll3	0.081265	1599	1	-5.3846
Sumo3	0.081278	1600	2	0.73545
Wbscr16	0.081316	1601	2	-1.9321
Rbm44	0.08134	1602	1	-2.8107
1700019N19Rik	0.081497	1603	2	0.27308
Slc19a2	0.081513	1604	2	-2.0162
Pianp	0.081579	1605	1	-4.3546
Gnmt	0.081619	1606	2	0.683
Olfr1411	0.08166	1607	2	-1.4065
Trpv2	0.081737	1608	2	-1.7335
Serpinb6c	0.081744	1609	1	-4.9529
Spopl	0.0818	1610	2	-1.5853
B2m	0.081828	1611	1	-4.7812
Ccdc12	0.081905	1612	1	-2.2124
Scyl2	0.081925	1613	2	0.79953
Tmem199	0.081974	1614	2	-2.0192
Gm15308	0.08206	1615	1	-4.2174
Tmprss5	0.082133	1616	1	-3.2217
Dnajc8	0.082155	1617	2	-1.592
Slc29a1	0.082216	1618	1	-2.8401
Olfr345	0.082253	1619	2	-1.7683
Fhit	0.08227	1620	2	0.55136
Sult1d1	0.082288	1621	2	-2.1708
Zfp551	0.082297	1622	1	-5.2974
Tnfsf11	0.082451	1623	1	-3.594
Cep135	0.082473	1624	2	-2.2532
Vmn1r202	0.082561	1625	2	-2.0638
Plekha5	0.08262	1626	1	-2.4013
Il13	0.082783	1627	2	-2.3854
Svil	0.08279	1628	1	-5.5329
Il2	0.082855	1629	1	-4.8572
Ppp2r5e	0.082931	1630	1	-4.04
Ganab	0.083001	1631	1	-5.6137
Fancd2	0.083081	1632	1	-4.4755
Tenm3	0.083119	1633	2	-0.62553
Clasrp	0.083168	1634	1	-4.3683
Cldn19	0.083184	1635	2	-0.56205
Bckdk	0.083204	1636	2	0.69767
Hells	0.083237	1637	1	-5.0779
Ppp1r16a	0.083283	1638	2	-2.4094
Rab2b	0.08333	1639	1	-4.785
Asb9	0.083399	1640	1	-2.9697
Pfkm	0.083458	1641	2	-1.5138
Cinp	0.08356	1642	1	-0.72983
Parp1	0.083568	1643	2	-2.0338
Spata31d1c	0.083629	1644	2	-1.133
Hspa13	0.083676	1645	2	-2.0126
Mfap3l	0.083693	1646	2	-2.134
Car9	0.083716	1647	2	0.63595
Vopp1	0.083732	1648	1	-4.7486
Hadhb	0.083804	1649	1	-2.6934
Apex1	0.083884	1650	1	-1.7159
Cobl	0.083934	1651	2	-1.3847
Hcar2	0.08396	1652	1	-4.6023
Olfm1	0.084037	1653	1	0.18243
Olfr770	0.084048	1654	2	-1.6614
Fam180a	0.084109	1655	2	0.8279
Agtrap	0.084156	1656	2	0.89727
Prr22	0.084199	1657	2	-2.1209
Surf4	0.08427	1658	2	-2.0917
Defb7	0.084291	1659	2	-1.2164
Edc4	0.084318	1660	2	1.1003
Lypd8	0.084357	1661	1	-3.3732
Pkd2	0.084433	1662	1	-4.8945
Zw10	0.084434	1663	2	-1.6187
Trpv5	0.084513	1664	2	0.72022
Polh	0.084574	1665	2	-1.9887
Olfr474	0.084596	1666	2	-1.7881
Dfna5	0.084652	1667	1	0.25939
Mex3c	0.084818	1668	1	-5.1584
Sox21	0.084829	1669	2	0.72463
Map3k13	0.084849	1670	2	-0.14754
Otx2	0.084893	1671	1	-4.4166
Slc22a22	0.084962	1672	1	-4.7425
Rbmx	0.085029	1673	1	-4.7631
Rd3l	0.085031	1674	2	-1.2947
Agk	0.08505	1675	2	0.76236
Lmtk3	0.085107	1676	1	0.19917
Ptprt	0.085196	1677	1	-2.6114
Gm15056	0.085274	1678	1	-1.5823
Rmnd5a	0.085307	1679	2	0.49649
Gpr39	0.085332	1680	2	-1.734
Prodh2	0.085354	1681	1	-2.0158
Cabin1	0.085439	1682	1	-2.8859
Ints6	0.085513	1683	1	-2.0898
Stxbp6	0.08554	1684	2	-2.1071
Dmrt3	0.085631	1685	2	-2.1753
Mapkapk3	0.085694	1686	2	0.64101
Pth2r	0.085737	1687	1	0.39718
Havcr2	0.085783	1688	2	0.41788
Cpox	0.085903	1689	1	-5.0626
Eif4ebp3	0.085912	1690	2	-1.6053
Gpr139	0.085953	1691	2	0.84206
Rpgr	0.085995	1692	1	-3.7617
Tsc22d1	0.086062	1693	2	-1.5395
Kdm7a	0.086075	1694	1	-4.504
Trhr	0.086083	1695	2	-2.07
1700001O22Rik	0.086125	1696	2	-2.0253
Gpr31b	0.086159	1697	1	-2.6062
Pcdh19	0.086243	1698	1	-4.9574
Scn4b	0.086303	1699	2	-1.7196
Gm21541	0.086321	1700	1	-1.7436
Heph	0.086322	1701	2	-1.6885
Morc2a	0.086399	1702	1	-1.8861
Cramp1l	0.086399	1703	2	0.18009
Flywch1	0.086459	1704	2	-1.5007
Pou3f3	0.086529	1705	2	0.78341
Zfp874b	0.08657	1706	1	-4.7266
Prss3	0.086664	1707	1	-0.28129
Gm7073	0.086686	1708	2	-2.1105
Rhox2c	0.086706	1709	2	-1.8571
Cd53	0.086745	1710	1	-5.1564
Clcn2	0.086829	1711	2	0.74491
Fars2	0.086831	1712	1	-5.0692
Lrrc27	0.08691	1713	2	0.58099
Sntn	0.086971	1714	2	-2.2807
4930432K21Rik	0.086993	1715	1	-4.9035
Atoh1	0.087084	1716	1	-3.6799
Rufy3	0.087137	1717	2	-1.5366
Fam134a	0.087166	1718	1	-2.2584
Tnfrsf9	0.087261	1719	2	-1.6614
Wnt4	0.087327	1720	1	-4.6011
Uvrag	0.087396	1721	2	-2.2958
Tmem256	0.087402	1722	1	-2.308
Msr1	0.087423	1723	2	-1.6204
Pcdhgb5	0.087446	1724	2	-1.9258
Stxbp2	0.087459	1725	2	-1.0525
Rnf24	0.08747	1726	1	-4.0523
Bpifa5	0.08757	1727	2	0.71689
Gpr107	0.087592	1728	2	-2.2937
Adck1	0.087619	1729	1	-2.0934
Catsper3	0.087627	1730	2	-2.4147
Gm94	0.087665	1731	2	-2.0318
Olfr141	0.087704	1732	1	-3.1081
4930568D16Rik	0.087714	1733	2	0.65369
Gm11559	0.08778	1734	1	-1.955
Pctp	0.088026	1735	2	-2.1558
Aoc2	0.088037	1736	1	-2.2869
Gnao1	0.088065	1737	2	-2.0837
Arhgap42	0.08812	1738	1	-5.4077
Npr2	0.0882	1739	1	-5.2199
Zfp280d	0.088205	1740	2	-1.2937
Plce1	0.088267	1741	2	-1.2336
Adarb2	0.088281	1742	1	-2.1198
Mplkip	0.088351	1743	1	-1.3198
Olfr975	0.088387	1744	2	-1.6545
C4bp	0.088439	1745	1	-2.467
Cmpk2	0.088503	1746	2	0.84524
Cd69	0.088516	1747	1	0.40122
4930415O20Rik	0.088534	1748	2	0.76164
Rdh8	0.088675	1749	1	-4.8607
Phospho2	0.088722	1750	2	-2.3829
Hnrnpf	0.088835	1751	1	-2.201
Clmp	0.088905	1752	1	-4.8372
Gcdh	0.08899	1753	1	-2.6811
Htra3	0.089071	1754	1	-2.6268
Rgsl1	0.089156	1755	2	-1.8308
Guca1a	0.089212	1756	2	-1.7971
Adrbk1	0.08923	1757	1	-5.6824
Armc3	0.089293	1758	2	-2.2055
Gid8	0.089306	1759	1	-1.278
Rsph3a	0.08931	1760	2	-1.4984
Mrpl44	0.089392	1761	1	-1.8957
Tead3	0.08947	1762	1	-4.2835
Olfr60	0.089553	1763	1	-5.3942
2011-03-01	0.08964	1764	1	-5.2064
Spata45	0.089695	1765	2	-1.826
Olfr55	0.089711	1766	1	-2.7501
Gm1110	0.089796	1767	1	-1.8479
Elmod3	0.089803	1768	2	-1.9869
Ergic3	0.089837	1769	2	-2.1224
St8sia6	0.089909	1770	2	-0.94667
Tmem50a	0.089921	1771	2	-0.61012
Higd2a	0.089932	1772	1	-1.2963
Slc22a26	0.089962	1773	2	-1.76
Ppm1b	0.090017	1774	1	0.77254
Mgat4e	0.090115	1775	1	-0.63143
Lrguk	0.090146	1776	2	-0.71535
Ppil3	0.090165	1777	2	-1.8818
Ndufa11	0.090191	1778	1	-4.6506
Atoh8	0.090258	1779	1	-2.5924
Klhl7	0.09034	1780	2	-2.1885
Acp1	0.090417	1781	1	-5.0265
Olfr464	0.0905	1782	1	-2.5919
Hhipl1	0.090578	1783	1	-2.1898
Vmn1r215	0.090615	1784	2	-1.772
Fgf23	0.090665	1785	1	0.29904
Rtn3	0.090714	1786	2	1.1012
Ccdc51	0.090737	1787	2	0.83369
Adgre1	0.090821	1788	2	-1.3528
Adgre4	0.090826	1789	1	-4.3081
4930513O06Rik	0.090894	1790	1	-1.7253
Aox4	0.090928	1791	2	-2.3853
Psmd10	0.090978	1792	1	-1.9022
Glud1	0.091027	1793	2	0.0021053
Hsd17b1	0.091073	1794	1	-4.7722
Slc2a2	0.091124	1795	2	-2.0629
Bst1	0.09115	1796	1	-1.7733
Trim3	0.091223	1797	1	-4.9546
Fam124a	0.091287	1798	2	-2.069
Ccl1	0.091302	1799	2	0.72622
Sorl1	0.091471	1800	1	-4.1968
Nav2	0.091516	1801	2	-1.7919
Sema3e	0.091538	1802	2	0.39707
Thap2	0.091555	1803	1	-5.312
Itfg1	0.091585	1804	2	-2.1785
Sh3bp5	0.091704	1805	1	-4.2119
Gabrg1	0.091874	1806	2	-0.44803
Tex261	0.091912	1807	2	0.53817
Abca8b	0.091943	1808	1	-4.9614
Olfr419	0.091995	1809	2	-1.2696
Ebf4	0.092091	1810	1	-4.2793
Chp2	0.092118	1811	2	-1.8495
Bend5	0.092166	1812	1	-4.139
Il24	0.092245	1813	1	-5.0432
Slc1a3	0.092323	1814	1	-1.7252
Cpxm1	0.092336	1815	2	-1.6622
Trim32	0.09235	1816	2	-2.0069
Vmn2r9	0.092384	1817	2	-2.0554
Zfp869	0.092389	1818	1	-2.8207
Izumo3	0.092478	1819	1	-2.17
Hivep1	0.092506	1820	2	0.11535
Sirpb1a	0.092534	1821	2	0.33327
Mtap7d3	0.092559	1822	2	0.59164
Dip2a	0.092648	1823	1	0.41288
Pxmp4	0.09265	1824	2	-0.71753
Magea3	0.092789	1825	2	-2.044
Defb37	0.092808	1826	2	-1.4871
Relt	0.092831	1827	2	-1.4431
Xylb	0.092893	1828	2	-1.1304
Zfp36l1	0.092907	1829	1	-5.481
Snx30	0.092973	1830	2	-2.1796
Cenph	0.092986	1831	1	-4.675
Cep104	0.093049	1832	2	-1.0351
Cypt2	0.093115	1833	2	-1.9168
Aqp6	0.093143	1834	1	-2.5801
Bnip2	0.093316	1835	1	-1.9885
Pih1d1	0.093377	1836	2	-0.04882
Pdzk1ip1	0.093446	1837	2	-1.4474
Crisp4	0.09356	1838	1	-2.1364
Trip12	0.093595	1839	1	-2.8191
Guca1b	0.093637	1840	1	-4.7252
Cited2	0.093712	1841	1	-4.2488
Ccnl1	0.093745	1842	1	0.48459
Ankrd13d	0.093782	1843	1	-2.568
Fig4	0.09381	1844	1	-2.4629
Eftud1	0.093921	1845	1	-5.0992
Rwdd4a	0.093999	1846	1	-2.5082
Tcte2	0.094042	1847	1	-5.2231
Tfpi2	0.073715	1848	1	0.19005
Sprr1b	0.094149	1849	1	-4.6661
Dusp14	0.073857	1850	1	0.28204
Cirbp	0.094186	1851	1	-4.5037
Usp29	0.094221	1852	1	-4.3906
Ift80	0.094294	1853	1	-4.8353
2410131K14Rik	0.094334	1854	1	-1.3354
Cbx8	0.094368	1855	1	-4.8857
Gm14374	0.094397	1856	1	0.84759
Hspa4l	0.094433	1857	1	-5.0346
Csmd3	0.094472	1858	1	-3.1376
Usp10	0.09451	1859	1	-4.6726
Tcap	0.094587	1860	1	-3.4628
Aars2	0.094624	1861	1	-3.2134
Gm5741	0.094659	1862	1	-1.9856
BC030867	0.094687	1863	1	-5.2435
Zfp647	0.094725	1864	1	-4.0894
Trpc7	0.094755	1865	1	-0.11126
Tmem217	0.094792	1866	1	-4.2616
Pak3	0.094871	1867	1	-5.1539
Krtap4-6	0.094945	1868	1	-4.3404
Ldhd	0.094986	1869	1	-2.7445
Tmem88	0.095025	1870	1	-3.7149
Pcolce	0.095062	1871	1	0.097592
Tdh	0.095099	1872	1	-4.6244
Krtap5-1	0.095135	1873	1	-5.1657
Vmn1r103	0.095221	1874	1	-2.3366
Tex12	0.095258	1875	1	-2.7959
Tmf1	0.095367	1876	1	0.39216
Xpnpep1	0.095446	1877	1	-1.0585
Olfr750	0.095482	1878	1	-2.3935
Ly6g5c	0.095519	1879	1	-4.0293
Setd5	0.095581	1880	1	-4.4693
1700074P13Rik	0.095616	1881	1	-2.5282
Trrap	0.095648	1882	1	-4.1022
Grp	0.0957	1883	1	-2.9261
Slc29a3	0.095771	1884	1	-2.2446
Cp	0.095806	1885	1	-4.3959
Dnajc5	0.095878	1886	1	-2.3878
Iffo1	0.095909	1887	1	-2.3788
Tmem210	0.095945	1888	1	-1.2206
Abl1	0.095984	1889	1	-4.8769
Aox2	0.096013	1890	1	-4.676
Ccl7	0.09605	1891	1	-5.1994
Patl1	0.096085	1892	1	-4.7867
Sec31a	0.096162	1893	1	-4.3127
U2af1l4	0.096196	1894	1	-2.391
Kcnn2	0.096228	1895	1	-2.1421
Ppp1r3e	0.096268	1896	1	-2.7906
Ces4a	0.096372	1897	1	-4.5433
Olfr888	0.096412	1898	1	-3.8919
Fam19a2	0.096449	1899	1	-5.2354
Cfap70	0.096481	1900	1	-4.879
Ang	0.096518	1901	1	-5.504
Ap5m1	0.096598	1902	1	-2.1706
Chtf18	0.096635	1903	1	-2.6625
Spns2	0.096674	1904	1	0.080626
Nom1	0.096709	1905	1	-2.6694
Cyp2w1	0.096849	1906	1	-5.1608
Ppm1k	0.096925	1907	1	-4.9483
Hdac2	0.096957	1908	1	-2.2078
Ppp2r5b	0.096987	1909	1	-4.8871
Nedd9	0.097031	1910	1	-2.5866
Mettl1	0.097065	1911	1	-5.1027
B4galt3	0.097143	1912	1	-5.3493
Vps51	0.097182	1913	1	-5.0883
Lpin3	0.097256	1914	1	-2.7159
Avpr2	0.097287	1915	1	-0.94617
Olfr1279	0.097327	1916	1	-4.7637
Cdhr2	0.097362	1917	1	-4.7491
Vmn1r79	0.097399	1918	1	-3.9935
Skil	0.097428	1919	1	-4.7565
Gpaa1	0.09747	1920	1	-4.8045
Olfr1404	0.097596	1921	1	-2.3224
Evl	0.097627	1922	1	-5.3193
Wdr62	0.097698	1923	1	-5.2199
Prmt8	0.097767	1924	1	-5.6481
Tmem95	0.097835	1925	1	-5.1232
Pcdhb22	0.097941	1926	1	-1.7308
BC024139	0.09798	1927	1	0.63919
Mchr1	0.098009	1928	1	-5.3747
Vmn2r93	0.098153	1929	1	-4.6733
Wls	0.098193	1930	1	-5.0323
Tmem102	0.098265	1931	1	-5.0126
Ms4a6d	0.098331	1932	1	-0.42207
Gucy2e	0.098364	1933	1	-2.0785
Dnajb5	0.0984	1934	1	-2.3341
Cdk5r1	0.098447	1935	1	-0.073037
Cntn2	0.098482	1936	1	-2.0649
Krt76	0.09855	1937	1	-2.333
Zfhx3	0.098586	1938	1	-2.2783
Mmrn1	0.098662	1939	1	-2.4525
Col7a1	0.098697	1940	1	-5.1481
Cd46	0.098776	1941	1	-2.4346
Parm1	0.098862	1942	1	-5.1028
Ahcyl1	0.098893	1943	1	-4.8134
Stk38l	0.098932	1944	1	-2.2954
Tubb4a	0.098971	1945	1	-5.0313
Itga7	0.099003	1946	1	-4.6776
Ankrd40	0.099039	1947	1	-4.7554
Tspan14	0.099101	1948	1	-5.6307
Gm9376	0.099181	1949	1	-4.301
Vmn2r87	0.099219	1950	1	-5.0643
Pnkd	0.099256	1951	1	-2.3716
Smc6	0.099298	1952	1	-4.0321
Gm4133	0.099347	1953	1	-4.0029
Ifltd1	0.09938	1954	1	-2.4955
Pigx	0.09942	1955	1	-4.289
Nhsl2	0.099527	1956	1	-2.4818
Snx7	0.099567	1957	1	-5.1545
Capn15	0.099606	1958	1	-5.8295
Ydjc	0.099688	1959	1	-1.9057
Ankrd29	0.099888	1960	1	-3.9031
Gbp3	0.099925	1961	1	-5.2756
Wdr31	0.080302	1962	1	-1.1654
Gnl2	0.10007	1963	1	-4.1553
AI607873	0.1001	1964	1	-4.8072
Mup3	0.10014	1965	1	-3.8891
Olfr1441	0.10018	1966	1	-4.8622
Zfp846	0.10022	1967	1	-1.928
Mptx2	0.10028	1968	1	-0.94855
Myo15	0.10032	1969	1	-2.7071
Nppb	0.10035	1970	1	-0.4963
Csf3r	0.10043	1971	1	-5.0487
Rep15	0.10047	1972	1	-2.0687
Copg1	0.10054	1973	1	-4.2724
Dok4	0.10057	1974	1	-5.3833
Angptl1	0.10069	1975	1	-5.0243
Defb14	0.10073	1976	1	-1.7928
Rnft2	0.10081	1977	1	-4.545
Ptprf	0.10088	1978	1	-2.7035
Epyc	0.10092	1979	1	-3.0024
Spata31d1d	0.10103	1980	1	-0.0044482
Sry	0.10106	1981	1	-4.7691
Trim34b	0.1011	1982	1	-1.694
Gm11938	0.10113	1983	1	-4.889
Tap2	0.10116	1984	1	-3.1961
Olfr670	0.1012	1985	1	-5.2433
Tmem150c	0.1013	1986	1	-4.1779
Olfr891	0.10133	1987	1	-1.5541
Rtca	0.10137	1988	1	-5.0103
Olfr420	0.10141	1989	1	-4.9228
Gtf2f2	0.10151	1990	1	-3.7481
1810011H11Rik	0.1016	1991	1	-3.6725
Lzts2	0.10165	1992	1	0.19506
Krtap9-5	0.10168	1993	1	-4.7035
Il7	0.10172	1994	1	-3.7299
Cartpt	0.10183	1995	1	0.91613
Mark4	0.10186	1996	1	-5.2494
Znrf1	0.1019	1997	1	-1.7723
B4galt6	0.10194	1998	1	-5.6446
Diap2	0.10198	1999	1	-4.7018
[truncated: 17,674 more rows]

## Sheet: Mageck_1&2
id	p-value	rank	good_sgrna	log(FC)
Mga	2.5163e-07	1	4	4.6533
Max	2.5163e-07	2	3	4.9376
Dnmt1	2.5163e-07	3	4	3.1938
Tfdp1	2.5163e-07	4	3	3.2336
Rif1	2.5163e-07	5	4	2.9829
E2f6	2.5163e-07	6	3	3.0236
Kdm5c	1.2581e-06	7	4	2.2349
Usp7	1.2581e-06	8	3	3.4199
Cnot8	1.7614e-06	9	4	3.3884
H2afz	1.7614e-06	10	3	3.8422
Erh	6.7939e-06	11	3	3.9525
Pitrm1	1.233e-05	12	4	2.2653
Meaf6	1.2833e-05	13	4	2.7457
Smarce1	2.5414e-05	14	3	2.7442
Naa25	3.095e-05	15	2	-0.56397
Cmas	7.0707e-05	16	3	2.1115
Pomgnt2	0.00010342	17	1	0.24675
Ehmt2	0.00011449	18	3	2.4555
Tipin	0.00012154	19	2	-0.65143
Shfm1	0.00012254	20	4	2.6255
Ptpn11	0.00013059	21	2	1.9269
Olfr1249	0.00013865	22	3	2.2676
Grb2	0.00014569	23	4	3.2626
Olfr43	0.00015022	24	3	2.0916
Serpina9	0.00015324	25	4	1.7767
Pes1	0.00016331	26	2	1.5188
Gins2	0.0001774	27	2	1.3009
Mettl14	0.00022017	28	4	2.0967
Gpbp1l1	0.00027905	29	2	0.83799
Cops3	0.00030925	30	3	2.4313
Ahctf1	0.00034901	31	2	-0.56853
Ndufs1	0.0004104	32	4	2.0657
Acox1	0.00050753	33	2	0.41363
Ddx42	0.0005191	34	4	2.0285
Sbno1	0.00051961	35	2	0.058251
L3mbtl4	0.00061019	36	3	1.7664
Mettl3	0.00063435	37	4	2.0732
Allc	0.00067461	38	2	-1.1564
Agtrap	0.0007808	39	4	1.7574
Sf3b5	0.00081351	40	2	0.07086
Ppp1r11	0.0008427	41	4	2.082
4932411N23Rik	0.00087289	42	3	2.1537
BC024139	0.00089554	43	4	1.5201
Rpl18	0.00073349	44	1	-1.076
Trrap	0.0010561	45	3	2.6294
Ubald2	0.0012428	46	4	1.5358
Dcp2	0.0012508	47	3	2.0284
Gcdh	0.0012886	48	3	1.9609
Naa20	0.0012941	49	2	2.0212
Sun1	0.0013032	50	4	1.5486
Rybp	0.0013334	51	4	1.905
Cwh43	0.001357	52	4	1.5045
Tcstv1	0.0013938	53	2	-0.14358
Ajap1	0.0014043	54	4	1.4573
Clpp	0.0014094	55	3	2.5448
Dnmt3l	0.0014335	56	4	1.6483
Rasl11a	0.0014471	57	3	1.7408
Gnb1l	0.0014793	58	3	2.293
Zbed5	0.0015508	59	3	1.5324
Ern1	0.0015684	60	4	1.3687
Rps15	0.0016026	61	1	-2.0737
Sdc2	0.0016791	62	4	1.7817
L3mbtl2	0.0016937	63	3	2.3567
Vkorc1l1	0.0016942	64	4	1.6309
Diexf	0.0017979	65	1	-1.9914
Pck2	0.001812	66	3	1.8043
Hccs	0.0018271	67	2	-1.1359
Apex1	0.0018492	68	3	2.1717
Cdc25a	0.0018668	69	3	1.7808
Cp	0.001892	70	3	2.1322
Drap1	0.0019841	71	1	-4.9719
Rnf2	0.0019866	72	3	2.083
Arap2	0.00212	73	4	1.3764
1700018B08Rik	0.0022282	74	3	1.6808
Fam57b	0.002284	75	3	1.9599
Akt3	0.0022855	76	4	1.6291
Eif2ak4	0.0023535	77	1	-1.4045
Dctn5	0.002358	78	2	-0.46565
Kctd5	0.0024073	79	4	1.2381
Hist1h3g	0.0024209	80	3	2.5052
Strn3	0.0024617	81	2	1.4353
Ankrd26	0.0025311	82	1	-1.0493
Mex3c	0.0025392	83	2	-1.2383
Pan2	0.0026081	84	2	1.2702
Ccnd3	0.0026509	85	3	1.8195
Synpr	0.0027052	86	4	1.5391
Kif13b	0.0027234	87	3	1.6699
Olfr342	0.0028235	88	3	1.954
Rab35	0.0028678	89	3	2.0366
Olfr870	0.0028698	90	4	1.0513
Pcgf6	0.0028829	91	2	1.6969
Pde6g	0.0029327	92	4	1.9562
Cpxcr1	0.0029614	93	4	1.1556
AI467606	0.0029634	94	4	1.3227
Ptrh2	0.003062	95	1	0.76626
Morn3	0.0031305	96	4	1.1828
Itga11	0.003131	97	4	1.3757
P4htm	0.0032009	98	4	1.6547
Dppa3	0.0032196	99	4	1.3927
Mplkip	0.0032447	100	4	1.2013
Taf5	0.0033101	101	2	-0.69917
Lyz1	0.0033308	102	3	1.6399
Gm14374	0.0033504	103	4	1.3731
Ogdh	0.0033736	104	2	1.1574
Magt1	0.0033736	105	4	1.4858
H3f3b	0.0033856	106	4	1.7504
Zfp280d	0.0034083	107	3	1.5546
Uba2	0.0034193	108	1	-2.2108
Tnip1	0.0034209	109	4	1.6156
Mettl23	0.0034963	110	4	1.3036
Ube2d2a	0.0035421	111	4	1.7922
Cxcr6	0.0035779	112	4	1.325
Nifk	0.003604	113	1	-2.1863
Acbd7	0.0038526	114	2	1.0527
Ltb4r2	0.0040056	115	3	1.6844
Gm5622	0.0040172	116	2	1.1052
Pelo	0.004061	117	2	1.2434
Tmem255a	0.0041239	118	2	0.88055
Otud4	0.0041918	119	3	1.5463
Adamts19	0.0042195	120	4	1.5074
4732456N10Rik	0.0042241	121	4	1.1909
Zfp185	0.0042603	122	4	1.3266
Rhox2g	0.004298	123	3	1.8158
Arid1a	0.0043524	124	3	1.7439
Fam101a	0.0043725	125	3	1.753
Timmdc1	0.0043886	126	2	1.7104
Ddx51	0.0044696	127	2	1.8694
Trappc5	0.0044978	128	3	2.6453
Rbm20	0.0044988	129	3	1.623
Ccdc55	0.0045179	130	2	-0.38296
Cyp4f18	0.0045723	131	4	1.043
Krt16	0.0046045	132	2	-1.6406
Bex1	0.0046342	133	4	1.1289
Eif1ad	0.0046936	134	2	0.89304
Pfdn5	0.0047187	135	2	-1.0949
Sfswap	0.004759	136	3	2.1982
Itgb1bp1	0.0047761	137	4	1.494
Mpeg1	0.0048164	138	4	1.495
Insl3	0.0048325	139	4	0.9412
Spin2d	0.0048702	140	2	0.38994
Ifne	0.0048707	141	3	1.5831
Zfp935	0.0049794	142	4	0.99459
Sct	0.0050202	143	4	1.2761
Entpd5	0.0051838	144	4	1.348
Nfyc	0.0052175	145	3	1.8435
Dcp1a	0.0052401	146	4	1.0131
Npc2	0.0052613	147	3	1.9795
Vmn1r217	0.0053619	148	2	-1.4352
Dcun1d5	0.0054002	149	1	-2.1401
Trpm3	0.0054248	150	2	1.0186
Smarcc1	0.0055048	151	3	2.5699
Hist2h3b	0.0055365	152	1	-1.6138
Sntb1	0.0056211	153	3	1.5673
Lace1	0.0056352	154	2	1.5567
Tyms	0.0056649	155	3	1.9653
Mcam	0.0057076	156	3	1.477
Olfr196	0.0057977	157	1	-2.568
Olfr815	0.0058762	158	3	1.6207
Prelid1	0.0059311	159	1	-3.4006
Maged2	0.0061882	160	1	-3.3414
Rnaseh2c	0.0062179	161	3	1.6956
Chp1	0.0063251	162	1	-3.1408
Btbd1	0.0063276	163	3	1.4426
Uggt2	0.0063599	164	3	1.9017
Senp2	0.0064263	165	3	1.5738
Ralgapa1	0.0064665	166	2	-0.87338
Igbp1	0.0064665	167	1	-2.5897
Oog3	0.0065078	168	2	1.1373
Rev1	0.0066527	169	2	1.3541
Pcdhb20	0.0066729	170	2	0.14903
Chrd	0.0066819	171	3	1.6974
Slc11a1	0.0067569	172	3	1.5084
Ranbp6	0.0068485	173	3	1.4527
Arih1	0.0068747	174	1	-3.9753
Atp5h	0.0069285	175	3	1.9754
Rsl1	0.0069406	176	2	-1.0355
Kpna6	0.007073	177	2	1.0292
Rad52	0.0070976	178	2	0.60866
Lgals2	0.0070981	179	3	1.5629
Ccdc130	0.0071525	180	2	1.0438
Olfr140	0.0071837	181	3	1.5279
Dohh	0.0073518	182	2	-0.32518
Tac4	0.0073618	183	2	-0.33448
Olfr1303	0.0073779	184	2	1.0971
Mtor	0.0074202	185	1	-4.9823
E130311K13Rik	0.0074303	186	3	1.5038
Gm3488	0.0075626	187	1	-2.7754
Trnau1ap	0.0076406	188	2	1.5329
Gm13251	0.0076497	189	3	1.6986
Med12	0.0076879	190	1	-3.5232
Rhox2f	0.0078419	191	2	-1.4194
Rag2	0.0078978	192	3	1.9347
Ankrd17	0.0079069	193	2	1.501
Ckb	0.0079275	194	3	1.363
Pgam1	0.0079406	195	3	2.135
Fau	0.0079476	196	1	-0.99622
Rln1	0.0080226	197	2	0.56028
Hscb	0.0080734	198	1	-2.1527
Zfp281	0.0081227	199	3	1.5562
Tmem39b	0.0081907	200	2	1.3614
Sfi1	0.0081987	201	2	0.53636
Olfr1443	0.0082576	202	3	1.7182
Vmn1r9	0.0083769	203	3	1.5033
Olfr1495	0.0084272	204	3	1.4674
Ttc1	0.0084549	205	2	-1.7386
Rtp2	0.0084775	206	3	1.6655
Kdm1a	0.0084876	207	3	1.9705
Mast2	0.0085576	208	3	1.4533
Ezh2	0.0086169	209	3	1.7563
1700030J22Rik	0.0086396	210	3	1.561
Ei24	0.0087347	211	2	1.3899
Hist1h3h	0.0087347	212	1	-2.751
Mrps21	0.0087865	213	3	2.2633
Tsc1	0.0087966	214	2	-0.57867
Crb3	0.00886	215	3	1.6641
Pfdn2	0.0088716	216	2	-0.064431
Olfr1270	0.008934	217	2	-0.034386
Kif15	0.0089541	218	2	0.93615
Tbp	0.0090044	219	1	-4.4524
Dopey1	0.0090095	220	3	1.6934
Imp4	0.0091287	221	2	-0.94901
Olfr1145	0.0092042	222	3	1.5101
Hnrnpk	0.0092581	223	2	-1.4874
Pgr	0.0092968	224	3	1.5648
Car1	0.009315	225	3	1.5556
Rpl7a	0.0093864	226	2	1.9443
Ces4a	0.0093879	227	2	1.0579
Dsg1a	0.0094065	228	3	1.4987
Tph2	0.0094966	229	3	1.5303
Tm9sf2	0.0095072	230	2	0.66883
Olfr1231	0.0095228	231	3	1.3956
Crabp2	0.0095308	232	2	-1.7715
Cpne9	0.0096008	233	3	1.7739
Ash2l	0.009632	234	2	-0.91957
Cldn4	0.0096335	235	1	-2.0975
Chtf18	0.0096853	236	3	1.5456
Myof	0.0096974	237	3	1.4358
Gtf2e1	0.0097754	238	1	-4.1144
Leng1	0.0098559	239	2	1.1089
Ddx5	0.0098982	240	1	-4.4217
Olfr605	0.0099068	241	3	1.5495
Tma7	0.0099692	242	3	1.5337
Gpx5	0.010122	243	2	0.73367
Mrpl40	0.010152	244	1	-3.9662
Rdh16	0.010232	245	3	1.5623
Cdipt	0.010281	246	1	-4.3134
Smek2	0.0094976	247	2	1.8569
Neurod4	0.010374	248	3	1.769
Gm11568	0.010375	249	3	1.6989
Rps21	0.010659	250	1	-3.7383
Polr2k	0.010781	251	1	-4.4361
Rpp25l	0.010823	252	3	1.2046
Cdkn2aipnl	0.010919	253	1	-4.3838
Faim	0.010922	254	2	1.2755
4930447A16Rik	0.011036	255	2	1.1993
Ndufa5	0.01105	256	2	-1.5101
Ppme1	0.011065	257	3	1.6274
Olfr392	0.011095	258	3	1.4584
Cenph	0.011124	259	2	-0.61011
Hinfp	0.011174	260	3	1.6267
Adipor2	0.011268	261	3	1.529
Adnp	0.011281	262	3	1.756
Snrnp70	0.011304	263	1	-4.2174
Olfr434	0.011357	264	2	1.3034
Olfr1170	0.011439	265	2	-0.88207
Pycr2	0.01144	266	2	-1.1671
Wfdc9	0.011511	267	3	1.5851
Dynll1	0.01164	268	3	1.5624
Nup214	0.011675	269	1	0.47098
Myc	0.011813	270	2	-1.2944
Olfr506	0.011855	271	3	1.5043
Tspan10	0.011947	272	1	-4.9323
Adra2a	0.012001	273	3	1.4619
Zbed3	0.012011	274	3	1.499
Nuggc	0.012021	275	2	0.69544
Txndc11	0.012079	276	2	-0.088241
Dhx38	0.012165	277	3	2.5815
Gng3	0.012253	278	3	1.6228
Capn8	0.012267	279	2	0.68902
Snrnp27	0.012345	280	1	-2.3817
Sema3e	0.012376	281	3	1.3141
Fam204a	0.012476	282	1	-2.4322
Kpnb1	0.011792	283	2	1.7524
Gm4944	0.012524	284	3	1.4385
A1cf	0.012595	285	1	-2.14
Tas2r114	0.012722	286	2	-1.2319
Dazap1	0.012786	287	2	0.19319
H2-Eb2	0.012812	288	2	1.2589
Blk	0.012828	289	2	1.0189
2700062C07Rik	0.012836	290	2	-0.12963
Prdx4	0.012955	291	3	1.3184
Yeats4	0.012965	292	3	1.51
Ppp3r1	0.013135	293	3	1.3548
Ntn1	0.013206	294	3	1.427
Dhcr7	0.013229	295	3	1.3343
Zfp781	0.013238	296	2	-1.262
Fech	0.0133	297	2	-0.97392
Cnot1	0.013354	298	1	-4.7715
Urb1	0.013388	299	2	-1.3654
Otx2	0.01341	300	2	-1.7477
Olfr437	0.013427	301	3	1.3705
Erap1	0.013473	302	1	-4.5448
Ccdc68	0.013512	303	2	1.0787
Epc2	0.013616	304	1	-1.3201
Kif20b	0.013754	305	1	-0.3846
2810403A07Rik	0.013892	306	1	-0.30551
Ttf2	0.013966	307	3	1.7086
Pglyrp4	0.013967	308	2	0.41862
Skiv2l2	0.014024	309	1	-2.2108
Usb1	0.014024	310	2	-1.203
Icam1	0.014146	311	1	-2.3182
Tbkbp1	0.014155	312	2	0.69204
Hk3	0.014231	313	3	1.2664
Ttc8	0.014281	314	3	1.478
Arr3	0.01436	315	3	1.2896
Wdr75	0.014384	316	2	-1.4818
Fdx1l	0.014424	317	2	1.7933
Zswim3	0.01459	318	2	-1.4619
Lin7b	0.01463	319	2	0.82394
Zkscan17	0.014647	320	1	-2.4169
Gm16432	0.014749	321	3	1.6641
Cd8b1	0.014759	322	2	-1.4305
Hdac11	0.014768	323	1	0.7344
Olfr746	0.014798	324	3	1.1939
Atl2	0.014867	325	2	1.6608
Ints6	0.015034	326	2	0.95681
Ssrp1	0.014616	327	1	-3.3636
Car7	0.015084	328	3	1.2249
Slc18a2	0.014717	329	2	1.5534
C2cd2l	0.015258	330	3	1.307
Large	0.015265	331	3	1.178
Saa4	0.015271	332	3	1.488
Tfdp2	0.01542	333	3	1.3417
Zfp131	0.015421	334	1	-4.0295
Serhl	0.015421	335	2	-1.6353
Tmem216	0.015448	336	2	1.3254
Olfr477	0.015607	337	2	-0.77077
Vmn2r109	0.015153	338	2	1.8349
Sypl2	0.01517	339	3	1.1031
Iffo1	0.015642	340	3	1.5482
Ces1a	0.015678	341	1	-3.0383
Olfr1471	0.015694	342	2	1.2825
Tmem221	0.015723	343	2	1.4534
Qsox2	0.015846	344	3	1.3836
Prg2	0.015931	345	2	0.59052
Exoc7	0.016037	346	3	1.7351
Pdlim4	0.016064	347	3	1.6988
Tead3	0.016079	348	3	1.4954
Ccdc94	0.016188	349	2	-1.2719
Smpd4	0.016279	350	3	1.3629
Psmd4	0.016307	351	1	-0.70242
Olfr1477	0.01631	352	3	1.5167
1700080E11Rik	0.016404	353	2	1.32
Mtg2	0.016467	354	2	-0.55269
Dzip1l	0.016558	355	3	1.346
Zfp462	0.016568	356	3	1.3525
Ndufa9	0.01658	357	2	-0.92683
Trpm8	0.016585	358	1	-0.028187
S100a7a	0.016648	359	2	-1.3282
Adat1	0.016713	360	3	1.2484
Vmn1r54	0.016853	361	2	0.65611
Avpr2	0.016866	362	3	1.5303
Mospd2	0.016913	363	2	0.63896
Vmn1r238	0.016951	364	2	-1.7444
Unc5c	0.016982	365	2	1.1113
Ncl	0.016996	366	1	-0.55772
Dbf4	0.017025	367	2	-1.3036
Ifi44	0.017082	368	3	1.3007
Lenep	0.017094	369	3	1.4023
Kat2a	0.017118	370	1	-2.1633
Tlr4	0.01715	371	2	0.4038
Selo	0.017172	372	2	1.2256
Cdca8	0.017244	373	2	-2.1821
Esx1	0.017321	374	3	1.3168
Nap1l3	0.017341	375	2	1.1397
Amigo1	0.017373	376	2	1.2916
Mrpl4	0.017454	377	2	-0.81887
Oraov1	0.017499	378	1	-0.48113
Sgsm1	0.017547	379	2	-1.2743
B3gnt5	0.017612	380	2	0.64105
Yae1d1	0.017616	381	2	-0.73404
Gm14431	0.017701	382	3	1.6606
Rbm5	0.017742	383	1	-2.1061
Eapp	0.017871	384	2	-1.492
Spink6	0.017886	385	2	1.0443
Mrpl38	0.017997	386	1	-2.4795
Zc3hav1l	0.018007	387	2	-1.1813
Olfr39	0.018023	388	3	1.364
Ercc2	0.018115	389	1	-1.4287
Ehmt1	0.01815	390	3	1.6805
Grpel1	0.018245	391	2	-1.2395
Cabp1	0.018373	392	2	0.8514
Apol11b	0.018453	393	3	1.2392
Olfr926	0.018539	394	3	1.2476
Cdc42	0.018643	395	2	0.93305
Usp14	0.018657	396	2	1.7502
Gmpr	0.01871	397	3	1.2099
Klc3	0.018786	398	2	-1.8984
Nlrp6	0.018798	399	2	1.2652
Lmbr1l	0.0188	400	3	1.1885
Senp5	0.018815	401	3	1.253
Hoxc4	0.018837	402	3	1.2939
Ppm1b	0.01889	403	2	0.63114
Eif2s2	0.018908	404	1	-2.0237
Pde1c	0.018955	405	3	1.5993
Slc25a45	0.018959	406	3	1.3183
Capns1	0.018963	407	3	1.3337
Cox8c	0.019005	408	3	1.0766
Zfp286	0.019026	409	3	1.3535
Ipmk	0.019111	410	3	1.3931
Dxo	0.01912	411	3	1.3814
Psmd13	0.019144	412	1	-4.5341
Hmx2	0.019148	413	3	1.3161
Aatk	0.019151	414	3	1.4935
Chpf2	0.019255	415	1	-3.1719
E030030I06Rik	0.019351	416	3	1.41
Hist1h2ab	0.019406	417	1	-0.84334
Kdr	0.019419	418	2	1.0396
1810062G17Rik	0.019496	419	3	1.5698
Ripk2	0.019523	420	3	1.164
Etv2	0.019551	421	3	1.2324
Gm11744	0.019597	422	3	1.2964
Fn1	0.019687	423	3	1.317
Chmp4c	0.019753	424	3	1.2392
Ccnb1	0.019796	425	1	-2.4825
Lppr4	0.019815	426	2	-1.2967
Arih2	0.019865	427	3	1.2879
Ipo9	0.019908	428	3	1.4838
Nolc1	0.019927	429	2	-1.7995
Brip1	0.020025	430	1	-1.7607
Hax1	0.020068	431	2	-0.79277
Cenpc1	0.02015	432	2	-1.6311
Pias4	0.020174	433	3	1.1505
Stard13	0.020261	434	1	-2.8254
Rnf208	0.020281	435	3	1.1688
Vmn1r55	0.020402	436	3	1.3472
Naa50	0.020511	437	2	-0.81955
Setd5	0.020633	438	1	-2.1172
Atrip	0.020669	439	2	-0.99646
E230019M04Rik	0.020728	440	2	1.2988
Fam195b	0.020744	441	2	1.0007
Hpca	0.02075	442	1	-0.40919
Optc	0.020769	443	2	1.2371
Spg20	0.020961	444	2	0.0013171
Tsfm	0.020973	445	1	-4.0428
Edaradd	0.021021	446	2	-1.1426
Cenpp	0.021035	447	3	1.5555
Polr2j	0.021091	448	2	-0.17904
Akap5	0.02118	449	3	1.1064
Spag1	0.021224	450	1	0.66391
Cldn10	0.021279	451	2	1.5373
Mrpl16	0.021347	452	1	-4.4388
Tcf19	0.021372	453	2	0.85938
Pgm2l1	0.021522	454	3	1.5655
Smim8	0.021602	455	2	0.59867
Ndufb9	0.021621	456	2	1.2054
Rgag1	0.021659	457	3	1.3034
Zfp51	0.021708	458	2	-1.6768
Nedd1	0.021723	459	1	-2.5646
Hspa12a	0.021852	460	1	0.644
Twistnb	0.02198	461	1	-2.1416
Arl6ip6	0.022052	462	2	-0.28773
Rac2	0.022059	463	3	1.1889
Dlk1	0.022112	464	1	-5.014
Mrpl24	0.022127	465	3	1.8507
Cdh20	0.022208	466	2	0.96892
Ahcy	0.022233	467	3	1.3827
Gtf3c3	0.022233	468	2	-0.89399
Gareml	0.022246	469	3	1.2577
Mmd	0.02225	470	3	1.3178
Mroh8	0.022255	471	3	1.3889
Chst7	0.022389	472	2	1.2506
Erich2	0.022448	473	3	1.4953
Wdr81	0.022455	474	3	1.1616
P2ry12	0.022457	475	2	0.43604
Psmb10	0.022473	476	2	1.2165
Gm8300	0.02261	477	1	-0.032176
Zfp518a	0.022719	478	3	1.6627
Slc6a17	0.022734	479	2	-1.6998
Bin2	0.022099	480	1	0.7395
Ptchd4	0.022844	481	1	0.095833
Cct6b	0.022974	482	1	-2.448
Phactr2	0.023011	483	3	1.2864
Tdpoz1	0.023023	484	3	1.5235
Abhd5	0.023057	485	3	1.1346
Scn2a1	0.023097	486	2	0.39419
Klhl21	0.023099	487	3	1.1944
Ccdc170	0.023149	488	3	1.4535
Mrps34	0.023229	489	2	-1.9638
Wdfy2	0.023305	490	3	1.3662
Ctps	0.02336	491	2	-1.5852
Zbtb10	0.023362	492	2	1.3292
Fgfr1op	0.023445	493	2	1.3386
Nlrp4f	0.023487	494	1	-5.0595
BC030867	0.023514	495	3	1.4955
Fam20b	0.023605	496	2	0.89194
Ssbp3	0.023609	497	2	0.74904
Hells	0.023746	498	1	0.4082
Olfr1095	0.023831	499	2	1.0457
Timm9	0.023862	500	1	-4.4812
Sprr2b	0.02388	501	2	0.9045
Mmp11	0.02391	502	2	0.76914
Rbmxl1	0.023986	503	1	0.41019
Strn4	0.024094	504	3	1.182
Tardbp	0.024108	505	2	-0.82758
Cdk5r1	0.024155	506	3	1.0714
Otp	0.024437	507	3	1.191
Serpina12	0.024465	508	3	1.2159
Cbx1	0.024487	509	2	-1.3426
Itpk1	0.024501	510	2	1.3058
Azi2	0.02462	511	3	1.158
Fzd7	0.024647	512	2	0.78018
Cped1	0.02468	513	3	1.3063
Rps6kb2	0.024744	514	2	0.93858
Eci2	0.024823	515	2	1.0905
Rtn3	0.024835	516	3	1.4932
Rasgrp2	0.024862	517	2	1.3174
Hnrnpc	0.02487	518	1	-3.4938
Sertad3	0.024872	519	3	1.5155
Ss18l1	0.024889	520	2	0.76217
Ogfod3	0.024971	521	3	1.4792
Got2	0.024998	522	1	-2.7021
Lilrb4	0.025076	523	3	1.4492
Tmem138	0.025173	524	3	1.6517
Ctxn1	0.025203	525	2	-1.8305
Oprl1	0.025215	526	2	1.16
Dbndd1	0.025226	527	3	1.18
1810009A15Rik	0.025244	528	2	0.93978
Fbxw18	0.025285	529	2	0.33893
Ppa1	0.025367	530	1	-1.6224
Pcdh9	0.025409	531	3	1.3385
Gm21541	0.025455	532	3	1.5583
Ybey	0.025468	533	3	1.4957
Srgap1	0.025478	534	3	1.0456
Vmn2r68	0.025499	535	1	0.12018
Prl3b1	0.025571	536	3	1.0963
Cpne7	0.025599	537	3	1.4696
Spata5	0.025623	538	1	0.3176
Olfr819	0.025747	539	2	0.66357
A730017C20Rik	0.025767	540	2	1.1558
Rab3d	0.025823	541	2	-1.4776
Vmn1r148	0.025867	542	3	1.8753
Rec114	0.026	543	1	0.074703
Ube2k	0.026003	544	3	1.2442
Gm12942	0.02604	545	3	1.3898
Lrrc45	0.026124	546	1	-2.5934
Uhrf1	0.026143	547	3	1.3684
Bend4	0.026212	548	3	1.287
Ccnl1	0.02624	549	2	0.92184
Limch1	0.026244	550	3	1.0667
Bcl2a1a	0.026328	551	3	1.2075
Gabra3	0.02634	552	2	0.94279
Xxylt1	0.026363	553	1	-2.257
2004-09-01	0.026412	554	2	0.36377
Adam39	0.026413	555	3	1.2754
Fosl1	0.026451	556	2	1.0405
Letm1	0.026492	557	2	-1.0489
Emc10	0.026534	558	2	1.0266
Cyp11a1	0.026576	559	3	1.0525
Zmat2	0.026609	560	2	-1.407
Krr1	0.026735	561	1	-2.8139
Ppp2r2b	0.026755	562	2	-1.7259
Ckap2l	0.02677	563	3	1.3686
Olfr1143	0.026925	564	3	1.4002
Chst8	0.026942	565	2	0.83487
Sbsn	0.026968	566	3	1.2557
Sbds	0.026983	567	2	-0.83814
Rrnad1	0.027117	568	2	1.208
Cd300a	0.027229	569	3	1.1765
Rspo1	0.027248	570	1	0.35216
Prmt1	0.027379	571	1	-3.0045
Scn2b	0.027492	572	2	-0.71382
Cd164	0.027506	573	2	1.2483
Nudcd1	0.027546	574	2	1.3667
Rbp7	0.027642	575	3	1.0095
Atp5j2	0.027779	576	2	-0.72803
Mkl2	0.027789	577	3	1.0935
Arid4b	0.027869	578	3	1.2409
Ogt	0.027911	579	1	-2.3402
Olfr952	0.027914	580	3	1.093
Trim47	0.027921	581	2	1.2525
Zdhhc23	0.027948	582	2	1.3442
Lonp1	0.028171	583	1	-1.6499
Gpr87	0.028273	584	1	-4.9443
Arfip1	0.028302	585	2	1.2675
Asic1	0.028336	586	2	0.95432
Lrrtm3	0.025798	587	1	0.4049
Ift74	0.028396	588	2	-1.5919
Wdr59	0.028459	589	3	1.3134
Galc	0.028503	590	2	0.89449
1700009N14Rik	0.028609	591	2	1.1875
Slc5a2	0.028708	592	2	0.86911
Rps24	0.028759	593	1	-1.277
Hist1h3c	0.028787	594	2	1.3952
Mmp12	0.028831	595	3	1.3814
Lrig2	0.028871	596	2	0.59645
Olfr701	0.028924	597	3	0.99253
Srsf12	0.028932	598	3	1.3594
Dmap1	0.028993	599	1	-0.94568
Rtn4ip1	0.029102	600	2	-1.52
Plekhg3	0.02913	601	3	1.1027
Olfr871	0.029263	602	2	1.0707
Tcaf2	0.029345	603	3	0.98743
Hdac6	0.02936	604	1	0.57331
Gripap1	0.029454	605	3	1.1026
Nckap1l	0.029468	606	3	1.1867
Olfr836	0.029493	607	1	-0.043021
Pi16	0.029519	608	2	0.56578
Mrps25	0.029549	609	2	-1.1809
Olfr348	0.029561	610	3	1.2087
Rnf139	0.029687	611	3	1.381
Lmtk3	0.02974	612	2	1.0704
Lpcat3	0.029835	613	2	0.8234
Gsta2	0.029841	614	2	0.89816
Rpl18a	0.029867	615	2	0.4243
Rfc1	0.026905	616	2	2.0971
Tbca	0.026973	617	1	-3.7472
Mcee	0.029984	618	2	-1.8303
Tsnax	0.029991	619	3	1.2305
Zfp420	0.030083	620	1	-2.0769
Eps15	0.030085	621	3	1.0218
Arfgef3	0.030172	622	2	-1.6716
Cdk8	0.030203	623	3	1.0444
Nupl2	0.030208	624	2	0.86039
Zdhhc2	0.030281	625	2	1.521
Chp2	0.030295	626	2	0.64038
Mapk1	0.030327	627	1	-3.7838
Zfp941	0.030429	628	1	-1.8247
E2f4	0.030461	629	2	1.1495
Ccdc86	0.030575	630	3	1.3825
Olfr1484	0.030768	631	3	1.3946
Rab3c	0.030817	632	3	1.0882
Bbs5	0.030825	633	3	1.3961
Wls	0.030935	634	2	-0.12421
Gba	0.030993	635	3	1.1425
Gm14308	0.031067	636	1	-1.7959
Ythdf3	0.031151	637	3	1.0595
Adh4	0.031185	638	1	-3.7455
Hhat	0.031197	639	2	0.22644
Zfp442	0.031249	640	3	1.4791
Cdca4	0.031253	641	3	1.3948
AW209491	0.031279	642	3	0.99143
Crabp1	0.031307	643	2	0.92716
P4ha2	0.031372	644	3	1.2814
Tlr1	0.031388	645	3	1.2186
Spata22	0.031437	646	1	0.88108
Rab20	0.031484	647	3	1.0475
Fan1	0.031514	648	2	0.87795
Pou2f1	0.03153	649	2	0.42268
Ascl3	0.031557	650	3	1.0041
Cklf	0.031592	651	3	1.0935
Ubqln3	0.031609	652	2	0.98972
Ces3b	0.031655	653	3	1.1908
Nfya	0.031684	654	1	0.56702
Zfp808	0.031845	655	3	1.4393
H60c	0.031921	656	1	-2.998
Esp34	0.03205	657	2	-1.4014
Olfr1316	0.032109	658	3	1.0071
Fpr-rs3	0.032116	659	3	1.147
N6amt2	0.032165	660	3	1.477
D630033O11Rik	0.032168	661	1	0.62228
Mettl21b	0.032178	662	3	1.1989
Cfhr1	0.032203	663	2	0.83055
Lrrc27	0.032296	664	2	0.5873
Pih1d1	0.032397	665	3	1.4776
Ube2t	0.032416	666	2	-1.0982
Commd5	0.032422	667	3	1.1896
Clec5a	0.032503	668	2	-0.92847
Olfr734	0.032523	669	3	1.3108
Secisbp2	0.032524	670	2	-1.9549
Begain	0.032648	671	1	-0.32484
Ankrd40	0.032714	672	2	0.38505
Zfp882	0.032755	673	3	1.1661
Depdc7	0.032789	674	3	1.2845
4930550L24Rik	0.032858	675	3	1.0916
Arcn1	0.032871	676	2	-0.1175
Tmem201	0.032903	677	2	-1.6932
Cenpm	0.032985	678	1	-3.8797
Smim14	0.033143	679	3	1.2606
Olfr1155	0.033151	680	2	-1.4548
Traf3ip3	0.033325	681	2	1.3474
Pofut2	0.033343	682	3	0.81417
Vmn2r95	0.033464	683	2	0.82881
Colgalt1	0.033475	684	2	0.9607
Smo	0.033476	685	1	0.46513
Fam53a	0.033505	686	2	0.12066
Cd3e	0.033654	687	3	1.2506
2300005B03Rik	0.033723	688	1	-0.16107
Muc5ac	0.033736	689	3	1.0801
Vbp1	0.033842	690	1	-5.3173
Vmn1r200	0.033852	691	3	1.5382
Plaa	0.03392	692	2	0.77067
Csnk2b	0.033966	693	1	-4.7675
Fam126b	0.03401	694	3	0.98125
Ccdc14	0.034041	695	2	0.43158
Olfr724	0.034135	696	2	0.90184
Vmn2r60	0.034192	697	1	0.76605
Specc1	0.034198	698	2	1.1644
Tab2	0.034303	699	3	1.2979
Vps35	0.034308	700	1	-2.5789
C3ar1	0.034335	701	2	1.3025
Kdm2b	0.034425	702	1	-0.72807
Prpf40a	0.034578	703	3	1.79
Olfr128	0.034658	704	2	0.80341
Sms	0.034673	705	1	-2.3228
Mchr1	0.034706	706	3	1.2981
Smarca1	0.034708	707	2	1.1936
Gpr63	0.034735	708	2	0.3416
Hes1	0.034793	709	1	-0.0077897
Syn1	0.034876	710	3	1.1112
Thumpd1	0.035002	711	2	1.2887
Selk	0.035047	712	3	1.5804
Srcap	0.035072	713	2	1.868
Gbp8	0.035092	714	2	1.0689
Msto1	0.035245	715	2	1.6236
Vps13d	0.035287	716	1	-2.8466
Pxylp1	0.035299	717	2	-1.558
Olfr904	0.03537	718	3	1.3876
Esf1	0.03541	719	1	-4.4211
Olfr410	0.035484	720	2	0.83987
Dcn	0.035534	721	1	-1.3837
Gm16381	0.035666	722	1	-1.752
Slitrk1	0.035794	723	1	-0.82509
Olfr901	0.035881	724	3	1.3319
Dfna5	0.035916	725	2	0.98701
Cdh8	0.036047	726	2	0.7269
Stau1	0.036102	727	2	-1.6572
Il6st	0.036164	728	1	-3.0251
Olfr1448	0.036167	729	2	0.57426
Med25	0.036281	730	3	1.5973
Kif21a	0.036291	731	1	-4.5885
Slc3a2	0.03641	732	2	0.60834
Glrx5	0.036417	733	2	-0.90979
Homer1	0.036534	734	2	-2.0524
Plce1	0.036538	735	2	-1.1323
Nob1	0.036621	736	3	1.4698
Tmem150a	0.036668	737	3	1.2894
Olfr1167	0.036777	738	2	1.1526
Cryab	0.036898	739	2	0.97047
Gpr27	0.036918	740	1	-2.6272
Sis	0.036947	741	2	-1.1706
Fpr2	0.036997	742	2	0.87156
Pak7	0.037052	743	1	-2.1959
Ap2s1	0.037106	744	2	1.2401
Pcbp2	0.037171	745	3	1.3491
Casc4	0.037172	746	2	0.24398
Olfr550	0.037288	747	1	0.32038
Tec	0.037339	748	3	1.4397
Nyap2	0.037416	749	1	0.33705
Gpr171	0.037434	750	3	1.1828
Emilin1	0.037523	751	3	1.2632
Tex38	0.037527	752	3	1.0933
Exoc8	0.037535	753	2	-0.60963
Prmt8	0.037558	754	2	1.1277
Cdc7	0.037592	755	3	1.7323
Gemin4	0.037607	756	3	1.4599
Zfp784	0.037641	757	3	1.0629
Slc9a1	0.037659	758	1	-2.4434
Gss	0.037764	759	3	1.4139
Ccdc92	0.037768	760	3	1.3013
Tsku	0.03778	761	2	0.92466
Tubgcp2	0.037885	762	1	0.43744
Olfr1281	0.03794	763	2	-1.4688
Ccdc85a	0.037978	764	3	1.3427
Tspan18	0.037985	765	3	1.335
Crisp4	0.03799	766	2	-1.7917
Pdcl2	0.038005	767	2	1.0682
Olfr1436	0.038019	768	1	-4.185
Vmn2r54	0.038083	769	3	1.2507
4930555G01Rik	0.038132	770	2	-1.3657
Vmn2r100	0.038132	771	3	1.355
Tfcp2l1	0.038139	772	1	-2.4759
Sars2	0.038244	773	2	-1.2327
Spink5	0.038257	774	1	0.142
Fzd5	0.03829	775	3	1.0246
Slfn14	0.038395	776	2	-0.6445
B4galt3	0.038413	777	2	1.2646
Hdgfl1	0.038465	778	2	-1.2688
Olfr19	0.038525	779	2	-1.9839
Vmn2r27	0.0386	780	3	1.0678
Ctcf	0.038663	781	1	-3.483
Atp8a2	0.038788	782	1	0.25542
Ust	0.038823	783	2	-1.1384
Siah1a	0.039094	784	3	1.0017
Cebpz	0.03914	785	2	0.046364
Hist1h3f	0.039162	786	1	-1.2118
Apobec4	0.039231	787	3	1.0775
Jmjd8	0.039279	788	1	-3.059
Lgals9	0.039287	789	2	0.70105
Ddx27	0.039384	790	2	-0.26496
Fbxo39	0.039394	791	2	-1.3869
Lyzl4	0.039447	792	3	1.1706
Gm7257	0.033468	793	1	0.37254
Sptlc1	0.039717	794	3	1.2046
Hdgf	0.039738	795	1	-0.23087
Ms4a4d	0.039828	796	3	1.0498
Zfp42	0.039851	797	2	0.89629
Ptcd3	0.039916	798	2	1.7785
Errfi1	0.039982	799	2	1.0482
Slc9a3r2	0.040082	800	3	1.3455
Znhit6	0.040111	801	1	-1.8852
Dpysl5	0.040203	802	3	1.1069
Smc5	0.040229	803	1	0.66747
Edf1	0.040296	804	3	0.96376
Afg3l1	0.040323	805	2	1.3667
AA792892	0.04034	806	3	1.1564
Ssh1	0.040343	807	2	1.2775
Olfr1322	0.04035	808	1	-0.46554
Abca8b	0.040382	809	3	1.0562
Ooep	0.040391	810	2	-1.2801
Gas8	0.040412	811	3	1.3381
Hpgd	0.04046	812	2	1.436
Ngp	0.040466	813	1	-2.7677
Hnrnpul2	0.040543	814	3	1.3512
Olfr1132	0.040574	815	3	1.124
Zc3h3	0.040598	816	1	-0.92391
Cnn2	0.040722	817	1	-2.7353
Hspa1b	0.040728	818	3	0.93664
Sult2a6	0.040823	819	3	1.2901
Ggta1	0.040838	820	2	0.87412
Ift52	0.0409	821	3	1.2798
2610528A11Rik	0.040956	822	3	1.3093
Ssbp2	0.04097	823	1	-0.0095639
Mccc2	0.041076	824	2	0.55946
Wdr12	0.041091	825	1	-1.927
Ccnd2	0.041097	826	2	-1.7166
Slx	0.041235	827	1	-2.0095
Klra10	0.041242	828	2	0.95004
Gnl3l	0.041346	829	1	-2.7373
Prl7a2	0.041467	830	1	-1.8144
Gm609	0.04156	831	3	0.92686
Tlr13	0.04163	832	3	1.1628
Neo1	0.041636	833	3	1.121
Dact2	0.041708	834	1	0.089745
Atxn3	0.041828	835	1	0.04959
Lhfpl4	0.041877	836	3	1.108
Stim2	0.042015	837	2	-0.90289
Dbt	0.042033	838	3	1.1411
Ccdc88a	0.042073	839	1	-0.7559
Fam21	0.042199	840	1	-3.3678
Zfp276	0.042223	841	2	-1.904
Zfp949	0.042271	842	3	1.011
Rab3il1	0.042307	843	2	0.8886
Bbc3	0.042418	844	2	0.031308
Tram1	0.042429	845	2	-1.6296
Olfr622	0.042494	846	3	1.1942
Vmn1r86	0.042539	847	3	1.215
Polr2e	0.042558	848	1	-2.6451
Kcnk7	0.042562	849	2	0.79862
Tmem97	0.042647	850	3	1.1125
Kcnn3	0.042664	851	3	1.0582
Ipo13	0.042681	852	2	-1.537
AI837181	0.042702	853	3	1.2179
Taar8c	0.042752	854	2	0.72442
Ddx6	0.042812	855	2	-1.6111
Zhx3	0.042823	856	3	1.0937
Cinp	0.042916	857	2	-0.75943
Gm4847	0.04297	858	2	0.96911
Vamp5	0.043024	859	3	1.0889
1110025L11Rik	0.043038	860	1	0.34857
Olfr557	0.043046	861	2	-1.8463
Trip12	0.04314	862	2	-1.376
Alox12	0.043142	863	3	1.1944
Lipc	0.043156	864	2	-1.5098
Elmod2	0.043161	865	1	-1.8283
Ido2	0.035994	866	1	0.20605
Ranbp10	0.04319	867	3	0.92612
Olfr262	0.043242	868	3	0.91662
Abca13	0.043276	869	2	0.59604
Mtbp	0.043387	870	2	-1.7246
Gtf2a1l	0.043422	871	3	0.9806
Card9	0.043497	872	3	1.3799
Gpkow	0.043508	873	1	-4.8413
Ulk2	0.043617	874	3	1.0848
Pirt	0.04364	875	2	-2.4435
Gzmm	0.043768	876	1	-0.273
Asz1	0.043802	877	2	0.83563
Runx3	0.043805	878	3	1.3115
Ankrd39	0.043881	879	1	-0.072557
Arpc5	0.043911	880	2	0.94055
Slc39a7	0.04401	881	2	-1.9328
Gpr62	0.04403	882	3	1.0564
Mesdc1	0.04413	883	3	1.2136
Pcyox1l	0.044132	884	2	-1.0855
Chrnb3	0.044218	885	3	1.0361
Dennd4c	0.044336	886	3	1.1259
Pstpip1	0.04435	887	2	1.0182
Mrpl46	0.044375	888	1	-3.8956
Ttbk1	0.044443	889	3	0.90398
Nucb2	0.04446	890	3	1.1362
Arhgef15	0.04447	891	3	1.2655
Fndc5	0.044502	892	3	1.1256
Best3	0.04473	893	2	0.36861
C1d	0.044749	894	2	1.3655
Tsen54	0.04477	895	2	1.3579
Spdya	0.044785	896	3	1.4579
Zdhhc13	0.044841	897	1	-2.3066
Zfp934	0.044959	898	1	-0.21083
Gm8439	0.044965	899	3	1.2333
Defb1	0.045103	900	3	0.9894
Ddr2	0.045119	901	2	0.70364
Nptx2	0.045129	902	2	1.1153
Exd2	0.045136	903	3	1.0676
Rbx1	0.045178	904	2	-1.5087
Mpzl3	0.04519	905	3	1.0922
Olfr1318	0.037526	906	2	0.79747
Fastk	0.045401	907	2	0.8325
Mgat4d	0.045488	908	2	1.2799
Theg	0.045524	909	1	-0.52772
Hist1h4n	0.045527	910	2	-1.0589
Ly9	0.045642	911	1	0.0049506
Ccdc50	0.045751	912	1	-2.3478
Ap1s2	0.045803	913	3	1.164
Pdcd7	0.045879	914	1	-4.304
Mrps11	0.046062	915	2	-1.4349
B3gnt8	0.046189	916	3	1.0522
Ifitm5	0.046228	917	1	-0.49652
Clstn3	0.046243	918	3	0.99837
Ccdc116	0.046358	919	2	0.18056
Xntrpc	0.046448	920	3	0.86106
Grin3b	0.046482	921	3	1.2208
Olfr916	0.046508	922	3	1.0555
Vmn1r5	0.046519	923	3	1.2211
Gm3238	0.046647	924	2	0.80106
Cttnbp2nl	0.046648	925	3	1.1559
Slc18a3	0.046692	926	3	0.85691
4932418E24Rik	0.046716	927	1	-5.2856
Gal	0.046836	928	1	0.14212
Sprr2k	0.046866	929	2	1.0878
Wfdc3	0.046882	930	3	1.2278
2810006K23Rik	0.046929	931	3	1.1227
Srprb	0.046964	932	2	1.4475
Rnase4	0.046979	933	3	0.9114
Klrg1	0.047084	934	1	0.39957
Atp6v0d1	0.047203	935	1	-0.98831
Olfr371	0.047217	936	3	0.99506
Fcf1	0.047256	937	2	-1.3918
Krtap13	0.047271	938	3	1.2895
Mark4	0.047291	939	2	1.1966
Ppp4c	0.047322	940	2	-0.96869
Arid1b	0.047368	941	2	0.93944
Catsper2	0.047424	942	2	0.37574
Bcap29	0.047433	943	3	0.94268
Cct4	0.047453	944	2	-0.096602
Zfp202	0.047564	945	2	1.2041
Ppwd1	0.047604	946	2	1.2102
Gna14	0.047639	947	3	1.0143
D1Ertd622e	0.047668	948	1	-2.7108
Ccdc69	0.047875	949	1	-3.588
Vmn1r62	0.047903	950	3	1.1361
Olfr1359	0.047975	951	3	1.4534
Hspa9	0.047985	952	1	-2.1802
Sgtb	0.048161	953	2	0.78954
Ergic1	0.04823	954	3	1.2097
Mboat1	0.048232	955	1	0.81654
Snrnp40	0.048272	956	3	1.2389
Myh7b	0.048348	957	2	1.1021
Gm608	0.04835	958	1	-1.7638
Rhag	0.048444	959	3	0.98803
Olfr1008	0.048514	960	3	1.3766
Ppp2r4	0.04853	961	2	1.2287
Asxl1	0.048583	962	2	0.83334
Slitrk3	0.048706	963	1	-2.696
Spidr	0.048759	964	3	1.2106
Lpar4	0.048831	965	1	-0.13011
Sh3gl2	0.048952	966	2	0.33783
Pdcd11	0.048964	967	1	-2.313
Olfr486	0.048969	968	2	1.0413
Fam217b	0.049013	969	3	0.88452
Lyrm2	0.049098	970	1	-1.8359
Ephb6	0.049149	971	2	0.97632
Mcfd2	0.049205	972	3	0.97603
Apmap	0.049234	973	2	-1.3929
Nup133	0.049289	974	3	1.0129
Crlf3	0.049431	975	2	0.072385
Olfr885	0.049434	976	3	0.90749
Gm166	0.049519	977	2	-1.2476
Odf3l1	0.049575	978	1	-3.8447
Mlxipl	0.049603	979	3	1.2921
Ccdc173	0.049666	980	3	0.92215
Phip	0.049673	981	2	1.2523
Synpo2	0.049676	982	1	-2.6935
Slc6a4	0.049712	983	3	1.1822
Mfsd11	0.049749	984	3	1.0485
Krt9	0.049822	985	3	1.049
Clptm1	0.049831	986	3	1.1221
4930435E12Rik	0.049909	987	2	1.0794
Dync1h1	0.049909	988	3	1.4081
Mtmr11	0.04991	989	2	0.79885
Wfs1	0.050022	990	3	1.0548
Nme2	0.050023	991	2	0.07521
Tmem44	0.050091	992	3	1.2435
Fancb	0.050094	993	2	-1.4514
Ucn3	0.050124	994	2	-1.613
Cd81	0.05015	995	2	0.61076
Cyp46a1	0.050218	996	3	0.90946
Tgm3	0.050233	997	2	-1.2663
Cdr1	0.05025	998	3	1.0225
Cdon	0.050252	999	2	-1.3889
Slc26a11	0.05028	1000	2	0.73128
Tmco6	0.050406	1001	1	-4.9846
Kdm5d	0.050422	1002	3	0.90902
Tigd2	0.050426	1003	2	0.69076
Ing3	0.050533	1004	1	-2.2227
Ly6e	0.050638	1005	3	1.2523
4930558K02Rik	0.050651	1006	2	-1.9089
Scgb1b3	0.050754	1007	2	0.82338
Pkd2	0.050868	1008	1	-2.8315
St6galnac3	0.0512	1009	3	0.95513
Rhox4a	0.051206	1010	3	1.1965
Agtpbp1	0.051222	1011	2	0.97367
Ispd	0.051281	1012	3	1.3935
Fndc7	0.051332	1013	2	0.46265
Olfr1337	0.051384	1014	2	0.68581
Slc15a5	0.051416	1015	3	0.91388
Mettl8	0.051555	1016	2	0.89023
Stip1	0.051561	1017	1	-4.5018
Zfp607	0.051789	1018	1	-4.762
Nfkbib	0.051822	1019	3	1.0332
Lrrc8a	0.051883	1020	2	0.83574
Trim36	0.051914	1021	2	0.99365
H2-Eb1	0.051962	1022	2	0.41995
Ern2	0.052059	1023	2	0.97253
Suclg1	0.052157	1024	1	0.61925
Olfr1054	0.05216	1025	3	1.3122
Ip6k1	0.052203	1026	2	0.75517
Olfr1467	0.052232	1027	3	1.1358
Adck4	0.052273	1028	3	1.1626
Arhgap30	0.052341	1029	2	1.1826
Mrpl11	0.05238	1030	2	-1.0806
Ccdc28a	0.052454	1031	3	0.96841
Ccdc96	0.052463	1032	3	0.83338
Slc25a35	0.0525	1033	1	-2.6437
Atf6b	0.052608	1034	1	0.48363
Rhox2h	0.052729	1035	1	-4.4206
Fhad1	0.052736	1036	3	0.95489
Pole4	0.052763	1037	2	1.2568
1700020L24Rik	0.052832	1038	3	1.1194
Prpf8	0.05284	1039	1	-3.6943
Smim24	0.052958	1040	1	-1.7005
Parp2	0.053008	1041	3	1.1217
Tcaf1	0.053042	1042	3	1.0727
Gm3696	0.038819	1043	2	1.4181
Gm14496	0.053098	1044	3	0.91685
Bves	0.053171	1045	3	0.9328
Aldh1a7	0.053181	1046	3	1.0722
Galnt13	0.053186	1047	1	0.44186
Nup62	0.053219	1048	2	1.1514
Gfm2	0.053303	1049	2	-1.8429
Olfr1212	0.053315	1050	2	0.98838
Esp38	0.053412	1051	3	1.0743
Scn5a	0.053432	1052	1	-2.5885
Gm4303	0.05354	1053	3	1.1166
Znhit3	0.053542	1054	1	-3.7305
Vmn2r111	0.053658	1055	1	-2.3556
Nol3	0.053683	1056	3	1.1459
Atp2c2	0.053846	1057	3	0.84667
Olfr1080	0.053877	1058	1	0.31235
Lrrc4b	0.053894	1059	3	1.2276
Pop7	0.053944	1060	3	1.6624
Uckl1	0.054049	1061	3	0.94648
Olfr586	0.054102	1062	1	0.016822
Ergic3	0.05423	1063	2	0.61054
Zfand6	0.054346	1064	2	0.58839
Tdrd3	0.054378	1065	2	1.3735
Il21r	0.054457	1066	1	-1.6778
Elf4	0.054522	1067	3	1.1082
Galnt5	0.054533	1068	2	-1.7756
Rnase12	0.054578	1069	2	0.2456
Smap2	0.054628	1070	3	1.0795
Mospd3	0.054628	1071	2	1.1916
Tenm3	0.054695	1072	2	0.59672
Cd200r4	0.054764	1073	2	1.3472
Ddx10	0.054809	1074	2	0.19431
Edc4	0.054912	1075	3	1.1703
Sntg1	0.054929	1076	2	0.26954
Ankrd34a	0.055032	1077	1	-3.7156
Btbd8	0.055046	1078	3	0.94204
Alkbh3	0.055152	1079	3	1.0043
Sf3a2	0.055273	1080	1	-3.5857
Fhl1	0.055295	1081	3	1.0884
Dthd1	0.055318	1082	3	0.78367
Slc35e1	0.055384	1083	1	0.22587
Ube2dnl1	0.055424	1084	2	0.99758
Shisa5	0.055482	1085	2	0.60074
4933405O20Rik	0.055491	1086	3	0.97252
Gm21693	0.055552	1087	3	0.86433
1110012L19Rik	0.055742	1088	2	0.29283
Gm561	0.055834	1089	2	0.53897
Olfr893	0.055859	1090	1	0.45988
Disp2	0.055968	1091	1	-1.7819
Mrps24	0.056003	1092	2	1.0827
Akt1	0.056049	1093	3	0.85652
Cyp4a29	0.056096	1094	3	1.1682
Htr6	0.056183	1095	3	0.99895
Cyp17a1	0.056217	1096	1	0.3806
Penk	0.056235	1097	2	0.85972
Cyp2g1	0.056295	1098	2	0.86302
Svip	0.056428	1099	3	1.2163
Ep400	0.05644	1100	2	1.1068
Zpld1	0.056551	1101	2	0.7174
4932414N04Rik	0.056593	1102	3	0.91181
Car2	0.056735	1103	3	0.88067
Ttc21b	0.056743	1104	3	1.0906
Eif3a	0.056774	1105	1	-3.3431
Tas2r137	0.056893	1106	2	1.0717
Psmc1	0.056894	1107	1	-1.2627
Tmem258	0.057017	1108	1	-4.9792
Fkbp3	0.057128	1109	2	1.2097
Wdr24	0.057144	1110	1	-2.2325
Pde4d	0.057152	1111	3	0.99378
Tas2r126	0.05716	1112	3	1.0721
Atp6v0a4	0.057216	1113	3	1.1924
Bdkrb1	0.057275	1114	3	1.1294
Grip1	0.057288	1115	2	0.35804
Mmp1b	0.057357	1116	2	-1.2682
Cage1	0.057404	1117	2	0.50691
Olfr365	0.057464	1118	1	-0.49106
Vdr	0.05753	1119	2	-1.7225
Ccdc43	0.057556	1120	2	0.69386
Slc35b2	0.057574	1121	2	-0.97214
C1galt1	0.057576	1122	2	0.97208
Hdhd2	0.057619	1123	2	0.33964
Lipn	0.057677	1124	2	-1.1567
Dcbld2	0.05768	1125	3	1.2394
Zfp459	0.057692	1126	1	-2.7279
Atp5g1	0.057726	1127	2	-0.89205
Hectd2	0.057783	1128	2	-1.3412
Pde4a	0.057812	1129	1	0.22232
Rsg1	0.057924	1130	2	0.68459
Cacna1e	0.057928	1131	2	0.65978
Bcr	0.058008	1132	2	0.95912
Exosc3	0.058044	1133	1	-4.7474
Arrdc3	0.058126	1134	2	0.53585
Ttpal	0.05834	1135	2	1.1334
Klhl31	0.058354	1136	3	0.97496
Dct	0.058358	1137	2	1.2356
Arrdc1	0.058389	1138	1	-2.1794
Oxgr1	0.058438	1139	2	-0.87284
Rasgrp1	0.058447	1140	3	0.90968
Edem3	0.058466	1141	2	1.1571
Orm2	0.058529	1142	2	-1.3921
Padi1	0.058597	1143	2	0.93735
Serpina3j	0.058613	1144	1	-2.817
Osgepl1	0.058629	1145	2	0.17846
Tns1	0.058698	1146	3	1.0289
Slc39a1	0.058716	1147	3	1.081
Igfl3	0.058733	1148	1	-2.5221
Zfp593	0.058754	1149	3	0.8564
Tmem164	0.05876	1150	2	0.78357
Trh	0.058774	1151	3	0.98553
Lcn6	0.058799	1152	3	0.97352
Cd52	0.05882	1153	3	1.1433
Skil	0.058958	1154	1	-3.23
Pfdn6	0.059197	1155	1	-4.4178
Nufip1	0.059429	1156	1	-0.56287
Micu2	0.05945	1157	2	1
Oxa1l	0.059459	1158	3	0.98413
Smurf2	0.059466	1159	2	1.0672
Ldhal6b	0.059535	1160	1	0.094788
Ssc4d	0.059544	1161	3	1.0126
Olfr1233	0.059624	1162	2	0.25368
Map3k7	0.059653	1163	2	0.6038
Jdp2	0.059741	1164	2	0.44794
Maneal	0.059768	1165	1	-0.22061
Zscan4b	0.059934	1166	2	1.0811
Hmgb1	0.047986	1167	1	-1.076
Dnajb7	0.060002	1168	2	1.1334
Apbb1ip	0.060019	1169	2	1.1958
Tssk1	0.060121	1170	2	-1.6055
Mrpl52	0.060122	1171	2	-1.179
Agap3	0.060148	1172	3	1.0384
Polr3d	0.060163	1173	2	-1.7485
Ttc27	0.060185	1174	2	-1.4783
Ttll11	0.06019	1175	3	1.1067
Acin1	0.060202	1176	3	0.94806
Gm3139	0.060233	1177	2	0.65703
Il4ra	0.060248	1178	3	1.2826
Pon2	0.060281	1179	3	0.89483
Cyp4a31	0.060348	1180	1	-0.05514
Prl8a6	0.060437	1181	3	1.0549
Olfr1454	0.060451	1182	2	0.9967
Ccdc70	0.060497	1183	3	1.0012
Olfr11	0.060513	1184	2	1.0029
Tlr11	0.06053	1185	3	0.94929
Tmem8b	0.060575	1186	2	1.0666
Aplp1	0.06065	1187	3	0.84432
Themis3	0.060677	1188	3	0.92018
Mtch2	0.060695	1189	1	-4.4744
Rbm4	0.060812	1190	1	-2.5447
Nav2	0.060847	1191	3	1.1705
Mtmr2	0.060904	1192	3	0.92856
Txlna	0.060909	1193	2	0.77877
Setd1a	0.061014	1194	1	-5.3829
3632451O06Rik	0.061032	1195	2	0.60464
F10	0.06105	1196	2	0.88477
Rala	0.061127	1197	1	-1.1855
Hgfac	0.061221	1198	3	0.82034
Aco1	0.061234	1199	3	1.1617
Hadhb	0.06124	1200	1	-0.4072
Ear2	0.061252	1201	3	1.2133
BC021785	0.061312	1202	2	0.40434
Tnfaip1	0.061337	1203	3	1.0976
Pigq	0.061355	1204	1	-2.6575
Skor1	0.061369	1205	3	0.86095
Srd5a3	0.061407	1206	2	0.60972
Flrt1	0.06146	1207	2	0.50201
Efcab5	0.061574	1208	1	0.23757
Hhla1	0.061762	1209	3	1.0264
Serinc2	0.061807	1210	1	0.057778
Hps1	0.06182	1211	2	0.44533
Mybphl	0.061843	1212	3	1.1138
Ephx3	0.061856	1213	3	0.90086
Tsg101	0.061924	1214	1	-5.0444
Rnf150	0.061947	1215	3	0.97314
Oas2	0.061948	1216	2	-1.492
Erich1	0.061985	1217	3	0.84748
Hdac5	0.061999	1218	2	-0.34696
Acsbg2	0.06202	1219	2	0.87436
Spop	0.06205	1220	1	-2.1457
Itgb3	0.062066	1221	3	1.1135
Ndc80	0.062167	1222	1	-2.3025
D11Wsu47e	0.062208	1223	2	-1.8009
Tas2r115	0.062229	1224	2	-1.8091
Cd5	0.062282	1225	1	-0.74679
Usp37	0.06229	1226	3	1.3578
Ino80c	0.062308	1227	2	0.90804
Prdx2	0.062379	1228	3	1.0139
Gm4064	0.062398	1229	1	-2.5565
Parvb	0.062418	1230	2	0.91213
Gucy1a2	0.062461	1231	2	-1.4109
Csf1r	0.062472	1232	3	0.94077
Man2c1	0.062512	1233	1	-3.1571
2010001E11Rik	0.062539	1234	3	0.91005
Gja4	0.062621	1235	1	-0.49118
Cox11	0.062638	1236	2	-1.2313
Wsb1	0.062676	1237	3	1.2817
Secisbp2l	0.062691	1238	3	0.93253
Fndc3a	0.062741	1239	2	-0.63119
Lamc2	0.062764	1240	2	0.75428
Slc45a3	0.062831	1241	3	0.78764
Bcl7b	0.062932	1242	2	0.7615
Spcs2	0.062974	1243	2	-1.3075
Myl4	0.063024	1244	3	1.0494
Trmu	0.063054	1245	3	0.95837
Sec61g	0.063085	1246	1	-1.6292
Hbs1l	0.063105	1247	3	1.2449
Olfr1178	0.063195	1248	1	-2.0646
Mrpl45	0.063217	1249	2	0.17555
2210018M11Rik	0.063308	1250	2	0.65734
Spag6l	0.063435	1251	3	0.86443
Fmod	0.063485	1252	2	0.46464
Daam1	0.063531	1253	2	-2.24
Ifi202b	0.063544	1254	3	0.91555
Frmd7	0.063598	1255	3	0.8439
Olfr94	0.06361	1256	2	-1.582
Bmp8a	0.063682	1257	3	1.2174
Gadd45b	0.063756	1258	3	1.0678
Omt2a	0.063777	1259	3	0.96108
Csmd1	0.063868	1260	2	0.76432
Prkag1	0.063969	1261	3	0.86344
Zfp319	0.06397	1262	1	-0.018062
Npr3	0.063977	1263	3	1.0035
Nomo1	0.064065	1264	3	0.92347
Iqcf3	0.064093	1265	2	0.31593
Pcdh11x	0.06411	1266	2	0.63892
Olfr700	0.064135	1267	3	1.0431
Nell2	0.064144	1268	3	0.86814
Rbm25	0.06416	1269	3	1.2435
Vmn1r103	0.064194	1270	1	-2.5244
Kng2	0.064249	1271	3	0.89652
Vmn2r53	0.064307	1272	2	0.50172
Ryk	0.064307	1273	2	-1.244
Ice2	0.064416	1274	1	-2.92
Dhx33	0.064523	1275	1	-1.7604
Taf1b	0.064528	1276	2	-1.5766
Nmur1	0.064564	1277	2	0.70884
Tnks1bp1	0.064589	1278	2	0.54417
Mum1l1	0.064631	1279	2	0.76601
Apaf1	0.064694	1280	2	-1.1636
Tas2r109	0.064703	1281	3	0.90094
4930568D16Rik	0.06477	1282	2	1.1229
Tex13	0.064945	1283	2	0.81505
Txnl4a	0.064976	1284	2	-0.79833
Knstrn	0.0652	1285	1	-2.0476
Tubgcp6	0.06527	1286	1	-4.1289
Krtap5-4	0.065299	1287	2	0.75447
Gsdmc4	0.065328	1288	1	-3.1484
Ska3	0.065406	1289	1	-5.4087
Olfr1106	0.065436	1290	2	-1.2864
Ly6g5b	0.06548	1291	2	0.88463
Olfr1255	0.065494	1292	2	-1.6287
Foxk1	0.065591	1293	2	0.90086
Lynx1	0.065633	1294	2	0.19171
Gm5592	0.065705	1295	2	0.44525
Gm4133	0.065768	1296	2	0.98532
Extl2	0.06584	1297	2	0.88446
Cdc27	0.065841	1298	1	-1.8197
Wsb2	0.065921	1299	1	0.30737
Larp4	0.065986	1300	1	0.30633
Sympk	0.066056	1301	1	-4.7049
Reck	0.066067	1302	2	0.26037
Sgol1	0.06612	1303	1	-3.7434
Ceacam20	0.066137	1304	2	0.78753
Unc5cl	0.066212	1305	2	-1.7919
Entpd2	0.066273	1306	1	0.56992
Krt23	0.066347	1307	1	-0.16585
L1td1	0.066416	1308	2	1.4881
H2-Q7	0.066418	1309	2	-1.2307
Sptbn4	0.066552	1310	1	-2.8856
Cox19	0.06662	1311	2	-1.7262
Olfr1427	0.066694	1312	2	-1.8509
Myo1d	0.066723	1313	2	0.22039
Slc25a51	0.06674	1314	2	-1.266
Arhgef2	0.066778	1315	1	-2.3619
Glyctk	0.066797	1316	2	1.112
Cd163	0.066845	1317	2	0.89281
Gemin6	0.066926	1318	1	-2.4509
Zfp148	0.066937	1319	2	1.1459
Tsga10	0.066963	1320	2	0.44474
Magi3	0.067002	1321	1	-1.7991
Gpr35	0.067072	1322	1	-2.5051
Msh5	0.067086	1323	2	-1.712
Cnot3	0.067115	1324	2	-1.0153
Tex12	0.067145	1325	1	-0.47744
Ptp4a3	0.067286	1326	2	-1.7299
Olfr1302	0.067301	1327	2	-1.7961
Vwa9	0.067355	1328	2	0.92006
Aqp6	0.067426	1329	1	-0.095563
Ascc3	0.067501	1330	1	-4.4429
Lrtm1	0.067538	1331	2	0.88822
Sec61a1	0.067565	1332	1	-4.3331
Gabrg1	0.067571	1333	2	-0.73134
Oas1g	0.067655	1334	2	1.0887
Krtap26-1	0.067702	1335	1	-2.6356
Sbf1	0.06776	1336	1	-0.70005
2200002D01Rik	0.067841	1337	1	0.45023
Olfr1009	0.067879	1338	2	0.65986
Myl7	0.06791	1339	2	-1.5557
Krtap3-3	0.067912	1340	2	0.29034
Slco6d1	0.067952	1341	2	-1.7319
Trim62	0.055016	1342	2	1.5739
Yars	0.067988	1343	1	-0.89568
Creb5	0.068064	1344	2	0.87495
Defb39	0.06813	1345	1	-2.5684
Adcy7	0.068201	1346	2	-0.76015
Bccip	0.068256	1347	2	-0.97376
Rpl7l1	0.068275	1348	2	0.20556
Hoxc6	0.068304	1349	2	1.2323
Unc93a	0.06832	1350	2	0.82853
Krtap9-3	0.068356	1351	2	0.83373
Pros1	0.068372	1352	2	1.1181
1700011H14Rik	0.068429	1353	2	0.8575
Rad9a	0.068494	1354	1	-4.3422
Sugt1	0.068539	1355	2	0.85727
Foxp3	0.068569	1356	1	-0.81652
Ano5	0.068656	1357	2	-2.0247
Mmrn2	0.068876	1358	1	-3.1255
Slc44a5	0.068942	1359	2	0.97044
Pdcd6ip	0.068944	1360	1	-1.1036
Tnfaip3	0.069017	1361	2	1.015
Ppp2r3c	0.069024	1362	1	-2.978
Mettl18	0.0691	1363	1	0.48027
Dolk	0.069174	1364	1	-1.6661
Ldlrad4	0.069255	1365	1	0.49488
Hif3a	0.069329	1366	2	0.82495
Fabp2	0.069378	1367	2	0.46213
Rrm1	0.069397	1368	1	-2.1154
Stfa2l1	0.069415	1369	2	-0.95943
Pcdhb12	0.069431	1370	2	0.22031
Cggbp1	0.069464	1371	1	-0.99546
Lrrfip1	0.069531	1372	2	0.67197
Dnaja2	0.069604	1373	2	-1.6003
Sap18	0.069614	1374	1	-3.5285
Slc19a2	0.06965	1375	2	0.96668
Cplx4	0.06967	1376	2	0.78942
Supt20	0.069729	1377	2	0.23413
Capn10	0.069764	1378	2	0.063803
Pnkp	0.057054	1379	2	1.7439
Ccdc85b	0.069832	1380	2	0.47395
Ranbp1	0.069907	1381	1	-2.219
Hypk	0.069984	1382	1	-5.1629
Gm4787	0.070071	1383	1	0.60296
Lpin1	0.070129	1384	2	-2.145
Arsa	0.070214	1385	1	0.12989
Igfbp5	0.070247	1386	2	-2.0008
Klrb1f	0.070255	1387	2	-0.15808
Gzmc	0.070278	1388	1	-1.8824
Fgb	0.070358	1389	1	-1.1501
Tbrg4	0.070382	1390	2	0.19246
Pcsk7	0.070495	1391	1	-1.707
Slmo1	0.070506	1392	2	-1.9673
Mia2	0.070571	1393	1	0.16382
Gsdmc	0.070639	1394	1	-5.2878
Notch1	0.070647	1395	2	0.8228
Zmpste24	0.070756	1396	2	1.3365
Flnb	0.070935	1397	2	-0.24287
Olfr177	0.071008	1398	1	-2.174
Olfr1295	0.071055	1399	2	1.1118
4930432K21Rik	0.071069	1400	1	-2.3522
Olfr1504	0.071116	1401	2	0.94617
Ube2l3	0.071146	1402	1	-2.2408
Ints2	0.071215	1403	2	-0.36137
Eps8l2	0.071297	1404	2	-0.076395
Hist2h2bb	0.071374	1405	1	-0.84328
Rasd2	0.071433	1406	2	0.32145
Gpha2	0.07144	1407	1	-0.012443
Pla2g12a	0.071461	1408	2	0.38754
Spata4	0.071505	1409	2	0.35558
Rasef	0.071651	1410	1	-3.0508
Cdc42ep1	0.07189	1411	1	-2.653
Clec1b	0.071983	1412	2	1.1926
Abcc2	0.071999	1413	2	-1.8813
Stmn1	0.07203	1414	2	-1.8771
Mrpl57	0.072111	1415	1	-3.9277
Gata2	0.072178	1416	2	0.69245
Zrsr2	0.072248	1417	1	-0.51549
Pcdh20	0.07225	1418	2	1.1772
Phf11a	0.072261	1419	2	0.75167
Htr5a	0.059762	1420	1	-2.3339
Rasgrp3	0.072412	1421	2	-1.8599
Lrrc23	0.072466	1422	2	0.68628
Srrt	0.072595	1423	1	-2.423
Vmn2r69	0.072666	1424	1	0.55549
Dio1	0.072803	1425	1	-4.5933
Ttc7	0.072841	1426	2	1.1642
Rhbdd3	0.07286	1427	2	-0.81581
Dlat	0.072868	1428	1	-2.6427
Slc35g3	0.07292	1429	2	0.16294
Olfr1288	0.07293	1430	2	0.68555
Pkm	0.072949	1431	2	-0.87474
Vmn2r93	0.072965	1432	2	0.24097
Cyp4a32	0.07298	1433	2	-1.1811
Plxnc1	0.073006	1434	1	-0.70463
Dscc1	0.073113	1435	2	1.0353
Nol11	0.073131	1436	2	1.1229
Golt1a	0.073139	1437	1	-0.19047
Akt2	0.073202	1438	1	-4.8184
Ctla2a	0.073271	1439	1	0.071594
Ttc19	0.073337	1440	2	-1.531
Lrch2	0.073493	1441	2	0.82296
Lats2	0.073503	1442	1	0.35697
Cab39l	0.073616	1443	2	-1.9534
Hist1h3a	0.073652	1444	1	-3.0431
Serpina1e	0.073764	1445	2	-1.6046
Vmn1r188	0.073777	1446	2	0.11755
Nppa	0.073796	1447	1	0.043922
Prdm4	0.073822	1448	2	0.49425
Ect2l	0.073937	1449	1	-2.4931
Zswim2	0.073997	1450	2	0.71489
Mbd6	0.074085	1451	2	0.60204
Thoc5	0.074085	1452	2	0.87129
Ric3	0.074146	1453	2	0.4452
Gm11938	0.074294	1454	1	-0.03676
Il25	0.074352	1455	2	0.94761
Slc44a4	0.062103	1456	2	1.4603
D8Ertd738e	0.074359	1457	1	-4.8
Fbxl12	0.074369	1458	2	1.0842
Rhox6	0.07445	1459	2	0.82227
Olfr1378	0.07446	1460	2	-1.5876
4930571K23Rik	0.074499	1461	1	-0.29684
Cwc27	0.074615	1462	2	1.2067
Shc4	0.074646	1463	2	0.5143
Gm11569	0.074672	1464	2	-1.6548
Fam185a	0.074781	1465	2	0.15774
Olfr629	0.074864	1466	1	-0.19846
Cd40	0.074867	1467	2	0.67225
Prss36	0.074925	1468	1	-3.0268
Rbm17	0.07499	1469	1	-4.8715
Ccdc132	0.075075	1470	2	0.21888
Upk1b	0.075127	1471	2	0.92135
Rnls	0.075148	1472	2	1.1437
Zw10	0.07518	1473	2	0.64537
Nxt1	0.075231	1474	2	0.69611
Adgb	0.075267	1475	2	-0.37034
Lrp10	0.075288	1476	1	-2.2926
Prl7b1	0.075325	1477	2	0.59804
Nudt7	0.075368	1478	1	-2.3319
Apba3	0.075382	1479	2	-1.0822
Cdkn2aip	0.075437	1480	1	-2.2111
Pja1	0.07553	1481	2	0.74807
Vegfb	0.07558	1482	2	0.26679
Lpin2	0.075626	1483	2	-1.6021
Cetn2	0.075797	1484	1	-4.3416
Mgat3	0.075859	1485	1	-0.032938
Dcun1d3	0.075862	1486	2	1.1498
Vmn1r121	0.075923	1487	2	0.85227
Defb28	0.075967	1488	2	-1.1546
Tfec	0.076012	1489	2	0.21236
Fgf15	0.076082	1490	2	0.97883
Jph1	0.076088	1491	1	-2.459
Cd84	0.076167	1492	2	0.2273
a	0.076238	1493	1	-3.1534
D730048I06Rik	0.076308	1494	1	-2.0029
Rbp2	0.076455	1495	2	0.55307
Ilf3	0.076508	1496	2	0.23324
Rere	0.076523	1497	2	0.74568
Evl	0.076527	1498	1	-2.4469
Cplx2	0.064547	1499	1	-5.22
Eras	0.0766	1500	1	-0.23737
Ppp1r12c	0.076639	1501	2	1.1608
Il1a	0.076739	1502	2	0.78509
Mrpl44	0.076748	1503	2	-1.9753
Dos	0.076769	1504	2	1.2005
H2-Q2	0.076818	1505	1	0.75159
Ly6f	0.076881	1506	1	-3.353
Nobox	0.076953	1507	2	-2.2992
Pnpla2	0.077094	1508	1	-4.2559
Mthfd1	0.077165	1509	2	-0.5615
Lsm14a	0.077192	1510	2	0.94639
Tbx18	0.077223	1511	2	1.0721
Wdr83	0.077233	1512	1	-4.4234
Nlrp4e	0.077271	1513	2	1.1324
Lipm	0.077401	1514	1	-2.1231
Mtpn	0.077469	1515	1	-0.43558
Nalcn	0.0775	1516	2	-0.028069
H2-Ab1	0.077527	1517	2	0.68552
Zfp112	0.077596	1518	1	-5.0145
Ndufb10	0.077598	1519	2	-1.0779
Nars2	0.077653	1520	2	-0.82066
Higd2a	0.077688	1521	2	-1.4764
Acot10	0.077759	1522	1	0.0093098
Amer1	0.077814	1523	2	-1.447
Slc35f2	0.07783	1524	2	0.33521
Olfr961	0.077911	1525	2	0.37679
Calm3	0.077989	1526	1	0.31563
Arf3	0.078043	1527	2	1.2128
Magi1	0.078085	1528	2	0.31425
Ndc1	0.078136	1529	1	0.048362
Lrr1	0.078146	1530	2	-0.19318
Olfr1480	0.07816	1531	2	-0.83679
Slc35c1	0.078198	1532	1	-2.7888
Ccdc174	0.078289	1533	2	-1.1244
4933405L10Rik	0.078344	1534	2	-1.8338
Ccdc89	0.078407	1535	2	0.45226
Tacc3	0.078467	1536	2	-1.7187
Scg2	0.078469	1537	2	1.0048
Preb	0.066748	1538	1	-5.2987
Cd207	0.078588	1539	2	-1.2673
Ccnb3	0.078753	1540	2	-1.6812
Tbl1x	0.078783	1541	2	0.81155
Poli	0.078889	1542	2	0.25952
Elane	0.078889	1543	1	0.54567
Tbx4	0.07896	1544	1	-0.010279
Tsr3	0.079005	1545	2	0.5362
Alyref2	0.079021	1546	2	-1.4403
Tmem199	0.079038	1547	2	-1.304
Ormdl1	0.079087	1548	2	0.93975
Trem1	0.079101	1549	1	0.27979
Hoxd12	0.079137	1550	2	0.84852
Slitrk2	0.079155	1551	2	0.9979
Akirin1	0.079177	1552	2	-2.121
Mcidas	0.07918	1553	2	0.48083
Setd8	0.079245	1554	1	-1.8312
Tfpi2	0.067626	1555	2	1.3703
Tmem59l	0.079374	1556	2	-1.5333
Ckmt1	0.07946	1557	2	-1.5893
Atp8b2	0.079532	1558	1	-3.1369
Zfp69	0.079567	1559	2	-1.8338
Eif3m	0.079653	1560	2	0.28601
Itfg3	0.079758	1561	1	0.059997
Dach2	0.079915	1562	1	-1.4395
Polr3g	0.079976	1563	1	0.20033
Vmn1r138	0.080111	1564	2	0.057867
Iqgap1	0.08019	1565	1	0.61487
Ttc34	0.080241	1566	2	0.98801
Olfr747	0.080269	1567	1	-4.6156
Hmg20a	0.080309	1568	2	-0.11109
Nudt16	0.08034	1569	2	-1.6036
Gm10922	0.080348	1570	1	-0.71086
Fam84a	0.080372	1571	2	0.58302
Coa4	0.080464	1572	2	0.055746
Lacc1	0.080481	1573	2	-1.8427
Ugt2b38	0.080556	1574	2	0.26684
Olfml1	0.080558	1575	1	-3.4899
Slc36a4	0.080565	1576	2	0.82996
Rbpms2	0.08063	1577	1	-2.6885
Adra1d	0.080705	1578	2	-1.5293
Crybb3	0.080752	1579	2	-1.7393
Pcdha12	0.080772	1580	2	0.10648
Sema7a	0.080825	1581	2	-1.8189
Nanp	0.080851	1582	2	0.36624
Xlr4b	0.080957	1583	2	-1.507
Emp2	0.081055	1584	1	0.11283
Sumf1	0.081119	1585	2	0.61046
Gm10267	0.081176	1586	2	0.9233
Tefm	0.081187	1587	2	0.92816
1700024P16Rik	0.081188	1588	2	1.177
Ptcra	0.081246	1589	2	-1.8855
Plbd2	0.081278	1590	2	0.11196
Dhx8	0.081318	1591	1	-1.8807
Trim30d	0.081383	1592	1	-2.3826
Pold1	0.081447	1593	1	-2.1688
Wdr92	0.081512	1594	1	-0.9265
Tapbp	0.081544	1595	2	0.21306
Slc7a6os	0.081589	1596	1	-1.73
4632428N05Rik	0.081598	1597	2	0.69565
Zfp711	0.081672	1598	2	1.0228
Tmem39a	0.081743	1599	2	0.48168
Gng7	0.081758	1600	2	0.55192
H2-M10.4	0.081806	1601	2	0.61391
2015-09-01	0.08181	1602	1	-0.037109
Snai1	0.081876	1603	1	-4.4075
Elac2	0.081949	1604	1	0.75676
Lamtor3	0.082005	1605	2	0.38705
Tapbpl	0.082007	1606	2	0.4762
Uqcrh	0.082107	1607	2	0.7032
Minpp1	0.08215	1608	2	0.66253
Ncapd2	0.082154	1609	1	0.49483
Mllt6	0.082214	1610	1	-2.3834
Trim9	0.082262	1611	2	0.99934
Stt3b	0.082283	1612	2	-1.8967
Apopt1	0.08235	1613	2	-1.7828
Kynu	0.082419	1614	2	0.23071
Psg27	0.082426	1615	1	-2.2451
Mrpl33	0.082513	1616	2	-1.1812
Xlr4a	0.082513	1617	1	0.37333
Tctex1d1	0.082583	1618	1	-0.38804
Gls	0.08266	1619	1	-2.4327
Cpsf4l	0.082729	1620	1	-4.8088
Gnl2	0.082871	1621	1	-3.5937
Rsrc1	0.082943	1622	1	-5.3124
Olfr898	0.082969	1623	2	1.1339
Dicer1	0.083012	1624	1	-2.1951
Oasl2	0.083083	1625	1	-0.17782
Gm5591	0.083224	1626	2	0.94455
Vmn2r30	0.083228	1627	1	-3.9659
Taar2	0.083437	1628	1	-2.6861
Shisa4	0.083563	1629	2	0.87601
Olfr889	0.083575	1630	2	-0.020776
Tnfsf9	0.083576	1631	1	0.19446
Gm4498	0.083603	1632	2	1.0557
Hmbox1	0.083803	1633	1	-0.8371
Btbd6	0.08381	1634	2	-0.029552
Fam98b	0.08387	1635	2	0.68641
Pla2g4e	0.083901	1636	2	0.29597
Agmo	0.084021	1637	1	-4.3886
Arl11	0.084056	1638	2	1.2186
1700023E05Rik	0.084067	1639	2	1.1773
Bsph2	0.08409	1640	1	-0.40013
Srrm1	0.084175	1641	1	-4.7668
Ecm2	0.084184	1642	2	-0.097097
Cuedc2	0.084202	1643	2	0.26225
1700012A03Rik	0.084299	1644	2	0.1914
Olfr55	0.084388	1645	2	0.67368
Mical2	0.084459	1646	1	0.59462
Gps1	0.084607	1647	1	-3.9473
BC021891	0.084624	1648	2	-0.090813
Clec3b	0.084671	1649	2	1.1027
Chil3	0.084682	1650	1	-0.28077
Parva	0.084703	1651	2	0.79961
Gm266	0.084727	1652	2	1.0952
Itgb2	0.084759	1653	1	-2.3625
Smc6	0.084772	1654	2	-1.1492
Zfp637	0.084784	1655	2	1.0859
Timp3	0.084821	1656	2	-1.9978
0610009B22Rik	0.073834	1657	1	-4.6924
Oas3	0.084892	1658	2	-1.7005
Izumo3	0.084919	1659	2	0.37674
Bmpr1a	0.084959	1660	2	-2.2255
Adck5	0.085016	1661	1	-1.9577
Mfsd7a	0.085047	1662	2	-2.0077
AW549877	0.08506	1663	2	-1.8731
Prss33	0.085122	1664	2	0.71048
Kdm7a	0.085151	1665	1	-4.4982
Panx3	0.085204	1666	1	0.20197
Vmn1r44	0.074293	1667	1	-4.3075
Gigyf1	0.085276	1668	1	-0.0086253
Olfr738	0.085287	1669	2	1.0191
Lpar1	0.085321	1670	2	0.38826
Rab38	0.085351	1671	2	-1.7619
Mcph1	0.085425	1672	2	0.76336
Olfr1154	0.085576	1673	1	0.023658
Atp6v1h	0.085649	1674	2	0.31784
Zfp956	0.085715	1675	2	0.16807
Zranb3	0.085736	1676	2	0.49464
Tnni3k	0.085843	1677	1	0.14652
Krt7	0.085905	1678	1	-4.2572
Usp16	0.085976	1679	2	-1.7627
Scrn3	0.086005	1680	2	0.35945
Ier3	0.086049	1681	1	-1.5868
Adh5	0.086062	1682	2	0.42556
Ring1	0.086199	1683	1	-0.073292
Cdhr5	0.086203	1684	2	-1.9323
Pctp	0.086244	1685	2	-1.1666
Cybrd1	0.08626	1686	2	-2.2933
Cdhr1	0.086394	1687	1	-2.2046
Mbnl2	0.086468	1688	2	1.1411
Ngf	0.086468	1689	1	-2.4132
Slc6a14	0.086626	1690	1	0.62792
Rims3	0.086696	1691	1	0.033196
Zfp106	0.086746	1692	2	-1.2454
Ctdspl	0.086837	1693	1	-1.7491
Rap2a	0.086982	1694	1	-2.0596
Zfp951	0.086986	1695	2	0.8389
Plk5	0.087041	1696	2	0.69265
Klhdc10	0.08706	1697	1	-1.4042
Fam89b	0.087152	1698	2	-1.5617
Olfr1053	0.087194	1699	2	0.48459
Cacul1	0.087269	1700	1	-2.4788
Hilpda	0.087324	1701	2	-2.0155
Abca9	0.087403	1702	1	-0.17758
Zfp146	0.087504	1703	2	0.73214
Smarcb1	0.087569	1704	2	0.93062
Smc1b	0.087588	1705	2	0.77457
Brd8	0.08762	1706	2	0.45434
Casp8	0.087631	1707	2	0.53304
Zfp81	0.087692	1708	1	-4.8811
Plxnb1	0.087754	1709	2	1.1497
Krtap15	0.077129	1710	2	0.89999
Crh	0.087895	1711	2	1.0073
Tas2r129	0.088141	1712	2	0.51507
Nek3	0.088157	1713	1	-3.907
Trpv6	0.088235	1714	1	-1.8813
Gnai2	0.08832	1715	2	0.93126
Dpcd	0.088456	1716	2	0.2261
Prss51	0.08851	1717	2	0.88328
Slc22a26	0.088521	1718	1	-1.6275
1700011A15Rik	0.088677	1719	2	0.96759
Als2cr11	0.08874	1720	2	0.46852
Rab11fip5	0.088879	1721	2	0.26953
Klf4	0.088885	1722	2	0.83772
Lgr4	0.088943	1723	2	0.89283
Zfp652	0.088958	1724	1	-3.8375
Klkb1	0.08896	1725	2	0.044538
Fam213b	0.089005	1726	2	0.46783
Nkain3	0.089025	1727	2	0.9043
Katna1	0.089031	1728	1	-1.6293
Tmem130	0.089044	1729	2	1.0488
Cracr2a	0.089062	1730	2	0.68319
Gfra2	0.089099	1731	1	-0.80589
Tle1	0.089121	1732	2	0.85443
Vmn2r16	0.089138	1733	2	0.65764
Klf16	0.08923	1734	1	-0.24565
Efna1	0.089379	1735	1	-1.2195
Pik3r2	0.089442	1736	1	-4.407
Golt1b	0.089516	1737	2	1.316
Rab1	0.08966	1738	1	-4.7968
Adipoq	0.089728	1739	1	-1.5798
Lect2	0.08982	1740	2	-0.19514
Dnaic2	0.089877	1741	1	0.47774
Plekhh2	0.089963	1742	2	0.85523
Pth	0.089978	1743	2	0.10778
Nkx1-1	0.090019	1744	1	-1.0088
Ribc2	0.090094	1745	1	-1.9408
Nrxn1	0.090135	1746	2	0.69326
Dtnbp1	0.090169	1747	2	0.4321
Gbp10	0.090171	1748	1	-2.0535
Myh4	0.090223	1749	2	-1.6439
S100a13	0.090239	1750	2	0.88413
Olfr1431	0.090309	1751	1	-3.8508
Lct	0.09045	1752	2	-1.5119
Olfr1446	0.090506	1753	2	0.61927
Hbq1a	0.090636	1754	2	0.7771
Smad2	0.090653	1755	1	-0.085362
Hand1	0.090729	1756	2	0.22657
Cbfb	0.090781	1757	2	0.13458
Ppp1r1b	0.090888	1758	2	1.0124
Apol11a	0.090917	1759	1	-1.3612
Afg3l2	0.090987	1760	2	0.49492
Rad17	0.091016	1761	2	-1.1941
9530077C05Rik	0.091122	1762	2	1.0411
Stat1	0.091123	1763	2	0.56014
Cbr1	0.091193	1764	2	-0.7894
Rnmt	0.091323	1765	1	-5.2593
Glb1	0.091368	1766	2	-1.7413
Poc1a	0.091387	1767	2	0.92959
Slc17a5	0.091443	1768	2	0.76245
Srsf7	0.09153	1769	1	-2.2671
Relt	0.091571	1770	2	-1.4339
Orc3	0.091595	1771	2	-1.4209
Dars2	0.091672	1772	2	-2.1015
Apoc4	0.091736	1773	1	-0.081455
Pfas	0.091801	1774	1	-2.0303
Crip1	0.091841	1775	2	0.56311
AK010878	0.091937	1776	1	-3.3147
Lhpp	0.091951	1777	2	-1.5754
Manea	0.092066	1778	1	-2.0727
Cs	0.092129	1779	1	-2.5303
Dntt	0.092186	1780	2	0.76172
Pum1	0.092204	1781	1	-2.2207
Cep57	0.092265	1782	2	0.86194
Hist1h1t	0.092268	1783	1	0.85036
Oxsm	0.092338	1784	1	0.69625
Acp1	0.092387	1785	2	-1.7455
Tars	0.09242	1786	1	-2.5984
Ndufv2	0.092553	1787	2	-1.253
Fam173b	0.092627	1788	2	0.99474
Spryd3	0.092697	1789	1	0.59585
Zfp119a	0.092709	1790	2	0.33826
Olfr1116	0.092772	1791	2	0.62538
Wasf3	0.092834	1792	1	0.27637
Sestd1	0.092853	1793	2	0.52348
F2rl3	0.092907	1794	2	0.8118
Tap2	0.092926	1795	2	0.97033
Brd4	0.092979	1796	2	-0.15163
Crcp	0.092985	1797	2	0.1738
Bpifb3	0.093099	1798	2	0.68406
Epb4.2	0.093128	1799	1	0.065503
Gngt1	0.093275	1800	1	-1.8529
Nqo2	0.093289	1801	2	0.48322
Grrp1	0.093418	1802	1	-0.31585
Zfyve26	0.093472	1803	2	-1.5473
Arl5b	0.093482	1804	1	-2.575
Ankrd29	0.093542	1805	1	-1.4561
Slc9a9	0.093563	1806	2	0.40969
Erlec1	0.093608	1807	1	-0.45164
Map3k6	0.093672	1808	2	1.0925
Cntn2	0.093761	1809	1	-2.9226
Vmn2r84	0.093892	1810	2	-1.4519
Cxcl15	0.093957	1811	1	-0.21603
Knop1	0.09396	1812	2	1.0387
Pmvk	0.093993	1813	2	0.23645
Prkd3	0.094024	1814	1	-0.37507
Olfr503	0.094055	1815	2	-1.3892
Ccdc159	0.094095	1816	1	-2.4307
Wdr5	0.094108	1817	2	-1.1189
Foxd4	0.094153	1818	2	-1.7613
Iws1	0.094182	1819	2	1.2412
4930595M18Rik	0.094222	1820	1	-3.4509
Lzts2	0.094252	1821	2	0.58983
Hc	0.094298	1822	1	-4.7409
Tor1aip2	0.09434	1823	2	0.6615
2310014L17Rik	0.094362	1824	2	0.66558
Rbmx	0.094372	1825	1	-1.842
Krtap5-2	0.094439	1826	2	-1.547
Vmn1r85	0.094471	1827	2	-1.6807
Ncf4	0.094488	1828	2	0.66546
4930407I10Rik	0.094547	1829	2	0.92774
Lrpprc	0.094587	1830	2	0.41312
Pth2r	0.094705	1831	2	0.50146
Fam222a	0.09475	1832	2	0.82047
Gpr45	0.094787	1833	1	0.10729
Otub1	0.094849	1834	1	0.08592
Brms1	0.09485	1835	2	1.2778
Vmn1r21	0.094963	1836	2	0.85106
Cyth3	0.095049	1837	1	-5.0343
Cyp2c38	0.095115	1838	2	-1.715
Fam57a	0.095122	1839	1	0.56182
Serpini2	0.095131	1840	2	0.77488
Slc7a11	0.095189	1841	1	0.14549
Mrps36	0.09534	1842	1	-5.5587
Tmem206	0.095485	1843	1	-0.59196
Myo7a	0.095515	1844	2	-1.8723
Olfr877	0.095554	1845	2	1.0412
Dlg3	0.095562	1846	1	-3.4106
Klrb1c	0.09557	1847	2	0.90534
Gm6086	0.09566	1848	2	1.0368
Sgol2a	0.095712	1849	2	1.1958
Gmcl1l	0.095765	1850	1	-4.253
Coa5	0.095841	1851	1	-4.8378
Pnkd	0.095902	1852	1	-0.34231
Sh3bp5	0.095903	1853	2	0.37563
Zdbf2	0.095939	1854	2	0.80618
Qser1	0.095965	1855	2	-1.4429
Asna1	0.095966	1856	1	-3.7501
Per1	0.096019	1857	2	1.0412
Itga1	0.096037	1858	1	-0.2319
Cfhr2	0.096054	1859	2	0.47204
Rnaseh1	0.096103	1860	2	0.2448
Scarb2	0.096108	1861	1	-2.4471
Ficd	0.096139	1862	2	0.46662
Tas2r113	0.09618	1863	1	-1.6192
Gm595	0.096189	1864	2	0.59578
Prpf38a	0.086681	1865	2	1.3895
Amy1	0.096252	1866	2	0.94346
Tbl3	0.096297	1867	2	-1.761
Sppl2a	0.09632	1868	1	0.20962
Iqcf4	0.09633	1869	2	-0.92119
Olfr1239	0.096385	1870	2	-2.0595
Ddx31	0.096397	1871	1	-0.074866
Fryl	0.096431	1872	2	0.93505
A930018P22Rik	0.09646	1873	1	-2.4031
Rbbp8	0.096498	1874	2	-1.5401
Pnpt1	0.096529	1875	2	-1.677
Krtap4-16	0.096605	1876	1	-3.0216
Ankrd32	0.09662	1877	2	1.1603
Hist1h1b	0.096679	1878	2	0.22905
Myzap	0.096731	1879	1	0.16433
Prosc	0.096742	1880	2	-1.5532
Minos1	0.09676	1881	2	0.54225
Pex12	0.096795	1882	2	0.67486
Acly	0.09688	1883	2	1.2863
Gas7	0.096918	1884	2	0.039565
Grn	0.096926	1885	1	-2.736
Rin2	0.097001	1886	1	-2.33
1600002K03Rik	0.097039	1887	2	-1.5703
Esm1	0.097058	1888	2	0.62713
Efcab9	0.097069	1889	1	-2.304
Gabarapl1	0.097168	1890	2	0.53419
Gigyf2	0.097197	1891	2	1.3292
H2afy	0.097258	1892	2	0.65942
Lrrtm2	0.097338	1893	1	-2.0012
Nbas	0.097381	1894	2	-1.7009
Tpm1	0.097396	1895	2	0.85037
BC049352	0.097499	1896	2	1.0235
Fbxw11	0.097632	1897	2	0.92678
Gm94	0.097661	1898	2	-1.7002
Ptx4	0.097705	1899	1	-0.35598
Dusp5	0.097781	1900	1	-0.63778
Ibsp	0.097855	1901	1	-0.50103
Rap1gap	0.098003	1902	1	-0.63561
Arhgef10l	0.088633	1903	2	1.1448
Sil1	0.09807	1904	2	-1.7563
Zfat	0.098076	1905	2	0.28686
Olfr1418	0.0981	1906	2	-1.6361
Gm6588	0.098143	1907	1	-2.1733
Vmn1r77	0.098257	1908	2	-2.0076
Lrrc34	0.098271	1909	2	0.84232
Bcat1	0.098284	1910	2	-2.1994
Triap1	0.098346	1911	2	-0.83199
Gm14347	0.098357	1912	1	-4.5291
9530053A07Rik	0.098426	1913	1	-0.17781
Zxdc	0.098461	1914	2	0.48243
Mogat1	0.09854	1915	2	0.89463
Cyp2j8	0.098581	1916	2	0.28003
Ear1	0.098672	1917	2	1.0837
Nop16	0.09872	1918	1	-4.4429
Abcf3	0.098797	1919	1	-4.7663
Med30	0.098867	1920	1	-2.7643
Tspan31	0.098902	1921	2	0.80294
2005-09-01	0.098929	1922	2	-2.0002
2700060E02Rik	0.098961	1923	2	1.0363
Vstm2l	0.098994	1924	2	-1.5687
1700074P13Rik	0.098998	1925	2	-0.25096
Sftpd	0.099061	1926	2	-0.9824
Amacr	0.099132	1927	1	-2.7215
Olfr102	0.099211	1928	2	0.76884
Clca4a	0.099341	1929	2	1.0732
Jup	0.099349	1930	1	-5.2506
Akr1c21	0.099421	1931	1	0.28116
Ppp1r27	0.099489	1932	2	1.0312
Dip2a	0.099541	1933	2	0.58888
Kcnk10	0.099614	1934	2	0.82753
Nedd4	0.099631	1935	1	-2.0404
Htra2	0.099645	1936	2	0.62459
Atf7ip	0.099782	1937	1	-0.15058
Arhgef26	0.099805	1938	2	0.91049
Rps19bp1	0.099854	1939	1	0.26607
Gm6040	0.099964	1940	2	0.66327
Spag4	0.10006	1941	2	0.4058
Fat1	0.10007	1942	1	0.14454
Psmb11	0.10011	1943	2	0.97849
Mtx1	0.10014	1944	1	-0.57768
Aaas	0.10028	1945	2	0.77305
Gna11	0.1003	1946	2	-0.3297
Prame	0.10034	1947	2	-2.1395
Cyp2d34	0.10034	1948	2	0.98147
Vmn1r59	0.10042	1949	1	-0.17755
Grm3	0.10043	1950	2	0.9677
Lgals7	0.10062	1951	2	0.58239
Mbp	0.10065	1952	2	-1.2987
Zfp937	0.10075	1953	2	0.62514
Il1f10	0.10076	1954	2	0.88592
Dock6	0.10083	1955	2	0.74072
Tmbim6	0.10084	1956	2	0.99653
Glrb	0.1009	1957	1	-0.62294
Afm	0.10098	1958	1	0.60956
Caprin2	0.10105	1959	2	0.89307
Cox7b	0.10111	1960	2	1.1048
Vmn1r39	0.10112	1961	2	0.67228
Olfr826	0.10119	1962	1	-2.5859
Ap3m1	0.10125	1963	2	0.65752
Pou6f1	0.10133	1964	1	0.18291
Isca1	0.1014	1965	2	-1.3935
Phldb1	0.10141	1966	1	-0.33028
Ick	0.10147	1967	1	-5.3927
Glrx3	0.1015	1968	2	0.76776
Bcas2	0.10159	1969	2	-0.57398
Maml2	0.10161	1970	1	-0.24561
Cnpy4	0.10167	1971	1	-0.70319
Olfr235	0.1017	1972	2	0.80169
Atoh1	0.10174	1973	1	-1.243
Olfr525	0.10181	1974	2	-1.5868
Reep4	0.10181	1975	1	0.1482
Spata25	0.10185	1976	2	-1.4334
Adamtsl1	0.10189	1977	1	-0.49623
Lemd1	0.10196	1978	2	0.30291
Olfr816	0.10196	1979	1	-2.1351
Tnf	0.10201	1980	2	0.95705
Hspa4l	0.1021	1981	1	-2.8706
1700012L04Rik	0.081026	1982	1	-1.3019
2002-03-01	0.10212	1983	2	0.36842
Tmem139	0.10213	1984	2	0.98537
3110052M02Rik	0.10221	1985	2	1.0657
Rsph3a	0.10223	1986	2	-0.12667
Cited2	0.10226	1987	1	-2.2963
Olfr1131	0.10234	1988	2	0.78804
Npepl1	0.1024	1989	1	-0.50438
Kif3a	0.10249	1990	2	1.1064
Olfr965	0.10251	1991	2	-1.9807
Prkar1a	0.10255	1992	1	0.56674
Ell	0.10258	1993	2	-1.0028
Dnajb5	0.10261	1994	1	-2.1704
Lrig3	0.10263	1995	2	0.15953
Ilf2	0.10265	1996	2	-1.5741
Dnajc19	0.10282	1997	1	-3.122
Snap29	0.10291	1998	2	0.94341
Vwa2	0.10295	1999	2	-1.2613
[truncated: 17,675 more rows]

## Sheet: Mageck_1&3
id	p-value	rank	good_sgrna	log(FC)
Mga	2.5163e-07	1	4	5.3492
Max	2.5163e-07	2	3	4.7446
Rif1	2.5163e-07	3	4	3.737
Usp7	2.5163e-07	4	3	3.4852
Rnf2	2.5163e-07	5	4	3.2829
Dnmt1	3.7744e-06	6	4	2.9142
H2afz	3.7744e-06	7	3	3.5311
E2f6	7.2972e-06	8	3	2.8939
Grb2	1.1826e-05	9	4	3.9482
Mrgprf	5.9132e-05	10	3	2.5266
Ndufs1	6.0139e-05	11	3	2.7488
Kdm5c	6.97e-05	12	3	2.4359
Sdc2	7.1713e-05	13	4	2.1017
Slco1a4	9.8889e-05	14	4	1.8938
Uhrf1	0.00010015	15	2	2.0907
Pomgnt2	0.00010342	16	2	0.16508
Srsf11	0.00014368	17	2	0.56016
Rybp	0.00014418	18	4	2.238
Ahctf1	0.0001472	19	2	-0.43304
Gcdh	0.00020206	20	4	1.9914
Ehmt1	0.0002242	21	2	1.9514
Acox1	0.00030925	22	1	-0.093639
Nacc1	0.00037316	23	2	1.9333
Tfdp1	0.0003943	24	3	2.2944
Naa25	0.00041242	25	2	-0.65254
Ccnd3	0.00043909	26	4	1.9419
Gbp8	0.0004567	27	2	-0.81219
H2-D1	0.00047029	28	2	1.3869
Smc5	0.0004869	29	2	1.7215
Hes1	0.00055534	30	3	2.8972
Spop	0.00059208	31	3	2.6572
Rpl18a	0.00061321	32	2	1.1977
Dohh	0.00061573	33	3	2.8576
Cops3	0.00069071	34	3	2.801
Dsg1a	0.00082408	35	4	1.9224
Rffl	0.00084723	36	4	1.8518
Rpl18	0.00087994	37	1	-1.1228
Gm21693	0.00093479	38	4	1.4028
Taf5	0.00093831	39	2	-0.84252
Btbd1	0.0010314	40	4	2.2411
BC024139	0.0010687	41	4	1.4234
Mdm4	0.0010994	42	2	1.7211
Rbm20	0.0011155	43	4	1.2963
Mcrs1	0.0011572	44	2	0.0036594
Shfm1	0.0011597	45	4	2.2913
Nek10	0.0012377	46	4	1.6443
Dctn5	0.0014265	47	3	2.7978
Allc	0.0015568	48	3	1.9232
Pxylp1	0.001587	49	2	-1.105
Hist2h3c1	0.0016006	50	2	1.1926
Grm5	0.0016957	51	4	1.435
Zmym2	0.0017435	52	3	2.1228
Hist1h3f	0.0017677	53	3	2.7751
Dennd4c	0.0017838	54	4	1.3664
Smc6	0.0017838	55	3	2.4694
Ppp6c	0.0018321	56	4	2.0161
Elf4	0.0018759	57	3	1.9632
Gm11568	0.0018874	58	4	1.7069
Uqcrh	0.0018925	59	3	2.0917
Ngp	0.0019317	60	3	2.2443
Hist1h3e	0.0019826	61	1	-4.3541
Rhox2g	0.0019891	62	3	1.855
H3f3b	0.0020701	63	2	1.8365
Naa20	0.002124	64	2	1.8654
Ogt	0.0021542	65	2	-0.91253
Drap1	0.0021703	66	1	-5.3716
Patl1	0.0022226	67	4	1.7605
Atp8a1	0.0022448	68	3	1.9507
Cyp11a1	0.0022463	69	4	1.1125
Cdc7	0.0022594	70	3	2.5996
Hsbp1	0.0023449	71	4	1.6739
L3mbtl2	0.0023459	72	3	1.9701
Hnrnpu	0.0023514	73	1	-2.6771
Angptl1	0.002358	74	4	1.5915
Ssh1	0.0025044	75	3	2.184
Pdcd11	0.0025296	76	2	-0.65632
Crabp2	0.0025575	77	2	-1.5953
Trrap	0.0025784	78	3	2.4932
Cdca3	0.0025794	79	3	2.2067
Sf3b5	0.0025875	80	2	0.58578
Lcmt1	0.0026287	81	2	0.89199
Msantd2	0.0026821	82	4	1.7401
Agpat9	0.0027027	83	3	2.1659
Diexf	0.0027098	84	1	-2.7125
Nckap1l	0.0027193	85	4	1.4205
Med18	0.0028401	86	2	0.72181
Eif1ad	0.0028829	87	2	1.2126
Ehmt2	0.0029045	88	3	2.13
Mettl14	0.0029614	89	3	2.1263
Sez6	0.0029805	90	4	1.9327
Cnot8	0.0030238	91	3	2.2418
Cox7b	0.0030238	92	4	1.2717
Tipin	0.0030515	93	2	-1.1794
Uba2	0.00306	94	1	-2.5406
Pptc7	0.0030656	95	2	1.7864
Dennd3	0.0031365	96	3	1.8753
Fbxo2	0.003212	97	4	1.5652
Nfyc	0.0032457	98	1	-2.0952
Ramp2	0.0034163	99	1	-1.7799
Cdc45	0.003599	100	1	-3.0613
Olfr39	0.0036886	101	4	1.5527
Cdca8	0.0036906	102	3	2.2617
Olfr395	0.0037475	103	3	1.8494
Spin2d	0.0037918	104	1	-1.4543
Abcg1	0.0038144	105	3	1.8173
Sfswap	0.0038174	106	4	2.1963
Gja1	0.0038667	107	4	1.4793
Mis18bp1	0.0039825	108	1	-2.1138
Adat1	0.0042714	109	3	1.7929
Cic	0.0042774	110	3	1.7896
Sfi1	0.0043423	111	2	-1.9607
Eif2ak4	0.0044757	112	2	-1.1469
Nom1	0.0045522	113	2	-0.51669
Eif4enif1	0.0036186	114	1	0.47381
Mrps2	0.0045844	115	3	2.0394
Smarce1	0.0046161	116	2	1.4866
Appbp2	0.0046589	117	2	1.7014
Tat	0.0046654	118	2	-0.31111
Pin4	0.0047308	119	2	-0.97904
Olfr978	0.004761	120	2	0.77103
Rgcc	0.0048481	121	3	1.9504
Ccl28	0.0048783	122	2	1.0704
Krt73	0.0048853	123	3	1.739
Htra3	0.0049689	124	3	1.7441
Vmn1r170	0.0050504	125	3	1.973
Pfdn2	0.0051269	126	2	-0.76438
Atp6v0a4	0.0052019	127	2	1.7931
Arhgef17	0.0052205	128	3	1.7756
Hspd1	0.0052577	129	1	-1.8123
Otud4	0.0053201	130	3	2.0056
Tmem209	0.0054329	131	2	1.6236
Aaas	0.0054756	132	3	1.8431
E2f4	0.0055129	133	2	1.1485
Lamp5	0.0055295	134	3	1.9116
Gdap1	0.0056095	135	3	1.7863
Dach2	0.0056105	136	2	1.6001
Bod1l	0.0056201	137	3	1.9607
Lrpprc	0.0056714	138	3	1.8061
Ube2e3	0.0056744	139	3	1.8469
Vps4b	0.0057323	140	2	1.273
Mapk6	0.0057866	141	2	-0.75635
Igbp1	0.0057877	142	1	-0.61519
1700013G24Rik	0.0059678	143	2	1.5313
Pappa2	0.0060015	144	2	1.0482
Gnb1l	0.0060287	145	3	2.1222
Nim1k	0.0052416	146	2	2.0906
Inpp5a	0.0060473	147	1	-1.8138
Cct4	0.006147	148	2	0.4848
Hdac6	0.0062154	149	3	1.7983
Tmco1	0.0062934	150	3	1.7133
Chrnb3	0.0063206	151	1	0.46872
Gm8300	0.0063513	152	3	1.8375
Foxk1	0.006465	153	3	1.7608
Nifk	0.0066004	154	1	-2.461
Cuedc2	0.0066397	155	3	1.7318
Prelid1	0.0067393	156	1	-3.6608
Nav2	0.0069768	157	3	1.655
Acsbg2	0.0070639	158	3	1.634
Trp53tg5	0.0070684	159	3	1.7392
Eif2s2	0.0071479	160	1	-1.6772
Mospd2	0.0071932	161	2	0.81589
Tppp3	0.0072461	162	2	-0.93117
Exoc7	0.0073347	163	3	1.9715
Crhbp	0.006695	164	2	2.2344
U2af1	0.007548	165	1	-3.4707
Pes1	0.0076791	166	2	-0.74297
Gigyf1	0.0077539	167	2	-1.1163
Olfr1155	0.00777	168	3	1.8169
Prpf6	0.0078052	169	2	-1.8632
Zfp334	0.0078273	170	3	1.7636
Olfr531	0.0078374	171	2	1.3608
Olfr1076	0.0078414	172	3	1.5991
Oog3	0.0078872	173	2	0.18448
Plet1	0.0079157	174	3	1.5422
Hist1h3c	0.00793	175	3	2.0613
Tmem256	0.0079381	176	2	0.98542
Pck2	0.0079426	177	3	1.5984
Myc	0.0079451	178	2	-1.9174
Ift140	0.0080674	179	3	1.5878
Maml2	0.0080714	180	2	-1.6301
Phactr2	0.008085	181	3	1.812
Ttf2	0.0081273	182	3	2.0729
Fbxl5	0.0081635	183	3	1.5858
Rpap1	0.0081877	184	1	-2.043
Sgtb	0.0082189	185	3	1.7157
Gm14374	0.0082496	186	2	1.2982
1700018B08Rik	0.008322	187	3	1.1045
Mrgprh	0.0083965	188	3	1.6781
Ddx49	0.0084624	189	2	-0.38699
Snrpd2	0.0084695	190	2	-1.3567
Mettl23	0.0085948	191	2	-1.644
Paics	0.0086089	192	2	-0.58903
Oip5	0.0087423	193	1	-4.885
Gm15093	0.0087694	194	2	1.5255
Erlec1	0.0087775	195	3	1.5332
Pou2f1	0.0087911	196	2	1.3526
Ccdc129	0.0089068	197	2	1.4089
Tmem213	0.0089446	198	2	1.0996
Spint5	0.0089511	199	2	1.1418
Imp4	0.0089964	200	1	-1.6153
Med29	0.0090684	201	2	1.2919
Tspan10	0.0090865	202	3	1.7536
Spag1	0.0091267	203	2	0.70026
Olfr1303	0.009166	204	2	1.366
Ppp4c	0.0092062	205	3	2.2065
Hmgb1	0.0092988	206	2	0.74446
Hnrnpk	0.0093728	207	2	-1.5094
Rpl23	0.0087689	208	1	0.9851
Hist1h3g	0.0095205	209	3	1.9549
Olfr1249	0.0095615	210	3	1.6952
Foxi3	0.0095756	211	2	-1.2802
Phf7	0.0096396	212	1	-2.3705
Zfp593	0.0096506	213	3	1.6886
Smim24	0.0096768	214	3	1.5958
Poc5	0.0097598	215	2	0.92541
Yeats4	0.0097719	216	3	1.4198
Ccne1	0.0098801	217	2	1.3611
Ptrh2	0.0098957	218	1	-1.9457
Spinkl	0.0098997	219	3	1.6577
Syngap1	0.0099289	220	3	1.505
Ing3	0.010134	221	3	1.664
Tm9sf2	0.010154	222	2	0.57682
Mrpl39	0.010229	223	3	2.0824
Oraov1	0.010279	224	1	-2.8834
Tktl2	0.010344	225	3	1.7491
Polr1e	0.010401	226	1	-5.6644
1700006E09Rik	0.010431	227	3	1.7429
Mbd6	0.010525	228	2	0.52775
Wdr75	0.01066	229	2	-0.8908
Olfr8	0.010664	230	1	-0.34982
Tsen54	0.010704	231	3	2.0449
Olfr381	0.010784	232	3	1.6162
Slc25a24	0.010847	233	3	1.3906
Scn3a	0.010873	234	3	1.9025
Ndufa5	0.010921	235	2	-1.5282
Clip4	0.011051	236	1	-2.5496
2810006K23Rik	0.011108	237	2	1.1031
Fbxo3	0.011171	238	2	0.82352
Rps15	0.011187	239	1	-2.4657
Cnrip1	0.011218	240	3	1.608
Pvrl1	0.011263	241	3	1.5001
Gm10922	0.011304	242	2	-1.0545
Ddah2	0.011355	243	2	-0.27811
Gsg1	0.011474	244	3	1.4793
Ift74	0.011636	245	3	1.6647
Tsku	0.011696	246	1	0.62795
Fig4	0.011726	247	2	-0.92905
Olfr488	0.011747	248	3	1.7828
Ell	0.011825	249	2	-1.2862
Hist1h4k	0.011956	250	1	-1.8147
Zfp296	0.012009	251	3	1.8048
Mrto4	0.012016	252	3	2.4717
Ano2	0.012028	253	3	1.6457
Nhsl2	0.012087	254	3	1.4959
1700011A15Rik	0.012297	255	2	1.5531
Becn1	0.01235	256	2	-1.877
Plekhg6	0.012414	257	3	1.8498
Cdh26	0.012478	258	1	-2.2604
Faim	0.01251	259	3	1.5811
Eapp	0.012585	260	1	-4.7656
Grk1	0.012588	261	3	1.6295
Prl7b1	0.012634	262	3	1.5481
H2-M3	0.012688	263	3	1.6641
Gm3139	0.01269	264	3	1.6716
Yars	0.012719	265	1	-2.6401
Olfr836	0.012806	266	2	0.37967
Ppfia1	0.012834	267	3	1.6912
Diap1	0.012839	268	3	1.6379
Olfr48	0.012867	269	3	1.6389
Poli	0.012873	270	3	1.606
Zfp462	0.012926	271	3	1.3148
Arhgap33	0.012977	272	2	1.475
Cebpg	0.01299	273	2	-1.1172
Gm1123	0.012997	274	2	-1.5235
Zscan20	0.013049	275	3	1.5253
Serinc4	0.013098	276	2	1.4725
Cryz	0.013143	277	3	1.4434
Vmn1r38	0.013147	278	3	1.8252
Nhp2l1	0.0090024	279	1	1.4286
Ncam1	0.013232	280	2	1.1616
Exosc1	0.013374	281	1	-2.9038
Myof	0.013422	282	2	1.2355
S100a13	0.013506	283	1	-0.38869
Tgif2lx1	0.013603	284	3	1.8033
Dusp14	0.013292	285	2	2.2645
Zfp810	0.013647	286	3	1.3883
Med12	0.01365	287	2	-0.66056
Tmem216	0.013681	288	3	1.7089
Sh3rf1	0.013752	289	3	1.3993
Pomp	0.013779	290	1	-3.2571
Bhlha15	0.013802	291	3	1.5587
Bysl	0.013902	292	1	-2.5628
Zfand6	0.013946	293	3	1.386
Olfr1359	0.014006	294	3	1.5788
Lca5l	0.014057	295	3	1.4361
Rsf1	0.014083	296	2	-0.97007
Tmem201	0.014105	297	2	0.76697
Gstt1	0.014149	298	3	1.4208
Ddx42	0.014287	299	2	-1.3998
Pycr1	0.014313	300	3	1.7501
Mrps18b	0.014413	301	1	-4.9998
Acbd7	0.014438	302	2	-1.8379
Stxbp4	0.014495	303	3	1.5205
Ganab	0.014525	304	1	-5.7274
Enpp4	0.014659	305	3	1.5911
Vwa3a	0.014665	306	1	0.68138
Uqcrc1	0.014764	307	2	1.7619
Romo1	0.014801	308	3	2.1786
Prpf3	0.014926	309	1	-4.4067
Seh1l	0.014994	310	2	-1.6434
Bdkrb1	0.015008	311	2	1.534
Sbk1	0.015053	312	1	-3.2625
Trmt11	0.015066	313	3	1.6998
Filip1l	0.015187	314	2	0.83186
Dram1	0.015214	315	2	0.82666
Esrp2	0.015224	316	2	-1.2252
Scg2	0.01531	317	1	-2.3669
Ubqln3	0.015343	318	3	1.4128
Selk	0.015398	319	3	1.9908
Zmat2	0.015426	320	2	1.476
Oprl1	0.015445	321	2	1.3146
Hoxc4	0.015492	322	3	1.4535
Krt6a	0.015569	323	1	-3.4269
Ranbp3	0.015579	324	2	1.3622
Rbp7	0.015679	325	2	0.92363
Dmrt3	0.015739	326	2	1.4971
Ppme1	0.015743	327	3	1.8154
Gdf3	0.01576	328	2	-1.1168
Fnd3c2	0.015827	329	2	-1.4781
Fan1	0.015838	330	3	1.3138
Batf2	0.01594	331	3	1.5611
Tbca	0.015959	332	1	-2.8492
Ptgr2	0.015981	333	2	0.95058
Plscr4	0.016065	334	3	1.736
Pbx3	0.016075	335	2	1.0499
Gm5878	0.016116	336	3	1.5058
Flcn	0.016216	337	1	-4.3669
Tnfrsf1a	0.016233	338	3	1.487
Yeats2	0.016357	339	2	1.2218
Olfr901	0.016398	340	3	1.5085
Mcph1	0.016438	341	3	1.4643
Sod1	0.016493	342	1	-4.6794
Aqp11	0.016556	343	3	1.3174
Lyz1	0.016606	344	2	1.285
Olfr196	0.01663	345	1	-5.4665
Zdhhc2	0.016674	346	3	1.5864
Zfp280d	0.016752	347	3	1.5481
Kif1c	0.016768	348	2	-1.3952
Tsc1	0.016861	349	2	-1.4787
Zfp879	0.016884	350	2	1.2325
Polg2	0.016898	351	2	0.71311
Tbc1d4	0.016939	352	3	1.7015
Apex1	0.016976	353	3	1.4974
Tbp	0.017019	354	1	-4.7189
Hist1h2bp	0.017153	355	1	-1.8488
Fcrl1	0.017274	356	3	1.231
BC031181	0.017287	357	3	1.4584
Tnni3	0.01733	358	3	1.2818
Gal	0.017345	359	3	1.4721
Zbtb9	0.017396	360	1	0.041579
Svs5	0.017419	361	3	1.53
Chmp4c	0.017478	362	3	1.4077
Catsperd	0.017515	363	2	0.57667
Pdia5	0.017594	364	2	1.4246
Ltv1	0.017774	365	1	-4.8396
Cdk11b	0.017894	366	2	0.99673
Thsd7b	0.017906	367	3	1.7232
Mgat2	0.017928	368	3	1.7619
Cd300a	0.018022	369	3	1.3061
Tas2r107	0.018043	370	2	1.0137
Cd164	0.01812	371	3	1.4543
Gm6696	0.018155	372	1	-0.035481
Defb26	0.018211	373	2	0.55303
Rnf139	0.018221	374	3	1.5866
Ccdc88a	0.018237	375	3	1.564
Olfr1471	0.018275	376	3	1.7118
Ccdc55	0.018284	377	1	-3.686
Zfp51	0.018425	378	2	-1.0523
Zfp846	0.018425	379	2	1.0844
Cnot3	0.018455	380	3	1.6749
Gm20826	0.018475	381	3	1.5735
Exosc5	0.018568	382	1	-3.6222
Phf23	0.01866	383	3	1.6472
Rad17	0.018677	384	3	1.7411
2410131K14Rik	0.01869	385	2	0.59133
Fam57b	0.018706	386	3	1.3741
Snai2	0.018755	387	3	1.3709
Gm13871	0.018804	388	2	-1.2415
Gcsh	0.018806	389	3	1.5011
Il11ra1	0.018837	390	2	0.6773
Lclat1	0.018921	391	3	1.7255
Ppp6r3	0.018926	392	1	-4.8916
Ccdc85a	0.018943	393	3	1.2889
1810062G17Rik	0.019039	394	3	1.3479
Olfr550	0.019123	395	2	0.78208
Rdh11	0.01913	396	3	1.3188
Hinfp	0.019192	397	2	1.4957
Pcdhb3	0.019211	398	3	1.6233
Rps21	0.01931	399	1	-3.8174
Cyth1	0.019354	400	3	1.2949
Rfx8	0.019444	401	1	-5.2903
Kif9	0.019464	402	3	1.4504
Zfp146	0.019486	403	3	1.3253
Dclre1b	0.019526	404	2	-1.4727
Cnih3	0.019574	405	2	0.87094
B2m	0.019577	406	2	-0.54979
Uggt2	0.019591	407	3	1.8102
4931406B18Rik	0.019616	408	3	1.3826
Tmem160	0.019656	409	3	1.2881
Khk	0.019664	410	2	1.0288
Cfhr1	0.019674	411	3	1.5778
Ccdc50	0.019684	412	2	-1.2036
Arrdc2	0.019699	413	1	-5.2328
Fndc7	0.019776	414	3	1.5785
Alpi	0.019793	415	3	1.526
Zmym5	0.019833	416	2	1.1154
Atl2	0.019857	417	2	-1.0149
Vopp1	0.019922	418	2	-0.82994
Slc29a1	0.019972	419	2	1.1514
Pddc1	0.02001	420	2	0.85599
Zfp60	0.02005	421	3	1.4697
Golga4	0.020054	422	1	0.036738
Fignl1	0.020177	423	1	-0.88636
Fosb	0.020264	424	2	-0.85398
Txndc11	0.020423	425	2	1.1137
Zswim3	0.020481	426	2	0.97749
Chordc1	0.020537	427	2	-1.2826
Tob2	0.020764	428	3	1.3672
Gm6034	0.020823	429	2	1.4616
A1cf	0.020882	430	1	-4.9099
Ccdc86	0.020891	431	3	1.5817
Fpr1	0.020945	432	3	1.7001
Sirt6	0.020988	433	2	1.3187
Gm14743	0.021013	434	1	-2.0904
Sntb2	0.021149	435	2	-0.73838
Tes	0.021187	436	3	1.6154
Pcgf6	0.02127	437	3	1.7745
Igsf10	0.021335	438	2	-1.0752
P2ry10	0.021348	439	2	0.93944
Arap2	0.021362	440	2	1.3462
Psmd4	0.021398	441	1	-3.3737
Psmb10	0.021413	442	2	1.1667
AY358078	0.021442	443	3	1.4725
Hpca	0.021513	444	1	-3.1485
Gm5662	0.021539	445	2	-1.3574
Nol4l	0.021621	446	3	1.7108
Arfip2	0.021645	447	2	-2.324
Dnajb7	0.021896	448	2	1.2091
Ccnf	0.021949	449	2	-1.3362
Uqcrfs1	0.022013	450	2	-1.3923
Dhx38	0.022032	451	3	1.9291
C2cd4a	0.022043	452	2	-1.265
Arg2	0.022048	453	3	1.3723
Tmem50a	0.02206	454	3	1.3209
Fstl1	0.022077	455	3	1.4358
U2af1l4	0.022104	456	3	1.4705
Rab3il1	0.022267	457	2	1.3112
Grin2a	0.022281	458	1	-3.1576
Olfr1436	0.022307	459	2	-0.22101
Krt4	0.022438	460	3	1.3712
Ern1	0.02248	461	2	1.458
Ang2	0.022507	462	2	-1.498
Tas2r119	0.022585	463	3	1.3228
Lman1	0.0226	464	3	1.2906
Kif13b	0.022617	465	3	1.3191
Gtf2a2	0.022646	466	1	-3.9202
Cpne7	0.022706	467	2	1.121
Nup214	0.022773	468	1	-0.75683
Vmn1r52	0.022785	469	3	1.1991
Tmf1	0.022811	470	2	0.76028
Optc	0.022886	471	3	1.3831
Amacr	0.022889	472	2	-1.1819
Cbx1	0.022893	473	3	1.3534
Slc25a35	0.022901	474	1	-3.9218
Senp3	0.022902	475	3	1.771
Snrpb	0.022944	476	2	1.5842
Lrig3	0.022971	477	2	-0.88339
Dcaf13	0.023027	478	1	-3.7034
Il20	0.023038	479	3	1.3967
Cox19	0.023157	480	2	1.5772
Trpc7	0.023158	481	3	1.3229
Tomm20	0.023159	482	1	-0.91232
Tmem174	0.023192	483	3	1.3643
Ptbp1	0.023211	484	2	0.029104
Adamdec1	0.023293	485	2	-1.6447
Art4	0.023335	486	3	1.5566
Rin2	0.023367	487	2	1.3191
Alg2	0.021476	488	1	-2.5448
Erh	0.023417	489	2	-0.14463
Wdr83	0.023478	490	2	-0.22033
Gzmc	0.023542	491	2	-0.37537
Rnf138	0.023552	492	2	0.8236
Gpr87	0.023672	493	1	-2.2924
Mettl3	0.023673	494	3	1.4387
P4htm	0.023683	495	3	1.2113
Btnl6	0.023697	496	3	1.2606
Syt9	0.023742	497	3	1.3597
Col24a1	0.02377	498	3	1.2538
Defb37	0.023775	499	3	1.4572
Neurl2	0.023807	500	2	1.0245
Lce1m	0.023851	501	3	1.4801
Adora2b	0.023863	502	2	0.96159
Cped1	0.023874	503	3	1.3995
Fam161b	0.024042	504	1	0.53771
Plxnb1	0.024087	505	3	1.5342
Pde1c	0.024199	506	3	1.6829
Sgsm3	0.02428	507	3	1.3625
Npas2	0.024296	508	2	-1.9934
Arfip1	0.024357	509	3	1.4466
Bub3	0.024423	510	1	-1.9269
Fdxr	0.024488	511	2	1.7732
Tpmt	0.024508	512	2	1.1324
Dcdc2c	0.024664	513	2	0.92289
Chka	0.02468	514	2	-2.164
Zfp322a	0.024693	515	2	-1.5962
Ints6	0.024923	516	1	-2.1968
A630095E13Rik	0.024937	517	3	1.2263
2300005B03Rik	0.024975	518	2	1.1982
Rrnad1	0.025058	519	1	-1.9942
Ahcy	0.025118	520	2	1.0008
Naip2	0.02517	521	3	1.3104
Ufsp1	0.025177	522	2	0.48803
Apoc4	0.025184	523	2	1.3475
Nudt14	0.025235	524	2	0.65872
Gtf2i	0.025268	525	3	1.704
Srp68	0.02531	526	2	-1.1853
Lrrtm3	0.022786	527	2	1.9301
Samhd1	0.025345	528	3	1.4311
Cmas	0.025363	529	3	1.1883
Hsd17b4	0.025437	530	1	-5.4763
Mppe1	0.02552	531	3	1.6411
Adat3	0.025563	532	2	1.2019
Hsdl2	0.025602	533	2	-1.7343
Skiv2l2	0.025682	534	1	-3.4747
Csnk2b	0.025744	535	2	-1.5155
Olfr1290	0.025808	536	2	-0.99522
Krt23	0.025978	537	2	0.73708
P2ry1	0.026023	538	3	1.5486
C1qtnf6	0.026034	539	3	1.2277
Xpnpep1	0.026052	540	2	1.3162
Gm5415	0.026093	541	2	1.0552
Agtrap	0.026094	542	3	1.4383
Spaca1	0.02612	543	3	1.2863
Asf1a	0.026201	544	2	0.92954
Crb1	0.026288	545	3	1.3176
Olfr308	0.026304	546	1	0.38044
Tmem30b	0.026322	547	3	1.5587
Ces2e	0.02633	548	3	1.1848
Pira1	0.026398	549	3	1.6413
Cacna1e	0.026429	550	2	0.27267
9330182O14Rik	0.026551	551	1	-2.0142
Krtap3-3	0.026627	552	2	0.76154
Mptx1	0.026803	553	1	-0.45673
Slco2b1	0.026818	554	3	1.3067
Gm3776	0.026826	555	2	1.3375
Gramd1b	0.026916	556	3	1.4082
Clec2l	0.02692	557	2	-1.8701
Cct6b	0.026938	558	1	0.38766
Cyp4f18	0.026965	559	3	1.2778
Wfdc21	0.026974	560	3	1.489
Apbb1ip	0.027047	561	2	0.93567
Olfr51	0.027064	562	1	0.46212
Slc3a2	0.027149	563	3	1.4529
Olfr823	0.027192	564	1	-2.2571
Dzip1l	0.027221	565	3	1.163
Vmn1r22	0.027326	566	1	-2.0326
Gtf2e1	0.027603	567	1	-3.3856
Traf3ip3	0.027658	568	3	1.4131
Prodh2	0.027669	569	3	1.3913
Zfp281	0.027672	570	3	1.3586
Aoc2	0.027689	571	2	1.0949
5730507C01Rik	0.027709	572	3	1.26
1700026D08Rik	0.027729	573	1	-1.9813
Srrm1	0.027733	574	2	-1.2383
Ndufb9	0.027767	575	3	1.3763
Iffo1	0.027898	576	3	1.5381
Vmn1r202	0.027996	577	1	-2.8643
Ifna6	0.028007	578	3	1.3124
Zfp781	0.028019	579	2	-1.0444
Jtb	0.028071	580	3	1.5339
Gss	0.028092	581	2	-1.4067
Pirb	0.028116	582	2	1.0998
Grm3	0.028149	583	2	0.88473
Mettl9	0.02823	584	1	-1.7046
Cldnd2	0.028259	585	2	1.1422
1700001C19Rik	0.028269	586	2	0.77169
Clptm1	0.028309	587	3	1.2052
Rab11fip5	0.028331	588	2	-0.11892
Kdelc1	0.028334	589	3	1.4497
Adam39	0.028439	590	3	1.2508
Olfr64	0.028454	591	2	0.99787
Ube2t	0.028487	592	2	-1.0463
Cecr2	0.028589	593	1	-2.0659
Bco2	0.028589	594	2	-0.95381
Mtbp	0.028637	595	2	-0.92116
Stap2	0.028653	596	3	1.6477
Adnp	0.028697	597	1	-0.13252
Rrm1	0.028824	598	1	-1.9948
Olfr94	0.02883	599	2	-1.095
Hacd3	0.028919	600	3	1.2971
F830045P16Rik	0.02895	601	2	1.0443
Fau	0.029063	602	1	-2.1197
Optn	0.029264	603	2	1.3485
Vmn1r5	0.029265	604	3	1.3282
Dfna5	0.029276	605	2	1.1568
Lynx1	0.029329	606	3	1.5525
Hmgcl	0.029443	607	2	-0.76168
Htr1a	0.029573	608	3	1.3392
Nob1	0.029624	609	3	1.4755
Myo15	0.0298	610	2	0.44515
Gzf1	0.029848	611	2	1.46
Stxbp3a	0.029908	612	2	0.69855
Serpina9	0.029965	613	3	1.158
9230104L09Rik	0.030041	614	1	-0.39149
Cxcl5	0.030041	615	2	0.70727
Tnrc6c	0.030103	616	2	1.2639
Gm15091	0.030165	617	2	-1.4974
Kbtbd2	0.03018	618	3	1.3967
Slc26a3	0.030219	619	2	1.0622
T	0.030224	620	3	1.305
Foxn2	0.030361	621	3	1.4985
Olfr916	0.03037	622	3	1.1451
Vmn2r111	0.030391	623	2	0.30523
Olfr746	0.030629	624	2	1.0071
H60c	0.030643	625	2	0.80476
Naa11	0.030776	626	3	1.1584
P4ha1	0.030802	627	2	0.86943
Dock3	0.030887	628	2	-1.5493
Hspa12a	0.030906	629	2	0.50983
Sntb1	0.030922	630	2	0.93138
Ms4a1	0.030991	631	2	0.8393
Olfr215	0.031013	632	3	1.2155
Paip1	0.031021	633	1	-4.4873
Olfr1477	0.031101	634	3	1.367
1110004F10Rik	0.031131	635	2	1.3537
Ptpn11	0.031143	636	1	-2.2498
Olfr140	0.031185	637	3	1.292
Creb3l4	0.031233	638	3	1.4417
Nuggc	0.031401	639	1	0.46208
Hunk	0.031446	640	3	1.1369
Rhox10	0.031492	641	3	1.082
Sox1	0.031525	642	2	0.41939
Eif5a	0.027118	643	1	-4.5133
Zp3r	0.031643	644	1	-2.8461
Vkorc1l1	0.031645	645	3	1.6147
Plgrkt	0.031653	646	3	1.3951
Tex19.1	0.031666	647	3	1.444
Cdrt4	0.031705	648	2	0.62837
5830473C10Rik	0.031742	649	2	0.87514
Rnf167	0.031765	650	2	0.58131
Ppp2cb	0.03183	651	3	1.4398
Neil3	0.031854	652	2	1.2358
Timd4	0.031885	653	1	-2.6836
Mrps6	0.031885	654	2	-0.46345
Selo	0.031954	655	2	1.3013
Qser1	0.031981	656	2	1.0659
Hist1h3h	0.032009	657	1	-2.6363
Pgam1	0.032015	658	3	1.9095
Lonrf2	0.032084	659	2	-1.0938
Snrpg	0.027439	660	1	0.52781
Snap23	0.032109	661	2	-1.1466
Vmn1r188	0.032123	662	2	0.86195
Top2b	0.032137	663	2	-1.7319
Kif22	0.032172	664	3	1.2289
Eid2b	0.032245	665	2	-0.43305
Ext2	0.032297	666	2	-1.9837
Ism2	0.032309	667	3	1.4324
Zfp131	0.032369	668	1	-4.043
Ppp3r1	0.032439	669	3	1.1119
2810004N23Rik	0.032489	670	2	-1.2642
Dync1i2	0.032579	671	2	0.80758
Fip1l1	0.032598	672	1	-3.4782
4930504O13Rik	0.032627	673	3	1.172
Ctsq	0.032654	674	3	1.2527
Tmem161b	0.032714	675	1	-2.1983
Rasgrp2	0.032747	676	2	-0.81456
Fam78b	0.032752	677	3	1.3203
Olfr1537	0.032806	678	3	1.3909
Zmym4	0.032832	679	3	1.1033
Magt1	0.032858	680	2	1.1304
Haus8	0.032955	681	1	-3.5133
Cd8b1	0.032974	682	2	-1.7926
Lilrb4	0.033031	683	3	1.1947
Tmco5	0.033075	684	1	-1.3566
Vps13d	0.033193	685	1	-2.6867
Phf5a	0.023934	686	1	0.80431
Med14	0.033326	687	1	-4.3135
Mast2	0.033334	688	3	1.1992
Natd1	0.033372	689	2	-1.8769
Pilrb2	0.033436	690	1	0.16664
Limch1	0.033465	691	2	0.99697
Pla2g4d	0.033478	692	3	1.3445
Ndrg1	0.033489	693	3	1.2584
Zfp319	0.033521	694	3	1.4263
Nptx2	0.033671	695	3	1.2747
Twistnb	0.033693	696	1	-5.3503
Fam101a	0.033726	697	2	1.2328
Olfr45	0.033732	698	3	1.1607
Vmn2r104	0.033791	699	3	1.4991
Umod	0.033796	700	3	1.3207
Ihh	0.033904	701	3	1.1742
Timm17a	0.033926	702	2	-1.0648
Med17	0.033934	703	1	-2.179
Pdlim4	0.033965	704	3	1.3519
Ifne	0.03397	705	3	1.4219
She	0.034068	706	2	0.88892
Fam89a	0.034161	707	1	-4.8392
Bhlhe22	0.034213	708	3	1.2548
Bccip	0.034271	709	2	-1.4741
Sall1	0.034286	710	2	1.2834
2310079G19Rik	0.034331	711	2	0.8047
Slc22a18	0.034521	712	3	1.2877
Cdipt	0.034525	713	1	-4.1261
Il31	0.034565	714	2	0.65045
Barx1	0.034603	715	3	1.1255
Gfra1	0.034643	716	2	-0.69176
Ankmy2	0.034719	717	3	1.1297
Bmp5	0.034771	718	2	0.94964
Igf2bp3	0.034784	719	3	1.2062
Olfr818	0.034802	720	2	0.72645
Mrpl40	0.034891	721	1	-4.3207
Mchr1	0.034909	722	2	1.4666
Znhit3	0.034924	723	2	-0.55477
Vmn1r201	0.035009	724	1	-0.75139
Prpsap2	0.035076	725	2	-1.524
Mlxipl	0.035133	726	1	-3.1168
Fhit	0.035269	727	3	1.1618
Car1	0.035537	728	2	-0.57632
Kcnv2	0.035651	729	1	-1.9711
Slc38a10	0.035713	730	2	1.3055
Zfp689	0.035726	731	2	-1.6764
Gm13251	0.035769	732	2	-1.9657
Sympk	0.035903	733	1	-4.5579
Pfkfb3	0.036019	734	1	-5.1754
Gatad1	0.036104	735	3	1.598
Sbf1	0.036139	736	2	0.79322
Gmppa	0.036152	737	2	-0.050595
Agpat4	0.036187	738	3	1.5101
Nfkb2	0.036276	739	1	0.43619
Nppb	0.036353	740	2	1.1858
Slc25a41	0.036429	741	3	1.1667
Kcnv1	0.036474	742	3	1.275
Rfesd	0.03648	743	2	-1.9912
Commd5	0.03649	744	2	0.58579
Vmn2r24	0.03651	745	2	-1.4438
Sash3	0.036525	746	1	-0.76267
Galnt10	0.036644	747	2	0.57593
Hsf4	0.036696	748	3	1.2239
Ptprt	0.036733	749	3	1.4408
Galr1	0.036781	750	2	0.4565
Hlf	0.036903	751	3	1.1555
Pelo	0.036909	752	1	-2.5148
Hypk	0.037155	753	1	-4.9346
Itgb3	0.037192	754	3	1.1131
D630039A03Rik	0.037219	755	2	1.2476
Serpina7	0.037277	756	2	0.93242
Trpm3	0.037368	757	3	1.4595
Tstd3	0.037405	758	1	-4.5237
Dstyk	0.03743	759	3	1.2743
Tcerg1	0.037522	760	1	-2.1169
1700001O22Rik	0.037544	761	3	1.262
Pnmal2	0.037582	762	2	1.2133
Rab9	0.037617	763	2	1.3384
2700094K13Rik	0.037653	764	2	-1.9187
Cdc42se1	0.037664	765	3	1.1588
Tm4sf4	0.037699	766	3	1.1702
Pcid2	0.037755	767	1	-3.4685
Btf3l4	0.037791	768	2	1.2602
Zfp354c	0.037883	769	2	-0.61933
L1td1	0.038011	770	2	1.7135
Olfr1370	0.038037	771	3	1.2796
Tead3	0.038051	772	2	-1.1392
Vmn2r55	0.038126	773	2	0.46375
Dpp8	0.038194	774	3	1.3104
Pon2	0.038217	775	3	1.4887
Orm2	0.03822	776	2	-0.28278
Slc34a1	0.038226	777	3	1.198
Pde6a	0.038255	778	3	1.1285
Mrpl42	0.038298	779	3	1.3165
Cldn7	0.038363	780	3	1.4325
St5	0.03847	781	3	1.1613
Me3	0.038477	782	2	1.3851
Clstn1	0.038534	783	1	-0.81402
Serpinb9e	0.038654	784	1	-1.9872
Gpatch4	0.038883	785	2	1.4066
Cisd3	0.038907	786	3	1.2403
Ddx5	0.038919	787	1	-4.6527
Camk2d	0.038997	788	2	0.68262
Scn2b	0.039015	789	2	1.0372
Krtap19-3	0.039036	790	1	0.61459
Abcc6	0.03914	791	2	1.4391
P3h2	0.039156	792	2	-1.5857
Blk	0.039158	793	2	1.1722
Krcc1	0.039237	794	3	1.1832
Polr3gl	0.039262	795	1	-4.2277
Pcgf3	0.039375	796	1	0.32777
Tas2r131	0.039398	797	3	1.3644
Pltp	0.03947	798	2	-0.82665
Dynlrb1	0.039493	799	2	-1.7841
Zfp704	0.039531	800	3	1.1632
Ssx9	0.03962	801	1	-2.8244
Cebpb	0.039644	802	2	0.35236
Rnf6	0.039682	803	3	1.2297
Sult1b1	0.039741	804	3	1.268
Cwh43	0.039757	805	3	1.1756
Tff3	0.03979	806	3	1.1074
Fmnl1	0.039834	807	2	1.3515
Tcf19	0.039853	808	2	-0.38685
Wwtr1	0.039854	809	3	1.4269
Syt2	0.039862	810	3	0.97604
Pts	0.039872	811	3	1.1653
Vmn1r16	0.039948	812	2	0.772
Hagh	0.039984	813	2	-0.3994
Ghsr	0.040122	814	3	1.1905
Tmem206	0.040137	815	3	1.1752
Grin3b	0.040227	816	3	1.0426
Trappc9	0.040244	817	2	0.54829
Prpf40a	0.040288	818	2	-1.8747
Xrcc2	0.040345	819	2	-1.3306
Wdr5	0.040457	820	2	-0.85265
Ly6f	0.040544	821	2	-1.7958
Traf1	0.040701	822	3	1.1668
Hoxa1	0.04072	823	3	1.4116
Cnih2	0.040735	824	2	1.1021
Hif3a	0.040795	825	3	1.1441
Kcnn3	0.040826	826	3	1.2598
Pcgf5	0.040845	827	1	-4.9997
Tmtc3	0.040864	828	3	1.2528
Ubxn10	0.04088	829	3	1.2847
Vmn1r62	0.040945	830	2	1.0514
Abcd2	0.04096	831	2	1.0694
Ckap5	0.040972	832	2	-0.73569
Olfr1312	0.040989	833	3	1.3506
Hyls1	0.041081	834	2	-1.5425
Zdhhc15	0.041111	835	1	-5.0233
Ldah	0.041205	836	3	1.2099
Sugt1	0.041206	837	2	0.5786
Icam1	0.041228	838	1	-2.2111
Vps26b	0.041366	839	3	1.3799
Rhox4a	0.041465	840	3	1.1915
Olfr1046	0.04147	841	2	0.5354
Atg14	0.041589	842	1	-2.6043
Aebp2	0.041655	843	2	-1.7669
Cyp2d40	0.041716	844	1	0.10717
Hist1h2ah	0.041783	845	2	-1.2912
Trim38	0.041845	846	1	0.12196
Gm609	0.041861	847	3	1.1554
Fmo1	0.041948	848	3	1.3125
Ly6e	0.041993	849	3	1.438
Espnl	0.042056	850	2	1.2548
Cyb5a	0.042081	851	1	-0.41123
Map3k19	0.042116	852	3	1.5974
Gdpd4	0.042122	853	3	1.3766
Hmgcr	0.042321	854	1	-2.1862
Olfr1205	0.042336	855	3	0.98099
Olfr646	0.042366	856	3	1.2187
Serpini2	0.042394	857	3	1.1873
Cmpk2	0.042529	858	3	1.5165
Gadl1	0.042563	859	3	1.0981
Parp4	0.042653	860	2	0.84229
Ppa1	0.04269	861	1	-4.2966
Nos1	0.042712	862	2	0.95751
Tmem45a	0.042741	863	3	1.6133
Mmd	0.04277	864	3	1.2372
Fkbp6	0.042807	865	2	-0.36047
Strip2	0.042811	866	3	1.1466
Gm561	0.042921	867	2	-1.5017
C1galt1	0.043052	868	1	-0.43392
Nfkbil1	0.0431	869	3	1.0611
Otud7a	0.043162	870	1	0.049549
Olfr675	0.043163	871	2	-1.5182
Crnkl1	0.043269	872	1	-3.4012
Vps26a	0.043392	873	1	-2.722
Cenpk	0.043523	874	2	-1.3565
Ssu2	0.043566	875	2	0.76222
Ttc9b	0.043639	876	3	1.0823
Ipmk	0.043654	877	3	1.374
Map3k1	0.043657	878	1	-0.69952
Ercc2	0.043772	879	1	-0.78933
Cd28	0.043901	880	1	-0.9348
S1pr3	0.044014	881	1	-1.2253
Tango2	0.044045	882	3	1.4033
Npr3	0.044117	883	3	1.3613
Ubxn2b	0.044316	884	3	1.0102
Tmem150c	0.044339	885	2	-0.67371
B3gntl1	0.044359	886	2	1.3279
Maneal	0.044391	887	1	-5.2536
Tgfbr2	0.044453	888	3	1.2981
Phf21a	0.044508	889	1	-4.9162
Ccdc173	0.044511	890	3	1.246
Pon3	0.044522	891	2	1.2194
Ranbp9	0.044538	892	2	0.33589
Ankrd32	0.044596	893	2	0.77427
Hist1h2ab	0.044627	894	1	-1.408
Gpr85	0.044733	895	2	1.1985
C1ql4	0.044739	896	1	-2.9204
Map3k11	0.04479	897	3	1.1999
Tecpr1	0.044799	898	3	1.1902
Nmu	0.044826	899	3	1.0726
Olfr1116	0.044844	900	2	-1.1439
Tfap2b	0.044979	901	1	-0.39427
Cxcl15	0.045005	902	2	-1.5196
1110012L19Rik	0.045039	903	3	1.1861
Dus1l	0.045073	904	3	1.0339
Pla2g7	0.045082	905	1	0.42397
Insl3	0.045095	906	3	1.0478
Sbds	0.045211	907	2	-0.96699
Otp	0.045233	908	3	1.1316
Higd2a	0.045279	909	3	1.3663
Slc26a2	0.045409	910	2	-1.5152
Mad1l1	0.045419	911	1	-2.243
Egr3	0.045437	912	3	1.2058
Arrb2	0.045494	913	3	1.0773
Csf3r	0.045525	914	2	-1.7629
Ms4a10	0.045539	915	2	1.2645
Sectm1a	0.045543	916	1	-5.5864
Nps	0.045652	917	1	-2.7106
Mmrn1	0.045679	918	3	0.92952
Ccdc89	0.045775	919	2	0.87034
Csnka2ip	0.045886	920	1	-0.13348
Abcc2	0.046083	921	2	1.1412
Iqgap1	0.046123	922	3	1.4137
Hist1h2ba	0.046132	923	2	0.85218
Mtap7d3	0.046234	924	2	1.0205
Rgl2	0.046255	925	2	-1.8198
Hoxa5	0.046351	926	2	0.52363
Mat2a	0.04638	927	1	-3.7911
Lace1	0.046495	928	2	1.4713
Zfp324	0.046498	929	1	0.41211
Gpr63	0.04655	930	2	-0.76869
Sms	0.046619	931	1	-4.4776
Gphb5	0.046641	932	2	0.98035
Dhx35	0.046738	933	1	-5.0303
Cml3	0.046774	934	3	1.207
Spag11b	0.046865	935	1	-2.6189
Tmem254a	0.046938	936	3	1.2109
Fam151a	0.046994	937	1	-5.8011
Jam3	0.047084	938	2	-1.6441
Ces1d	0.047111	939	1	-1.1325
Cartpt	0.047228	940	2	0.77669
Frmd6	0.047348	941	2	-1.5748
Slc16a14	0.047351	942	1	-2.1725
Mab21l3	0.047379	943	2	-0.98219
Zfp65	0.047451	944	3	0.95496
Mtor	0.047467	945	1	-4.8187
Olfr1339	0.047517	946	2	0.82465
Necab3	0.04753	947	2	1.0289
Snrnp40	0.047581	948	1	-0.061879
Krtap5-2	0.047636	949	3	1.2279
Olfr1029	0.047643	950	3	0.91855
9130023H24Rik	0.047666	951	3	1.1423
Itgb1bp1	0.047734	952	3	1.1079
Bmpr2	0.047779	953	3	1.0997
Cldn18	0.047787	954	2	1.05
Mettl18	0.04779	955	2	1.1771
Mphosph6	0.047902	956	1	-4.9013
Usp38	0.047913	957	3	1.171
Rel	0.047928	958	3	1.2773
Nanog	0.048021	959	1	-0.28541
Clca4a	0.048126	960	3	1.1854
1110034G24Rik	0.048139	961	1	-2.3676
Sytl2	0.048255	962	1	-2.3166
Klra10	0.04831	963	3	1.1605
Tmem222	0.048378	964	1	-2.1024
Eci2	0.048438	965	2	1.0283
Lrguk	0.048474	966	3	1.2761
Plp2	0.048491	967	3	1.1264
Chtf18	0.0485	968	3	0.97364
Cdc25a	0.048509	969	2	1.3112
Zfp248	0.048588	970	2	-0.03335
Tle1	0.048596	971	3	1.1159
Mctp2	0.048605	972	3	0.93424
Ccdc12	0.048737	973	1	0.62634
Gnl1	0.048767	974	2	0.092489
Olfr1354	0.048867	975	2	-1.228
Tmem221	0.048984	976	2	1.1555
Cabin1	0.049003	977	2	-0.015259
Ttc5	0.049062	978	3	1.127
Ift43	0.049142	979	1	-1.8199
Fam109a	0.049238	980	3	1.1475
Pdcd7	0.04926	981	1	-4.362
Phlpp1	0.049305	982	2	-1.5955
Arsa	0.049375	983	1	-0.64156
Ppm1b	0.049415	984	2	1.3094
Spag8	0.049417	985	3	1.5165
Phrf1	0.04943	986	3	1.0514
Fzd4	0.049453	987	3	1.0238
Ambra1	0.049489	988	1	-5.1357
Cdh20	0.04959	989	2	0.96548
Cfap70	0.049597	990	2	-1.9718
Olfr458	0.049611	991	2	0.25182
Lmbr1	0.049624	992	2	-0.98673
Ppap2a	0.049698	993	2	-1.1262
Aes	0.049708	994	1	0.25496
Pde6g	0.049765	995	3	1.1348
Cars	0.049816	996	1	-2.4247
Dcdc2b	0.049888	997	3	1.4278
Zbed3	0.04991	998	3	1.1679
Svil	0.049933	999	2	-1.9694
Btnl4	0.050004	1000	3	1.1654
Neurod4	0.050045	1001	2	0.94741
Taf1b	0.050062	1002	1	-3.9732
Tmed7	0.050193	1003	1	-2.8126
Senp2	0.050203	1004	3	1.3264
Tax1bp1	0.050222	1005	3	0.99302
Psmb9	0.050245	1006	2	0.62999
Gabarapl2	0.050296	1007	3	0.95018
Epgn	0.050389	1008	3	1.2903
Cldn4	0.050448	1009	1	-2.1744
Fam19a4	0.050568	1010	2	-1.7268
Rps6ka4	0.050569	1011	2	0.60731
Gp1ba	0.050672	1012	2	1.2476
Uba3	0.050675	1013	1	-3.9938
Krtcap3	0.050754	1014	3	1.2257
Hapln4	0.050785	1015	1	-2.7664
Rhbdd1	0.050862	1016	3	0.94512
Sp2	0.050876	1017	2	1.0725
Olfr309	0.050911	1018	1	-5.1282
Tgs1	0.051033	1019	2	0.18512
Gm4461	0.051091	1020	2	-1.4805
Rasgrp1	0.051143	1021	1	0.35766
Aqp4	0.051183	1022	3	1.0045
Heatr5a	0.051257	1023	3	0.9436
Hey2	0.051305	1024	3	0.90025
Pde9a	0.051325	1025	2	1.4156
Cep104	0.051325	1026	3	1.1617
Tmcc1	0.051391	1027	3	0.90682
Pih1d1	0.051464	1028	3	1.3471
4930548H24Rik	0.05148	1029	1	-0.73614
Gm16432	0.051513	1030	2	0.78277
Mrpl32	0.037593	1031	2	1.8116
Pcca	0.051571	1032	2	1.0088
Mylpf	0.051597	1033	2	0.48396
Nrip1	0.051608	1034	2	0.47356
Dhrs4	0.051665	1035	3	0.99776
Dmkn	0.051714	1036	1	-3.2203
Daam2	0.051745	1037	3	1.0981
Casp7	0.051758	1038	3	1.5476
Fam196a	0.051832	1039	1	-4.8236
Ciapin1	0.051858	1040	3	1.5925
G630090E17Rik	0.05188	1041	2	0.6786
Pcdhgb6	0.052027	1042	3	1.0038
Tmem89	0.052084	1043	1	-3.5017
Ddx27	0.052193	1044	1	-2.357
Ern2	0.052266	1045	3	1.054
Efcab9	0.052301	1046	1	-2.1872
Tmem176b	0.052331	1047	3	0.91727
Gprc5a	0.052339	1048	3	1.2609
Olfr544	0.05234	1049	2	-1.5947
Olfr19	0.052418	1050	1	-5.6954
Eps15	0.052444	1051	3	1.0768
Psmd12	0.052535	1052	1	-4.7486
Sulf2	0.052655	1053	2	0.96024
Daxx	0.052761	1054	2	1.1214
Vmn2r27	0.052794	1055	3	1.0517
Mrpl16	0.052949	1056	2	-1.1196
Slc2a6	0.052979	1057	3	1.0793
Metap1	0.053005	1058	1	-4.7156
Snrpc	0.053017	1059	2	0.5771
Lypd2	0.053043	1060	3	0.92993
Wdr89	0.053113	1061	1	-2.3953
Thra	0.053134	1062	3	1.1207
Dpcd	0.053145	1063	2	1.0575
Fam110c	0.053184	1064	2	0.96393
Olfr351	0.053228	1065	1	-2.3427
Lypd4	0.053317	1066	3	1.0994
Degs1	0.053357	1067	1	0.79558
Rad21	0.053368	1068	2	-0.97871
Nhlh2	0.053473	1069	1	-2.4461
Hdgfl1	0.053579	1070	1	-4.9131
Gm2016	0.053657	1071	2	1.4268
Pigh	0.053694	1072	2	0.88999
G0s2	0.053703	1073	1	0.21173
Hoxc6	0.053811	1074	2	-1.2754
Naaa	0.053915	1075	3	1.0089
Fam126b	0.053973	1076	3	1.2696
Pygo2	0.054027	1077	2	0.99027
Gtf2h3	0.054158	1078	1	-5.1424
Ubqlnl	0.054254	1079	3	0.97938
Usp53	0.054324	1080	3	1.1695
H2-Oa	0.054391	1081	3	1.0302
Cd69	0.054498	1082	3	1.219
Ncl	0.054508	1083	1	-2.3625
Prss52	0.054534	1084	3	0.95087
Smad7	0.054625	1085	2	0.46237
Crtc1	0.054636	1086	2	-1.9712
Lpin1	0.054733	1087	3	0.91984
Trim40	0.054855	1088	1	0.45186
Dip2a	0.054964	1089	2	0.40753
Kpna6	0.05497	1090	1	-0.35383
Rwdd2a	0.055075	1091	3	1.2221
Mup21	0.055084	1092	1	0.29591
Myl12b	0.0552	1093	1	-1.9836
Taok1	0.055284	1094	3	0.87321
Dpy30	0.05531	1095	1	-5.3846
Cdkl4	0.055378	1096	3	1.067
Nicn1	0.055423	1097	1	-1.501
Mark2	0.05555	1098	1	-4.9501
Usp14	0.055623	1099	2	1.3645
Cox8b	0.055662	1100	3	1.0221
Cr2	0.055674	1101	1	0.25039
Gm597	0.055683	1102	3	1.0713
Zbtb44	0.05576	1103	3	1.1925
Ccdc94	0.055794	1104	1	-5.3562
Endov	0.055823	1105	2	1.3627
Ambp	0.055878	1106	2	0.92973
Sap18	0.055882	1107	1	-0.98905
Ebf4	0.055959	1108	2	-1.3248
Isoc2b	0.056001	1109	2	0.99592
Vmn2r82	0.056115	1110	2	0.92846
E330014E10Rik	0.056156	1111	2	-1.4801
Ubl4	0.056185	1112	1	0.075686
Gm6460	0.056261	1113	2	-1.6192
Csnk1g2	0.056324	1114	1	-2.8025
Olfr394	0.056371	1115	2	-1.9262
Atp4b	0.056388	1116	2	1.1787
Cap2	0.056401	1117	2	0.43788
Tmprss7	0.056475	1118	1	-1.595
Csnk1e	0.056519	1119	2	-2.0393
Mrps15	0.056546	1120	1	-2.3291
Trim45	0.056636	1121	2	-1.9366
Hn1l	0.056718	1122	2	0.75332
Selenbp2	0.056739	1123	2	1.2872
Gpr15	0.05676	1124	1	-2.2844
Gpr171	0.056782	1125	2	0.9853
Isca1	0.056835	1126	2	-1.1094
Olfr315	0.056838	1127	1	-0.22927
Pdgfa	0.056866	1128	2	1.0809
Ergic3	0.056982	1129	2	0.89574
Ints10	0.057059	1130	2	0.91666
Cfdp1	0.05713	1131	1	-2.3324
Nek3	0.057218	1132	1	-2.8638
Mrpl27	0.057291	1133	1	-4.781
Wdr12	0.057371	1134	1	1.0107
Ube2l3	0.057447	1135	1	-2.3374
Thrap3	0.057493	1136	2	1.2537
Plac9a	0.057521	1137	2	0.98244
Zdhhc13	0.057562	1138	2	1.2011
Eif1b	0.057592	1139	1	-0.28325
Tdpoz5	0.057639	1140	2	-1.4556
Olfr1107	0.057654	1141	2	0.5119
Zfand5	0.057699	1142	2	1.3068
Cnot6l	0.057791	1143	2	0.19812
Camsap2	0.057804	1144	2	0.67549
Psmc5	0.057818	1145	1	-4.9184
Hebp2	0.057891	1146	1	-1.5367
Ispd	0.05797	1147	1	0.64514
Il20ra	0.058028	1148	2	0.47537
Ostc	0.058046	1149	2	1.1927
Chst7	0.058051	1150	2	0.98335
Tnfrsf4	0.058125	1151	1	-0.48353
Rcl1	0.058187	1152	1	-3.4779
Gpr82	0.058265	1153	1	-1.1721
Ppp2r5d	0.058332	1154	1	0.62931
Myh14	0.058345	1155	2	0.99313
Zdhhc6	0.058494	1156	1	-2.7024
Gm4064	0.058531	1157	2	0.42338
Mn1	0.058577	1158	2	-2.1381
Fxyd2	0.058607	1159	2	1.0094
Lrp11	0.058623	1160	2	0.082589
Stard13	0.058645	1161	1	-0.01915
Olfr503	0.058714	1162	1	0.30258
Tbc1d32	0.058791	1163	1	0.1064
Vmn1r95	0.047497	1164	2	1.5688
Vcam1	0.059009	1165	1	-2.2128
Thumpd1	0.059024	1166	2	0.86102
Ccdc159	0.059065	1167	2	1.2778
Sars	0.059084	1168	1	-0.85942
Osgepl1	0.05915	1169	1	-3.0558
Phf11c	0.059209	1170	1	-1.4514
Fn1	0.059267	1171	2	0.97417
Cabp1	0.059286	1172	1	0.33046
Pdcd1lg2	0.059294	1173	2	-1.0646
Tmem261	0.059428	1174	2	-0.75549
Nt5c	0.059438	1175	1	-4.3791
Myo1h	0.059456	1176	2	1.0837
Acap1	0.048219	1177	1	0.42332
Spag16	0.059585	1178	1	-0.59821
Atp5j2	0.059662	1179	2	1.1291
Gabrr2	0.059729	1180	2	-0.85481
Rtp2	0.059785	1181	2	1.2407
Adprhl2	0.059895	1182	2	1.2159
Hiatl1	0.05994	1183	2	-0.82696
Itga7	0.059965	1184	1	-5.0074
Fam214b	0.060075	1185	2	0.67799
Ssr2	0.060095	1186	2	0.61744
Kcp	0.06012	1187	1	-2.0426
Olfr201	0.060211	1188	2	-1.2426
Ss18	0.060256	1189	2	0.93617
Olfr1449	0.060266	1190	1	-5.0348
Ccdc157	0.060281	1191	2	0.30253
Etnppl	0.049153	1192	2	1.5383
Bex2	0.060332	1193	1	-2.3977
Acd	0.060409	1194	2	-1.5381
Fam175a	0.049264	1195	2	1.5387
Rpl7l1	0.060491	1196	1	-2.8255
Hdhd1a	0.060617	1197	2	0.77801
Cts7	0.060627	1198	1	-2.8467
P2rx6	0.06063	1199	2	0.94258
Cc2d1b	0.060782	1200	1	0.47934
Traf7	0.060927	1201	2	0.38383
Mia2	0.060935	1202	1	-2.9058
Pold4	0.049843	1203	1	0.43031
Fra10ac1	0.061002	1204	2	-1.2629
Cldn5	0.061013	1205	2	0.56482
Ofd1	0.061179	1206	2	1.046
Slc18a3	0.061208	1207	2	0.46053
Stk32b	0.061216	1208	2	0.52009
Msgn1	0.061296	1209	2	-1.8475
Gbas	0.061364	1210	2	0.81841
Pqbp1	0.06144	1211	2	0.77511
Ece2	0.061461	1212	2	0.77137
Gfer	0.061507	1213	2	-1.0082
Men1	0.061513	1214	2	0.76585
Cd2ap	0.061662	1215	1	-2.5048
Idi2	0.061696	1216	2	-1.9973
Tubgcp6	0.061735	1217	1	-5.0232
Oxr1	0.061804	1218	1	-2.4448
Gcn1l1	0.061879	1219	1	-4.08
Zfc3h1	0.06195	1220	2	1.1998
Socs7	0.061955	1221	1	-1.8609
Esf1	0.062031	1222	1	-4.3802
Sh2d4b	0.062087	1223	2	-1.3852
Rps24	0.062103	1224	1	-0.1408
Pgap1	0.062161	1225	2	-1.5395
Myh4	0.062165	1226	2	0.91329
Hmx2	0.062183	1227	2	1.0979
Atp8a2	0.06224	1228	1	0.41779
Padi3	0.062317	1229	2	0.78613
Golm1	0.062396	1230	1	-2.2669
Higd1c	0.06247	1231	1	-4.0587
Il18bp	0.062538	1232	1	0.41653
Sp8	0.062607	1233	2	0.15564
Vmn2r71	0.062617	1234	1	0.51898
Ace2	0.062679	1235	1	-4.9575
Adamtsl4	0.062706	1236	2	1.1167
2410015M20Rik	0.062763	1237	1	-2.962
4930558K02Rik	0.062771	1238	2	-1.6551
Car2	0.062812	1239	2	1.0359
Bbs12	0.062828	1240	2	-0.92054
Mios	0.062846	1241	2	0.63489
Sowaha	0.062906	1242	1	-4.8536
Il4ra	0.062959	1243	2	0.46115
Tdp1	0.062968	1244	2	1.4052
Vmn1r55	0.062978	1245	2	0.34005
Fzd7	0.063043	1246	2	0.44588
Itln1	0.063044	1247	1	0.068932
Spdl1	0.063126	1248	1	-2.2076
Olfr784	0.063129	1249	2	-0.31652
Chp1	0.0632	1250	1	-5.5208
Slc22a21	0.063479	1251	2	0.92904
L2hgdh	0.063557	1252	2	-1.7988
Braf	0.063639	1253	1	-5.4602
Prr23a	0.06371	1254	2	-1.0945
Ska2	0.063711	1255	1	-4.6526
Thy1	0.063791	1256	1	-2.6772
Cplx2	0.052991	1257	1	-4.1679
H1f0	0.063866	1258	1	-5.337
Cct5	0.063947	1259	1	-1.7515
2310033P09Rik	0.063982	1260	2	1.288
Zswim2	0.064083	1261	2	1.1194
Vps37d	0.064093	1262	1	-2.4035
Gtpbp10	0.064167	1263	1	-1.9734
Srr	0.064191	1264	2	0.60909
Tcstv1	0.064225	1265	2	1.3641
Ppfibp2	0.064229	1266	1	0.18648
Uspl1	0.0643	1267	1	-3.086
Unc45a	0.064316	1268	2	1.0351
Ccm2	0.064382	1269	1	-3.0271
Olfr1220	0.064453	1270	2	-1.5052
Arl2bp	0.064519	1271	2	-1.6537
Msx3	0.064558	1272	2	1.3903
Eri1	0.064582	1273	2	-1.7024
Vmn1r80	0.064648	1274	1	-1.8464
Glrx5	0.064717	1275	1	-4.0593
Olfr871	0.064729	1276	2	0.72205
Gpr139	0.06479	1277	1	-0.14673
Aldh4a1	0.064829	1278	2	-2.0254
Serpina1a	0.06486	1279	2	-1.853
Loxl1	0.064948	1280	1	-2.5814
N4bp2l1	0.064949	1281	2	0.88793
Ccdc130	0.065023	1282	2	1.4752
Trpv5	0.065055	1283	2	0.82744
Ankrd17	0.065066	1284	2	-1.1487
Amz1	0.065081	1285	2	-1.4936
Bdh1	0.065163	1286	2	-0.82981
Slc39a14	0.065182	1287	2	-1.6244
Map3k13	0.065246	1288	1	0.48225
Gnao1	0.0653	1289	2	0.93483
Olfr961	0.065373	1290	2	0.76156
Slitrk1	0.065389	1291	1	-0.3311
Rex2	0.065424	1292	2	-1.1109
Med8	0.065547	1293	1	-2.8304
Ank2	0.065596	1294	2	0.63208
Tbk1	0.06561	1295	2	1.0199
Col6a4	0.065618	1296	1	-5.1771
Lim2	0.065693	1297	1	-2.1114
Apol11b	0.065704	1298	2	-1.2343
9030617O03Rik	0.065849	1299	1	-1.6184
Scand1	0.065918	1300	2	-0.01297
Trim3	0.065939	1301	2	1.3082
Suv39h1	0.065972	1302	2	0.52037
Cdh12	0.066001	1303	1	-2.29
Reep4	0.06609	1304	2	-1.8667
Dnajc8	0.066118	1305	2	1.0898
Uri1	0.066151	1306	1	-1.8018
Hspa5	0.053417	1307	1	0.12619
Mrrf	0.066228	1308	1	-2.3623
Ccr5	0.066303	1309	2	0.32728
Nupl2	0.066374	1310	2	1.184
Ipo13	0.066449	1311	2	-1.5602
Orc5	0.066471	1312	2	-0.22842
Olfr1299	0.066486	1313	2	1.1205
Gm1979	0.066522	1314	1	0.1442
Mcm3	0.066592	1315	1	-2.5575
Rhpn2	0.066669	1316	2	0.97309
Gm9758	0.066674	1317	1	-2.1989
Abcg5	0.066715	1318	2	-1.3879
Olfr1049	0.066744	1319	1	-0.72236
Ehbp1l1	0.066751	1320	2	0.52608
Gtf2a1	0.066796	1321	2	-1.1532
2310030G06Rik	0.066829	1322	1	-4.7302
Nudcd1	0.066857	1323	2	0.97878
Rhox11	0.066867	1324	2	0.73845
Tspan11	0.066899	1325	2	-1.8749
Asph	0.067129	1326	2	-1.3556
4930435E12Rik	0.067132	1327	1	-2.4983
Plekhh2	0.067205	1328	2	0.88369
Hoxc10	0.056731	1329	2	1.3564
1700123I01Rik	0.067272	1330	1	0.82065
Myl6	0.067351	1331	2	-2.1232
Atp5h	0.067388	1332	2	-1.5359
4732456N10Rik	0.067433	1333	2	0.49632
Rprml	0.067492	1334	1	0.47302
Cep290	0.06756	1335	2	0.57575
Ctps	0.067569	1336	1	-2.3562
Jmjd8	0.067642	1337	1	-2.526
Actr6	0.067788	1338	1	-5.3384
Pdk2	0.067872	1339	1	-4.6506
Olfr1058	0.067936	1340	2	-1.778
Atf3	0.06794	1341	1	-2.6228
Grhl2	0.067997	1342	2	-2.0206
Crh	0.068015	1343	1	0.59157
Map10	0.068076	1344	2	1.2818
Adamts20	0.068086	1345	1	-4.8662
Ifit3	0.068161	1346	1	0.35256
Golt1a	0.068287	1347	2	1.0396
Zwint	0.068318	1348	1	-4.8707
Nrm	0.06835	1349	2	-1.5179
Rpl35	0.06846	1350	1	-3.3616
Sgol1	0.068526	1351	1	-4.2308
Mgat4d	0.068596	1352	1	-4.7606
Cand1	0.068675	1353	1	-2.408
Pdia4	0.068693	1354	2	0.89406
Spata5	0.068765	1355	1	0.35552
Zfp574	0.068836	1356	1	-3.7607
Arhgap40	0.068912	1357	1	-2.1487
Col14a1	0.068992	1358	1	0.18082
Zbtb40	0.06908	1359	2	0.10462
Nat8	0.069116	1360	2	0.5391
Prss3	0.069271	1361	2	0.93652
Bnip2	0.06934	1362	2	0.88229
Olfr33	0.069344	1363	1	-2.258
Apol8	0.069462	1364	2	-0.89668
Tmem71	0.069475	1365	2	0.98217
Fam65c	0.069552	1366	1	-1.0632
Slc12a1	0.069597	1367	2	0.97163
Cog1	0.069698	1368	1	-3.978
Vangl2	0.069721	1369	2	1.3076
Adamts5	0.069764	1370	1	-5.0966
Bglap	0.06983	1371	1	-5.1475
Cox10	0.069898	1372	1	-4.0386
Wrap53	0.069937	1373	2	-1.0932
Cp	0.070001	1374	2	0.91899
Golt1b	0.070028	1375	2	1.1728
Pinx1	0.070042	1376	1	-2.2154
Foxp3	0.070111	1377	1	-3.1348
1700056E22Rik	0.070176	1378	2	0.83315
Slit3	0.070256	1379	2	1.2907
Asic1	0.070271	1380	2	0.98677
Slc35b2	0.07047	1381	2	-1.0494
Dbf4	0.070493	1382	2	-1.4698
Zfp69	0.070522	1383	2	-0.84923
Ice2	0.070555	1384	1	-5.2228
Pdia3	0.070619	1385	2	-1.6522
Olfr193	0.070716	1386	1	-5.1951
Kansl3	0.070718	1387	2	0.78704
Tcap	0.070733	1388	2	0.64068
Dctd	0.07078	1389	1	0.14716
Fut8	0.070782	1390	2	1.2621
Rbm25	0.070842	1391	2	-0.70058
Usp26	0.070853	1392	1	-5.4013
Ddx47	0.07092	1393	1	-1.6123
Nlrp4a	0.071	1394	1	-3.8894
Tbc1d22b	0.07102	1395	2	0.46081
Tbc1d30	0.071074	1396	1	-0.96998
Bin2	0.060951	1397	1	-0.31298
Olfr1193	0.061033	1398	2	1.4538
Sf3a2	0.071207	1399	1	-3.6264
Zfp94	0.071328	1400	2	-1.4838
1700019N19Rik	0.071339	1401	2	0.7625
Actg2	0.071356	1402	2	1.1787
Zfp518a	0.071356	1403	1	-0.62
Mecr	0.07137	1404	2	0.99023
4933427D06Rik	0.071384	1405	2	0.49878
Ogfod3	0.071426	1406	2	1.3295
Ulk3	0.071482	1407	2	1.1687
Pola1	0.071492	1408	1	-2.628
Adarb2	0.07151	1409	2	0.66152
Mob3c	0.071529	1410	2	-1.4457
2700062C07Rik	0.071563	1411	2	-0.51655
Myo5b	0.071646	1412	1	-2.7274
Trim58	0.071708	1413	2	1.0254
Tbx4	0.071752	1414	2	0.9592
Trim60	0.071781	1415	1	-0.47122
Tnfaip8l3	0.071792	1416	2	-0.97233
Tet1	0.071834	1417	2	-1.2759
Zfyve27	0.071933	1418	1	-5.4248
Krtap24-1	0.071998	1419	1	0.47708
Pkn1	0.072051	1420	2	-1.729
Lsg1	0.072067	1421	1	-3.5917
Capn7	0.072084	1422	2	1.5165
Prss28	0.072145	1423	2	-1.5402
Vmn2r42	0.072159	1424	1	-4.4017
Vmn1r11	0.072225	1425	2	1.2347
Slc27a6	0.072272	1426	2	1.2051
Mrpl10	0.072303	1427	2	-1.7707
Gm6432	0.072445	1428	2	0.97941
Vmn2r30	0.072521	1429	1	-4.5365
Speer4d	0.072534	1430	2	-1.4861
Kif13a	0.072559	1431	2	-1.6712
Pdp1	0.072605	1432	2	0.59245
Cass4	0.072739	1433	2	1.0275
Acr	0.072806	1434	1	-0.15277
A930018P22Rik	0.072815	1435	2	0.96448
Olfr902	0.072832	1436	2	1.2648
Eif4h	0.072949	1437	2	0.7401
Olfr702	0.072951	1438	1	-4.4951
Ccdc174	0.072988	1439	2	-1.3383
Cylc2	0.073002	1440	2	0.71855
Sbno1	0.073017	1441	1	-3.4881
Ppp1r11	0.073109	1442	1	-1.462
Dynll1	0.073133	1443	2	1.3654
Olfr933	0.073176	1444	1	-0.48242
Ssbp3	0.073185	1445	2	-1.7917
Maob	0.073307	1446	2	1.2323
Stx3	0.073324	1447	2	-1.8118
A2m	0.073357	1448	2	1.1076
Syt3	0.073406	1449	1	-2.1697
Olfr1105	0.073481	1450	1	-2.6635
Olfr356	0.073551	1451	1	-2.7585
Shisa4	0.073599	1452	2	-0.26625
Pramef6	0.073612	1453	2	-0.2745
Vtcn1	0.07362	1454	1	-2.3733
Nrcam	0.073624	1455	2	0.77404
Mthfd2l	0.07378	1456	1	0.16257
Olfr1141	0.073793	1457	2	1.0083
1700101E01Rik	0.073821	1458	2	0.90428
Fam171a2	0.073846	1459	1	-2.7344
Cd5	0.073983	1460	1	-1.7764
Olfr678	0.07399	1461	2	0.40412
Tex38	0.074129	1462	2	-1.9583
Prox1	0.074197	1463	1	0.19398
Hspa9	0.074351	1464	1	-3.3615
Micu2	0.074394	1465	2	1.2019
Wwc2	0.074433	1466	1	0.46817
Nupr1	0.074565	1467	2	0.89499
Gpbp1l1	0.074576	1468	1	-1.8638
Ccdc62	0.074639	1469	1	-2.1408
Ifi35	0.074678	1470	2	0.88234
Aatk	0.074694	1471	2	1.0722
Atp6v0d1	0.074723	1472	1	-1.6867
Pxmp4	0.07485	1473	2	0.61464
Olfr103	0.074879	1474	2	1.2939
Nkapl	0.074956	1475	1	-0.2875
Ftsj1	0.074982	1476	2	0.25249
Ctdspl	0.07506	1477	2	0.43014
Mrpl51	0.075115	1478	1	-5.2922
Mecp2	0.075143	1479	2	0.90509
Spink14	0.075182	1480	1	-2.3314
Cyp4a10	0.075326	1481	1	0.66292
Olfr1441	0.075392	1482	1	-1.3722
Mcm8	0.065774	1483	2	1.3277
Chchd1	0.075464	1484	1	-0.53664
Ube2d2a	0.075528	1485	1	0.35841
Rsl1	0.07555	1486	2	-1.6669
Garnl3	0.075595	1487	2	-2.033
Gm14151	0.075642	1488	2	-0.83716
Irf8	0.075735	1489	2	0.70367
Adsl	0.075805	1490	1	-4.6272
Nol11	0.075841	1491	2	0.85963
Olfr970	0.075867	1492	2	-0.97138
Ldlrap1	0.075883	1493	1	0.76088
Olfr60	0.075883	1494	2	-1.914
Zfp711	0.075911	1495	2	0.81862
Mrap2	0.075949	1496	1	-0.75349
H2-Eb2	0.076091	1497	2	0.42866
Znhit6	0.076168	1498	1	-4.3051
Eif3j1	0.076175	1499	2	-1.6838
Uroc1	0.076246	1500	1	-2.9058
Fbxw16	0.076389	1501	1	0.58702
Hyal1	0.076392	1502	2	-1.1778
Kdm6b	0.076425	1503	2	-0.78834
Gm12942	0.076437	1504	2	1.013
Sap130	0.076465	1505	1	-2.203
Psd2	0.076561	1506	2	1.2576
Zar1l	0.076601	1507	2	0.91729
Serac1	0.076632	1508	2	1.0946
Paqr9	0.076729	1509	2	-1.9023
Spo11	0.07675	1510	1	0.5055
Ppp1r16a	0.076827	1511	2	-1.8199
Stk39	0.076829	1512	2	-1.5885
Hbb-bh1	0.076911	1513	2	0.918
Nfya	0.076989	1514	2	-1.7055
Trdn	0.077085	1515	2	-1.0304
Meaf6	0.077226	1516	2	1.0727
Mme	0.077278	1517	1	0.039079
9830107B12Rik	0.077359	1518	2	0.70338
Evi2b	0.077427	1519	1	-2.412
Spag11a	0.077504	1520	1	-4.2496
Arap3	0.077525	1521	2	-1.8943
Nop16	0.077578	1522	1	-4.5599
Cd200r4	0.077721	1523	2	1.0608
Cc2d2a	0.077834	1524	2	1.0317
Mgat3	0.07787	1525	1	-1.9133
1700001L19Rik	0.077943	1526	1	-2.9886
Magix	0.077982	1527	2	-1.6178
Bcl2a1a	0.078038	1528	2	1.2509
Slc44a1	0.078052	1529	2	0.89326
Mamdc2	0.078078	1530	1	-2.7996
Skil	0.078151	1531	1	-4.8678
Myo9b	0.078215	1532	1	-3.1539
Trpm1	0.078285	1533	1	-0.014182
Lrrc42	0.078353	1534	1	-2.3212
Gm13157	0.069037	1535	2	1.3811
Wnt3a	0.078428	1536	1	-4.3267
Smarcc1	0.078483	1537	2	-0.64483
Vmn1r174	0.078551	1538	2	-1.8113
Trim54	0.078553	1539	1	0.0039116
Ptcd2	0.07858	1540	2	1.2772
Nup133	0.078623	1541	2	0.2043
E030030I06Rik	0.078628	1542	2	1.1023
Mnda	0.078688	1543	1	0.64875
Agbl5	0.07877	1544	1	-2.4306
Gpd1	0.078808	1545	2	0.45037
Tmcc2	0.078903	1546	2	0.40274
Tenm3	0.078918	1547	1	0.35942
Abcb4	0.078991	1548	1	-1.9106
Fxyd1	0.079019	1549	2	-0.53087
Gpr107	0.079039	1550	2	-1.9655
2610015P09Rik	0.079086	1551	2	0.12673
Chd2	0.079124	1552	2	0.71235
Rps20	0.069914	1553	2	1.5305
Taf15	0.079169	1554	2	0.91327
Smg5	0.079185	1555	2	0.28525
4930447A16Rik	0.079192	1556	2	-1.7686
Mrgprb5	0.079269	1557	2	-1.4458
Rhox2h	0.07934	1558	1	-4.665
Olfr1112	0.079356	1559	2	-1.7029
Glg1	0.0794	1560	1	-1.5043
Tmem25	0.079482	1561	2	-1.989
Lrtm1	0.079608	1562	2	1.3547
Ubald2	0.079707	1563	2	0.63338
Cox17	0.079773	1564	1	-4.8166
Ss18l1	0.07985	1565	2	0.40478
Ctdsp2	0.079907	1566	2	1.1399
Vdac1	0.079993	1567	1	1.1263
BC003965	0.080215	1568	1	0.75605
Aldh18a1	0.080288	1569	1	-4.8196
Guca1b	0.080355	1570	2	0.69668
Fbxo24	0.080358	1571	1	-2.2557
Cdip1	0.080423	1572	1	0.36131
Mcm9	0.080426	1573	2	-0.35358
Tmem60	0.080491	1574	2	0.33821
Ccdc96	0.080494	1575	2	-1.6671
Slc5a5	0.080647	1576	2	0.41217
Adamts3	0.080715	1577	2	1.0744
Gstm6	0.080778	1578	2	0.013691
Polg	0.080844	1579	2	0.44751
Vwa8	0.080857	1580	1	0.75153
Zfp808	0.080981	1581	2	1.128
Mrpl46	0.08101	1582	1	-4.3229
Lpcat3	0.081083	1583	2	-1.5329
Cycs	0.081155	1584	1	-2.2211
Rab2a	0.081158	1585	2	0.98096
Chia1	0.081278	1586	2	0.40894
C1qc	0.081309	1587	2	0.67296
Spata31d1d	0.08131	1588	2	0.86047
Olfr819	0.08139	1589	1	-3.6342
H2-M11	0.081417	1590	2	0.82128
Nup43	0.081464	1591	2	0.77544
Xxylt1	0.081612	1592	1	-3.0178
Krt83	0.08169	1593	2	0.80399
Vmn1r236	0.081737	1594	2	-1.7831
Ythdc1	0.08176	1595	1	-2.1364
Adh6a	0.08183	1596	2	0.54374
Galnt3	0.081834	1597	1	0.79971
Ephb6	0.08185	1598	2	1.1089
Nfasc	0.081864	1599	2	0.95832
Casc4	0.081905	1600	1	-1.1259
Ppil3	0.081912	1601	2	0.95954
Trappc6b	0.08195	1602	2	-1.7285
Immp1l	0.082036	1603	2	0.8506
Lsm10	0.082115	1604	2	-1.3307
Them5	0.082247	1605	2	1.0384
Lgals7	0.082307	1606	1	-2.4043
Strip1	0.082333	1607	2	0.9992
Rnaseh2b	0.082376	1608	2	0.46992
Trh	0.082439	1609	2	1.1034
Ms4a7	0.082519	1610	2	0.66893
Alyref2	0.082589	1611	1	0.46009
Rbm17	0.082602	1612	2	-1.0983
Cd209c	0.082666	1613	1	-2.139
Flna	0.082741	1614	2	-1.5061
E230019M04Rik	0.082745	1615	1	0.14862
Fosl1	0.082801	1616	2	-1.6812
Rbms3	0.082813	1617	1	0.47309
Pigx	0.082836	1618	2	0.57881
Gm11744	0.08287	1619	2	1.1205
Vmn2r26	0.082882	1620	1	0.14027
Tasp1	0.082912	1621	2	-1.5518
Retsat	0.082968	1622	2	-1.7641
BC030867	0.083014	1623	1	-2.0301
Zfp697	0.083084	1624	1	-5.1946
Apol11a	0.083134	1625	2	1.3516
Ddx51	0.083222	1626	1	-5.0286
Arhgap6	0.083353	1627	2	0.55225
Zfp960	0.083374	1628	2	-1.9774
St6gal1	0.083378	1629	1	-2.6189
Ltb4r2	0.083423	1630	2	-0.282
Slc7a7	0.08344	1631	1	0.091599
Safb2	0.083577	1632	1	-2.4981
Ckb	0.083617	1633	2	1.2615
Paqr4	0.083648	1634	1	-2.1039
Mto1	0.083827	1635	2	-2.1385
Trp53bp1	0.083878	1636	1	-2.9073
Ankrd40	0.083896	1637	2	0.36332
Oprm1	0.083953	1638	1	-2.6987
Fam20b	0.083997	1639	2	-0.21345
Bend5	0.084027	1640	1	-4.5768
Usp45	0.084134	1641	2	0.98968
Ces2c	0.084168	1642	2	0.11049
Zfp934	0.084171	1643	2	1.0415
Olfr748	0.084189	1644	2	0.9945
Myo3b	0.084322	1645	1	-2.2062
Mgme1	0.08439	1646	1	-1.8052
Maea	0.084392	1647	2	0.94332
4930451I11Rik	0.084402	1648	2	0.5821
Slc22a27	0.08446	1649	1	-2.4931
Cdh2	0.084474	1650	2	1.1359
Rpp25	0.084516	1651	2	-2.1875
Wdr86	0.084527	1652	1	-5.1528
Slc5a1	0.084592	1653	1	-2.3634
Ddx10	0.084672	1654	1	-2.5833
Apon	0.084682	1655	2	-2.0087
Abca13	0.084741	1656	1	-4.319
Gpn2	0.084884	1657	1	-2.2805
Olfr1335	0.084908	1658	2	1.1818
Abcb10	0.084963	1659	2	1.0154
Opn1sw	0.084998	1660	2	0.78433
Zfp287	0.085019	1661	2	-0.81026
2010107G23Rik	0.085022	1662	2	0.83561
Tssk4	0.085096	1663	1	0.22873
Klrc2	0.0851	1664	2	-1.7595
Klc3	0.085134	1665	2	0.26007
BC053393	0.085167	1666	1	-2.0784
Gm13084	0.085227	1667	2	-0.12488
Slbp	0.076687	1668	1	0.64801
Slc43a1	0.0853	1669	1	0.30624
Tas2r109	0.085314	1670	2	-2.0678
Olfr657	0.085367	1671	2	1.0512
Ubac2	0.085431	1672	1	-0.086564
Rgag1	0.085579	1673	1	-0.38733
Thbs4	0.085653	1674	1	0.68806
Ints2	0.085661	1675	2	-1.2238
P4ha2	0.085808	1676	2	0.76163
Pkd1l2	0.085845	1677	2	0.13192
Dcx	0.085893	1678	2	-1.6035
Folr1	0.085923	1679	2	-1.7435
Creb3	0.085937	1680	2	0.073469
Epha1	0.085952	1681	1	-5.3429
Cnot1	0.085988	1682	2	-1.7116
Tm9sf4	0.0861	1683	2	-2.1271
Gpr39	0.086269	1684	2	-1.9225
Kit	0.08631	1685	2	0.56163
Aph1c	0.086319	1686	1	-5.232
Als2cr11	0.086328	1687	2	0.12428
Rnase11	0.08646	1688	1	-4.8741
Edn2	0.0865	1689	2	0.50748
Setd1a	0.08653	1690	2	-1.9685
Pcbp2	0.086566	1691	2	0.90638
Ang6	0.086589	1692	1	-0.11383
Ybx3	0.086687	1693	2	0.91689
Tsfm	0.086816	1694	1	-1.4419
Top1	0.086872	1695	2	-1.1155
Golgb1	0.086886	1696	2	1.0585
Ccng2	0.086954	1697	1	-0.093423
Bglap2	0.086969	1698	2	1.0915
Vmn1r172	0.087025	1699	1	-1.7292
Tubd1	0.0871	1700	2	0.64693
Klrg1	0.087156	1701	2	-0.80464
Ube2ql1	0.087175	1702	2	0.2504
Slain2	0.087176	1703	2	0.4599
Olfr1143	0.087251	1704	2	0.84264
Kbtbd13	0.08726	1705	2	0.67582
Hnrnpc	0.087323	1706	1	-0.66484
Usp10	0.087421	1707	2	-1.8844
Trpc4ap	0.087479	1708	2	0.89764
Ppie	0.087547	1709	1	-2.6093
Sned1	0.087683	1710	2	-1.9357
Tcl1b2	0.087688	1711	1	-3.7516
Adgrg2	0.087814	1712	2	-1.3591
Mob1b	0.087823	1713	1	-2.4398
G2e3	0.087859	1714	2	0.48834
Eea1	0.087925	1715	2	-1.5635
Gm8653	0.08796	1716	1	0.054174
Olfr424	0.087995	1717	2	1.1072
Fuz	0.088029	1718	1	-4.7207
BC049352	0.088034	1719	2	0.89548
Cd40	0.088095	1720	2	0.80866
Apoh	0.088109	1721	2	-1.319
Prss46	0.088161	1722	2	-1.6571
Txndc9	0.088168	1723	2	0.68835
Sdcbp2	0.080003	1724	2	1.2587
Nalcn	0.088241	1725	2	-0.22624
Tbx19	0.08826	1726	2	-1.7569
H2-M10.6	0.088294	1727	2	-2.0059
Pcdhga5	0.088306	1728	2	-1.4817
Pcdha8	0.088319	1729	2	0.20736
Foxd4	0.088362	1730	2	1.3761
Pnpla1	0.08843	1731	1	-0.057958
2810403A07Rik	0.088508	1732	1	-2.2618
Nus1	0.088568	1733	1	-3.9804
Scg5	0.088636	1734	2	-1.828
4932411N23Rik	0.088636	1735	1	0.3273
Dapk3	0.088644	1736	2	-1.3922
Lrrc8e	0.088708	1737	1	-2.5092
Lysmd1	0.088738	1738	2	0.39861
Jakmip1	0.088757	1739	2	0.95339
Olfr399	0.088778	1740	2	0.46887
Ly6g5c	0.088804	1741	2	-0.693
Tas2r115	0.088835	1742	2	0.9091
Olfr1413	0.088849	1743	1	-4.9577
Zfp874a	0.088885	1744	2	0.55888
Mgat5b	0.089057	1745	2	-0.031737
Kcnd2	0.089145	1746	2	0.64449
Prl	0.089193	1747	1	-2.9985
Nbn	0.089328	1748	1	-4.9496
Psg22	0.089455	1749	2	1.1604
Olfr504	0.089533	1750	2	-1.3721
Olfr768	0.089575	1751	2	1.2868
Dnajb11	0.089651	1752	2	-1.8657
Ctso	0.089762	1753	2	-1.5484
Trp73	0.089841	1754	1	-2.3215
Gnl3	0.090023	1755	2	0.90599
Gmps	0.090042	1756	1	-3.6223
Lypd6b	0.090065	1757	2	-1.655
Atl1	0.090115	1758	2	1.0349
Scn2a1	0.090174	1759	2	0.34237
Bend3	0.090206	1760	2	1.2346
Zfp580	0.090252	1761	1	0.35352
C7	0.090261	1762	2	-1.5303
Abl1	0.090323	1763	1	-3.65
Emc4	0.090403	1764	1	0.20944
Thoc5	0.090456	1765	2	0.17326
Bbc3	0.090524	1766	2	-0.0626
Ano5	0.09055	1767	1	-2.08
Slfn5	0.090569	1768	2	1.1214
Olfr406	0.0906	1769	2	0.8321
Stoml3	0.090616	1770	1	-1.979
Cth	0.090694	1771	2	-2.1787
Tef	0.090763	1772	1	-1.5647
Asphd1	0.090769	1773	2	0.96345
Prmt10	0.090825	1774	2	-1.5654
Fam117b	0.090828	1775	2	1.126
Whsc1l1	0.090872	1776	2	0.64707
Tardbp	0.091044	1777	1	-1.8996
Ap1g2	0.091114	1778	1	-2.745
Aste1	0.091171	1779	1	-3.4099
Uqcrq	0.091248	1780	1	-5.2088
Phf20	0.091251	1781	2	0.86359
Zfand3	0.09128	1782	2	0.19174
Mrpl4	0.091361	1783	2	-1.4297
Olfr1253	0.091384	1784	1	-0.18028
9530002B09Rik	0.091413	1785	2	-1.9758
Olfr889	0.091493	1786	2	1.1613
Sh3tc2	0.083771	1787	2	1.3387
Rbm4b	0.091585	1788	1	0.48712
Pnpo	0.091591	1789	2	0.94838
Fam185a	0.091643	1790	2	0.020473
Spag9	0.091658	1791	2	-1.6518
Sprr2k	0.091718	1792	2	0.79991
Kcmf1	0.091737	1793	1	0.52529
Wdr24	0.091863	1794	1	-0.11235
Gcnt3	0.092011	1795	1	-5.6288
Atad2b	0.092153	1796	1	-1.7619
Sh3kbp1	0.092202	1797	2	0.94602
Sytl4	0.092222	1798	1	-2.2905
Scgb1b3	0.092285	1799	1	-2.1317
Tspan18	0.092356	1800	2	0.50628
Pitpnm1	0.09239	1801	2	-2.0807
Mpzl1	0.092497	1802	1	-3.0035
Smarcb1	0.092527	1803	2	1.3776
Slc26a11	0.092562	1804	2	0.4483
Smpdl3a	0.092603	1805	2	0.72465
Mafa	0.092633	1806	1	0.14172
Gm3376	0.09272	1807	1	-2.3251
Rhox2b	0.092784	1808	1	-3.5498
Cst6	0.092841	1809	2	-0.38931
Tbc1d10b	0.092942	1810	1	-5.3971
Grin2c	0.09297	1811	2	-1.7106
1700018F24Rik	0.09311	1812	2	-1.8857
Copg1	0.093153	1813	2	-1.4487
Csrp1	0.093176	1814	2	0.80754
Pramel5	0.093212	1815	2	0.67266
Gm16501	0.093224	1816	2	-1.734
Rpap3	0.093293	1817	2	-1.7597
Mcpt2	0.093333	1818	2	-1.7667
Alyref	0.093354	1819	2	-0.15167
Olfr1085	0.093357	1820	1	-4.915
Zfp185	0.09343	1821	2	0.77257
Mrpl17	0.0935	1822	2	-1.657
Cpsf4	0.093573	1823	1	-3.9057
Agk	0.093581	1824	2	0.97123
Mettl7b	0.093597	1825	2	-1.578
Olfr1311	0.093615	1826	2	-1.7625
Sypl	0.093718	1827	1	0.13547
Hoxd12	0.093738	1828	2	0.71434
Mrpl11	0.09379	1829	1	-1.4437
1700080E11Rik	0.093854	1830	2	-1.2771
Dhx34	0.093921	1831	2	-1.2253
Hist2h4	0.093999	1832	1	-2.0012
Prkab1	0.094041	1833	2	-0.75764
Sppl2b	0.0941	1834	2	0.57756
Khdrbs3	0.094127	1835	1	0.023262
Krtap21-1	0.094153	1836	2	0.92698
Fam159a	0.09417	1837	2	0.49935
Taf7	0.09419	1838	1	-5.5909
Vmn1r185	0.094254	1839	1	-1.9256
Nrg2	0.094278	1840	2	1.2098
Mark3	0.094346	1841	2	-1.0313
Clrn2	0.094493	1842	2	0.99476
Scamp3	0.094512	1843	2	1.1681
Amdhd1	0.094548	1844	1	-2.4645
Snrnp70	0.094619	1845	1	-4.2713
Vmn1r82	0.094619	1846	2	-1.7213
Grpel1	0.094684	1847	1	-2.8851
Ccdc146	0.094748	1848	2	-2.5184
Cep164	0.094752	1849	1	-4.2417
Eif2d	0.094785	1850	2	-0.16981
Fam71e1	0.094895	1851	1	-2.3908
Slc30a2	0.095171	1852	2	0.95359
Myeov2	0.095202	1853	1	-1.8113
Rev1	0.095223	1854	2	0.96527
Sprr2d	0.095274	1855	2	-2.108
9130204L05Rik	0.095335	1856	2	0.94486
Tmem63b	0.095347	1857	1	-5.3492
Med25	0.095354	1858	2	-1.1979
Hdac11	0.095499	1859	1	0.025838
Eps8	0.095547	1860	2	-1.135
Ddc	0.095562	1861	2	-2.0467
Krt36	0.095641	1862	2	0.13387
Ddx39b	0.095708	1863	1	-5.0159
Bace1	0.095782	1864	1	0.68897
Myzap	0.09585	1865	2	-0.11598
Skint5	0.095851	1866	1	-0.10532
Vmn2r53	0.095908	1867	2	0.57671
Gm15114	0.095928	1868	1	-4.5402
Faxc	0.09601	1869	1	-2.214
Slamf1	0.096079	1870	2	0.8434
Wls	0.096084	1871	1	-2.3876
Ulk1	0.096098	1872	2	-1.1039
1700109H08Rik	0.09615	1873	2	-1.5179
Lgi4	0.096154	1874	2	0.32269
Svep1	0.096209	1875	2	-1.461
Usb1	0.096236	1876	1	-5.3654
Sh3gl1	0.096262	1877	2	0.97769
Erich5	0.096296	1878	2	0.36947
Pou2af1	0.096347	1879	2	0.38545
Itgb3bp	0.096358	1880	2	-1.9205
Ppap2b	0.096369	1881	1	-0.058244
Vmn1r46	0.096379	1882	2	-1.5472
Ivd	0.096411	1883	2	-1.4085
Myo16	0.096495	1884	2	0.78652
2210016L21Rik	0.096503	1885	1	-1.9259
Vmn1r218	0.096531	1886	2	0.3752
Tmem67	0.096576	1887	2	-2.0793
Zfp758	0.096632	1888	2	1.0129
Mcl1	0.096643	1889	1	-4.9763
Stfa2	0.096693	1890	2	1.0095
Zfp516	0.096703	1891	2	0.66271
Nxt1	0.096713	1892	1	-2.8391
Nab1	0.096794	1893	1	0.1285
Pcx	0.096804	1894	2	-2.1659
D5Ertd577e	0.096882	1895	2	-1.8591
Actr3b	0.096903	1896	2	0.21549
Prkar1b	0.096935	1897	2	0.85265
Rspo1	0.096945	1898	1	-0.19392
Nav3	0.096966	1899	2	0.25684
Ifnar2	0.097016	1900	1	-1.9657
Olfr1279	0.097087	1901	1	-0.32839
Gnas	0.097164	1902	1	-1.6768
Abca4	0.097202	1903	2	0.59223
Psmd13	0.097234	1904	1	-4.4723
Ahcyl1	0.097241	1905	2	0.92178
Mphosph10	0.09731	1906	1	-4.7379
Dpf3	0.097368	1907	2	0.33938
Prg2	0.097378	1908	2	0.69582
Plxnc1	0.097458	1909	1	-2.4601
Pnrc1	0.097465	1910	2	0.76241
Zfp36l2	0.097494	1911	2	-1.9589
Ins2	0.097537	1912	1	-0.73357
Nxph4	0.097572	1913	2	-1.8024
Mpc1	0.097607	1914	1	-3.0302
Sirt7	0.097615	1915	2	-0.95508
Sh3bp5	0.097681	1916	1	-2.466
Ugt2b1	0.097688	1917	2	0.76217
Bsnd	0.097735	1918	2	0.66823
Ndc80	0.097744	1919	1	-2.7436
Gm884	0.097762	1920	2	0.49594
Fgfbp3	0.097804	1921	1	-3.4909
Osm	0.097885	1922	2	-1.757
Ppp1r2	0.097964	1923	2	0.36383
Cacng1	0.097968	1924	2	-1.5788
Serpini1	0.098013	1925	2	-1.6309
Pik3cg	0.098025	1926	2	0.51623
Atp1b4	0.098063	1927	2	-0.67915
C87414	0.098096	1928	1	-2.7685
Ubl4b	0.098149	1929	2	-1.078
Kcnf1	0.098161	1930	1	0.70123
Kcnd1	0.098169	1931	2	-1.3408
Bhmt2	0.098225	1932	1	-0.69616
4930433I11Rik	0.098233	1933	2	1.0419
Zdbf2	0.098297	1934	1	-2.573
Ces1f	0.098376	1935	1	-0.42599
Ap2s1	0.098455	1936	1	-0.37305
Tusc2	0.098526	1937	2	0.9659
Hddc3	0.098589	1938	1	-2.4379
Cck	0.098636	1939	2	-2.1525
Scd1	0.091599	1940	2	1.3982
Eif3m	0.098664	1941	2	-1.1498
Ptp4a3	0.098726	1942	1	-4.534
Hist1h3b	0.098807	1943	1	-0.54411
Cyp2c70	0.098813	1944	2	1.0294
Ifitm5	0.09888	1945	2	0.65016
Inpp5b	0.098891	1946	2	0.8834
2810428I15Rik	0.09895	1947	2	1.0396
Olfr1018	0.098998	1948	2	0.99864
Gm4791	0.099028	1949	2	-2.0049
Olfr1212	0.099059	1950	2	0.69515
Zc3h11a	0.099088	1951	2	1.0391
Sirpb1a	0.099152	1952	1	0.14254
Pld2	0.099225	1953	1	-1.9314
Oprk1	0.099297	1954	1	-2.2751
Fpr-rs3	0.09937	1955	2	0.33131
Bex1	0.099382	1956	2	1.0913
Corin	0.0994	1957	2	-1.6029
Ddx17	0.099444	1958	1	-5.0376
Cuedc1	0.099515	1959	2	-1.5333
Cxcr1	0.09952	1960	1	-1.982
Usp50	0.09959	1961	2	-2.0142
Rwdd4a	0.099675	1962	1	-2.4908
Adig	0.09983	1963	1	-3.9426
Supt5	0.099897	1964	1	-2.841
Shisa3	0.099978	1965	1	-0.29055
Gnl3l	0.10004	1966	1	-2.6999
Vmn2r58	0.10011	1967	2	-1.9673
Cnksr2	0.10018	1968	1	-2.2731
Ovch2	0.10019	1969	2	1.1757
Sil1	0.10023	1970	2	-1.3378
Psenen	0.10025	1971	1	-2.9127
Crlf2	0.10027	1972	2	0.92268
Mavs	0.10029	1973	2	-1.8246
Apobec4	0.10038	1974	2	0.9352
Ang	0.10039	1975	1	-5.489
Pspn	0.10041	1976	2	-2.012
Zfp647	0.10047	1977	2	-2.1278
Nutm2	0.10049	1978	2	-1.8774
Adh5	0.10051	1979	2	0.4376
Fbll1	0.10054	1980	2	0.32217
Nkx1-2	0.10059	1981	1	-2.6681
Slc38a7	0.10074	1982	2	0.75537
Edc4	0.10075	1983	2	1.0109
Magi1	0.10079	1984	2	0.76596
Klrg2	0.10087	1985	2	0.84033
Fgf1	0.10094	1986	1	-5.3895
9530077C05Rik	0.10096	1987	2	0.74361
2700029M09Rik	0.10102	1988	2	-1.5515
Dppa3	0.10115	1989	2	1.0988
Cabp5	0.10123	1990	2	0.73971
Hs3st4	0.10126	1991	2	0.39727
Ctsh	0.10132	1992	2	0.61334
Olfr980	0.10134	1993	2	-1.9686
Ppp2r5a	0.10137	1994	1	0.3008
Crip1	0.10145	1995	2	1.0219
Cttnbp2nl	0.1015	1996	1	-2.0071
Hmg20a	0.10155	1997	2	1.1783
Xpo5	0.10159	1998	1	-5.1455
Fgr	0.10163	1999	2	-1.6692
[truncated: 17,675 more rows]

## Sheet: Mageck_2&3
id	p-value	rank	good_sgrna	log(FC)
Mga	2.5163e-07	1	4	4.6527
Usp7	2.5163e-07	2	4	3.83
Kdm5c	2.5163e-07	3	4	2.7276
Rif1	2.5163e-07	4	4	3.6101
E2f6	1.2581e-06	5	4	3.1484
Max	1.2581e-06	6	3	3.7179
Dnmt1	5.2842e-06	7	3	3.2159
H2-D1	9.7883e-05	8	2	-0.6349
Rin2	0.00010292	9	3	2.4637
Tes	0.0001311	10	4	1.8775
Nacc1	0.00014821	11	4	2.3811
Rnf2	0.00015727	12	3	2.875
Gbp8	0.00021615	13	4	2.6876
Gnb1l	0.00029616	14	2	1.8975
Mrpl39	0.00030271	15	3	2.8155
Dcun1d5	0.00031026	16	1	-4.6486
Mrgprf	0.00031579	17	3	2.5083
Gss	0.00033139	18	4	2.2577
Myzap	0.0003319	19	3	2.0827
Uqcrh	0.0003329	20	4	2.1867
Lyz1	0.00038021	21	3	2.2755
Pes1	0.00039329	22	3	2.7301
Wdr12	0.00043255	23	2	-0.51828
Hist1h3f	0.00044563	24	3	3.1499
Ogdh	0.00046576	25	3	3.0729
Oip5	0.00050753	26	1	-5.4103
Col10a1	0.00060717	27	4	1.7835
Coa4	0.00063385	28	4	1.7807
Pcgf6	0.00063989	29	2	-0.46071
Cdc45	0.00069122	30	1	-4.9254
Cdk11b	0.00069575	31	4	1.8567
P4htm	0.00070782	32	3	1.9201
Smc5	0.00073903	33	2	0.28621
Hnrnpu	0.00088346	34	1	-1.0846
Tfdp2	0.00097279	35	4	1.8846
Cnot8	0.0010093	36	3	2.6705
Olfr342	0.0010485	37	4	1.918
Gm15093	0.0010631	38	4	1.5843
Sfswap	0.0010646	39	4	1.7364
Vmn1r52	0.0011396	40	4	1.8197
Hist1h3e	0.0012367	41	2	0.37517
Srsf11	0.0012825	42	2	0.29717
Myc	0.00136	43	2	-0.95883
Nom1	0.0013847	44	2	-0.017328
Hypk	0.0015025	45	2	-0.50444
Cops3	0.0016036	46	2	-1.3815
Serpina1a	0.0017033	47	4	1.8883
Rbm25	0.0017445	48	4	2.2626
Hist2h3c1	0.0018004	49	2	1.2128
Umod	0.0018215	50	4	1.3298
Epgn	0.0020163	51	3	1.8725
Lmbr1	0.0020228	52	3	1.8657
Angptl1	0.002053	53	4	1.7171
Hyal1	0.0021431	54	3	1.9642
Pdcd11	0.0021748	55	2	-0.66304
Olfr48	0.0022	56	2	1.626
Tubgcp5	0.0022312	57	2	-0.37338
Cep290	0.0022513	58	2	1.4485
Uhrf1	0.0023575	59	3	2.3297
Spop	0.002437	60	3	2.0389
Hey2	0.0024451	61	4	1.4839
Mdm4	0.0024496	62	2	1.4757
Alyref2	0.0024596	63	4	1.7952
Dennd3	0.0025024	64	3	1.8401
Apeh	0.0025271	65	4	1.386
Ctps	0.0025553	66	3	1.8239
Tspan10	0.0025661	67	4	1.7272
Dazap1	0.0026398	68	3	1.78
Fcrl1	0.0026453	69	4	1.6839
Trpc1	0.0026949	70	4	1.3407
Chrnb3	0.0027138	71	1	-0.58804
Rnf138	0.002745	72	4	1.8343
Olfr605	0.0028416	73	4	1.5909
Pptc7	0.0028773	74	4	2.2482
Erh	0.0028851	75	2	0.011554
Adat3	0.0028884	76	1	-4.4031
Bod1l	0.0028985	77	2	1.3604
Ehmt2	0.0029231	78	3	2.4041
Dohh	0.0029267	79	3	2.9548
Ces2e	0.0030505	80	4	1.8024
Med18	0.0030802	81	2	1.3432
Fbxl5	0.0031647	82	3	1.7922
Mettl14	0.0031712	83	3	2.5755
Rpap1	0.0032508	84	1	-0.24437
Hdac6	0.0032664	85	4	1.7413
1700013G24Rik	0.0032669	86	2	1.0655
Hist1h3c	0.0034229	87	3	1.8358
Scyl2	0.0034485	88	4	1.1944
Rasgrp3	0.0036413	89	4	1.3327
Mrto4	0.0036649	90	2	-0.23202
Trpv5	0.0036669	91	4	1.6876
Ramp2	0.0037958	92	1	-0.36049
Med29	0.0037998	93	3	1.895
A2m	0.0039005	94	3	1.9846
Casc4	0.0039608	95	2	1.6051
Agpat9	0.0039649	96	3	2.0276
Yeats2	0.00399	97	2	1.1552
Slco1a4	0.0040243	98	3	1.8421
Uspl1	0.0040645	99	2	0.67477
Adat1	0.0040937	100	3	1.8395
Naa20	0.0041244	101	1	-4.6157
Mis18bp1	0.0042643	102	1	-4.3345
Ceacam1	0.0042751	103	2	0.34591
Ext2	0.0042849	104	2	0.98523
Ddx47	0.0043901	105	1	-0.87908
Poc5	0.0044168	106	3	1.9376
Snrpd2	0.0044842	107	2	-0.6638
Fars2	0.0045124	108	2	1.2169
Ankrd26	0.0045185	109	1	-3.6974
Smpd4	0.0045325	110	3	1.7952
Sez6	0.0045703	111	3	2.0523
Ncl	0.0046528	112	1	-2.8759
Cycs	0.0046976	113	2	2.053
Ing3	0.0047162	114	3	2.0796
Inpp5a	0.0049085	115	1	0.30698
Bysl	0.0050464	116	1	-0.050294
Gatc	0.0052134	117	2	0.9594
Nhp2l1	0.0015533	118	1	4.7066
Bin1	0.0052326	119	3	2.111
Rwdd2a	0.0053976	120	3	1.713
1700018B08Rik	0.0054384	121	2	1.1411
Top2b	0.0055738	122	1	-1.0471
Tmc1	0.0055823	123	3	2.1519
Wdr11	0.0056035	124	3	1.6538
Gins2	0.0057097	125	1	-1.1258
U2af1	0.0059703	126	1	-3.2704
Il4ra	0.0061404	127	3	1.816
Urb2	0.006148	128	2	-0.52698
Ube2e3	0.0061867	129	3	1.7993
Exosc1	0.0062441	130	3	1.9238
Cic	0.0063392	131	3	1.8896
Mrps25	0.0063609	132	2	-0.42186
Ehmt1	0.006389	133	3	2.0288
Guca1b	0.0064338	134	2	1.0888
Mrpl38	0.0065259	135	1	-2.18
Olfr64	0.0065868	136	2	1.517
Eif4enif1	0.0060755	137	1	-5.191
Ogt	0.0068047	138	1	-1.7759
Lgi4	0.0068062	139	2	1.3071
Msantd2	0.0068163	140	3	1.5817
Zfc3h1	0.0068384	141	3	2.0392
Rpl7a	0.0069386	142	1	-3.3994
Polr2j	0.0070725	143	1	-2.6964
Rpl23	0.0063865	144	1	-2.5578
Cisd3	0.0071032	145	3	1.6979
Chmp2b	0.0071706	146	3	1.8587
Rybp	0.0072134	147	3	1.5989
Zkscan17	0.0072164	148	2	0.99635
Pomp	0.0073427	149	1	-2.8267
Htra3	0.0073794	150	2	0.67625
Zfp518a	0.0074106	151	3	2.0017
Olfr126	0.0075349	152	3	2.3229
Aco1	0.0075898	153	3	1.5927
Arrdc1	0.0076039	154	1	0.04301
Fam78b	0.0076723	155	3	1.7488
Filip1l	0.0077302	156	2	0.68291
Usb1	0.0077539	157	2	-1.2905
Casp8	0.0077675	158	3	1.6292
Kpnb1	0.0072275	159	1	-3.0544
Oxgr1	0.0079844	160	3	1.9405
Sec61a1	0.008	161	2	-0.40881
Gm4791	0.0080966	162	3	1.5941
1700006E09Rik	0.0081751	163	2	1.4119
Rffl	0.0082133	164	3	1.5754
Krr1	0.0082541	165	1	-1.5027
Stk32b	0.0083019	166	2	1.4941
Olfr43	0.0083346	167	3	1.8284
Zbtb9	0.0083965	168	1	-2.7713
Lrig2	0.0084378	169	3	1.6386
Notch1	0.0084453	170	3	1.3837
Supt5	0.0085369	171	1	-4.4117
Heatr5a	0.0086804	172	3	1.4773
Hoxc6	0.0087679	173	3	1.4753
Ahcy	0.0088011	174	3	1.5368
Ccne1	0.0088343	175	2	1.8665
Becn1	0.0089325	176	1	-4.6708
Foxi3	0.0090356	177	2	0.81855
Dnajc8	0.0090507	178	2	-0.0025562
Mcrs1	0.0090804	179	2	1.3132
Esrp2	0.0092193	180	2	-1.4206
Gm6432	0.0092958	181	3	1.6743
Arih1	0.0093089	182	1	-2.3923
1700019N19Rik	0.0094382	183	3	1.4779
Ltv1	0.0094493	184	1	-2.2283
Sgcd	0.0095112	185	3	1.7161
Prpf6	0.0095761	186	1	-5.0992
Zmym2	0.0096592	187	2	1.6892
Vmn1r22	0.0097025	188	1	-2.1576
Mios	0.0097442	189	2	1.5303
Ccdc116	0.0097644	190	2	0.79143
Fignl1	0.0098318	191	1	-1.6674
Olfr315	0.0099601	192	1	-2.6755
Olfr60	0.010062	193	2	-1.3869
Tomm20	0.010214	194	1	-2.1262
4932411N23Rik	0.010216	195	3	1.9057
Mbd6	0.010335	196	3	1.7878
Maged2	0.010464	197	1	-2.4197
Ormdl1	0.01051	198	3	1.5135
Ell	0.010547	199	3	1.8832
Cdh26	0.0106	200	1	-2.8476
Rln1	0.010703	201	2	0.85208
Polr1e	0.010734	202	1	-4.641
Krtap21-1	0.010816	203	3	1.5924
Msx3	0.010826	204	3	1.7266
Vps4b	0.010838	205	2	1.4101
Letm1	0.010859	206	2	-1.5924
Ncaph	0.01097	207	2	-0.24575
Gcsh	0.010985	208	2	0.36944
Als2cr11	0.010531	209	3	1.7871
Gm13251	0.01099	210	3	1.8663
Vopp1	0.010993	211	3	1.9773
Snrpg	0.010543	212	1	-0.054521
Crhbp	0.011023	213	3	1.4947
Tob2	0.011073	214	3	1.3986
Kif15	0.011116	215	2	0.96765
Cenpm	0.011123	216	1	-3.2196
Lsm10	0.011208	217	2	-0.12545
Metap1	0.011242	218	1	-3.5671
Cml3	0.011259	219	3	1.4269
Bloc1s1	0.011289	220	3	1.6205
Sema5b	0.011346	221	3	1.4639
Fech	0.011365	222	2	-0.84551
Pcdha2	0.011374	223	3	1.727
Atp8a1	0.011386	224	3	1.6186
Ppp1r11	0.011449	225	3	1.8854
Vmn1r148	0.011462	226	3	2.2861
Atp6v0a4	0.011484	227	2	1.7103
Capns1	0.011504	228	3	1.5729
Gm6696	0.011508	229	1	0.59343
Olfm1	0.011566	230	2	1.1843
Scn3a	0.011583	231	2	0.6108
Ccnd3	0.01159	232	3	1.7262
Erlec1	0.011615	233	3	1.5148
1810062G17Rik	0.011642	234	1	-0.28825
Fkbp7	0.011726	235	3	1.5993
Gm15091	0.01177	236	1	-0.00049251
Rab3c	0.011804	237	3	1.4392
Chmp6	0.011902	238	1	-1.8938
Olfr1495	0.011915	239	3	1.5315
Zc3h3	0.012039	240	1	-2.8739
Cct5	0.012171	241	1	-2.5498
Tfdp1	0.012193	242	2	1.108
Adprh	0.012288	243	3	1.2568
Phf7	0.012293	244	1	0.30982
Hyal2	0.012319	245	3	1.5848
Slc38a10	0.012416	246	3	1.8487
Mettl23	0.012422	247	2	0.98391
H2-M3	0.012521	248	3	1.7936
Ttc1	0.01253	249	2	-1.2983
Rgcc	0.012539	250	3	1.8303
Bglap2	0.012554	251	3	1.5002
Itga11	0.012562	252	3	1.5636
Calm3	0.012586	253	3	1.8797
Kdm1a	0.012627	254	3	1.8347
Slc16a14	0.012671	255	2	-1.975
Rasl11a	0.012716	256	2	1.2388
Dpp8	0.01273	257	3	1.4792
Bdh1	0.01281	258	1	0.39372
Cnrip1	0.012834	259	3	1.5394
Krt6a	0.012935	260	2	0.45993
Nfkb2	0.013062	261	1	-3.1262
Kcnk10	0.013086	262	3	1.2702
Arap2	0.013149	263	3	1.6815
Exosc3	0.013329	264	1	-4.3954
Gm5415	0.013351	265	2	1.0597
Plekhg6	0.013391	266	3	1.4519
Mgat2	0.013418	267	2	-1.7212
Sbk1	0.01347	268	1	-0.30621
Krcc1	0.013475	269	3	1.4795
Olfr902	0.013533	270	3	1.2932
Pabpc1l	0.013554	271	2	-0.23999
Olfr774	0.013567	272	3	1.4836
Hist1h2ah	0.013604	273	3	1.5972
Nedd1	0.013736	274	1	-5.6283
Smarcb1	0.013767	275	3	1.8846
Olfr338	0.013836	276	3	1.6231
Fam204a	0.013856	277	2	-1.0978
Olfr893	0.013879	278	3	1.4126
Dynlrb1	0.013977	279	2	-1.0719
Appbp2	0.013978	280	2	1.6978
Oraov1	0.013896	281	2	1.9012
Pgap1	0.014162	282	2	0.77831
Acot10	0.014175	283	2	1.1249
Ccnl1	0.014272	284	3	1.3449
Plk2	0.01431	285	2	-1.7475
Rnft1	0.014336	286	3	1.5413
Med17	0.014361	287	1	-1.9085
Krt23	0.014364	288	2	-1.2958
Nptx2	0.014462	289	3	1.5701
4930555G01Rik	0.014487	290	1	-4.593
L3mbtl4	0.014488	291	3	1.6021
Gp49a	0.014625	292	3	1.554
Dcaf13	0.014626	293	1	-4.6357
Htr1a	0.014722	294	3	1.5001
Cdc7	0.014745	295	2	1.4995
Zfp941	0.014883	296	1	-0.9126
Dhx34	0.014916	297	3	1.6467
Vwa3a	0.015002	298	2	0.80124
Slc22a18	0.015007	299	3	1.6109
Ccdc92	0.015018	300	3	1.5754
Gadd45b	0.015022	301	3	1.7352
Olfr8	0.015146	302	1	-0.16989
Ints10	0.015164	303	2	0.67468
2410131K14Rik	0.01527	304	1	0.33142
Polg	0.015289	305	2	0.99048
Cfap45	0.015302	306	3	1.4495
Gpatch4	0.015344	307	2	1.5722
Cyp2c38	0.015386	308	2	-1.3115
Btf3l4	0.015405	309	2	-2.0077
Zbtb33	0.01541	310	3	1.5079
Rpl18a	0.015527	311	1	-0.9059
Abca5	0.015567	312	3	1.2807
Spry2	0.015605	313	3	1.6424
Caly	0.015644	314	3	1.6409
Clip4	0.015657	315	1	-3.0251
Cpxm1	0.015716	316	3	1.6715
4930504O13Rik	0.015798	317	3	1.8642
Cox11	0.015798	318	2	-1.1737
Ankrd46	0.015826	319	3	1.4591
Zfp281	0.015899	320	3	1.4741
Olfr1290	0.015903	321	3	1.553
Prmt1	0.015917	322	1	-2.5073
1700012A03Rik	0.015962	323	3	1.4387
Aebp2	0.015972	324	3	1.482
2700094K13Rik	0.016044	325	2	0.65684
Syt9	0.016171	326	3	1.3952
Sit1	0.016259	327	3	1.4733
Mettl18	0.01629	328	3	1.6691
Tmem213	0.016296	329	3	1.5483
Rsf1	0.01632	330	2	0.79594
Npas2	0.01632	331	1	-5.3336
Iws1	0.016371	332	3	1.6666
2810004N23Rik	0.016456	333	1	-4.4068
Prpf8	0.016591	334	1	-3.0967
Vangl2	0.016606	335	3	1.5048
Rbm17	0.016618	336	2	-0.74094
Cebpg	0.016731	337	3	1.7333
Slc26a2	0.016769	338	2	-1.8359
Ttc34	0.016795	339	3	1.335
Svs5	0.016816	340	2	1.1434
Polg2	0.016858	341	1	-4.355
Sh3kbp1	0.016864	342	3	1.2215
Phf11c	0.016982	343	1	-1.4193
Serpina7	0.017074	344	3	1.6877
Rab20	0.017093	345	3	1.5923
Ptpn11	0.017113	346	1	-5.4383
Xpo5	0.017115	347	2	-1.1116
Arhgap33	0.017199	348	3	1.7059
Tnrc6c	0.01721	349	3	1.5223
Psmc1	0.017242	350	1	-1.4216
Ccdc157	0.017296	351	2	0.49714
Rpl35	0.017066	352	1	-4.1279
Aes	0.017487	353	1	-1.9526
Vmn1r86	0.017513	354	3	1.5164
Vmn1r29	0.017598	355	2	1.3406
Ptbp1	0.017617	356	2	-0.10266
Olfr1436	0.017718	357	2	-1.1832
Spint5	0.017724	358	2	1.0996
Mrps34	0.017733	359	1	-4.9698
Rhbg	0.017793	360	3	1.3502
Scg2	0.017858	361	2	1.1325
Gm5622	0.017996	362	1	-2.0656
Tmem258	0.018006	363	2	-1.3493
Rgl2	0.018051	364	2	-0.61935
Maml2	0.01812	365	1	-3.569
Hist1h2bp	0.017595	366	1	-3.7651
Dbf4	0.018213	367	2	-0.94924
Pcdhga5	0.018238	368	3	1.4121
Vmn2r60	0.018281	369	3	1.8137
Alg2	0.017653	370	1	-3.2731
Naa25	0.018337	371	2	-1.1163
Rbck1	0.018433	372	3	1.3983
Dclre1b	0.018599	373	2	1.4536
Bcr	0.018657	374	3	1.437
Rnf167	0.018659	375	1	-5
Ubac2	0.018756	376	2	1.0917
Chordc1	0.018773	377	2	-1.2831
Klhdc10	0.018848	378	2	-0.72663
Olfr1354	0.018882	379	2	-1.1279
Pbx3	0.018891	380	2	0.14849
Serac1	0.018919	381	2	1.398
Tbc1d25	0.018929	382	3	1.3666
Ddx51	0.019018	383	2	1.0202
Rps4x	0.018178	384	1	-1.4521
Hspa1a	0.018193	385	2	1.9419
Olfr381	0.019139	386	3	1.3655
Kdm6b	0.019172	387	3	1.5039
Zfp637	0.019242	388	3	1.5101
2810006K23Rik	0.019266	389	2	1.3167
Vmn1r151	0.019282	390	1	-3.3719
Ciapin1	0.019313	391	3	1.642
Lrrfip1	0.019416	392	1	-0.56795
Ctgf	0.019454	393	2	1.0991
Dxo	0.019454	394	3	1.6413
Ccl28	0.019492	395	2	0.8051
Olfr54	0.019544	396	2	1.3709
Ap1s2	0.019549	397	2	-1.2494
Srcap	0.019554	398	2	0.96632
Psmd12	0.019662	399	1	-4.3708
Dgcr8	0.019706	400	2	-0.58969
Defb7	0.019724	401	3	1.4285
Hes1	0.019782	402	2	0.23894
Hmgcl	0.019909	403	2	-0.69962
H2-Oa	0.019911	404	3	1.6061
Bdkrb1	0.01994	405	2	-0.36868
5830473C10Rik	0.01995	406	2	-0.51655
Zswim5	0.019992	407	2	-0.87545
Fam161b	0.020024	408	2	0.64854
Arhgef17	0.020041	409	3	1.4839
Ndufs1	0.02005	410	3	1.8701
Vmn2r93	0.020086	411	3	1.3813
Zfp462	0.020131	412	3	1.246
Cartpt	0.020152	413	3	1.2388
Rps6ka4	0.020235	414	2	-1.4923
Mettl9	0.020272	415	1	-2.542
D630039A03Rik	0.020292	416	2	1.365
Dram1	0.020393	417	2	1.0316
Arl10	0.020461	418	3	1.328
Hccs	0.020611	419	2	-1.0284
Folh1	0.020613	420	3	1.5171
Adamdec1	0.020628	421	1	-3.0402
Sumo3	0.020655	422	3	1.4265
Mrps6	0.020737	423	1	-2.0865
Ubn1	0.020768	424	3	1.3415
Cuedc2	0.020874	425	3	1.61
Arl2bp	0.020884	426	3	1.2888
Zmat2	0.020884	427	2	1.0549
Nufip1	0.020897	428	2	1.5501
Pacsin1	0.020934	429	3	1.2819
Fnd3c2	0.02099	430	2	-0.77338
Optc	0.021087	431	2	1.5121
Gm13043	0.021096	432	2	0.74807
Sox1	0.021114	433	1	-4.7365
Apobec4	0.021182	434	2	0.37841
Snrnp40	0.021206	435	2	1.0973
Tango2	0.021215	436	2	0.37843
Dcaf15	0.021308	437	3	1.2753
Zfp846	0.02136	438	3	1.3443
Atf3	0.021361	439	2	-1.5291
Pvalb	0.021381	440	3	1.396
Degs1	0.021424	441	2	1.8134
Acap1	0.019845	442	1	-5.1456
Hist1h4k	0.021497	443	2	-0.081396
Ube2k	0.021502	444	3	1.3918
Zfp873	0.021558	445	2	-1.3591
Tcerg1	0.021627	446	1	-4.0001
Esp34	0.021762	447	1	-4.8968
F830045P16Rik	0.021769	448	2	1.0196
Fasl	0.021824	449	3	1.6496
Sgsm1	0.021913	450	3	1.6743
Aifm1	0.021932	451	3	1.3813
Pnpt1	0.021952	452	2	1.1461
Spag8	0.02209	453	3	1.7526
Serpina3j	0.022258	454	2	0.44857
Olfr1279	0.022262	455	1	-2.3867
Ttc30a1	0.0223	456	2	-1.3461
Chst7	0.022313	457	2	1.5212
Ybx3	0.022407	458	3	1.2502
Bloc1s6	0.022462	459	2	0.84729
Rfx8	0.02251	460	1	-0.82565
Rfc1	0.020556	461	2	1.7081
Gm6034	0.022534	462	2	1.3443
Vmn2r104	0.022559	463	2	1.1023
Erbb2	0.022695	464	2	-1.6307
Adnp	0.022729	465	3	1.6196
Zfp879	0.022753	466	2	1.0205
Ganab	0.022757	467	1	-2.1231
Htt	0.022791	468	2	-1.9209
Dpy30	0.022883	469	1	-4.7581
Mcm3	0.023017	470	1	-2.2751
Gphb5	0.023081	471	2	-1.104
Ap1g2	0.023119	472	2	-1.8102
Zfp354c	0.023144	473	1	-0.1002
Srp68	0.023277	474	1	-2.6918
Ufsp1	0.023404	475	3	1.1358
Ssrp1	0.021307	476	1	-2.7161
Cabp5	0.023714	477	3	1.3839
Tmem50a	0.023765	478	2	-0.64681
Timm17a	0.023767	479	3	1.5874
Rpp25l	0.023819	480	3	1.3406
Emc10	0.02386	481	2	1.0978
Gdf3	0.023902	482	2	-0.61776
Pnpla1	0.023998	483	3	1.7406
Fabp5	0.024035	484	2	0.7792
Micu1	0.024149	485	2	-1.4774
Mrps15	0.024163	486	1	-2.3547
1700008F21Rik	0.024282	487	1	-2.4993
Jakmip1	0.024318	488	3	1.3074
Ambra1	0.024414	489	1	-4.9844
Dlx2	0.02453	490	2	0.68533
Bag4	0.024619	491	2	1.1679
Gm4906	0.024665	492	3	1.3864
Gramd1b	0.024668	493	3	1.2973
Agpat1	0.024668	494	1	-1.5975
Camkk1	0.024705	495	3	1.3858
Vmn2r29	0.024711	496	2	-1.4987
4931417E11Rik	0.024896	497	2	0.7562
Myh4	0.024924	498	1	-2.1627
Krt4	0.025035	499	3	1.3317
Bco2	0.025051	500	1	-2.2543
1700013H16Rik	0.025084	501	3	1.7658
Sf3b5	0.025127	502	2	1.1158
Paip1	0.02518	503	1	-5.1914
Tpst2	0.02522	504	2	-1.714
Dhx35	0.025305	505	1	-4.2581
Rab2a	0.025391	506	2	-0.87951
Ranbp9	0.022487	507	2	1.7429
Stim2	0.0254	508	3	1.3739
Tmem56	0.025412	509	3	1.5101
Gja1	0.025434	510	2	-1.419
Ormdl2	0.025459	511	3	1.3608
Stxbp4	0.025504	512	3	1.2878
Vps26b	0.025506	513	2	-0.44416
Nrg2	0.025731	514	3	1.2728
Hscb	0.02582	515	1	-2.7727
Bub3	0.022808	516	1	-2.6267
Olfr836	0.025888	517	2	0.61716
Zfp322a	0.025899	518	2	-1.5357
Gm5082	0.025904	519	3	1.3888
Slc22a26	0.02593	520	3	1.4921
Setd1a	0.025936	521	2	-1.8005
Fosb	0.025939	522	2	0.78653
Bzw2	0.025994	523	3	1.3752
Gm4064	0.02605	524	2	0.23041
Acot6	0.026066	525	2	-1.8487
Bmpr2	0.026122	526	2	1.1291
Adsl	0.026174	527	1	-3.2876
Ifi202b	0.026279	528	3	1.2841
Gm14743	0.026302	529	1	-2.5024
Snrpc	0.026319	530	2	0.30589
Thsd7b	0.026421	531	3	1.2839
Prpf3	0.026425	532	1	-4.3994
Fastkd5	0.026449	533	2	1.2744
Lcmt1	0.026553	534	2	1.1589
Npy	0.026674	535	2	1.5632
Ifit3	0.026802	536	1	0.60002
Rnf114	0.026802	537	3	1.2488
Gm11568	0.026815	538	3	1.7219
Asb7	0.026831	539	3	1.1578
Olfr1116	0.026853	540	3	1.2977
2310030G06Rik	0.02694	541	1	-1.5905
Slc35c1	0.027006	542	2	-0.017273
Olfr823	0.027069	543	1	-3.3911
Fbxo24	0.027203	544	1	-3.0086
2010315B03Rik	0.027263	545	2	-1.5533
Batf2	0.027268	546	3	1.2687
Rad52	0.027406	547	2	0.39846
Vmn1r202	0.027468	548	1	0.18948
Ppp1r9b	0.02753	549	3	1.3553
Pfdn5	0.027561	550	2	-1.6419
Cdca3	0.027575	551	3	1.4639
Olfr1197	0.027669	552	3	1.2621
Slamf9	0.02773	553	2	-1.3856
Fadd	0.027763	554	2	-1.8116
Nicn1	0.027869	555	1	-0.048491
Xpnpep1	0.027938	556	2	-1.0475
Tmco6	0.027991	557	2	1.6027
Tmem160	0.028073	558	3	1.1471
Vmn1r21	0.028173	559	3	1.3522
Spag11b	0.02823	560	2	0.21505
Grm4	0.02824	561	3	1.1113
Srebf1	0.02829	562	3	1.2029
Sntb2	0.028339	563	2	0.97105
Gm2016	0.028339	564	1	-4.6463
Zfp706	0.028359	565	3	1.6519
Gripap1	0.028425	566	3	1.1937
Flrt1	0.028463	567	1	0.48684
Snhg11	0.028507	568	3	1.1665
Stmn1	0.028526	569	2	-1.3076
Crcp	0.028568	570	2	-0.36472
Ptcd1	0.028587	571	2	-0.79312
Daxx	0.028591	572	2	1.5017
Vps72	0.028604	573	2	0.96602
Tmem255a	0.028692	574	2	1.2815
Trim3	0.028707	575	3	1.4067
Fam175a	0.024797	576	2	1.8074
Olfr1339	0.028739	577	2	-1.5793
Pnrc1	0.028795	578	3	1.4277
Map3k1	0.028832	579	1	-0.47086
Actr8	0.02884	580	2	-0.72999
Pak7	0.028941	581	1	-4.8293
Slco3a1	0.028941	582	3	1.2896
Snrk	0.028951	583	3	1.3695
Defb22	0.029068	584	2	-2.0057
Gfra1	0.029076	585	1	0.1073
Rdh11	0.02916	586	3	1.6312
Slc30a6	0.0292	587	3	1.3291
Ppp6c	0.029275	588	3	1.3625
Phf23	0.02933	589	2	-1.121
Cldn13	0.029482	590	3	1.3724
Rab9	0.029504	591	2	1.0123
Fut4	0.029549	592	2	1.2668
Slc6a17	0.029566	593	1	-5.0348
Olfr895	0.029599	594	3	1.2098
Romo1	0.029605	595	2	0.61517
Mier1	0.029675	596	3	1.3914
Gm3488	0.029682	597	2	0.59248
Cux2	0.029796	598	2	1.2544
Hist2h3b	0.029798	599	1	-0.22569
Hoxc10	0.025586	600	2	1.9705
Lrrc45	0.029933	601	1	-2.6578
Tamm41	0.029939	602	2	1.4047
Snrpb	0.029948	603	2	1.5492
Zfp593	0.030003	604	3	1.5097
Etv2	0.030042	605	3	1.1144
Ptcd2	0.030099	606	3	1.5005
Spag1	0.030173	607	1	0.45952
Hsdl2	0.030178	608	3	1.2118
U2af1l4	0.030194	609	3	1.4762
Il11ra1	0.0302	610	2	-1.3867
Adamts3	0.030222	611	3	1.1523
Hdgfl1	0.030242	612	2	-1.672
4930550L24Rik	0.030364	613	2	-1.7951
Rspo1	0.030414	614	1	-1.1014
Gtpbp1	0.030457	615	3	1.3594
C1d	0.030526	616	2	-1.3906
Preb	0.030537	617	1	-3.231
L1td1	0.030719	618	2	-0.34333
Ints2	0.030764	619	2	-0.13481
Smc6	0.030791	620	2	-1.3379
Pgr	0.030845	621	3	1.1528
Ei24	0.030883	622	3	1.605
Otog	0.030946	623	3	1.452
Olfr1449	0.031051	624	1	-5.1807
Hist1h3g	0.02641	625	2	2.0988
Rbfox2	0.031108	626	2	1.7747
Cdc42	0.031157	627	1	0.094279
Ikzf3	0.031229	628	3	1.2457
Cabin1	0.031296	629	2	-2.0926
Dock6	0.031377	630	3	1.2532
Actr3b	0.031383	631	2	-1.4099
Cfdp1	0.031424	632	1	-5.1444
Trim38	0.031538	633	2	-1.6578
Olfr675	0.031566	634	2	-1.7892
Reck	0.03157	635	3	1.2999
Pfas	0.031909	636	1	-0.89673
Trpc4ap	0.031944	637	3	1.391
Zfp606	0.031993	638	2	-1.4379
Cpne7	0.032074	639	3	1.2962
Diap1	0.032087	640	2	1.4978
Susd4	0.032156	641	2	1.0145
Mrps18b	0.032157	642	1	0.49807
Ccnf	0.032169	643	3	1.3422
Lrrc8d	0.032263	644	3	1.5455
Ms4a1	0.032272	645	2	0.60621
Rmnd5a	0.032305	646	3	1.0907
Abcd2	0.032333	647	2	-0.34
H3f3b	0.032345	648	2	0.96785
Fip1l1	0.032387	649	1	-3.1673
Zfp790	0.032472	650	3	1.1604
Actr1b	0.032491	651	3	1.292
Olfr557	0.032516	652	2	-1.9949
Xrcc2	0.032622	653	2	-1.3619
Ccdc96	0.032714	654	3	1.2106
Mast2	0.032732	655	3	1.1067
Fdxr	0.032733	656	1	-2.5741
Cpox	0.032785	657	2	-1.2461
Rarres2	0.032798	658	3	1.1952
Uba3	0.032853	659	1	-4.2304
Zdhhc13	0.032972	660	3	1.4879
Cecr2	0.032974	661	2	-1.939
Gas8	0.033005	662	3	1.245
Fbxo2	0.03302	663	3	1.3607
Siglece	0.033052	664	2	0.61661
Zadh2	0.033084	665	3	1.2685
Defb13	0.0331	666	3	1.442
Tyms	0.033122	667	3	1.5941
Fbxo28	0.033139	668	3	1.0722
Sparcl1	0.033146	669	2	1.0199
Fra10ac1	0.033218	670	1	-2.5098
Edf1	0.033343	671	2	1.129
Ubl4	0.033347	672	1	-1.9635
Cwc27	0.033441	673	3	1.4775
C1ql4	0.033465	674	1	-0.12538
Wfs1	0.033483	675	2	0.94002
Rbm12b2	0.033552	676	3	1.2549
Pigz	0.033574	677	2	-0.45062
Dbndd1	0.033594	678	3	1.2946
9230104L09Rik	0.033597	679	1	-0.15599
Ddx42	0.033666	680	3	1.7508
Pcdhga8	0.033849	681	2	0.43652
Ndufb4	0.033896	682	2	0.46284
Gpr142	0.033931	683	3	1.2265
B630005N14Rik	0.033936	684	3	1.2066
Cant1	0.033937	685	2	-1.4599
Zfyve27	0.033958	686	1	-1.841
Tstd3	0.033994	687	2	0.3826
Oprl1	0.034074	688	1	-4.1738
Necab3	0.034263	689	2	1.4391
Gtf2a1	0.0343	690	2	-1.0301
Olfr458	0.034305	691	2	0.4385
Bhlhe22	0.034329	692	3	1.3838
Pappa2	0.034359	693	2	0.2678
Ythdc1	0.034432	694	1	-1.9667
Hspd1	0.034554	695	1	-2.8704
Stap2	0.034604	696	2	0.93914
Vbp1	0.034682	697	1	-4.944
Cwh43	0.034719	698	3	1.221
Snupn	0.034764	699	2	-0.74422
Olfr191	0.034806	700	3	1.2756
Catsperd	0.034807	701	2	1.0265
Grip1	0.034847	702	3	0.97496
Kctd21	0.034902	703	2	0.12813
Alms1	0.034913	704	1	0.29551
Cgn	0.034937	705	3	1.3418
Vmn1r53	0.035035	706	2	1.4492
Tmco5	0.035047	707	1	-0.39346
Vmn1r83	0.035053	708	2	-1.5107
Rel	0.035157	709	3	1.2854
2300002M23Rik	0.035173	710	1	-0.10678
Ispd	0.035267	711	3	1.454
Ptprt	0.035298	712	2	-1.7643
Ick	0.035373	713	2	-1.4248
Hsd17b4	0.035415	714	2	-1.6073
Kcnu1	0.035429	715	2	0.44451
Crlf3	0.035539	716	2	-0.33262
Prkag1	0.035607	717	2	1.469
Taf1b	0.03566	718	2	-1.5173
Cnot6l	0.035723	719	3	1.4983
Sult2a3	0.035744	720	3	1.3157
Mrpl51	0.035813	721	1	-4.6218
Pcx	0.035873	722	3	1.2287
Higd1c	0.035934	723	1	-5.43
Tmem30b	0.035992	724	2	1.4556
Otud4	0.036064	725	1	-2.0568
Hsbp1	0.036107	726	3	1.1444
Gp1ba	0.03617	727	2	-1.2842
Nkd1	0.03619	728	3	1.3776
Amigo1	0.036239	729	2	-0.46458
Ano2	0.036255	730	2	1.1723
Cdh5	0.036273	731	2	0.61831
Pirb	0.036287	732	2	0.15333
Nus1	0.036311	733	1	-0.72813
BC004004	0.036394	734	3	1.5256
Mark2	0.036432	735	1	-3.1291
Sema3e	0.036458	736	2	0.9514
Utrn	0.036477	737	3	1.2987
Vmn2r116	0.036559	738	3	1.0247
Prkrir	0.03657	739	1	-3.9516
Ddc	0.036702	740	1	-2.543
Ecm2	0.036705	741	3	1.1693
Olfr916	0.036726	742	3	1.3022
Sdcbp2	0.030276	743	2	1.6962
Pan2	0.036823	744	1	-1.2727
Rnls	0.036905	745	3	1.3679
Polr2i	0.036949	746	1	-4.0731
Clstn1	0.037072	747	1	-0.88856
Gm3376	0.037109	748	2	1.1885
Pcgf3	0.037189	749	1	-0.056562
Flna	0.037245	750	3	1.0552
Kcnv2	0.037318	751	1	-3.3185
Tmem37	0.037345	752	2	0.64697
Meaf6	0.037395	753	2	1.4752
Olfr1107	0.037411	754	2	-1.6859
Slc25a25	0.037432	755	3	1.1914
Sbsn	0.037439	756	2	0.70345
N4bp2l1	0.037526	757	3	1.1557
Olfr1061	0.037552	758	3	1.2206
Ift43	0.037566	759	1	-2.1585
Cldn5	0.037585	760	3	1.3834
Aga	0.037616	761	3	0.96763
Fmo1	0.037633	762	3	1.1063
Rnf151	0.03766	763	3	1.6094
Mrgprb5	0.037678	764	2	-0.34927
Plp2	0.037681	765	3	1.5149
Prmt10	0.037718	766	3	1.1677
Gm14781	0.037783	767	3	1.2579
Chp1	0.037803	768	1	-3.3128
Plaa	0.037836	769	2	1.4961
Chst1	0.037908	770	3	1.2473
Tmem222	0.03793	771	1	-4.666
Asxl1	0.037962	772	2	0.7846
Tpm3	0.037977	773	3	1.3246
Tmem145	0.038012	774	3	1.4271
Vmn1r9	0.038114	775	3	1.1693
B2m	0.038166	776	2	-0.62358
Fgb	0.038173	777	2	-0.95749
Sgcb	0.038254	778	2	-1.6713
Cmtm5	0.038308	779	1	-2.5257
Arr3	0.038392	780	3	1.102
Ropn1l	0.038446	781	1	-5.3113
Rab9b	0.038577	782	1	-2.0073
Lin7b	0.038627	783	2	0.90293
Vps13a	0.038653	784	3	1.3813
Pop7	0.038667	785	3	1.8626
Sirt6	0.038775	786	3	1.4091
Crybb3	0.038923	787	2	-1.567
Cc2d1b	0.038957	788	1	-1.4307
Cxcl5	0.038989	789	2	0.63956
Spata22	0.039088	790	1	-2.4331
Unc5c	0.039097	791	2	0.97866
Zdhhc2	0.039108	792	3	1.5518
Nkapl	0.03913	793	2	0.62912
Wfdc10	0.039192	794	1	-2.8415
Cyp2d40	0.039421	795	1	0.28558
Mup5	0.039429	796	3	1.4143
Tmem17	0.039588	797	2	-1.6738
Vmn2r68	0.039651	798	1	-3.7293
Amelx	0.039702	799	2	0.91199
Pin4	0.039732	800	2	-0.99396
Csnk1g2	0.039777	801	2	1.0715
Arcn1	0.039913	802	2	-1.5352
Rbm4b	0.040037	803	2	-1.6604
Gm1979	0.032551	804	1	-0.18023
Nat8	0.040146	805	2	0.99496
Mfsd10	0.040149	806	1	-0.10461
Sap18	0.040271	807	2	-1.3125
Vmn2r115	0.040341	808	2	1.3457
Coq6	0.040381	809	2	-1.7959
Hoxa1	0.040399	810	1	-3.6755
Scn4b	0.040704	811	3	1.1606
Olfr1189	0.040733	812	3	1.1511
Rpap3	0.040756	813	2	1.8418
Pxylp1	0.040771	814	1	-2.5511
Ccnb1	0.040903	815	1	-1.7804
Morc2a	0.040933	816	3	1.2532
BC049352	0.040999	817	2	0.44809
Arhgef40	0.041167	818	1	-0.15843
Ubald2	0.041236	819	3	1.4119
Pkm	0.041288	820	1	-4.7065
Apool	0.041309	821	3	1.3994
Fgr	0.041387	822	3	1.191
Spdl1	0.041412	823	1	-3.3994
Krtap31-2	0.041457	824	3	1.4207
Gja4	0.041459	825	3	1.0195
Cd28	0.04153	826	1	-3.1741
Lamc3	0.041594	827	3	1.3156
Fam178b	0.041697	828	3	1.0142
Lrp5	0.041765	829	1	-2.4648
Plek	0.041847	830	3	0.96086
Olfr504	0.041853	831	3	1.358
N6amt2	0.0419	832	2	-1.5789
Zfp949	0.041926	833	2	0.99298
Nt5c	0.042013	834	1	-3.491
Samhd1	0.042124	835	3	1.2904
Vmn1r200	0.042131	836	2	-0.998
Vamp5	0.042175	837	3	1.0074
Ccdc129	0.042313	838	2	1.3471
Rere	0.042327	839	3	1.2886
Ppp1r2	0.042373	840	2	-0.67747
Igf2bp3	0.042512	841	3	1.3989
Tha1	0.042629	842	1	-0.19897
E230019M04Rik	0.042851	843	3	1.1306
Cggbp1	0.04286	844	1	-4.5566
Sntn	0.042899	845	3	1.2247
Ranbp3	0.04299	846	2	0.80215
Commd7	0.043103	847	2	-0.70539
Cask	0.043132	848	2	1.1409
Tsen54	0.043159	849	3	1.4785
Erich1	0.043203	850	3	1.1186
Trpc7	0.043227	851	3	1.1164
Gpi1	0.043321	852	3	1.6691
H2-Eb1	0.0434	853	2	0.64719
Gm10696	0.043466	854	1	-1.2965
Ift52	0.043521	855	3	1.189
Fkbp6	0.035001	856	1	-4.8778
Esp24	0.043659	857	2	-1.7301
CK137956	0.043756	858	3	0.91804
Alkbh1	0.043771	859	3	1.129
Sec22c	0.043775	860	2	-1.4377
Naa50	0.043837	861	1	-1.9971
Lrguk	0.0439	862	3	1.0554
Pfdn6	0.043958	863	1	-3.854
Olfr1312	0.044019	864	2	1.3856
Sytl2	0.044091	865	1	0.41494
Hba-a2	0.044104	866	3	1.26
Pola1	0.035389	867	1	0.69657
Akt3	0.044135	868	3	1.2919
Polr3gl	0.044209	869	2	0.28818
Slc9a3r2	0.044283	870	2	1.359
Apol8	0.044539	871	2	1.0571
Olfr1309	0.044577	872	3	1.3659
Prox1	0.044578	873	1	-2.6361
Mutyh	0.044649	874	2	1.178
Timd4	0.044834	875	3	0.96128
Abcg1	0.044877	876	3	1.1624
Pck2	0.044924	877	2	1.1239
Gpr62	0.045074	878	3	1.2692
Olfr1242	0.04508	879	2	0.31917
Chtf18	0.045104	880	3	1.0415
Fam217b	0.045139	881	1	0.006095
Tcaim	0.045159	882	3	1.29
Tnfrsf9	0.045164	883	3	1.2237
Olfr734	0.0452	884	3	1.0474
Zmym5	0.045213	885	2	0.4129
Stat1	0.045231	886	2	0.76575
Alkbh3	0.045313	887	3	1.2126
Vmn2r16	0.04536	888	3	1.0167
Man2c1	0.04537	889	2	-1.6913
Olfr750	0.045402	890	3	1.0812
Dars2	0.045497	891	2	-2.0735
Loxl1	0.045613	892	2	-0.27181
Tgs1	0.045625	893	2	0.34793
Amy1	0.045701	894	2	1.0899
Ska2	0.045727	895	1	-0.54282
Ier3	0.045846	896	1	-1.4484
Pvrl1	0.045899	897	2	1.0784
Gm6086	0.045918	898	2	1.2394
Vmn1r185	0.045964	899	1	-3.2313
Drp2	0.045971	900	3	1.1955
Olfr1228	0.046093	901	1	-1.8434
Ccdc55	0.046125	902	2	0.73874
Galc	0.046208	903	1	0.76104
Mrpl32	0.033519	904	1	-0.21489
Lrrc42	0.046338	905	1	0.0084511
Rnf8	0.046424	906	3	1.5065
Rfc2	0.046452	907	1	-1.918
Clca4a	0.046532	908	3	1.1314
Olfr1134	0.04654	909	2	1.0551
Gm5662	0.046574	910	1	-2.5367
Olfr395	0.046577	911	2	0.79492
Add2	0.046595	912	2	-1.2503
Olfr1411	0.046616	913	3	1.1617
Olfr1162	0.046639	914	3	1.1981
Gm8300	0.046669	915	3	1.5421
Speer4b	0.046699	916	1	-4.8291
Acly	0.046813	917	1	-0.11174
Dock3	0.04682	918	2	-1.3855
Olfr978	0.046867	919	2	1.2709
Spg20	0.046953	920	2	1.0061
Cdk5r1	0.046978	921	3	1.2686
Asrgl1	0.046997	922	3	1.0331
Ccndbp1	0.047004	923	3	1.5282
Bex2	0.047066	924	1	-1.6215
Tmem129	0.047113	925	2	0.85538
Dlg3	0.047189	926	1	-3.8849
Mark3	0.047189	927	2	1.2998
Ncf4	0.047205	928	3	1.2528
Tgif2lx1	0.047311	929	2	-1.8442
Olfr782	0.047335	930	3	1.1116
Taar2	0.047371	931	2	0.70662
Rcan1	0.047385	932	3	1.1229
Pqbp1	0.047423	933	2	1.0015
Asic2	0.047464	934	2	0.83095
Mrpl17	0.047485	935	2	0.77254
Egfl7	0.047542	936	3	1.0879
Hhipl2	0.047544	937	1	-4.0454
Trpm1	0.047646	938	1	-5.0033
Zfp746	0.047708	939	3	1.1407
Tnfrsf4	0.04775	940	2	-1.9254
Dip2a	0.047854	941	3	1.0169
Kif1c	0.047859	942	2	0.26703
Mrpl27	0.047864	943	1	-2.2699
Pqlc2	0.047894	944	2	-0.47812
Spag11a	0.047976	945	1	-2.8383
Mptx2	0.0481	946	1	-1.8081
Faim2	0.048101	947	3	0.95082
Srsf7	0.048214	948	1	-5.2458
Wwtr1	0.048287	949	2	1.2238
Chadl	0.048305	950	2	1.3821
Cbs	0.048336	951	2	0.89009
Cdkl4	0.048344	952	3	1.0557
Gnai2	0.048457	953	3	1.1205
Krtap19-3	0.04847	954	2	-1.2362
Polr2e	0.048583	955	1	-2.5525
Mgat4d	0.048611	956	2	1.3809
Snai2	0.048702	957	2	0.7277
Tmem254a	0.048799	958	3	1.1234
Aasdhppt	0.048831	959	1	-3.5636
Chst8	0.048872	960	3	1.1215
Katna1	0.048964	961	1	-2.4116
Cbln3	0.049017	962	3	1.2113
Dupd1	0.049037	963	3	1.3678
Serpina9	0.049151	964	3	1.1332
Pde6a	0.049227	965	1	-3.3711
Olfr952	0.049244	966	3	1.0809
Cyp11a1	0.04927	967	3	0.99178
Ins2	0.049334	968	1	-2.7683
Skiv2l	0.049535	969	2	1.5674
Olfr1085	0.049564	970	2	-2.1115
Nutm2	0.049567	971	2	1.1022
Serhl	0.049589	972	2	-1.6355
Trpt1	0.049592	973	3	1.1522
Mtx1	0.049607	974	3	1.0634
Galnt10	0.049619	975	2	1.1538
Alpi	0.049638	976	2	0.98294
Olfr1009	0.049671	977	3	1.0829
Olfr356	0.049676	978	1	0.064375
Adora2b	0.049727	979	2	-1.3165
Rpap2	0.049746	980	3	1.4773
Mnda	0.049906	981	2	0.94315
Il18bp	0.050034	982	1	-2.1902
Gnl3	0.039644	983	1	-4.5925
Homer1	0.050158	984	2	-1.9867
Tbkbp1	0.050193	985	3	1.1779
Lcn11	0.050245	986	2	1.3087
Mitd1	0.050279	987	3	1.0624
Panx3	0.050279	988	1	0.36205
Chrm2	0.050287	989	3	1.2794
Avpi1	0.050304	990	3	1.2917
H2-M10.4	0.050341	991	3	1.0944
Csnk1g3	0.050407	992	3	1.3831
Tmem209	0.050414	993	2	0.41411
Rtn3	0.050535	994	2	0.82387
Olfr1335	0.05059	995	2	0.33777
Hk3	0.050605	996	2	0.22595
Dusp14	0.039981	997	2	1.727
9330182O14Rik	0.050649	998	1	-2.5487
Psg26	0.050657	999	2	1.1908
Mthfd1	0.050672	1000	2	-0.60443
Pgm3	0.050749	1001	3	1.2465
Grin2a	0.050758	1002	1	-4.5146
Esp18	0.050819	1003	2	-1.6506
Pik3cd	0.05086	1004	3	1.2019
Ifnar2	0.050875	1005	3	1.2044
BC051628	0.051002	1006	3	0.95243
Slc25a24	0.051113	1007	2	0.94434
Vcam1	0.051233	1008	1	-2.3411
Fhit	0.051271	1009	3	0.87212
Ahctf1	0.051335	1010	1	-2.4938
Ppm1a	0.05141	1011	3	1.3427
Olfr308	0.051451	1012	2	0.80775
Dscc1	0.051478	1013	2	-1.2007
Spaca1	0.051488	1014	3	1.1316
Tpk1	0.051498	1015	2	1.1489
Zbtb40	0.051517	1016	2	-0.4214
Mlc1	0.051549	1017	3	1.1492
Sod1	0.05157	1018	1	-4.4926
Zfp934	0.051594	1019	2	-1.9238
Vmn1r172	0.051684	1020	1	0.11694
Mapkapk3	0.051755	1021	3	0.9895
Hfm1	0.051805	1022	1	0.092244
Tmf1	0.051906	1023	2	1.2671
Erc2	0.051969	1024	2	-1.8094
Uhrf2	0.052025	1025	3	1.2709
Aqp11	0.052172	1026	2	0.64837
Ogfod1	0.052181	1027	3	1.1347
Dhx38	0.052197	1028	2	-0.050663
Cx3cr1	0.052231	1029	2	1.3098
Cd24a	0.052272	1030	2	0.45677
Kcnk7	0.05233	1031	3	1.1434
Gm4133	0.052483	1032	2	-1.5742
Otud7a	0.052499	1033	2	-0.92903
Myoz1	0.052511	1034	1	-2.833
B4galt3	0.052599	1035	2	1.214
Olfr541	0.052629	1036	3	1.1435
Top3a	0.052631	1037	1	-4.2271
Gbas	0.052742	1038	1	0.062987
Slc5a3	0.052757	1039	3	1.0698
Olfr173	0.052765	1040	3	1.0678
Olfr399	0.052832	1041	1	-3.7827
Golgb1	0.052901	1042	1	-3.0552
Sbf1	0.052922	1043	2	0.8108
Tppp3	0.052969	1044	2	0.61074
Cox10	0.053054	1045	2	-1.1691
Lin7a	0.053082	1046	2	-1.5487
Axin1	0.053122	1047	2	1.0202
Hsd17b6	0.053133	1048	2	0.79227
Atg14	0.053209	1049	1	-2.0825
Mcidas	0.053247	1050	2	1.0269
Edc4	0.05328	1051	2	1.2874
Chka	0.053421	1052	2	-2.3212
Rhox3f	0.053458	1053	2	-1.2834
Hist1h3h	0.053492	1054	1	-2.2165
Cdh12	0.053561	1055	1	-1.6035
Ccdc68	0.053563	1056	2	0.53659
Hnrnpf	0.053577	1057	2	-0.93894
Dnaja4	0.053607	1058	2	0.068569
Gabrr2	0.053645	1059	1	-2.2779
Vmn1r16	0.053681	1060	2	0.11302
Ppih	0.053702	1061	2	-1.4031
Nuggc	0.053724	1062	2	1.1223
Pde6g	0.053764	1063	2	-1.3069
Ppef1	0.053778	1064	2	1.2176
Uri1	0.053802	1065	2	-0.45722
Trp73	0.053869	1066	1	0.42516
Agbl5	0.053948	1067	2	0.88203
Mmadhc	0.054022	1068	1	-5.3627
Sash3	0.054165	1069	1	-0.33537
Awat2	0.054233	1070	1	-0.92214
BC053393	0.054312	1071	2	0.55207
Mab21l3	0.054369	1072	2	-0.39076
Arrdc2	0.054386	1073	1	-4.1426
Tmem167	0.054394	1074	2	-0.73507
Tnfrsf1a	0.054406	1075	2	1.2837
Ldlrap1	0.054459	1076	2	0.35825
Olfr1443	0.054696	1077	2	0.99252
Foxk1	0.054754	1078	2	-0.80462
Ccl27b	0.05484	1079	1	-2.702
S1pr3	0.054921	1080	1	-1.4546
Mmp1b	0.054993	1081	1	-1.8701
Tctex1d1	0.055012	1082	2	0.5824
Mesp2	0.055067	1083	2	0.87735
Agbl3	0.055111	1084	2	1.1599
Gm14308	0.055139	1085	1	-1.6893
Pou2f1	0.055164	1086	2	1.1518
S100a7a	0.055196	1087	2	-1.5051
Rnase2b	0.055207	1088	1	-4.7871
Sars2	0.055236	1089	2	-1.0059
Ammecr1l	0.055299	1090	2	-0.45429
1700122O11Rik	0.055308	1091	2	-1.2225
Dcun1d3	0.055318	1092	2	-2.0273
Myrip	0.055375	1093	2	1.0289
Bccip	0.055427	1094	1	-4.2215
BC030867	0.055436	1095	2	-1.5398
Cdkn2aipnl	0.055513	1096	2	-1.7292
Tspan18	0.055561	1097	2	-0.20062
Olfr657	0.055572	1098	2	1.2518
Thy1	0.055587	1099	1	-0.063133
Trim54	0.055645	1100	2	0.85118
Olfr1427	0.055714	1101	2	-1.5828
Coro7	0.055786	1102	2	-1.8505
Capza1	0.05579	1103	2	-1.3826
Cttnbp2nl	0.055822	1104	2	0.35132
Mgat5b	0.045075	1105	2	1.2975
Msto1	0.05585	1106	2	1.4027
Hist1h3b	0.055867	1107	1	-1.2357
Mrpl54	0.055942	1108	1	0.53585
Lonp1	0.056018	1109	1	-4.4968
Cd2ap	0.056019	1110	2	-1.3422
Plxnb1	0.056112	1111	2	0.38244
Olfr503	0.056181	1112	2	1.0496
Vmn2r58	0.056264	1113	2	0.6371
Slc22a17	0.056339	1114	1	-2.1129
Abcc6	0.05634	1115	2	1.2163
Cnot7	0.056409	1116	1	-0.482
Igsf23	0.056675	1117	2	1.3315
Col14a1	0.045969	1118	2	1.6637
Prmt8	0.05676	1119	2	1.1714
Golga4	0.056783	1120	1	-2.6357
Asic1	0.046097	1121	2	1.3618
Olfr73	0.056862	1122	1	-2.6806
Bola2	0.056875	1123	2	0.94589
Uqcr11	0.056942	1124	1	-2.2579
Kdm2b	0.057019	1125	1	-0.58627
Mrps2	0.05704	1126	2	-0.71817
Tnip1	0.057082	1127	2	-1.512
Zmym4	0.057083	1128	1	-2.0538
Vmn2r118	0.057156	1129	1	-0.18286
Pold1	0.057312	1130	1	-3.6171
Olfr1049	0.057388	1131	1	-5.134
Trmt10c	0.057389	1132	2	1.2368
Setd8	0.057473	1133	1	0.48306
Slc29a1	0.057479	1134	2	0.6078
Vdac1	0.057499	1135	2	1.5101
Mphosph10	0.057542	1136	1	-1.0974
Ssx9	0.057598	1137	2	-0.10024
Dag1	0.057611	1138	2	1.16
1700019D03Rik	0.057683	1139	2	0.54929
Exoc7	0.057689	1140	1	-1.4681
Haus8	0.057762	1141	1	-0.40536
Ofd1	0.057837	1142	2	-1.4887
Gpr171	0.057902	1143	2	-1.2044
Mtmr11	0.05797	1144	2	0.25425
Mpp6	0.058006	1145	2	1.2941
Cklf	0.058016	1146	2	0.78419
Syngr4	0.058049	1147	1	-0.17307
Ldhal6b	0.058109	1148	2	0.2985
Ccm2	0.058184	1149	1	-2.7391
Adra1d	0.058203	1150	2	1.3737
Fgfbp3	0.058265	1151	1	-2.8418
Tfb2m	0.058287	1152	2	-1.1181
Twist1	0.058417	1153	1	-1.2584
Gtpbp10	0.058487	1154	1	-1.0915
Cd180	0.058527	1155	2	-2.071
Tbx18	0.058541	1156	2	-1.7989
Timm9	0.058564	1157	1	-4.4466
Dhcr7	0.058635	1158	1	-5.3073
Olfr345	0.058702	1159	2	-1.2661
Npc2	0.058717	1160	2	0.95255
Gm16381	0.05872	1161	1	-0.9236
Arhgap40	0.058802	1162	1	-2.438
Psmb9	0.058805	1163	2	1.0911
Ankrd44	0.058866	1164	2	-2.0789
T	0.058871	1165	2	0.77322
Tmem203	0.058945	1166	1	-5.2221
Il6st	0.059029	1167	1	-4.1372
Abcf2	0.059085	1168	2	-1.1904
Zfand6	0.059101	1169	1	0.50321
Cd69	0.059101	1170	2	1.0829
Cav3	0.059113	1171	2	0.94559
Pfkl	0.059176	1172	1	-4.2658
Hyls1	0.059181	1173	2	-1.4311
4932418E24Rik	0.059257	1174	2	-1.7287
1810030O07Rik	0.05931	1175	2	0.35022
Usmg5	0.059321	1176	1	0.0029386
Ms4a10	0.059435	1177	2	-1.4691
Fam65c	0.059469	1178	1	-1.6989
Gm14459	0.059472	1179	2	-1.3912
Stip1	0.05954	1180	1	-4.8488
Olfr522	0.059567	1181	2	-1.3423
Tmem43	0.059641	1182	2	0.59157
Adamts8	0.059655	1183	2	0.58027
Stfa2	0.059734	1184	2	0.98582
Glt8d1	0.059746	1185	2	-1.2226
Pramel5	0.05976	1186	2	1.3196
Glg1	0.059849	1187	1	0.49351
Cnih2	0.059857	1188	2	1.0208
Cym	0.059916	1189	1	-3.4533
Srd5a1	0.059987	1190	2	-1.2456
Slx	0.059988	1191	1	0.63119
Xpot	0.060066	1192	1	-2.056
Aplf	0.060142	1193	2	0.81489
Themis3	0.060351	1194	2	1.3321
9530077C05Rik	0.060413	1195	2	1.2781
Isca1	0.060425	1196	2	-1.2618
Zfp185	0.06045	1197	2	0.98377
Ncam1	0.060498	1198	1	-2.8801
Cdc25a	0.060505	1199	2	-2.1013
Echdc1	0.060562	1200	2	-1.6723
Pum1	0.060581	1201	1	-2.1748
Olfr1019	0.060656	1202	1	-2.323
Ttc19	0.060803	1203	2	-0.95908
Pinx1	0.060878	1204	1	-0.45549
Arhgap21	0.060955	1205	1	-3.6651
Krt83	0.06103	1206	2	-1.9492
Wrap53	0.06109	1207	2	-0.73178
Ostc	0.061115	1208	2	0.93678
Rbmxl1	0.061165	1209	1	-0.074612
Slc25a41	0.061178	1210	2	-1.8974
Ip6k3	0.061242	1211	1	-3.4551
Mmp16	0.061376	1212	2	-0.44508
Kcmf1	0.061395	1213	1	0.78059
Myo16	0.061403	1214	2	0.44497
Ppp4r4	0.061467	1215	1	-0.50192
Tac1	0.061483	1216	2	0.70827
Eri2	0.061544	1217	1	-4.5678
Aste1	0.061606	1218	1	-1.6879
Gsta2	0.061694	1219	2	-1.5257
Slc25a20	0.061749	1220	2	1.0669
Map3k13	0.061774	1221	2	0.75793
Tyro3	0.061798	1222	2	-1.3594
Med8	0.061911	1223	1	-3.1635
2310079G19Rik	0.061924	1224	2	1.0135
Vmn1r44	0.051894	1225	2	1.4437
Sgsm3	0.062053	1226	2	0.85478
Klf8	0.062129	1227	1	-5.4077
Adprhl1	0.062208	1228	1	-1.5305
Sh3gl1	0.062238	1229	2	1.1731
Mptx1	0.062282	1230	1	-2.514
Rec114	0.062343	1231	2	0.85961
Fxyd1	0.062415	1232	2	1.1116
Srgap1	0.062459	1233	2	1.0213
Bloc1s5	0.062476	1234	2	1.1514
1110004F10Rik	0.062494	1235	2	1.1966
Slc18a2	0.052495	1236	2	1.0264
Pcid2	0.062572	1237	1	-3.0458
Trmt11	0.062581	1238	2	1.1425
Elp6	0.06263	1239	2	1.1768
Ckap5	0.062649	1240	1	-3.1618
Trcg1	0.062655	1241	2	-1.7239
Lim2	0.062728	1242	1	-4.9728
Slc7a7	0.062882	1243	1	0.47505
Cyth3	0.062955	1244	1	-5.399
Gatad1	0.063018	1245	2	-1.2483
Csmd3	0.063045	1246	2	-0.014884
Paf1	0.063111	1247	2	-0.83747
Ppap2b	0.063173	1248	1	-2.2728
Olfr1396	0.063242	1249	1	-4.9077
C1qtnf1	0.063273	1250	2	1.2375
Fbxo43	0.063325	1251	1	-2.1615
Aadat	0.063375	1252	2	-1.4132
Fpr1	0.063465	1253	2	0.87711
Olfr629	0.06353	1254	1	0.022362
Nup43	0.063593	1255	1	-2.3472
Ctcf	0.063666	1256	1	-3.7368
Spink14	0.063738	1257	1	0.018106
Opn5	0.063741	1258	2	0.91265
Nrcam	0.063819	1259	2	-1.6973
Lman1	0.063821	1260	1	-0.15305
Gatm	0.06383	1261	2	0.69365
Rbx1	0.063898	1262	1	-0.80947
Acsbg2	0.063907	1263	2	1.1846
Phlpp1	0.063936	1264	2	-1.8885
Scd1	0.05401	1265	2	1.4351
Mrap2	0.063969	1266	1	-3.3376
Defb26	0.063984	1267	2	-1.7851
Pglyrp4	0.064009	1268	2	0.17121
Tcf19	0.064041	1269	1	0.38458
Hacd3	0.064126	1270	2	1.1919
Cdh8	0.064195	1271	1	0.4287
Vmn2r107	0.064203	1272	2	-1.6493
Tle1	0.064213	1273	2	-1.7992
Fbxo5	0.064269	1274	1	-0.89161
Mafa	0.06434	1275	1	-0.25574
Sypl2	0.064416	1276	1	-0.28477
Slc22a27	0.064575	1277	1	0.2283
Prdm15	0.064595	1278	2	-1.8304
Cyp17a1	0.064645	1279	2	0.67332
Tsg101	0.064731	1280	1	-3.9918
Olfr770	0.064733	1281	2	-1.5329
Gm1110	0.064764	1282	2	-0.95564
1110034G24Rik	0.06483	1283	2	-1.9161
Trim45	0.064873	1284	1	-1.0739
Il20	0.064891	1285	2	1.3426
Nfyc	0.064909	1286	2	-0.82798
L2hgdh	0.065036	1287	1	-1.9135
Bicd2	0.065083	1288	2	0.11601
Psmg1	0.065111	1289	1	-3.9969
Tktl2	0.065161	1290	2	0.55459
Mup21	0.065188	1291	1	-2.4267
Fgf12	0.06532	1292	2	0.76372
2310057M21Rik	0.065336	1293	1	-4.7432
Cpne3	0.065345	1294	2	0.73744
Abl2	0.065374	1295	2	-1.6858
Apex1	0.065408	1296	2	0.8363
Clk2	0.065444	1297	2	0.76193
Gm20816	0.065537	1298	2	-1.0602
Adad1	0.065551	1299	1	-3.5353
Fut8	0.065638	1300	2	0.61282
Prkar1a	0.065695	1301	2	0.87723
Thop1	0.065723	1302	2	-2.0191
9830107B12Rik	0.065777	1303	2	1.3148
Brip1	0.065792	1304	1	-4.1362
Med23	0.06587	1305	1	-4.6391
Ska3	0.065948	1306	2	-1.3401
Olfr378	0.065964	1307	2	1.0763
Tbc1d32	0.066103	1308	1	0.16198
Cog1	0.066172	1309	1	0.25313
Agpat2	0.066306	1310	2	-0.19041
Olfr822	0.06632	1311	1	0.6727
Arhgef11	0.066389	1312	2	1.0042
Krtap19-5	0.066401	1313	1	-5.3965
Unc79	0.066407	1314	2	0.90225
Olfr1219	0.066466	1315	1	0.2241
Klkb1	0.066525	1316	2	-0.9443
Ppp4c	0.066697	1317	1	-1.8515
Slc22a6	0.066702	1318	2	-1.7144
Olfr550	0.066764	1319	2	0.90061
Defb5	0.066847	1320	1	0.33975
Cass4	0.066978	1321	2	1.1613
Secisbp2	0.066989	1322	1	-2.4908
Zfp580	0.067219	1323	1	-1.9029
Slc7a6os	0.067369	1324	1	-4.4387
Tnfaip3	0.067378	1325	2	1.4191
Cldn22	0.067486	1326	2	-1.2708
Itpkb	0.067503	1327	1	-5.2878
Apc2	0.067577	1328	1	-5.8423
Saa3	0.067748	1329	2	-1.7416
Olfr965	0.067887	1330	2	1.0926
Olfr1288	0.067895	1331	1	0.11888
Ctu1	0.067904	1332	2	-1.8218
Gm527	0.067955	1333	2	0.44265
Tspan11	0.067975	1334	2	0.76341
Cldn7	0.067984	1335	2	1.1804
Olfr933	0.06801	1336	2	-1.8996
Col4a2	0.068054	1337	1	-2.5092
Olfr437	0.058487	1338	1	0.22079
Mcl1	0.068121	1339	1	-4.3947
Mplkip	0.068222	1340	2	1.097
Cox7b	0.068309	1341	2	0.56758
Skp2	0.06833	1342	2	0.96077
Kcnf1	0.0684	1343	1	-2.5277
Zfp329	0.068536	1344	2	0.7883
Mrrf	0.06855	1345	1	-5.4733
Olfr486	0.068571	1346	2	-0.3066
Seh1l	0.068621	1347	1	-1.7987
Myo5b	0.068628	1348	2	0.47741
Nlrp4e	0.068655	1349	2	-0.88131
1700021K19Rik	0.068669	1350	2	-0.78541
Prkd3	0.06869	1351	1	-3.0829
Lysmd1	0.068749	1352	2	1.1869
Tas2r114	0.068814	1353	2	-1.7179
Olfr600	0.068859	1354	2	0.74645
Epc2	0.068888	1355	2	-1.8936
Rhpn2	0.068895	1356	1	0.55193
4930548H24Rik	0.068965	1357	1	-0.32039
Galr1	0.069037	1358	1	-5.0076
Rab35	0.069054	1359	2	-1.1828
Tigd2	0.069085	1360	2	0.97297
Trh	0.069101	1361	1	-2.3478
Hoxa5	0.069139	1362	2	0.24016
Mmp11	0.069171	1363	1	0.070604
Hist1h2ba	0.069205	1364	2	1.2305
Dmrt1	0.069221	1365	2	-2.1906
1700101E01Rik	0.069237	1366	2	0.98632
Iyd	0.069249	1367	2	1.5306
Olfr768	0.069266	1368	2	0.99557
Fam110c	0.069314	1369	2	-0.12291
Hmgcr	0.069386	1370	1	-5.2093
Cd300ld	0.069399	1371	2	0.38869
Padi3	0.069476	1372	2	0.28373
Trnau1ap	0.069552	1373	2	-1.7472
Olfr1322	0.069554	1374	1	0.39179
Sirpb1a	0.069628	1375	1	-0.61838
Olfr1179	0.069664	1376	2	0.13403
Mst1	0.069717	1377	1	-2.3902
Ttc8	0.069812	1378	2	1.3027
Gmeb1	0.069928	1379	1	-2.2732
Igsf21	0.070003	1380	1	-4.0717
Ugt2b5	0.070055	1381	2	-1.3795
3110040N11Rik	0.070149	1382	1	-2.3584
C77370	0.070283	1383	2	1.0631
Kif13a	0.070359	1384	2	-1.75
Gpatch3	0.070365	1385	1	-0.88572
Larp6	0.070433	1386	2	1.2589
Bhmt2	0.070459	1387	2	-1.7109
Figla	0.070506	1388	2	-1.7393
Psmc5	0.070583	1389	1	-3.4979
Nmur1	0.070614	1390	2	1.2068
Olfr112	0.070657	1391	1	-3.5049
Prl2b1	0.070688	1392	2	0.91819
Hspb2	0.070703	1393	2	-1.3867
Ccdc89	0.070729	1394	1	-2.6117
Slc37a4	0.070772	1395	2	1.3209
Ppat	0.070797	1396	1	-4.1313
Tango6	0.070798	1397	2	-1.1412
Fam210a	0.070944	1398	1	-5.0742
Fry	0.070993	1399	2	0.78505
Mctp2	0.071048	1400	2	-0.41524
Gm166	0.071169	1401	2	-2.0866
Ccdc78	0.07117	1402	1	-3.441
Lrrc15	0.071254	1403	1	-5.358
Oxr1	0.071318	1404	2	-0.73822
Ddx39b	0.071399	1405	1	-4.5606
Timm22	0.071472	1406	2	-1.535
Camk2d	0.071608	1407	2	-1.0749
Sppl2b	0.071678	1408	2	0.64924
Usp53	0.071721	1409	2	0.97568
Olfr1155	0.071739	1410	2	-1.7248
Arglu1	0.07175	1411	1	-3.2701
Csrp2	0.071818	1412	2	-1.5326
Ginm1	0.071832	1413	1	-0.88167
Gpx5	0.071916	1414	2	0.88446
Ss18	0.071972	1415	2	-2.1414
Itln1	0.072041	1416	2	0.67807
Csf2ra	0.072047	1417	1	-2.8759
Vmn2r2	0.072078	1418	2	-0.9719
Large	0.072099	1419	2	0.89236
Abl1	0.072124	1420	1	-1.1489
Phf20	0.072157	1421	2	-1.3267
Car1	0.072171	1422	2	-1.372
Serinc4	0.072208	1423	1	-2.885
Oas1a	0.07228	1424	1	-1.257
Atxn7	0.072298	1425	2	-0.79554
Vmn2r39	0.072356	1426	1	-3.6721
Gtf2i	0.072397	1427	2	0.92623
Sec23b	0.072409	1428	2	0.22465
Nbn	0.072434	1429	1	-2.1914
Abca4	0.07246	1430	2	-1.9413
Vmn2r24	0.072484	1431	2	0.84009
Fkbp10	0.072502	1432	1	-0.045678
Ebf4	0.072561	1433	2	-0.54418
Zfp60	0.072576	1434	2	0.91157
Npy1r	0.072589	1435	2	1.096
Neurl2	0.072604	1436	2	1.4977
Ces2c	0.072645	1437	2	-2.091
Neurl4	0.072647	1438	2	0.71871
Gsto2	0.072726	1439	1	-0.12076
Scand1	0.072807	1440	2	1.0474
Tmem229a	0.072868	1441	2	1.2682
2300003K06Rik	0.072946	1442	1	0.073074
Kbtbd2	0.073009	1443	1	0.74925
Wfdc21	0.07301	1444	2	1.1381
Vmn1r224	0.073088	1445	2	-1.13
Bfsp2	0.073161	1446	2	-1.9949
Mog	0.064102	1447	2	1.4466
Lpcat3	0.073211	1448	2	1.1709
1700123I01Rik	0.073234	1449	1	-1.7892
Dennd6a	0.064231	1450	2	1.2883
Zc3h11a	0.073276	1451	2	0.89329
Dnajb7	0.07331	1452	1	-2.006
Olfr815	0.073337	1453	2	1.225
Abcb10	0.073388	1454	1	-0.70119
Tpm4	0.073441	1455	2	0.81132
Vmn2r52	0.073464	1456	2	0.38179
Frs2	0.064457	1457	2	1.3484
Akr1b7	0.073545	1458	2	-1.8855
Sis	0.073761	1459	1	-4.6185
Ano10	0.073807	1460	2	-1.2806
Urb1	0.073834	1461	1	-5.0412
Gata2	0.07385	1462	2	0.076689
Rnf14	0.073928	1463	2	0.86164
Ing1	0.073997	1464	1	-3.0381
Lrrtm3	0.06508	1465	2	1.3516
Exd1	0.07407	1466	1	-2.578
Cldn18	0.074078	1467	2	1.1168
Aars	0.065138	1468	1	-4.258
Nav2	0.074225	1469	1	0.42247
Grm5	0.074296	1470	2	0.63602
Zfp516	0.074326	1471	2	-1.6063
Ptf1a	0.074372	1472	1	0.044588
Ooep	0.074391	1473	2	0.90057
Arid1a	0.074401	1474	2	1.278
Myh3	0.074434	1475	1	-0.29369
C1qc	0.074515	1476	2	1.1608
Arpc5	0.074515	1477	2	1.1905
Glrx3	0.074544	1478	2	-1.7468
Mphosph6	0.074567	1479	1	-1.4814
Tmem60	0.07465	1480	2	-1.6853
Pcdhb5	0.074666	1481	2	1.2654
Ccdc170	0.074697	1482	2	-1.3346
Slc25a35	0.074712	1483	1	-1.3741
Olfr1276	0.074751	1484	2	1.2541
Krt15	0.074766	1485	2	-1.424
Rgs14	0.074859	1486	1	-1.1694
Phf5a	0.074926	1487	1	-1.2621
Islr	0.074965	1488	2	0.56841
Adamts5	0.075068	1489	1	-4.365
Kcnq3	0.075099	1490	2	0.48259
Cts7	0.075138	1491	1	-4.1181
Thoc5	0.075215	1492	2	0.23662
Cpn2	0.075215	1493	2	-1.5497
Avpr2	0.075299	1494	2	0.64713
Grhl2	0.075439	1495	2	1.0606
Gucy1a2	0.07544	1496	2	-1.9154
Itga7	0.075514	1497	1	0.084822
Asb1	0.075533	1498	2	0.76576
Tbc1d30	0.075582	1499	1	-2.6732
Eef1a1	0.075694	1500	2	0.58293
Oog3	0.07572	1501	1	-0.25022
S100a13	0.075805	1502	1	0.57804
Fads1	0.075843	1503	2	-1.7792
Gm5169	0.075916	1504	2	0.7413
Olfr1370	0.075946	1505	2	1.3258
Mia2	0.075957	1506	1	-0.42261
Dennd2d	0.076043	1507	1	-5.2914
Ppargc1a	0.076106	1508	1	-5.5594
Gm14151	0.076188	1509	1	-4.434
Slc12a4	0.076189	1510	2	1.3064
Slc26a11	0.076254	1511	1	-2.2588
Tex19.1	0.076264	1512	2	1.0858
Spcs2	0.076332	1513	1	-5.1403
Cpsf4l	0.076357	1514	2	-1.571
Crem	0.076377	1515	2	-0.099875
Med14	0.076412	1516	1	-4.6968
Cbx1	0.076464	1517	2	-1.575
Ccdc136	0.076492	1518	2	0.23137
Pcgf5	0.076562	1519	1	-4.918
Mtus1	0.076607	1520	2	0.99799
Ms4a7	0.076634	1521	2	-1.063
Ap3m1	0.076657	1522	2	0.48591
Defb39	0.076778	1523	1	-2.2127
Pon3	0.076825	1524	2	1.0144
Vmn2r71	0.076849	1525	1	-1.6347
Tmed7	0.076924	1526	1	-2.5133
Adam6a	0.068254	1527	1	-1.7938
D630033O11Rik	0.077007	1528	2	0.46371
Farp2	0.077032	1529	2	0.92915
Vmn1r38	0.077071	1530	1	-2.5555
BC031181	0.077088	1531	2	-1.5481
Phf2	0.077142	1532	1	-5.0687
Ccdc93	0.077213	1533	1	-2.635
Wdr5	0.077274	1534	1	-4.0129
Pilrb2	0.077351	1535	1	-5.3284
Pou2af1	0.077409	1536	2	0.52813
Tmem161b	0.077418	1537	2	0.74601
Ces2h	0.077426	1538	2	0.34805
Slc23a2	0.077459	1539	2	1.1525
Fancd2	0.077482	1540	1	-4.3524
Armc7	0.077549	1541	1	-2.0976
Mllt6	0.077615	1542	1	0.33935
Tada2a	0.07766	1543	2	-1.6672
Maob	0.077675	1544	2	0.9224
Olfr740	0.077761	1545	2	0.97306
Gtf2h3	0.077921	1546	1	-4.7146
Uqcrc1	0.077988	1547	1	-1.4367
Marveld3	0.078028	1548	2	0.32451
Asz1	0.078051	1549	2	0.012979
Kbtbd13	0.078106	1550	2	0.87265
Gprc5a	0.078121	1551	2	0.77891
Tacc2	0.078128	1552	1	-2.0325
Rab11fip5	0.078191	1553	1	-0.22721
Rbms3	0.078268	1554	1	0.18604
Tcap	0.078338	1555	2	1.0399
Cd163	0.078341	1556	1	-0.72821
Hadhb	0.078393	1557	2	-2.0606
Gpr15	0.078401	1558	2	0.35231
Efhd1	0.078421	1559	2	-1.8297
Ttll8	0.078469	1560	1	-5.3407
Rsrc1	0.078536	1561	1	-5.1069
Cacna1g	0.078537	1562	2	-1.9241
Adck4	0.078576	1563	2	-1.2489
Mtrr	0.078619	1564	1	-1.8494
Vmn1r80	0.078707	1565	1	0.27735
Eepd1	0.078707	1566	2	1.2213
St6gal1	0.078771	1567	1	-4.904
Lcmt2	0.078853	1568	1	-2.7315
Pde7a	0.078913	1569	2	0.76112
Hist2h4	0.078924	1570	2	-1.6268
4930539E08Rik	0.079002	1571	1	-3.0409
Ccdc166	0.079074	1572	2	-1.9789
Scn2b	0.079139	1573	1	0.27226
Topaz1	0.079221	1574	2	0.73773
Strn4	0.079365	1575	2	0.54419
Celf6	0.07944	1576	1	-2.2157
Lacc1	0.079446	1577	2	0.30222
Apopt1	0.079457	1578	2	-0.62226
Stxbp3a	0.079502	1579	2	0.43688
Tfap2b	0.079567	1580	1	-0.47778
Mrpl42	0.079686	1581	2	1.4522
2010107G23Rik	0.079719	1582	1	-0.06632
Gyltl1b	0.079793	1583	1	-2.0263
Foxn2	0.079803	1584	2	1.0819
Ube2dnl1	0.079888	1585	2	0.037896
Rax	0.079937	1586	2	0.7123
Atp2a3	0.079939	1587	1	-5.1704
Edn2	0.080004	1588	2	0.94455
Abhd16a	0.080017	1589	1	-0.13903
1700026D08Rik	0.080089	1590	1	-2.6409
Olfr1441	0.080164	1591	1	0.73608
Lig3	0.080326	1592	2	1.2362
Sult1e1	0.080406	1593	2	-1.9174
Lrrc74a	0.080451	1594	2	0.25032
Matn3	0.080548	1595	1	-5.5102
Naa15	0.080564	1596	2	-1.3102
Ppp1r21	0.080598	1597	2	-1.4463
Mafg	0.080626	1598	1	-2.6325
Grrp1	0.0807	1599	1	-0.88949
1700018F24Rik	0.080749	1600	2	-2.2053
P2ry10	0.080835	1601	2	0.78461
Zfp334	0.080851	1602	2	0.46935
P2ry13	0.080851	1603	1	0.89284
St8sia3	0.080914	1604	2	-1.8965
1700011A15Rik	0.080968	1605	2	1.0628
Vmn1r7	0.081027	1606	2	0.75905
Wnt2	0.081068	1607	2	0.88657
4930519G04Rik	0.081154	1608	2	1.1746
Taf7	0.081208	1609	1	-5.349
Ccdc155	0.081266	1610	1	-0.84922
Sprr2d	0.081334	1611	2	0.64313
Eci2	0.081337	1612	1	-4.5555
Rhox2b	0.081391	1613	2	0.82185
Pelo	0.081458	1614	1	-4.5004
Lman2	0.081504	1615	2	0.83447
Pdia5	0.081517	1616	2	0.74858
Xlr5b	0.081527	1617	2	1.2034
Susd5	0.081577	1618	2	-1.4771
Mast1	0.081784	1619	2	1.0596
Rnf182	0.08184	1620	2	1.1719
Usp6nl	0.081913	1621	1	-5.3037
Kif16b	0.081982	1622	1	-1.3984
Tubb2b	0.082031	1623	2	1.2287
Vti1a	0.082114	1624	2	0.94584
2810428I15Rik	0.082178	1625	2	1.3169
Gpr85	0.082184	1626	2	0.67587
Nkain3	0.074194	1627	2	1.1708
Olfr1355	0.082297	1628	2	-0.51986
Adhfe1	0.082325	1629	2	-1.7492
Ccdc173	0.082383	1630	2	-1.7188
2310007L24Rik	0.082498	1631	2	-0.62515
Tmem71	0.082537	1632	1	0.89356
Tmem201	0.082583	1633	2	-1.2911
Pvrl3	0.082616	1634	1	-3.6203
Sorbs1	0.082679	1635	2	0.15857
Pcsk6	0.082735	1636	2	0.93102
Rbm7	0.082753	1637	1	-2.0237
4930433I11Rik	0.08277	1638	2	-1.9139
Iqcf3	0.08284	1639	2	0.26347
Ccdc146	0.08288	1640	2	0.79069
Mrpl10	0.082912	1641	2	-1.2825
Zfp956	0.082967	1642	2	0.31513
Hhat	0.083063	1643	2	-2.3989
9530002B09Rik	0.0831	1644	2	-1.9119
Safb	0.083129	1645	1	-2.139
Pla2g7	0.083211	1646	1	-0.19232
Ibtk	0.083228	1647	2	-1.5272
Atp6v1g2	0.083274	1648	2	0.49958
Esx1	0.083275	1649	2	1.3454
Lipi	0.08334	1650	2	-1.4849
Mamdc2	0.083354	1651	1	-0.44557
Asb15	0.083369	1652	2	0.45265
Rpp25	0.083405	1653	2	1.047
Thbs4	0.083428	1654	2	0.99864
Olfr1454	0.083433	1655	2	1.0457
Cfhr1	0.083493	1656	1	-2.1214
Smad7	0.083529	1657	2	-1.3301
Olfr201	0.08357	1658	1	-5.1337
Mfhas1	0.083607	1659	2	-1.9317
Pnoc	0.083666	1660	2	-0.16766
Mettl17	0.0837	1661	1	-0.92979
Wasf2	0.083763	1662	2	-1.6966
Fam110a	0.083777	1663	2	-1.447
Olfr365	0.083785	1664	1	-0.097534
Cryz	0.083801	1665	2	1.3002
Mapk6	0.083825	1666	2	-2.1957
Olfr30	0.08395	1667	2	0.88998
Ppp1r1b	0.084036	1668	2	0.95283
Spink5	0.084048	1669	2	0.47052
Ccr1l1	0.084061	1670	2	0.42941
Ftsj1	0.084079	1671	2	-2.0793
Tecpr1	0.084119	1672	2	0.15711
Nbeal1	0.084143	1673	1	0.39986
Mad1l1	0.084274	1674	1	-5.2837
Ckmt1	0.084346	1675	2	-2.0323
6430550D23Rik	0.084412	1676	2	0.10032
Trmt112	0.084555	1677	1	-4.2662
Tas2r119	0.084606	1678	2	-1.6508
Olfr202	0.084624	1679	1	-2.242
Olfr601	0.084681	1680	2	0.45117
Abcc8	0.084773	1681	2	-1.6847
Psg22	0.084801	1682	2	1.0986
Osgin2	0.084849	1683	1	-2.5993
Usp19	0.08489	1684	2	-1.9833
Cks1brt	0.084932	1685	2	-1.9108
Asf1a	0.085002	1686	1	0.65671
Slfn4	0.085057	1687	2	0.83024
Gm3763	0.077317	1688	2	1.193
Rex2	0.085105	1689	2	-1.6379
Olfr177	0.085123	1690	2	-1.7165
Olfr586	0.085147	1691	1	-2.4896
1700056E22Rik	0.085156	1692	2	0.73786
Scnn1g	0.085289	1693	1	-4.5901
Snap29	0.085364	1694	1	-1.9915
Plac8	0.085398	1695	2	0.70104
Ttll12	0.08543	1696	2	0.67316
Pot1a	0.085436	1697	1	-5.3821
Tmem150c	0.08551	1698	1	-4.7669
Olfr520	0.085574	1699	1	-1.817
Zdhhc6	0.085651	1700	1	-3.0077
Crtc1	0.08579	1701	1	-0.5982
Pgs1	0.085816	1702	2	0.9209
Tmem229b	0.085943	1703	1	-4.8621
Col6a3	0.085961	1704	2	0.37716
Chpf2	0.086015	1705	1	-3.9629
Pdgfa	0.086081	1706	2	0.53454
Epc1	0.086091	1707	2	0.38875
Extl2	0.086107	1708	2	0.91073
Plxdc1	0.086155	1709	2	-1.3439
Optn	0.086177	1710	2	-1.7511
Krt42	0.086194	1711	2	0.33345
Slc25a53	0.086234	1712	1	-4.9269
Sbno1	0.086311	1713	1	-3.638
Atl2	0.086338	1714	2	-0.5343
Pim2	0.086381	1715	1	-3.9542
Metap1d	0.086419	1716	2	-1.5951
Amer1	0.086457	1717	1	-2.4279
Il18r1	0.086459	1718	2	-0.7337
Mgme1	0.086552	1719	2	-0.4582
Ppp1r16a	0.086567	1720	2	0.77418
Ces1d	0.086745	1721	2	0.83526
4931429I11Rik	0.086747	1722	1	-0.46432
Cntnap3	0.086818	1723	2	0.64319
Ift172	0.086909	1724	2	-0.027628
Lsm12	0.086959	1725	1	-4.8385
Nhsl2	0.086959	1726	2	-0.07325
P4ha2	0.086977	1727	2	1.3177
Olfr724	0.087027	1728	2	-1.4889
Krtap26-1	0.087028	1729	1	-2.7919
Ifngr1	0.087094	1730	2	-1.6361
Gzf1	0.08712	1731	2	1.0774
Cand1	0.087167	1732	1	-4.5812
Rbm5	0.087234	1733	1	-5.0457
Krt6b	0.087265	1734	2	0.95544
Olfr127	0.087281	1735	2	1.2167
Eral1	0.087293	1736	2	-0.35619
Gas7	0.087419	1737	2	-1.8147
Ropn1	0.087506	1738	2	0.94534
Nek5	0.087582	1739	2	0.73141
Gm2012	0.069808	1740	1	-1.1857
Plgrkt	0.087638	1741	1	-0.57887
Dmgdh	0.087646	1742	2	0.42607
Ring1	0.08771	1743	1	0.3388
Ccl22	0.087711	1744	2	-1.6974
Tnfsf15	0.087775	1745	2	-0.74825
Tacstd2	0.087847	1746	2	1.2732
Tsku	0.08785	1747	2	0.97982
Cxcr6	0.087861	1748	2	1.2898
Tcl1b4	0.087896	1749	2	0.9927
Kdm7a	0.087911	1750	2	-1.4175
Wnt9a	0.087922	1751	1	-2.154
Fam71e1	0.080549	1752	1	-5.1747
Olfr1471	0.087964	1753	2	0.96673
Fat2	0.08799	1754	1	-0.90532
Dkk2	0.088064	1755	2	-2.1376
Hgfac	0.088066	1756	1	-3.5455
Sgms1	0.088131	1757	1	-0.051644
Txnl4a	0.088337	1758	1	-4.3239
Vmn1r211	0.088404	1759	1	-3.8392
Mustn1	0.088448	1760	2	0.90897
Apoc4	0.088533	1761	2	1.0808
Stfa3	0.08861	1762	1	-2.2921
Arfgef3	0.088611	1763	2	1.0347
Trmt6	0.088625	1764	2	-1.2914
Olfr394	0.088748	1765	1	0.94001
Adig	0.088839	1766	2	0.61686
Tmem169	0.088924	1767	2	-1.7735
Slit3	0.089006	1768	2	-1.6102
1700001C19Rik	0.089044	1769	1	-0.14549
Caml	0.08919	1770	1	-4.4997
Parp2	0.089328	1771	1	-4.095
Ddx49	0.082155	1772	2	1.4575
Slain2	0.089484	1773	1	-3.1384
Tas2r107	0.089493	1774	2	0.98484
Mecr	0.089552	1775	1	-5.1505
Gm7257	0.08239	1776	1	0.6581
Ndufa7	0.089623	1777	1	0.77095
Lipe	0.089627	1778	2	-1.5113
Pot1b	0.089684	1779	2	0.88683
Ipo9	0.089774	1780	2	0.80367
Arhgef10	0.089846	1781	1	0.50173
AI429214	0.089853	1782	2	1.066
Fzd7	0.089912	1783	1	-2.7641
Cep68	0.089932	1784	2	-1.7307
Zcchc10	0.090042	1785	1	-2.2863
Prame	0.090042	1786	2	-0.8208
Atp6v0e	0.090086	1787	2	0.84656
Htr3b	0.090129	1788	2	0.46195
Oas1g	0.090197	1789	2	-1.3761
Frmd6	0.0902	1790	1	-0.58704
Fetub	0.090361	1791	2	-1.5127
Lrpprc	0.090376	1792	2	0.46439
Cmtm7	0.090547	1793	1	-5.4603
Krt73	0.090578	1794	2	0.34712
Ankrd52	0.090607	1795	1	-2.5651
Sox8	0.090669	1796	2	-1.5104
Bri3bp	0.090707	1797	2	1.0543
Myl4	0.090754	1798	2	1.1949
Cc2d2a	0.090816	1799	2	0.72347
Psmd3	0.090826	1800	1	-1.6244
BC051665	0.090829	1801	2	0.76668
Ttc24	0.090896	1802	1	-3.2039
Smc1b	0.090928	1803	2	-1.5175
Ntrk2	0.090963	1804	1	0.55548
Etv1	0.091092	1805	2	0.79367
Rnaseh2b	0.091163	1806	2	-1.8064
Ece2	0.091256	1807	2	-1.7619
Fasn	0.091317	1808	2	0.36739
4921501E09Rik	0.091368	1809	2	0.49148
Vmn1r125	0.084426	1810	2	1.2428
Igdcc3	0.091452	1811	2	0.55883
S100a2	0.091517	1812	2	0.97143
Exoc6b	0.091523	1813	1	-2.655
Fig4	0.091604	1814	2	-1.377
Ccr5	0.091663	1815	1	-2.06
Xrcc5	0.091691	1816	2	-1.3057
Zfp697	0.091738	1817	1	-4.9659
Naga	0.084884	1818	2	1.2145
Gm14345	0.09197	1819	1	-4.399
Slc25a27	0.09202	1820	2	0.74316
Herc2	0.092042	1821	2	-1.9175
Vmn2r106	0.092048	1822	1	-2.6321
Cbr1	0.092114	1823	2	-1.6587
Ascl3	0.092205	1824	2	0.71445
Slc27a2	0.092286	1825	2	-1.8317
Zfp598	0.092334	1826	1	0.18838
Elane	0.092396	1827	1	0.14436
Ecm1	0.092419	1828	2	1.1302
Acsl4	0.092567	1829	2	1.0223
Foxred2	0.092605	1830	1	0.56665
4921530L21Rik	0.092621	1831	2	-0.74765
Cenpc1	0.092663	1832	2	-1.5465
Ranbp1	0.092682	1833	1	-4.2804
Sowaha	0.092824	1834	1	0.418
Parp4	0.09287	1835	2	-1.5115
Atf6b	0.092901	1836	1	-0.58278
Zdhhc16	0.092937	1837	2	-1.4402
Tefm	0.093004	1838	2	1.0677
Rpf1	0.093036	1839	1	-3.5351
Tmem256	0.093037	1840	2	1.0235
Ehbp1l1	0.093112	1841	1	-2.2172
Cars	0.09317	1842	1	-2.9531
Nlrp2	0.093241	1843	1	-5.3245
Acot1	0.093371	1844	1	-2.1293
A430005L14Rik	0.093442	1845	2	-2.0181
Crb1	0.093452	1846	2	0.39972
Pigq	0.09352	1847	1	-5.1183
Nfasc	0.093525	1848	2	1.2293
Cr2	0.086819	1849	1	0.30885
Rtca	0.093585	1850	1	-5.048
Vmn2r55	0.093664	1851	1	-0.5036
Capn10	0.093733	1852	1	-0.08277
P3h1	0.093787	1853	2	-1.9532
Slc39a1	0.093804	1854	2	1.2381
Olfr1465	0.093869	1855	1	-4.9967
Zhx1	0.093907	1856	2	-1.9699
Hist1h4c	0.093925	1857	2	1.3943
Pcdhb7	0.093941	1858	1	-0.18048
Strip2	0.094012	1859	2	1.1803
Col28a1	0.09403	1860	2	-1.7738
Nlrp4c	0.094058	1861	2	0.58719
Dnah9	0.09408	1862	1	-1.708
Slc45a3	0.09412	1863	2	0.97193
Mrps18a	0.094137	1864	2	-1.0891
Scgb2b7	0.094232	1865	2	0.94974
Lmo3	0.094239	1866	1	-2.9323
Tmprss3	0.094323	1867	1	-0.16504
Gm11596	0.094478	1868	2	1.018
Grsf1	0.094541	1869	2	-0.76114
Cth	0.094623	1870	2	0.52641
9530053A07Rik	0.094688	1871	1	-3.4994
Aif1l	0.094712	1872	2	-1.7756
Gkn3	0.094732	1873	2	-1.8364
Adam12	0.094821	1874	2	-1.7031
Me3	0.094832	1875	1	0.65704
Il17rc	0.09488	1876	2	-2.009
Spag16	0.09491	1877	1	-1.4576
Nim1k	0.088342	1878	2	1.1496
Ccng2	0.095053	1879	1	-3.2636
Angpt4	0.095119	1880	2	1.0668
Ppie	0.09514	1881	1	-4.2582
Olfr1453	0.095141	1882	2	0.86116
Lamtor2	0.095211	1883	1	-2.3778
Plet1	0.095261	1884	2	1.0869
Sgsh	0.095341	1885	2	-1.7691
Pfdn1	0.095364	1886	1	-0.47496
Pltp	0.095413	1887	2	-1.8379
2410012M07Rik	0.095449	1888	2	0.085716
Kif24	0.095492	1889	2	0.76738
Shfm1	0.09557	1890	1	-3.8423
Olfr894	0.095635	1891	1	-0.14219
Dtna	0.095704	1892	2	0.436
Slc12a1	0.095776	1893	2	-1.9253
Trim40	0.095813	1894	2	-1.8643
Creb3	0.095829	1895	2	0.64313
1700074P13Rik	0.095847	1896	1	-1.3177
Egf	0.095928	1897	2	-2.1985
G0s2	0.096006	1898	1	-2.892
Sertad4	0.096019	1899	2	-0.012941
Rgag1	0.096073	1900	2	1.114
Gdap1l1	0.096151	1901	1	-3.4838
Sulf2	0.096223	1902	2	1.1924
Sp110	0.096254	1903	2	-1.5888
Rdh16	0.096273	1904	2	1.1107
Adprhl2	0.096302	1905	1	-5.253
Neu1	0.096313	1906	2	0.91118
Echs1	0.096345	1907	2	-1.7355
Pdcd6ip	0.096373	1908	1	-4.1272
Capg	0.089885	1909	1	-4.4799
Sepw1	0.09645	1910	1	-2.0752
Theg	0.096518	1911	2	-1.157
Smarce1	0.096679	1912	2	1.1682
Stt3b	0.096719	1913	2	-0.23372
Spo11	0.096749	1914	1	-2.5651
Etnk1	0.096782	1915	2	1.1008
Pitx1	0.0968	1916	2	-1.3057
Mnat1	0.096824	1917	1	-2.5881
Nfkbil1	0.096847	1918	2	1.2811
Olfr926	0.096862	1919	2	0.88906
Olfr150	0.096887	1920	2	-0.51352
D1Ertd622e	0.096947	1921	2	-0.032667
D11Wsu47e	0.097038	1922	2	-1.8433
Lynx1	0.097148	1923	2	0.70428
Slc25a1	0.09716	1924	2	-1.4536
Gcn1l1	0.097169	1925	1	-1.2275
Nlrp4a	0.097211	1926	2	1.1382
Atoh8	0.097241	1927	1	-0.33203
Hspb3	0.097249	1928	2	0.3406
Nfyb	0.097308	1929	2	0.40778
Kat2a	0.097373	1930	1	-1.6262
Tgtp1	0.097446	1931	1	-2.5514
Rmdn3	0.097556	1932	2	0.23863
Taf4b	0.097647	1933	2	1.0154
Tmem25	0.097734	1934	2	-1.893
Arl6ip6	0.097739	1935	1	-3.8136
Jazf1	0.097753	1936	2	-0.89529
Tbl1x	0.097811	1937	1	-1.8165
Pygo2	0.097879	1938	1	-0.26897
H60c	0.098033	1939	2	-1.4522
Ube4b	0.09805	1940	2	-1.5916
Fam227b	0.098079	1941	2	-1.9052
Plcxd2	0.098105	1942	2	-0.97235
Olfr655	0.098115	1943	2	-1.9761
Mroh8	0.09819	1944	2	1.0619
Ktn1	0.098262	1945	2	1.1657
Vmn2r100	0.098309	1946	1	0.43615
Cdh2	0.09836	1947	2	-1.9007
Col25a1	0.098411	1948	2	1.1329
Olfr697	0.098453	1949	1	-2.7506
Fastkd2	0.098512	1950	2	0.12694
Kng2	0.098529	1951	2	0.6065
Ppdpf	0.09858	1952	2	-1.6097
Nfkbib	0.0986	1953	1	0.73645
Olfr55	0.098681	1954	1	-3.0431
Snrpa	0.092375	1955	1	-4.1854
Sectm1a	0.098751	1956	1	-0.12375
1700011H14Rik	0.09877	1957	2	-1.7948
Tbl3	0.098814	1958	2	-1.4636
Hbb-y	0.09884	1959	1	-0.11174
Tnf	0.098905	1960	2	-1.9701
Rpl28	0.099014	1961	2	-0.10352
Glra2	0.099059	1962	1	-2.1873
Bag5	0.099139	1963	1	-0.76539
Timm10b	0.099196	1964	2	0.60651
Crh	0.099273	1965	2	-0.9312
Dcdc2c	0.099412	1966	2	0.39553
4933408B17Rik	0.099458	1967	2	-1.5443
Ric3	0.099481	1968	1	-0.22784
Phf3	0.099554	1969	1	0.055798
Dos	0.099607	1970	2	1.1118
Trim60	0.099632	1971	1	-0.52476
Sfxn2	0.099693	1972	1	-4.6713
Ntrk1	0.099767	1973	1	-5.3764
Mto1	0.099825	1974	2	-1.4293
Gigyf1	0.099841	1975	1	-2.6858
Csnka2ip	0.099876	1976	2	-1.9699
Trappc6b	0.099912	1977	2	1.0775
Bpifb3	0.099989	1978	2	0.64212
Nacc2	0.10001	1979	2	0.55789
Klhl6	0.10005	1980	1	-3.1824
Vmn1r39	0.10011	1981	1	-2.618
Adgrg2	0.10017	1982	2	-2.1408
Grk1	0.10027	1983	2	1.1722
5031414D18Rik	0.1003	1984	2	-1.8539
Tgm3	0.10032	1985	2	-1.1593
Rtn4rl2	0.10033	1986	1	-2.854
Il2	0.10049	1987	1	-4.9146
Ppp1r9a	0.10055	1988	2	-2.3333
Ppfia1	0.10058	1989	2	1.009
Ctnna3	0.10062	1990	1	-2.5138
Cfap70	0.10071	1991	2	-1.7424
Frzb	0.10081	1992	2	0.36623
Plac9a	0.10085	1993	1	0.19819
Sphk1	0.10087	1994	2	1.1701
Hn1l	0.10091	1995	2	-1.7456
Lingo4	0.10092	1996	2	-1.6039
Epha1	0.10098	1997	2	0.61929
Tas2r113	0.101	1998	1	-1.9344
Vmn1r37	0.10102	1999	2	-1.9069
[truncated: 17,675 more rows]

## Sheet: List of candidates
id	p-value	good_sgrna	log(FC)
Mga	2.5164e-07	4	4.7981
Rif1	2.5164e-07	4	3.5589
Max	2.5164e-07	3	4.0019
E2f6	2.5164e-07	4	2.8837
Dnmt1	2.5164e-07	4	3.0588
Usp7	7.5492e-07	4	2.4836
Kdm5c	9.3106e-06	4	2.2945
Pcgf6	1.5853e-05	2	-0.30522
Tfdp1	2.2899e-05	2	0.12076
Cops3	9.0338e-05	2	-1.2488
H3f3b	0.0001004	2	1.8524
Sfswap	0.00014067	3	2.3437
Rnf2	0.00014218	3	2.1052
Naa25	0.00014671	2	-0.78998
Ccnd3	0.00015224	4	1.7866
Dohh	0.00017841	2	0.33874
Ehmt2	0.00018143	3	2.4233
Ahcy	0.00018797	2	1.4836
Rara	0.0002066	4	1.2555
Cdc25a	0.00023377	2	-1.1531
Adat1	0.00032436	3	1.7123
Cuedc2	0.00034047	2	-1.1777
Nptx2	0.00035456	4	1.1091
Rybp	0.0003918	2	1.6438
Ehmt1	0.00049044	2	1.5727
Zbed5	0.00051812	3	1.5721
Ccndbp1	0.00086992	3	1.8018
Uhrf1	0.0010622	3	2.0228
Chp1	0.0012952	1	-5.037
Ei24	0.0014009	3	1.6475
Dcp2	0.001491	3	1.8147
Pes1	0.0015861	1	-1.2955
Meaf6	0.0016676	3	1.9295
Zfp593	0.0017824	3	1.5006
Cnot8	0.0018644	3	1.6241
Tsen54	0.0019223	3	2.0025
Ints2	0.002037	2	-0.59636
Zfp281	0.0021508	3	1.4607
Bag4	0.0021659	2	-1.6703
Mettl14	0.0022268	2	1.4066
Tppp3	0.0022328	2	-1.3449
Spag1	0.0022836	2	0.84615
Ncl	0.0024115	1	-4.1759
Foxn2	0.0024598	3	1.4779
Hist1h3h	0.0025609	1	-3.192
Cmas	0.0026123	2	-0.57028
Oip5	0.0028287	1	-4.9925
Naa20	0.0029696	1	-4.9733
Hacd3	0.0031176	3	1.5803
E2f4	0.0031357	2	1.4712
Fryl	0.003181	3	1.3717
Erh	0.0032484	1	-3.1085
Ndufs1	0.00349	2	-0.63187
Zfp462	0.0035126	3	1.4427
Hist1h3g	0.003345	2	2.047
Aaas	0.0035328	3	1.2828
Btbd1	0.0036717	3	1.5665
Myof	0.0037733	3	1.3079
Fech	0.0038272	2	-1.1258
Ddx42	0.0039364	2	-1.2321
Mrto4	0.0040798	1	-3.4681
H2afz	1.7614e-06	3	3.8422
Pitrm1	1.233e-05	4	2.2653
Smarce1	2.5414e-05	3	2.7442
Tipin	0.00012154	2	-0.65143
Shfm1	0.00012254	4	2.6255
Grb2	1.1826e-05	4	3.9482
Srsf11	0.00014368	2	0.56016
Ahctf1	0.0001472	2	-0.43304
Gcdh	0.00020206	4	1.9914
Tes	0.0001311	4	1.8775
Nacc1	0.00014821	4	2.3811
Mrpl39	0.00030271	3	2.8155
Dcun1d5	0.00031026	1	-4.6486
Gss	0.00033139	4	2.2577
Uqcrh	0.0003329	4	2.1867

## Sheet: GO analysis
#db_category	genes_in_category	genes	db_category	db	p-value	rank	adj p-value	enrichment	category_name	gene_list
GO:0006325	18	74	644	23679	9.22e-13	1	1.35e-09	8.94	chromatin_organization	Dnmt1,Ehmt1,Ehmt2,H2afz,H3f3b,Hist1h3g,Hist1h3h,Kdm5c,Meaf6,Oip5,Pcgf6,Rif1,Rnf2,Rybp,Smarce1,Uhrf1,Usp7,Zfp462
GO:2000113	22	74	1337	23679	6.29e-11	2	4.59e-08	5.27	negative_regulation_of_cellular_macromolecule_biosynthetic_process	Ccnd3,Cnot8,Dcp2,Dnmt1,E2f4,E2f6,Ehmt1,Ehmt2,Kdm5c,Max,Mettl14,Nacc1,Ncl,Pcgf6,Rara,Rif1,Rnf2,Rybp,Smarce1,Tipin,Uhrf1,Zfp281
GO:0010558	22	74	1372	23679	1.03e-10	3	5.03e-08	5.13	negative_regulation_of_macromolecule_biosynthetic_process	Ccnd3,Cnot8,Dcp2,Dnmt1,E2f4,E2f6,Ehmt1,Ehmt2,Kdm5c,Max,Mettl14,Nacc1,Ncl,Pcgf6,Rara,Rif1,Rnf2,Rybp,Smarce1,Tipin,Uhrf1,Zfp281
GO:0031327	22	74	1421	23679	2.02e-10	4	7.36e-08	4.95	negative_regulation_of_cellular_biosynthetic_process	Ccnd3,Cnot8,Dcp2,Dnmt1,E2f4,E2f6,Ehmt1,Ehmt2,Kdm5c,Max,Mettl14,Nacc1,Ncl,Pcgf6,Rara,Rif1,Rnf2,Rybp,Smarce1,Tipin,Uhrf1,Zfp281
GO:0009890	22	74	1458	23679	3.28e-10	5	9.59e-08	4.83	negative_regulation_of_biosynthetic_process	Ccnd3,Cnot8,Dcp2,Dnmt1,E2f4,E2f6,Ehmt1,Ehmt2,Kdm5c,Max,Mettl14,Nacc1,Ncl,Pcgf6,Rara,Rif1,Rnf2,Rybp,Smarce1,Tipin,Uhrf1,Zfp281
GO:0051252	31	74	3029	23679	4.36e-10	6	1.06e-07	3.27	regulation_of_RNA_metabolic_process	Ahctf1,Bag4,Ccnd3,Chp1,Cnot8,Dcp2,Dnmt1,E2f4,E2f6,Ehmt1,Ehmt2,H2afz,Kdm5c,Max,Mettl14,Mga,Nacc1,Ncl,Pcgf6,Rara,Rif1,Rnf2,Rybp,Sfswap,Smarce1,Tfdp1,Uhrf1,Usp7,Zfp281,Zfp462,Zfp593
GO:0010629	23	74	1668	23679	6.78e-10	7	1.42e-07	4.41	negative_regulation_of_gene_expression	Ccnd3,Cnot8,Dcp2,Dnmt1,E2f4,E2f6,Ehmt1,Ehmt2,Kdm5c,Max,Mettl14,Mrto4,Nacc1,Ncl,Pcgf6,Rara,Rif1,Rnf2,Rybp,Sfswap,Smarce1,Uhrf1,Zfp281
GO:0010468	34	74	3810	23679	1.54e-09	8	2.81e-07	2.86	regulation_of_gene_expression	Ahctf1,Ccnd3,Chp1,Cnot8,Dcp2,Dnmt1,E2f4,E2f6,Ehmt1,Ehmt2,Fech,H2afz,Hist1h3g,Hist1h3h,Kdm5c,Max,Mettl14,Mga,Mrto4,Nacc1,Ncl,Pcgf6,Rara,Rif1,Rnf2,Rybp,Sfswap,Smarce1,Tfdp1,Uhrf1,Usp7,Zfp281,Zfp462,Zfp593
GO:2000112	31	74	3197	23679	1.67e-09	9	2.72e-07	3.1	regulation_of_cellular_macromolecule_biosynthetic_process	Ahctf1,Ccnd3,Chp1,Cnot8,Dcp2,Dnmt1,E2f4,E2f6,Ehmt1,Ehmt2,Fech,H2afz,Kdm5c,Max,Mettl14,Mga,Nacc1,Ncl,Pcgf6,Rara,Rif1,Rnf2,Rybp,Smarce1,Tfdp1,Tipin,Uhrf1,Usp7,Zfp281,Zfp462,Zfp593
GO:0045934	20	74	1322	23679	2.45e-09	10	3.58e-07	4.84	negative_regulation_of_nucleobasecontaining_compound_metabolic_process	Bag4,Ccnd3,Dcp2,Dnmt1,E2f4,E2f6,Ehmt1,Ehmt2,Kdm5c,Max,Nacc1,Pcgf6,Rara,Rif1,Rnf2,Rybp,Sfswap,Smarce1,Uhrf1,Zfp281
GO:0019219	31	74	3250	23679	2.51e-09	11	3.33e-07	3.05	regulation_of_nucleobasecontaining_compound_metabolic_process	Ahctf1,Bag4,Ccnd3,Chp1,Cnot8,Dcp2,Dnmt1,E2f4,E2f6,Ehmt1,Ehmt2,H2afz,Kdm5c,Max,Mettl14,Mga,Nacc1,Ncl,Pcgf6,Rara,Rif1,Rnf2,Rybp,Sfswap,Smarce1,Tfdp1,Uhrf1,Usp7,Zfp281,Zfp462,Zfp593
GO:0010556	31	74	3285	23679	3.26e-09	12	3.97e-07	3.02	regulation_of_macromolecule_biosynthetic_process	Ahctf1,Ccnd3,Chp1,Cnot8,Dcp2,Dnmt1,E2f4,E2f6,Ehmt1,Ehmt2,Fech,H2afz,Kdm5c,Max,Mettl14,Mga,Nacc1,Ncl,Pcgf6,Rara,Rif1,Rnf2,Rybp,Smarce1,Tfdp1,Tipin,Uhrf1,Usp7,Zfp281,Zfp462,Zfp593
GO:0010605	27	74	2509	23679	3.33e-09	13	3.75e-07	3.44	negative_regulation_of_macromolecule_metabolic_process	Bag4,Ccnd3,Chp1,Cnot8,Dcp2,Dnmt1,E2f4,E2f6,Ehmt1,Ehmt2,Kdm5c,Max,Mettl14,Mrto4,Nacc1,Ncl,Pcgf6,Rara,Rif1,Rnf2,Rybp,Sfswap,Smarce1,Tipin,Uhrf1,Usp7,Zfp281
GO:0051253	19	74	1229	23679	4.74e-09	14	4.94e-07	4.95	negative_regulation_of_RNA_metabolic_process	Bag4,Ccnd3,Dnmt1,E2f4,E2f6,Ehmt1,Ehmt2,Kdm5c,Max,Nacc1,Pcgf6,Rara,Rif1,Rnf2,Rybp,Sfswap,Smarce1,Uhrf1,Zfp281
GO:0051172	25	74	2197	23679	5.2e-09	15	5.07e-07	3.64	negative_regulation_of_nitrogen_compound_metabolic_process	Bag4,Ccnd3,Chp1,Cnot8,Dcp2,Dnmt1,E2f4,E2f6,Ehmt1,Ehmt2,Kdm5c,Max,Mettl14,Nacc1,Ncl,Pcgf6,Rara,Rif1,Rnf2,Rybp,Sfswap,Smarce1,Uhrf1,Usp7,Zfp281
GO:0031324	26	74	2410	23679	6.99e-09	16	6.38e-07	3.45	negative_regulation_of_cellular_metabolic_process	Bag4,Ccnd3,Chp1,Cnot8,Dcp2,Dnmt1,E2f4,E2f6,Ehmt1,Ehmt2,Kdm5c,Max,Mettl14,Nacc1,Ncl,Pcgf6,Rara,Rif1,Rnf2,Rybp,Sfswap,Smarce1,Tipin,Uhrf1,Usp7,Zfp281
GO:0031326	31	74	3423	23679	8.89e-09	17	7.64e-07	2.9	regulation_of_cellular_biosynthetic_process	Ahctf1,Ccnd3,Chp1,Cnot8,Dcp2,Dnmt1,E2f4,E2f6,Ehmt1,Ehmt2,Fech,H2afz,Kdm5c,Max,Mettl14,Mga,Nacc1,Ncl,Pcgf6,Rara,Rif1,Rnf2,Rybp,Smarce1,Tfdp1,Tipin,Uhrf1,Usp7,Zfp281,Zfp462,Zfp593
GO:0009889	31	74	3493	23679	1.45e-08	18	1.18e-06	2.84	regulation_of_biosynthetic_process	Ahctf1,Ccnd3,Chp1,Cnot8,Dcp2,Dnmt1,E2f4,E2f6,Ehmt1,Ehmt2,Fech,H2afz,Kdm5c,Max,Mettl14,Mga,Nacc1,Ncl,Pcgf6,Rara,Rif1,Rnf2,Rybp,Smarce1,Tfdp1,Tipin,Uhrf1,Usp7,Zfp281,Zfp462,Zfp593
GO:0009892	27	74	2770	23679	2.81e-08	19	2.16e-06	3.12	negative_regulation_of_metabolic_process	Bag4,Ccnd3,Chp1,Cnot8,Dcp2,Dnmt1,E2f4,E2f6,Ehmt1,Ehmt2,Kdm5c,Max,Mettl14,Mrto4,Nacc1,Ncl,Pcgf6,Rara,Rif1,Rnf2,Rybp,Sfswap,Smarce1,Tipin,Uhrf1,Usp7,Zfp281
GO:0000122	15	74	844	23679	4.32e-08	20	3.15e-06	5.69	negative_regulation_of_transcription_by_RNA_polymerase_II	Ccnd3,Dnmt1,E2f4,E2f6,Ehmt1,Ehmt2,Kdm5c,Max,Pcgf6,Rara,Rif1,Rnf2,Rybp,Uhrf1,Zfp281
GO:0045892	17	74	1136	23679	5.77e-08	21	4.01e-06	4.79	negative_regulation_of_transcription_DNAtemplated	Ccnd3,Dnmt1,E2f4,E2f6,Ehmt1,Ehmt2,Kdm5c,Max,Nacc1,Pcgf6,Rara,Rif1,Rnf2,Rybp,Smarce1,Uhrf1,Zfp281
GO:1903507	17	74	1140	23679	6.07e-08	22	4.03e-06	4.77	negative_regulation_of_nucleic_acidtemplated_transcription	Ccnd3,Dnmt1,E2f4,E2f6,Ehmt1,Ehmt2,Kdm5c,Max,Nacc1,Pcgf6,Rara,Rif1,Rnf2,Rybp,Smarce1,Uhrf1,Zfp281
GO:1902679	17	74	1141	23679	6.14e-08	23	3.9e-06	4.77	negative_regulation_of_RNA_biosynthetic_process	Ccnd3,Dnmt1,E2f4,E2f6,Ehmt1,Ehmt2,Kdm5c,Max,Nacc1,Pcgf6,Rara,Rif1,Rnf2,Rybp,Smarce1,Uhrf1,Zfp281
GO:0016043	36	74	4899	23679	7.6e-08	24	4.63e-06	2.35	cellular_component_organization	Ahctf1,Bag4,Chp1,Dnmt1,E2f4,Ehmt1,Ehmt2,Fech,Fryl,Grb2,H2afz,H3f3b,Hist1h3g,Hist1h3h,Kdm5c,Max,Meaf6,Mrpl39,Mrto4,Myof,Nacc1,Ndufs1,Nptx2,Oip5,Pcgf6,Pes1,Rif1,Rnf2,Rybp,Sfswap,Smarce1,Tppp3,Uhrf1,Uqcrh,Usp7,Zfp462
GO:0060255	38	74	5436	23679	9.59e-08	25	5.6e-06	2.24	regulation_of_macromolecule_metabolic_process	Ahctf1,Bag4,Ccnd3,Chp1,Cnot8,Dcp2,Dcun1d5,Dnmt1,E2f4,E2f6,Ehmt1,Ehmt2,Fech,Grb2,H2afz,Hist1h3g,Hist1h3h,Kdm5c,Max,Mettl14,Mga,Mrto4,Nacc1,Ncl,Pcgf6,Rara,Rif1,Rnf2,Rybp,Sfswap,Smarce1,Tfdp1,Tipin,Uhrf1,Usp7,Zfp281,Zfp462,Zfp593
GO:0071840	36	74	4980	23679	1.18e-07	26	6.6e-06	2.31	cellular_component_organization_or_biogenesis	Ahctf1,Bag4,Chp1,Dnmt1,E2f4,Ehmt1,Ehmt2,Fech,Fryl,Grb2,H2afz,H3f3b,Hist1h3g,Hist1h3h,Kdm5c,Max,Meaf6,Mrpl39,Mrto4,Myof,Nacc1,Ndufs1,Nptx2,Oip5,Pcgf6,Pes1,Rif1,Rnf2,Rybp,Sfswap,Smarce1,Tppp3,Uhrf1,Uqcrh,Usp7,Zfp462
GO:0006355	26	74	2765	23679	1.18e-07	27	6.36e-06	3.01	regulation_of_transcription_DNAtemplated	Ahctf1,Ccnd3,Chp1,Dnmt1,E2f4,E2f6,Ehmt1,Ehmt2,H2afz,Kdm5c,Max,Mga,Nacc1,Ncl,Pcgf6,Rara,Rif1,Rnf2,Rybp,Smarce1,Tfdp1,Uhrf1,Usp7,Zfp281,Zfp462,Zfp593
GO:1903506	26	74	2772	23679	1.24e-07	28	6.46e-06	3	regulation_of_nucleic_acidtemplated_transcription	Ahctf1,Ccnd3,Chp1,Dnmt1,E2f4,E2f6,Ehmt1,Ehmt2,H2afz,Kdm5c,Max,Mga,Nacc1,Ncl,Pcgf6,Rara,Rif1,Rnf2,Rybp,Smarce1,Tfdp1,Uhrf1,Usp7,Zfp281,Zfp462,Zfp593
GO:2001141	26	74	2780	23679	1.31e-07	29	6.6e-06	2.99	regulation_of_RNA_biosynthetic_process	Ahctf1,Ccnd3,Chp1,Dnmt1,E2f4,E2f6,Ehmt1,Ehmt2,H2afz,Kdm5c,Max,Mga,Nacc1,Ncl,Pcgf6,Rara,Rif1,Rnf2,Rybp,Smarce1,Tfdp1,Uhrf1,Usp7,Zfp281,Zfp462,Zfp593
GO:0044237	41	74	6303	23679	1.49e-07	30	7.28e-06	2.08	cellular_metabolic_process	Adat1,Ahcy,Ccnd3,Cdc25a,Cmas,Cnot8,Cops3,Dcp2,Dcun1d5,Dnmt1,Dohh,Ehmt1,Ehmt2,Ei24,Fech,Gcdh,Grb2,Gss,Hacd3,Ints2,Kdm5c,Meaf6,Mettl14,Mrpl39,Mrto4,Myof,Naa20,Naa25,Ndufs1,Pcgf6,Pes1,Rara,Rif1,Rnf2,Rybp,Sfswap,Tipin,Tsen54,Uhrf1,Uqcrh,Usp7
GO:0009987	65	74	14255	23679	1.58e-07	31	7.43e-06	1.46	cellular_process	Adat1,Ahctf1,Ahcy,Bag4,Btbd1,Ccnd3,Ccndbp1,Cdc25a,Chp1,Cmas,Cnot8,Cops3,Dcp2,Dcun1d5,Dnmt1,Dohh,E2f4,E2f6,Ehmt1,Ehmt2,Ei24,Fech,Foxn2,Fryl,Gcdh,Grb2,Gss,H2afz,H3f3b,Hacd3,Hist1h3g,Hist1h3h,Ints2,Kdm5c,Max,Meaf6,Mettl14,Mga,Mrpl39,Mrto4,Myof,Naa20,Naa25,Nacc1,Ncl,Ndufs1,Nptx2,Oip5,Pcgf6,Pes1,Rara,Rif1,Rnf2,Rybp,Sfswap,Smarce1,Tfdp1,Tipin,Tppp3,Tsen54,Uhrf1,Uqcrh,Usp7,Zfp281,Zfp462
GO:0006807	38	74	5712	23679	3.75e-07	32	1.71e-05	2.13	nitrogen_compound_metabolic_process	Adat1,Ahcy,Ccnd3,Cdc25a,Cmas,Cnot8,Cops3,Dcp2,Dcun1d5,Dnmt1,Dohh,Ehmt1,Ehmt2,Fech,Gcdh,Gss,Hacd3,Ints2,Kdm5c,Meaf6,Mettl14,Mrpl39,Mrto4,Naa20,Naa25,Ndufs1,Pcgf6,Pes1,Pitrm1,Rara,Rif1,Rnf2,Rybp,Sfswap,Tipin,Tsen54,Uhrf1,Usp7
GO:0006357	21	74	1971	23679	3.86e-07	33	1.71e-05	3.41	regulation_of_transcription_by_RNA_polymerase_II	Ccnd3,Dnmt1,E2f4,E2f6,Ehmt1,Ehmt2,H2afz,Kdm5c,Max,Mga,Ncl,Pcgf6,Rara,Rif1,Rnf2,Rybp,Tfdp1,Uhrf1,Zfp281,Zfp462,Zfp593
GO:0016570	9	74	319	23679	6.69e-07	34	2.88e-05	9.03	histone_modification	Ehmt1,Ehmt2,Kdm5c,Meaf6,Pcgf6,Rnf2,Rybp,Uhrf1,Usp7
GO:0016569	9	74	328	23679	8.44e-07	35	3.52e-05	8.78	covalent_chromatin_modification	Ehmt1,Ehmt2,Kdm5c,Meaf6,Pcgf6,Rnf2,Rybp,Uhrf1,Usp7
GO:0019222	38	74	5897	23679	8.85e-07	36	3.59e-05	2.06	regulation_of_metabolic_process	Ahctf1,Bag4,Ccnd3,Chp1,Cnot8,Dcp2,Dcun1d5,Dnmt1,E2f4,E2f6,Ehmt1,Ehmt2,Fech,Grb2,H2afz,Hist1h3g,Hist1h3h,Kdm5c,Max,Mettl14,Mga,Mrto4,Nacc1,Ncl,Pcgf6,Rara,Rif1,Rnf2,Rybp,Sfswap,Smarce1,Tfdp1,Tipin,Uhrf1,Usp7,Zfp281,Zfp462,Zfp593
GO:0046483	22	74	2299	23679	1.17e-06	37	4.64e-05	3.06	heterocycle_metabolic_process	Adat1,Ahcy,Cmas,Cnot8,Dcp2,Dnmt1,Ehmt1,Ehmt2,Fech,Gcdh,Ints2,Mettl14,Mrto4,Ndufs1,Pcgf6,Pes1,Rif1,Sfswap,Tipin,Tsen54,Uhrf1,Usp7
GO:0051171	34	74	5006	23679	1.59e-06	38	6.13e-05	2.17	regulation_of_nitrogen_compound_metabolic_process	Ahctf1,Bag4,Ccnd3,Chp1,Cnot8,Dcp2,Dcun1d5,Dnmt1,E2f4,E2f6,Ehmt1,Ehmt2,Fech,Grb2,H2afz,Kdm5c,Max,Mettl14,Mga,Nacc1,Ncl,Pcgf6,Rara,Rif1,Rnf2,Rybp,Sfswap,Smarce1,Tfdp1,Uhrf1,Usp7,Zfp281,Zfp462,Zfp593
GO:0010216	3	74	8	23679	1.62e-06	39	6.08e-05	119.99	maintenance_of_DNA_methylation	Dnmt1,Uhrf1,Usp7
GO:0006139	21	74	2163	23679	1.76e-06	40	6.44e-05	3.11	nucleobasecontaining_compound_metabolic_process	Adat1,Ahcy,Cmas,Cnot8,Dcp2,Dnmt1,Ehmt1,Ehmt2,Gcdh,Ints2,Mettl14,Mrto4,Ndufs1,Pcgf6,Pes1,Rif1,Sfswap,Tipin,Tsen54,Uhrf1,Usp7
GO:0034641	24	74	2763	23679	1.85e-06	41	6.6e-05	2.78	cellular_nitrogen_compound_metabolic_process	Adat1,Ahcy,Cmas,Cnot8,Dcp2,Dnmt1,Ehmt1,Ehmt2,Fech,Gcdh,Gss,Ints2,Mettl14,Mrpl39,Mrto4,Ndufs1,Pcgf6,Pes1,Rif1,Sfswap,Tipin,Tsen54,Uhrf1,Usp7
GO:0006725	22	74	2364	23679	1.87e-06	42	6.52e-05	2.98	cellular_aromatic_compound_metabolic_process	Adat1,Ahcy,Cmas,Cnot8,Dcp2,Dnmt1,Ehmt1,Ehmt2,Fech,Gcdh,Ints2,Mettl14,Mrto4,Ndufs1,Pcgf6,Pes1,Rif1,Sfswap,Tipin,Tsen54,Uhrf1,Usp7
GO:0010390	4	74	30	23679	2.26e-06	43	7.69e-05	42.66	histone_monoubiquitination	Pcgf6,Rnf2,Rybp,Uhrf1
GO:0008152	42	74	7213	23679	2.35e-06	44	7.8e-05	1.86	metabolic_process	Adat1,Ahcy,Ccnd3,Cdc25a,Cmas,Cnot8,Cops3,Dcp2,Dcun1d5,Dnmt1,Dohh,Ehmt1,Ehmt2,Ei24,Fech,Gcdh,Grb2,Gss,Hacd3,Ints2,Kdm5c,Meaf6,Mettl14,Mrpl39,Mrto4,Myof,Naa20,Naa25,Ndufs1,Pcgf6,Pes1,Pitrm1,Rara,Rif1,Rnf2,Rybp,Sfswap,Tipin,Tsen54,Uhrf1,Uqcrh,Usp7
GO:0031323	35	74	5353	23679	2.49e-06	45	8.1e-05	2.09	regulation_of_cellular_metabolic_process	Ahctf1,Bag4,Ccnd3,Chp1,Cnot8,Dcp2,Dcun1d5,Dnmt1,E2f4,E2f6,Ehmt1,Ehmt2,Fech,Grb2,H2afz,Kdm5c,Max,Mettl14,Mga,Nacc1,Ncl,Pcgf6,Rara,Rif1,Rnf2,Rybp,Sfswap,Smarce1,Tfdp1,Tipin,Uhrf1,Usp7,Zfp281,Zfp462,Zfp593
GO:0071704	40	74	6694	23679	2.72e-06	46	8.65e-05	1.91	organic_substance_metabolic_process	Adat1,Ahcy,Ccnd3,Cdc25a,Cmas,Cnot8,Cops3,Dcp2,Dcun1d5,Dnmt1,Dohh,Ehmt1,Ehmt2,Fech,Gcdh,Grb2,Gss,Hacd3,Ints2,Kdm5c,Meaf6,Mettl14,Mrpl39,Mrto4,Myof,Naa20,Naa25,Ndufs1,Pcgf6,Pes1,Pitrm1,Rara,Rif1,Rnf2,Rybp,Sfswap,Tipin,Tsen54,Uhrf1,Usp7
GO:0080090	34	74	5160	23679	3.27e-06	47	0.000102	2.11	regulation_of_primary_metabolic_process	Ahctf1,Bag4,Ccnd3,Chp1,Cnot8,Dcp2,Dcun1d5,Dnmt1,E2f4,E2f6,Ehmt1,Ehmt2,Fech,Grb2,H2afz,Kdm5c,Max,Mettl14,Mga,Nacc1,Ncl,Pcgf6,Rara,Rif1,Rnf2,Rybp,Sfswap,Smarce1,Tfdp1,Uhrf1,Usp7,Zfp281,Zfp462,Zfp593
GO:0043170	33	74	5059	23679	6.43e-06	48	0.000196	2.09	macromolecule_metabolic_process	Adat1,Ccnd3,Cdc25a,Cnot8,Cops3,Dcp2,Dcun1d5,Dnmt1,Dohh,Ehmt1,Ehmt2,Grb2,Hacd3,Ints2,Kdm5c,Meaf6,Mettl14,Mrpl39,Mrto4,Naa20,Naa25,Pcgf6,Pes1,Pitrm1,Rara,Rif1,Rnf2,Rybp,Sfswap,Tipin,Tsen54,Uhrf1,Usp7
GO:1901360	22	74	2564	23679	7.12e-06	49	0.000212	2.75	organic_cyclic_compound_metabolic_process	Adat1,Ahcy,Cmas,Cnot8,Dcp2,Dnmt1,Ehmt1,Ehmt2,Fech,Gcdh,Ints2,Mettl14,Mrto4,Ndufs1,Pcgf6,Pes1,Rif1,Sfswap,Tipin,Tsen54,Uhrf1,Usp7
GO:0016574	4	74	40	23679	7.37e-06	50	0.000215	32	histone_ubiquitination	Pcgf6,Rnf2,Rybp,Uhrf1
GO:0007049	12	74	818	23679	8.18e-06	51	0.000234	4.69	cell_cycle	Ahctf1,Ccnd3,Ccndbp1,Cdc25a,E2f4,E2f6,Oip5,Rif1,Rnf2,Tfdp1,Tipin,Uhrf1
GO:0044238	37	74	6293	23679	1.42e-05	52	0.0004	1.88	primary_metabolic_process	Adat1,Ahcy,Cdc25a,Cmas,Cnot8,Cops3,Dcp2,Dcun1d5,Dnmt1,Dohh,Ehmt1,Ehmt2,Fech,Gcdh,Hacd3,Ints2,Kdm5c,Meaf6,Mettl14,Mrpl39,Mrto4,Myof,Naa20,Naa25,Ndufs1,Pcgf6,Pes1,Pitrm1,Rara,Rif1,Rnf2,Rybp,Sfswap,Tipin,Tsen54,Uhrf1,Usp7
GO:0048523	30	74	4574	23679	2.03e-05	53	0.000561	2.1	negative_regulation_of_cellular_process	Bag4,Ccnd3,Chp1,Cnot8,Dcp2,Dnmt1,E2f4,E2f6,Ehmt1,Ehmt2,Ei24,H3f3b,Kdm5c,Max,Mettl14,Nacc1,Ncl,Pcgf6,Rara,Rif1,Rnf2,Rybp,Sfswap,Smarce1,Tes,Tfdp1,Tipin,Uhrf1,Usp7,Zfp281
GO:0035518	3	74	18	23679	2.31e-05	54	0.000625	53.33	histone_H2A_monoubiquitination	Pcgf6,Rnf2,Rybp
GO:0010424	2	74	3	23679	2.88e-05	55	0.000766	213.32	DNA_methylation_on_cytosine_within_a_CG_sequence	Dnmt1,Ehmt2
GO:0048519	32	74	5163	23679	2.95e-05	56	0.000769	1.98	negative_regulation_of_biological_process	Bag4,Ccnd3,Chp1,Cnot8,Cuedc2,Dcp2,Dnmt1,E2f4,E2f6,Ehmt1,Ehmt2,Ei24,H3f3b,Kdm5c,Max,Mettl14,Mrto4,Nacc1,Ncl,Pcgf6,Rara,Rif1,Rnf2,Rybp,Sfswap,Smarce1,Tes,Tfdp1,Tipin,Uhrf1,Usp7,Zfp281
GO:0006513	4	74	62	23679	4.27e-05	57	0.0011	20.64	protein_monoubiquitination	Pcgf6,Rnf2,Rybp,Uhrf1
GO:0033522	3	74	23	23679	4.96e-05	58	0.00125	41.74	histone_H2A_ubiquitination	Pcgf6,Rnf2,Rybp
GO:0065003	14	74	1333	23679	5.69e-05	59	0.00141	3.36	proteincontaining_complex_assembly	Ahctf1,Bag4,Chp1,Fech,Grb2,Hist1h3g,Hist1h3h,Max,Mrto4,Nacc1,Oip5,Sfswap,Tppp3,Uqcrh
GO:0043933	15	74	1516	23679	5.87e-05	60	0.00143	3.17	proteincontaining_complex_subunit_organization	Ahctf1,Bag4,Chp1,Fech,Grb2,Hist1h3g,Hist1h3h,Max,Mrto4,Nacc1,Oip5,Sfswap,Smarce1,Tppp3,Uqcrh
GO:0031325	23	74	3158	23679	5.96e-05	61	0.00143	2.33	positive_regulation_of_cellular_metabolic_process	Bag4,Ccnd3,Chp1,Cnot8,Dcun1d5,Dnmt1,E2f4,E2f6,Grb2,H2afz,Max,Mettl14,Mga,Ncl,Rara,Rif1,Rybp,Tfdp1,Uhrf1,Usp7,Zfp281,Zfp462,Zfp593
GO:0044260	26	74	3891	23679	7.15e-05	62	0.00168	2.14	cellular_macromolecule_metabolic_process	Cdc25a,Cnot8,Cops3,Dcp2,Dcun1d5,Dnmt1,Dohh,Ehmt1,Ehmt2,Grb2,Hacd3,Kdm5c,Meaf6,Mettl14,Mrpl39,Mrto4,Naa20,Naa25,Pcgf6,Rara,Rif1,Rnf2,Rybp,Tipin,Uhrf1,Usp7
GO:0090304	16	74	1732	23679	7.24e-05	63	0.00168	2.96	nucleic_acid_metabolic_process	Adat1,Cnot8,Dcp2,Dnmt1,Ehmt1,Ehmt2,Ints2,Mettl14,Mrto4,Pes1,Rif1,Sfswap,Tipin,Tsen54,Uhrf1,Usp7
GO:0051173	22	74	2995	23679	8.07e-05	64	0.00184	2.35	positive_regulation_of_nitrogen_compound_metabolic_process	Bag4,Ccnd3,Chp1,Cnot8,Dcun1d5,Dnmt1,E2f4,E2f6,H2afz,Max,Mettl14,Mga,Ncl,Rara,Rif1,Rybp,Tfdp1,Uhrf1,Usp7,Zfp281,Zfp462,Zfp593
GO:0051570	3	74	27	23679	8.12e-05	65	0.00183	35.55	regulation_of_histone_H3K9_methylation	Dnmt1,Ehmt2,Rif1
GO:0009893	24	74	3451	23679	8.17e-05	66	0.00181	2.23	positive_regulation_of_metabolic_process	Bag4,Ccnd3,Chp1,Cnot8,Dcun1d5,Dnmt1,E2f4,E2f6,Ehmt1,Grb2,H2afz,Max,Mettl14,Mga,Ncl,Rara,Rif1,Rybp,Tfdp1,Uhrf1,Usp7,Zfp281,Zfp462,Zfp593
GO:0045935	16	74	1771	23679	9.41e-05	67	0.00205	2.89	positive_regulation_of_nucleobasecontaining_compound_metabolic_process	Cnot8,E2f4,E2f6,H2afz,Max,Mettl14,Mga,Ncl,Rara,Rif1,Rybp,Tfdp1,Usp7,Zfp281,Zfp462,Zfp593
GO:0006333	4	74	78	23679	0.000105226	68	0.00226	16.41	chromatin_assembly_or_disassembly	H3f3b,Hist1h3g,Hist1h3h,Oip5
GO:0043412	19	74	2436	23679	0.000131359	69	0.00278	2.5	macromolecule_modification	Cdc25a,Cops3,Dcun1d5,Dnmt1,Dohh,Ehmt1,Ehmt2,Hacd3,Kdm5c,Meaf6,Mettl14,Naa20,Naa25,Pcgf6,Rara,Rnf2,Rybp,Uhrf1,Usp7
GO:0010604	22	74	3177	23679	0.00019342	70	0.00404	2.22	positive_regulation_of_macromolecule_metabolic_process	Bag4,Ccnd3,Chp1,Cnot8,Dcun1d5,Dnmt1,E2f4,E2f6,H2afz,Max,Mettl14,Mga,Ncl,Rara,Rif1,Rybp,Tfdp1,Uhrf1,Usp7,Zfp281,Zfp462,Zfp593
GO:0051291	5	74	170	23679	0.000194157	71	0.004	9.41	protein_heterooligomerization	Bag4,Grb2,Hist1h3g,Hist1h3h,Uqcrh
GO:0017196	2	74	7	23679	0.000200291	72	0.00406	91.42	Nterminal_peptidylmethionine_acetylation	Naa20,Naa25
GO:0022607	17	74	2142	23679	0.000263453	73	0.00527	2.54	cellular_component_assembly	Ahctf1,Bag4,Chp1,E2f4,Ehmt2,Fech,Grb2,H3f3b,Hist1h3g,Hist1h3h,Max,Mrto4,Nacc1,Oip5,Sfswap,Tppp3,Uqcrh
GO:0032776	2	74	8	23679	0.000266513	74	0.00526	80	DNA_methylation_on_cytosine	Dnmt1,Ehmt2
GO:0090317	3	74	42	23679	0.000308136	75	0.006	22.86	negative_regulation_of_intracellular_protein_transport	Bag4,Chp1,Ei24
GO:0036353	2	74	9	23679	0.000341966	76	0.00657	71.11	histone_H2AK119_monoubiquitination	Pcgf6,Rnf2
GO:0006305	3	74	46	23679	0.000403812	77	0.00766	20.87	DNA_alkylation	Dnmt1,Ehmt1,Ehmt2
GO:0006306	3	74	46	23679	0.000403812	78	0.00756	20.87	DNA_methylation	Dnmt1,Ehmt1,Ehmt2
GO:0006402	4	74	112	23679	0.000422929	79	0.00782	11.43	mRNA_catabolic_process	Cnot8,Dcp2,Mettl14,Mrto4
GO:0051254	14	74	1622	23679	0.000441465	80	0.00806	2.76	positive_regulation_of_RNA_metabolic_process	Cnot8,E2f4,E2f6,H2afz,Max,Mettl14,Mga,Ncl,Rara,Rybp,Tfdp1,Zfp281,Zfp462,Zfp593
GO:0006464	17	74	2261	23679	0.000495953	81	0.00895	2.41	cellular_protein_modification_process	Cdc25a,Cops3,Dcun1d5,Dohh,Ehmt1,Ehmt2,Hacd3,Kdm5c,Meaf6,Naa20,Naa25,Pcgf6,Rara,Rnf2,Rybp,Uhrf1,Usp7
GO:0036211	17	74	2261	23679	0.000495953	82	0.00884	2.41	protein_modification_process	Cdc25a,Cops3,Dcun1d5,Dohh,Ehmt1,Ehmt2,Hacd3,Kdm5c,Meaf6,Naa20,Naa25,Pcgf6,Rara,Rnf2,Rybp,Uhrf1,Usp7
GO:0018027	2	74	11	23679	0.000520336	83	0.00916	58.18	peptidyllysine_dimethylation	Ehmt1,Ehmt2
GO:0018206	2	74	11	23679	0.000520336	84	0.00905	58.18	peptidylmethionine_modification	Naa20,Naa25
GO:0031055	2	74	11	23679	0.000520336	85	0.00894	58.18	chromatin_remodeling_at_centromere	H3f3b,Oip5
GO:0009566	4	74	123	23679	0.000602437	86	0.0102	10.41	fertilization	Aaas,Ehmt2,H3f3b,Spag1
GO:0050794	48	74	10772	23679	0.000605084	87	0.0102	1.43	regulation_of_cellular_process	Ahctf1,Bag4,Ccnd3,Ccndbp1,Cdc25a,Chp1,Cnot8,Dcp2,Dcun1d5,Ddx42,Dnmt1,E2f4,E2f6,Ehmt1,Ehmt2,Ei24,Fech,Grb2,H2afz,H3f3b,Hacd3,Hist1h3g,Hist1h3h,Kdm5c,Max,Mettl14,Mga,Myof,Nacc1,Ncl,Nptx2,Pcgf6,Pes1,Rara,Rif1,Rnf2,Rybp,Sfswap,Smarce1,Tes,Tfdp1,Tipin,Tppp3,Uhrf1,Usp7,Zfp281,Zfp462,Zfp593
GO:0000083	2	74	12	23679	0.00062314	88	0.0103	53.33	regulation_of_transcription_involved_in_G1S_transition_of_mitotic_cell_cycle	E2f4,E2f6
GO:0034655	5	74	223	23679	0.000673025	89	0.011	7.17	nucleobasecontaining_compound_catabolic_process	Ahcy,Cnot8,Dcp2,Mettl14,Mrto4
GO:0006338	4	74	129	23679	0.000720334	90	0.0117	9.92	chromatin_remodeling	H3f3b,Kdm5c,Oip5,Smarce1
GO:0051726	10	74	950	23679	0.000721626	91	0.0116	3.37	regulation_of_cell_cycle	Ahctf1,Ccnd3,Ccndbp1,Cdc25a,E2f4,E2f6,Pes1,Rara,Tfdp1,Tipin
GO:0050789	50	74	11519	23679	0.000767219	92	0.0122	1.39	regulation_of_biological_process	Ahctf1,Bag4,Ccnd3,Ccndbp1,Cdc25a,Chp1,Cnot8,Cuedc2,Dcp2,Dcun1d5,Ddx42,Dnmt1,E2f4,E2f6,Ehmt1,Ehmt2,Ei24,Fech,Grb2,H2afz,H3f3b,Hacd3,Hist1h3g,Hist1h3h,Kdm5c,Max,Mettl14,Mga,Mrto4,Myof,Nacc1,Ncl,Nptx2,Pcgf6,Pes1,Rara,Rif1,Rnf2,Rybp,Sfswap,Smarce1,Tes,Tfdp1,Tipin,Tppp3,Uhrf1,Usp7,Zfp281,Zfp462,Zfp593
GO:0034728	4	74	134	23679	0.000830355	93	0.013	9.55	nucleosome_organization	Hist1h3g,Hist1h3h,Oip5,Smarce1
GO:0044728	3	74	59	23679	0.000839988	94	0.0131	16.27	DNA_methylation_or_demethylation	Dnmt1,Ehmt1,Ehmt2
GO:0017148	4	74	135	23679	0.000853703	95	0.0131	9.48	negative_regulation_of_translation	Cnot8,Mettl14,Ncl,Rara
GO:0042308	2	74	14	23679	0.000855706	96	0.013	45.71	negative_regulation_of_protein_import_into_nucleus	Chp1,Ei24
GO:0046500	2	74	14	23679	0.000855706	97	0.0129	45.71	Sadenosylmethionine_metabolic_process	Ahcy,Dnmt1
GO:1904590	2	74	14	23679	0.000855706	98	0.0128	45.71	negative_regulation_of_protein_import	Chp1,Ei24
GO:0006401	4	74	137	23679	0.000901783	99	0.0133	9.34	RNA_catabolic_process	Cnot8,Dcp2,Mettl14,Mrto4
GO:0009411	4	74	137	23679	0.000901783	100	0.0132	9.34	response_to_UV	Cdc25a,Ei24,Fech,Tipin
GO:1901564	25	74	4290	23679	0.000909956	101	0.0132	1.86	organonitrogen_compound_metabolic_process	Ahcy,Ccnd3,Cdc25a,Cops3,Dcun1d5,Dohh,Ehmt1,Ehmt2,Fech,Gcdh,Gss,Hacd3,Kdm5c,Meaf6,Mrpl39,Naa20,Naa25,Ndufs1,Pcgf6,Pitrm1,Rara,Rnf2,Rybp,Uhrf1,Usp7
GO:0051052	6	74	362	23679	0.000946512	102	0.0136	5.3	regulation_of_DNA_metabolic_process	Dcp2,Dnmt1,Ehmt2,Rif1,Tfdp1,Usp7
GO:0044267	18	74	2632	23679	0.00101137	103	0.0143	2.19	cellular_protein_metabolic_process	Cdc25a,Cops3,Dcun1d5,Dohh,Ehmt1,Ehmt2,Hacd3,Kdm5c,Meaf6,Mrpl39,Naa20,Naa25,Pcgf6,Rara,Rnf2,Rybp,Uhrf1,Usp7
GO:1903311	5	74	252	23679	0.0011626	104	0.0163	6.35	regulation_of_mRNA_metabolic_process	Bag4,Cnot8,Dcp2,Mettl14,Sfswap
GO:0032387	3	74	66	23679	0.00116401	105	0.0162	14.54	negative_regulation_of_intracellular_transport	Bag4,Chp1,Ei24
GO:0006474	2	74	17	23679	0.00127112	106	0.0175	37.65	Nterminal_protein_amino_acid_acetylation	Naa20,Naa25
GO:0045944	11	74	1211	23679	0.00129255	107	0.0176	2.91	positive_regulation_of_transcription_by_RNA_polymerase_II	E2f4,E2f6,H2afz,Max,Mga,Ncl,Rara,Tfdp1,Zfp281,Zfp462,Zfp593
GO:0034249	4	74	152	23679	0.00132502	108	0.0179	8.42	negative_regulation_of_cellular_amide_metabolic_process	Cnot8,Mettl14,Ncl,Rara
GO:0044270	5	74	261	23679	0.00135775	109	0.0182	6.13	cellular_nitrogen_compound_catabolic_process	Ahcy,Cnot8,Dcp2,Mettl14,Mrto4
GO:0065007	51	74	12120	23679	0.00146933	110	0.0195	1.35	biological_regulation	Ahctf1,Bag4,Ccnd3,Ccndbp1,Cdc25a,Chp1,Cnot8,Cuedc2,Dcp2,Dcun1d5,Ddx42,Dnmt1,E2f4,E2f6,Ehmt1,Ehmt2,Ei24,Fech,Grb2,H2afz,H3f3b,Hacd3,Hist1h3g,Hist1h3h,Kdm5c,Max,Mettl14,Mga,Mrto4,Myof,Nacc1,Ncl,Ndufs1,Nptx2,Pcgf6,Pes1,Rara,Rif1,Rnf2,Rybp,Sfswap,Smarce1,Tes,Tfdp1,Tipin,Tppp3,Uhrf1,Usp7,Zfp281,Zfp462,Zfp593
GO:0046700	5	74	267	23679	0.00150065	111	0.0198	5.99	heterocycle_catabolic_process	Ahcy,Cnot8,Dcp2,Mettl14,Mrto4
GO:0006304	3	74	73	23679	0.00155756	112	0.0203	13.15	DNA_modification	Dnmt1,Ehmt1,Ehmt2
GO:0031060	3	74	73	23679	0.00155756	113	0.0201	13.15	regulation_of_histone_methylation	Dnmt1,Ehmt2,Rif1
GO:0019439	5	74	281	23679	0.00187692	114	0.0241	5.69	aromatic_compound_catabolic_process	Ahcy,Cnot8,Dcp2,Mettl14,Mrto4
GO:0046823	2	74	22	23679	0.00213732	115	0.0272	29.09	negative_regulation_of_nucleocytoplasmic_transport	Chp1,Ei24
GO:0022008	3	74	82	23679	0.00217368	116	0.0274	11.71	neurogenesis	Btbd1,Mettl14,Smarce1
GO:0071824	4	74	176	23679	0.00226391	117	0.0283	7.27	proteinDNA_complex_subunit_organization	Hist1h3g,Hist1h3h,Oip5,Smarce1
GO:0006997	3	74	84	23679	0.00232832	118	0.0288	11.43	nucleus_organization	Ahctf1,H3f3b,Pes1
GO:0070647	7	74	586	23679	0.00235686	119	0.0289	3.82	protein_modification_by_small_protein_conjugation_or_removal	Cops3,Dcun1d5,Pcgf6,Rnf2,Rybp,Uhrf1,Usp7
GO:0051259	7	74	588	23679	0.00240216	120	0.0292	3.81	protein_complex_oligomerization	Bag4,Chp1,Grb2,Hist1h3g,Hist1h3h,Nacc1,Uqcrh
GO:0045893	12	74	1521	23679	0.00253567	121	0.0306	2.52	positive_regulation_of_transcription_DNAtemplated	E2f4,E2f6,H2afz,Max,Mga,Ncl,Rara,Rybp,Tfdp1,Zfp281,Zfp462,Zfp593
GO:1903508	12	74	1524	23679	0.00257722	122	0.0309	2.52	positive_regulation_of_nucleic_acidtemplated_transcription	E2f4,E2f6,H2afz,Max,Mga,Ncl,Rara,Rybp,Tfdp1,Zfp281,Zfp462,Zfp593
GO:1902680	12	74	1525	23679	0.00259119	123	0.0308	2.52	positive_regulation_of_RNA_biosynthetic_process	E2f4,E2f6,H2afz,Max,Mga,Ncl,Rara,Rybp,Tfdp1,Zfp281,Zfp462,Zfp593
GO:0000956	3	74	88	23679	0.00265765	124	0.0313	10.91	nucleartranscribed_mRNA_catabolic_process	Cnot8,Dcp2,Mrto4
GO:0048522	28	74	5424	23679	0.00270146	125	0.0316	1.65	positive_regulation_of_cellular_process	Bag4,Ccnd3,Cdc25a,Chp1,Cnot8,Dcun1d5,Dnmt1,E2f4,E2f6,Ei24,Grb2,H2afz,Max,Mettl14,Mga,Nacc1,Ncl,Rara,Rif1,Rybp,Tfdp1,Tipin,Tppp3,Uhrf1,Usp7,Zfp281,Zfp462,Zfp593
GO:1901361	5	74	311	23679	0.00291011	126	0.0337	5.14	organic_cyclic_compound_catabolic_process	Ahcy,Cnot8,Dcp2,Mettl14,Mrto4
GO:0006259	7	74	611	23679	0.00297308	127	0.0342	3.67	DNA_metabolic_process	Dnmt1,Ehmt1,Ehmt2,Rif1,Tipin,Uhrf1,Usp7
GO:0031365	2	74	26	23679	0.00298285	128	0.034	24.61	Nterminal_protein_amino_acid_modification	Naa20,Naa25
GO:0006055	1	74	1	23679	0.00312513	129	0.0354	319.99	CMPNacetylneuraminate_biosynthetic_process	Cmas
GO:0009589	1	74	1	23679	0.00312513	130	0.0351	319.99	detection_of_UV	Fech
GO:0019510	1	74	1	23679	0.00312513	131	0.0349	319.99	Sadenosylhomocysteine_catabolic_process	Ahcy
GO:0036166	1	74	1	23679	0.00312513	132	0.0346	319.99	phenotypic_switching	Ehmt2
GO:0060010	1	74	1	23679	0.00312513	133	0.0343	319.99	Sertoli_cell_fate_commitment	Rara
GO:2001144	1	74	1	23679	0.00312513	134	0.0341	319.99	regulation_of_phosphatidylinositol345trisphosphate_5phosphatase_activity	Bag4
GO:2001145	1	74	1	23679	0.00312513	135	0.0338	319.99	negative_regulation_of_phosphatidylinositol345trisphosphate_5phosphatase_activity	Bag4
GO:0010608	6	74	459	23679	0.00313066	136	0.0336	4.18	posttranscriptional_regulation_of_gene_expression	Cnot8,Dcp2,Fech,Mettl14,Ncl,Rara
GO:0060968	3	74	94	23679	0.00320325	137	0.0342	10.21	regulation_of_gene_silencing	Dnmt1,Hist1h3g,Hist1h3h
GO:0010557	13	74	1779	23679	0.00323707	138	0.0343	2.34	positive_regulation_of_macromolecule_biosynthetic_process	Chp1,E2f4,E2f6,H2afz,Max,Mga,Ncl,Rara,Rybp,Tfdp1,Zfp281,Zfp462,Zfp593
GO:0032268	16	74	2465	23679	0.00346484	139	0.0364	2.08	regulation_of_cellular_protein_metabolic_process	Bag4,Ccnd3,Chp1,Cnot8,Dcun1d5,Dnmt1,Ehmt2,Fech,Grb2,Mettl14,Ncl,Rara,Rif1,Rybp,Uhrf1,Usp7
GO:0006334	3	74	97	23679	0.00349992	140	0.0365	9.9	nucleosome_assembly	Hist1h3g,Hist1h3h,Oip5
GO:0006417	5	74	326	23679	0.00355799	141	0.0369	4.91	regulation_of_translation	Cnot8,Fech,Mettl14,Ncl,Rara
GO:1900181	2	74	29	23679	0.00370378	142	0.0381	22.07	negative_regulation_of_protein_localization_to_nucleus	Chp1,Ei24
GO:0034470	5	74	331	23679	0.00379532	143	0.0388	4.83	ncRNA_processing	Adat1,Ints2,Mrto4,Pes1,Tsen54
GO:0051569	2	74	30	23679	0.00396034	144	0.0402	21.33	regulation_of_histone_H3K4_methylation	Dnmt1,Ehmt2
GO:0006335	2	74	31	23679	0.00422494	145	0.0426	20.64	DNA_replicationdependent_nucleosome_assembly	Hist1h3g,Hist1h3h
GO:0034723	2	74	31	23679	0.00422494	146	0.0423	20.64	DNA_replicationdependent_nucleosome_organization	Hist1h3g,Hist1h3h
GO:0044030	2	74	31	23679	0.00422494	147	0.042	20.64	regulation_of_DNA_methylation	Dnmt1,Ehmt2
GO:0048518	30	74	6144	23679	0.00425367	148	0.042	1.56	positive_regulation_of_biological_process	Bag4,Ccnd3,Cdc25a,Chp1,Cnot8,Dcun1d5,Dnmt1,E2f4,E2f6,Ehmt1,Ei24,Grb2,H2afz,Hacd3,Max,Mettl14,Mga,Nacc1,Ncl,Rara,Rif1,Rybp,Tfdp1,Tipin,Tppp3,Uhrf1,Usp7,Zfp281,Zfp462,Zfp593
GO:0044265	7	74	654	23679	0.00431446	149	0.0423	3.42	cellular_macromolecule_catabolic_process	Cnot8,Cops3,Dcp2,Mettl14,Mrto4,Uhrf1,Usp7
GO:0016071	6	74	496	23679	0.00456588	150	0.0445	3.87	mRNA_metabolic_process	Cnot8,Dcp2,Mettl14,Mrto4,Sfswap,Tsen54
GO:0032435	2	74	33	23679	0.00477805	151	0.0462	19.39	negative_regulation_of_proteasomal_ubiquitindependent_protein_catabolic_process	Rybp,Usp7
GO:0043414	4	74	218	23679	0.00486305	152	0.0467	5.87	macromolecule_methylation	Dnmt1,Ehmt1,Ehmt2,Mettl14
GO:0033044	5	74	352	23679	0.00491747	153	0.047	4.55	regulation_of_chromosome_organization	Dcp2,Dnmt1,Ehmt2,H3f3b,Rif1
GO:0031328	13	74	1874	23679	0.00503474	154	0.0478	2.22	positive_regulation_of_cellular_biosynthetic_process	Chp1,E2f4,E2f6,H2afz,Max,Mga,Ncl,Rara,Rybp,Tfdp1,Zfp281,Zfp462,Zfp593
GO:1903828	3	74	112	23679	0.00523284	155	0.0493	8.57	negative_regulation_of_cellular_protein_localization	Bag4,Chp1,Ei24

## Sheet: Mammalian phenotypes
Name	p-value	adj p-value
thoracic vertebral transformation MP:0004618	9.388e-07	0.0003568
decreased trophoblast giant cell number MP:0001713	6.385e-06	0.001213
cervical vertebral transformation MP:0004615	1.288e-05	0.00136
abnormal embryonic epiblast morphology MP:0003886	1.431e-05	0.00136
preweaning lethality, complete penetrance MP:0011100	2.238e-05	0.001701
embryonic growth arrest MP:0001730	7.644e-05	0.004841
abnormal DNA methylation MP:0008877	0.0002195	0.01192
embryonic growth retardation MP:0003984	0.000263	0.01249
lumbar vertebral transformation MP:0004616	0.000344	0.01452
small visceral yolk sac MP:0012131	0.0005042	0.01534
abnormal inner cell mass morphology MP:0002718	0.0004367	0.01534
embryonic lethality between implantation and somite formation, complete penetrance MP:0011096	0.0005249	0.01534
embryonic lethality prior to organogenesis MP:0013292	0.0004647	0.01534
abnormal imprinting MP:0003787	0.0006287	0.01707
absent inner cell mass proliferation MP:0012114	0.0007117	0.01803
small placenta MP:0004259	0.001078	0.02559
embryonic lethality during organogenesis, complete penetrance MP:0011098	0.001967	0.04396
