# Supplementary material for: Systematic identification of factors involved in the silencing of germline genes in mouse embryonic stem cells
Source: Nucleic Acids Res. 2023 Feb 11;51(7):3130–49. doi: 10.1093/nar/gkad071 (PMC10123117; doi:10.1093/nar/gkad071)
Supplement: gkad071_Supplemental_Files [file gkad071_supplemental_files.zip › Supplementary Table S5_RNAseq analysis_siRNA experiments.xlsx]

## Sheet: DESeq2_siRNA_Usp7
fpkm_RNA_siCtrl_72h_1	fpkm_RNA_siCtrl_72h_2	fpkm_RNA_siCtrl_72h_3	fpkm_RNA_siUsp7_72h_1	fpkm_RNA_siUsp7_72h_2	fpkm_RNA_siUsp7_72h_3	gene.id	up	baseMean	log2FoldChange	pvalue	padj
0.00528	0.00456	0.0127	0.1065	0.11005	0.11921	Ccnb3	1	13.2581	3.86229	2.68239e-06	0.000247896
0.84444	0.78403	1.06596	6.81274	9.35424	10.6895	Taf7l	1	464.615	3.31443	2.83465e-61	2.10884e-57
0.02095	0.01812	0.02801	0.18579	0.15125	0.2051	Dpy19l2	1	17.0334	3.00588	1.49741e-06	0.00014755
0.94384	0.36884	0.54404	5.56726	4.93545	4.2806	Sycp1	1	464.702	3.00164	1.63648e-34	2.70547e-31
0.81672	0.67199	0.70832	3.79492	4.59685	4.40526	Tdrd1	1	663.13	2.54585	2.65931e-74	3.95678e-70
1.61646	2.5003	2.3691	8.09917	14.1517	13.6367	Mael	1	532.286	2.46535	7.25562e-29	8.99636e-26
0.03452	0.05119	0.05539	0.14932	0.34422	0.27858	Grik2	1	36.1513	2.44412	8.33585e-08	1.10278e-05
0.64913	0.72885	0.73088	3.34325	4.12019	3.72221	Slc25a31	1	227.927	2.40483	2.56162e-39	6.35239e-36
0.94779	0.69113	0.73053	3.80196	3.72705	4.26869	Prr19	1	148.841	2.32497	3.3352e-27	3.10152e-24
0.10596	0.23264	0.13078	0.51597	0.80427	1.02514	Mylk2	1	67.4232	2.31778	3.5624e-10	9.13879e-08
0.0658	0.08942	0.15081	0.29749	0.60698	0.60522	Tmem132c	1	75.4335	2.29101	7.39506e-10	1.7747e-07
0.36181	0.4428	0.62979	1.52183	2.82573	2.58594	Btbd18	1	239.331	2.26795	2.84756e-18	1.62957e-15
0.63835	0.86756	0.56697	2.30067	3.47485	4.00045	Tex101	1	101.475	2.24104	1.6809e-14	7.81565e-12
0.04742	0.03645	0.07185	0.24166	0.22822	0.26187	Zfp541	1	32.8893	2.222	1.07458e-07	1.34359e-05
0.05026	0.03803	0.05544	0.15561	0.27718	0.20344	Nipal2	1	24.2403	2.14812	1.17574e-05	0.000940532
0.26006	0.28989	0.34771	0.98082	1.31198	1.37965	Hsf5	1	154.401	2.02877	1.64908e-19	1.02236e-16
0.19964	0.10988	0.12133	0.6993	0.48045	0.51483	Tex16	1	68.5956	1.9871	5.19758e-10	1.26778e-07
0.08345	0.07217	0.11158	0.42532	0.33472	0.30376	Rasef	1	56.0537	1.9836	1.52484e-09	3.38629e-07
0.3265	0.34059	0.41314	1.39265	1.39867	1.49051	Cntnap2	1	311.035	1.98262	1.54287e-36	2.86954e-33
1.1966	1.0349	0.83508	4.17686	3.80843	3.51672	Sec1	1	292.385	1.91257	3.30317e-28	3.51056e-25
0.69295	0.58104	0.64064	2.93824	2.15236	2.10017	Sycp2	1	420.749	1.90916	1.39309e-28	1.59445e-25
3.29722	3.62097	3.91058	10.4402	13.5867	14.6487	Mov10l1	1	1629.87	1.83611	1.29455e-38	2.75165e-35
3.02779	1.80993	2.49446	9.02751	8.14391	8.25463	Stk31	1	861.863	1.79595	1.96637e-27	1.95051e-24
1.2647	1.45839	1.13756	3.74441	4.65767	4.79109	Rhox13	1	173.764	1.77584	1.13578e-18	6.75973e-16
8.00416	6.51401	8.44425	24.2343	25.4536	25.5853	Ddx4	1	2274.06	1.71293	2.90201e-49	8.63579e-46
0.43839	0.80569	0.72536	1.34479	2.89035	2.20789	Fkbp6	1	119.893	1.70546	3.80444e-08	5.66062e-06
0.34845	0.3767	0.43543	1.02662	1.16109	1.46346	Rbm46	1	140.202	1.6517	1.63134e-13	6.7424e-11
0.07246	0.07834	0.08139	0.19944	0.24996	0.27832	Apba1	1	51.7272	1.64845	2.5066e-07	2.91372e-05
8.39291	9.74174	11.0883	25.5668	33.1656	32.7232	Piwil2	1	4817.46	1.64561	1.56948e-33	2.33522e-30
0.91395	0.59283	0.68737	2.16603	2.30644	2.27998	Gpx6	1	91.74	1.63089	6.87861e-11	1.96821e-08
0.1044	0.08079	0.1058	0.34783	0.29093	0.25657	Wnt5a	1	42.1525	1.61921	3.83464e-06	0.000339617
0.44253	0.31256	0.47334	1.08937	1.36082	1.31641	Ppp1r3d	1	132.23	1.61805	1.10099e-12	4.09539e-10
0.60464	0.65817	0.53524	1.62585	2.12416	1.71936	Paqr9	1	136.111	1.60759	1.14293e-13	5.00168e-11
0.32604	0.55551	0.63559	1.28917	1.71316	1.63531	Pogk	1	368.571	1.60726	1.23787e-13	5.26237e-11
0.56045	0.75304	0.83499	1.36803	2.65742	2.51738	Mageb4	1	169.558	1.60422	2.01178e-09	4.21594e-07
0.4253	0.53641	0.39805	1.03232	1.56371	1.50804	Kcns1	1	120.4	1.59637	1.20226e-10	3.37517e-08
0.95596	1.3529	0.94119	2.83031	3.59034	3.40331	Syce3	1	58.7456	1.59628	1.67587e-07	2.02726e-05
0.76329	0.62346	0.56697	2.25633	1.95031	1.67126	Cd80	1	108.179	1.59334	3.23279e-11	9.81646e-09
0.41066	0.42236	0.40068	0.78403	1.44238	1.4544	Gm364	1	86.453	1.58125	1.02007e-07	1.29723e-05
2.30883	1.99682	1.62068	8.01202	4.95245	4.63043	Pla2g7	1	365.99	1.57112	1.19224e-12	4.32666e-10
3.99152	4.37153	5.37438	12.3226	13.768	14.5315	Tex11	1	1587.43	1.56291	1.89276e-32	2.56021e-29
1.87746	1.36245	0.94351	4.71181	4.25862	3.33976	Irgm1	1	298.454	1.56239	8.58107e-12	2.90177e-09
0.70472	0.29731	0.40677	1.49014	1.04103	1.51451	Pitx2	1	123.917	1.53125	2.32784e-07	2.74888e-05
0.55822	0.52769	0.5103	1.47678	1.27051	1.77934	Chit1	1	92.0875	1.50705	1.85196e-09	3.99353e-07
23.8221	23.0647	24.6089	61.8363	69.1685	60.8349	Tex19.1	1	3720.92	1.42391	3.15194e-51	1.17244e-47
9.36849	14.4139	11.0889	25.5427	35.441	32.3682	Syce1	1	1523.19	1.42017	2.82716e-17	1.55798e-14
1.00536	0.79436	0.89614	2.16346	2.24027	2.52378	Mesp2	1	151.382	1.36612	4.13353e-12	1.46435e-09
0.48952	0.37137	0.3927	1.29998	0.88183	0.93134	Hspa1a	1	99.2767	1.31398	2.92966e-07	3.3791e-05
5.90503	7.15996	6.7915	14.3209	17.8317	16.5642	Serpine2	1	1145.01	1.29414	2.17601e-24	1.79871e-21
2.0034	1.77716	2.47382	5.2542	5.20653	4.86848	Tex15	1	1474.54	1.29235	8.82609e-23	6.91176e-20
3.56037	2.24142	2.51307	8.84091	6.18658	5.20155	4930447C04Rik	1	442.984	1.28409	3.88038e-09	7.49821e-07
1.23137	1.73438	1.35475	2.7596	3.61254	4.10681	Trim7	1	164.262	1.27839	8.11465e-09	1.40393e-06
2.06622	1.85318	1.90314	4.35275	4.83442	4.78346	Nkx2-9	1	201.998	1.26562	7.02944e-14	3.16943e-11
0.43268	0.27077	0.41201	0.8326	0.98766	0.82919	Dzank1	1	208.968	1.25035	8.48988e-10	1.97921e-07
0.79695	0.7728	0.90411	1.66904	2.02772	2.14005	Tcam1	1	201.568	1.2385	1.12391e-11	3.55802e-09
1.1048	1.39344	1.32945	2.28047	3.10193	3.57076	Ccna1	1	162.627	1.2257	2.84179e-08	4.40448e-06
1.80429	1.73615	1.52893	4.2971	3.91565	3.595	Cilp2	1	551.545	1.22081	6.13702e-20	3.97012e-17
0.63129	0.53898	0.37658	1.15086	1.2985	1.08493	Kbtbd13	1	122.578	1.20009	3.29974e-07	3.74785e-05
3.75331	5.29255	2.78191	9.20707	9.16361	8.51056	Serf1	1	185.254	1.18566	1.42246e-07	1.74915e-05
0.9479	1.18872	1.14065	2.2175	2.52835	2.70376	Cyr61	1	176.759	1.18264	2.97627e-10	7.76912e-08
3.20272	3.45079	3.57406	7.22234	8.25307	7.6536	Hormad2	1	363.998	1.17603	3.24717e-17	1.72552e-14
0.65162	0.72815	0.77719	1.27496	1.69772	1.88478	Plekhg4	1	237.496	1.17111	8.51331e-10	1.97921e-07
1.91012	2.08151	1.51703	3.64489	4.36705	4.32992	Boll	1	182.462	1.16805	1.3414e-09	3.02404e-07
3.30804	2.23754	2.42247	6.87055	5.71864	5.19369	AU015836	1	627.704	1.15998	9.35517e-12	3.09324e-09
0.98325	0.98465	1.02405	2.24718	2.22791	2.07856	Cdkn2b	1	108.043	1.12965	1.18997e-07	1.47547e-05
1.75623	1.94479	2.11159	4.2458	4.30343	4.10567	P2rx7	1	827.401	1.12038	1.70386e-22	1.26758e-19
0.56077	0.45603	0.54386	1.27461	1.05412	1.04633	G730013B05Rik	1	115.14	1.11201	3.93911e-07	4.34149e-05
2.68062	2.27954	2.32023	5.2714	5.39654	4.9793	Ddah1	1	698.046	1.10554	2.31e-20	1.56229e-17
0.33761	0.49321	0.45383	0.79523	0.95521	1.017	Duox1	1	173.414	1.10404	6.35735e-08	8.92368e-06
1.04527	1.06653	0.96102	1.97173	2.22346	2.3881	Tex19.2	1	160.527	1.10237	4.27119e-09	8.04443e-07
1.4827	0.96175	1.31875	3.04573	2.77961	2.2211	Zbtbd6	1	286.144	1.09727	1.9176e-08	3.1013e-06
0.91391	0.6662	0.7384	1.8625	1.32489	1.642	Pax6	1	213.789	1.06101	7.69153e-08	1.04993e-05
1.43086	1.88571	2.17731	3.03165	4.72798	3.7031	Tex13	1	291.538	1.05837	3.38768e-07	3.79455e-05
0.36897	0.56842	0.518	0.90442	1.02209	1.0811	Vav1	1	151.145	1.04284	8.34404e-07	8.74303e-05
13.1306	13.3331	14.8358	27.7793	27.1068	30.0737	Zcwpw1	1	2275.44	1.04022	2.00278e-25	1.7529e-22
1.19057	1.22546	1.45956	2.45367	2.67689	2.81613	Ccdc36	1	275.308	1.03403	6.53171e-11	1.90559e-08
2.99865	2.99864	2.82443	5.20718	6.40038	6.37157	Dmrtb1	1	390.889	1.02929	9.53432e-13	3.63746e-10
0.16873	0.17109	0.14469	0.30425	0.33605	0.34396	Ildr2	1	98.5771	1.0266	5.22352e-06	0.000444119
0.75357	0.54883	0.75908	1.38786	1.40902	1.37825	Scn3b	1	214.911	1.01906	1.17461e-08	1.92055e-06
1.47569	1.40691	0.89487	2.66496	2.74044	2.17893	Wnt6	1	190.914	1.00981	3.09686e-06	0.000280964
2.26088	1.88614	1.38839	4.31347	3.65142	3.14164	Ctgf	1	324.801	1.00745	3.21475e-07	3.6794e-05
0.03984	0.02756	0.01917	0.18273	0.17896	0.12	Armc3	0	13.9259	2.49629	0.000127816	0.00685618
0.1583	0.24643	0.38097	0.84228	0.68572	1.81203	Figla	0	25.4439	2.07436	0.000145137	0.00752437
0.09426	0.07473	0.01891	0.23061	0.30877	0.21888	Fut2	0	23.5173	2.04086	0.000128101	0.00685618
0.12323	0.02459	0.07604	0.31306	0.29656	0.29268	Ttc22	0	23.1965	2.03187	9.74643e-05	0.0056286
0.10139	0.26306	0.06972	0.55809	0.51125	0.56722	Rad21l	0	27.9132	1.91321	9.9685e-05	0.00566112
0.05851	0.13495	0.14082	0.2684	0.36769	0.46269	Nxf2	0	28.6912	1.70297	0.000196567	0.00971691
0.03941	0.02556	0.09089	0.14913	0.19166	0.13912	Add2	0	50.398	1.60956	0.000107741	0.00598165
0.0693	0.06743	0.12161	0.25033	0.31618	0.20223	Syne3	0	46.2995	1.56129	2.11226e-05	0.00154061
0.0619	0.07495	0.08938	0.21957	0.2549	0.1616	Tchh	0	40.7991	1.48131	5.05073e-05	0.00326738
0.20058	0.18735	0.1416	0.48579	0.47628	0.37462	Sox30	0	45.415	1.34078	6.07305e-05	0.00373392
0.23518	0.24549	0.28626	0.47616	0.83273	0.58632	1700029M20Rik	0	64.0917	1.30411	2.76472e-05	0.00197771
0.39023	0.37644	0.30101	0.81239	0.83077	0.82514	Tnfaip6	0	45.9983	1.21472	0.00013736	0.00722183
0.06994	0.15024	0.11221	0.178	0.30948	0.28374	Dchs1	0	95.5091	1.21046	9.774e-05	0.0056286
0.1619	0.32673	0.276	0.50129	0.60069	0.64521	Scube2	0	72.6986	1.1848	6.72194e-05	0.00408228
0.1015	0.15362	0.12213	0.26936	0.26171	0.32486	Disp2	0	66.4224	1.1787	3.26067e-05	0.00223573
0.29	0.26247	0.30298	0.50115	0.62217	0.68566	Slc16a9	0	77.1368	1.08327	3.20685e-05	0.00220901
0.45564	0.52327	0.71907	0.83601	1.45007	1.29381	Ctcfl	0	137.959	1.0734	3.8184e-05	0.00255919
0	0	0	0	0	0	0610031O16Rik	0	0	NA	NA	NA
0	0	0	0	0	0	1110015O18Rik	0	0	NA	NA	NA
0	0	0	0	0	0	1110025L11Rik	0	0	NA	NA	NA
0	0	0	0	0	0	1190003K10Rik	0	0	NA	NA	NA
0	0	0	0	0	0	1500015L24Rik	0	0	NA	NA	NA
0	0	0	0	0	0	1500017E21Rik	0	0	NA	NA	NA
0	0	0	0	0	0	1600010M07Rik	0	0	NA	NA	NA
0	0	0	0	0	0	1600025M17Rik	0	0	NA	NA	NA
0	0	0	0	0	0	1600027J07Rik	0	0	NA	NA	NA
0	0	0	0	0	0	1700001D01Rik	0	0	NA	NA	NA
0	0	0	0	0	0	1700001F09Rik	0	0	NA	NA	NA
0	0	0	0	0	0	1700003C15Rik	0	0	NA	NA	NA
0	0	0	0	0	0	1700003E24Rik	0	0	NA	NA	NA
0	0	0	0	0	0	1700003G13Rik	0	0	NA	NA	NA
0	0	0	0	0	0	1700003H04Rik	0	0	NA	NA	NA
0	0	0	0	0	0	1700003I22Rik	0	0	NA	NA	NA
0	0	0	0	0	0	1700003L19Rik	0	0	NA	NA	NA
0	0	0	0	0	0	1700003P14Rik	0	0	NA	NA	NA
0	0	0	0	0	0	1700006A11Rik	0	0	NA	NA	NA
0	0	0	0	0	0	1700006F04Rik	0	0	NA	NA	NA
0	0	0	0	0	0	1700007F19Rik	0	0	NA	NA	NA
0	0	0	0	0	0	1700008K24Rik	0	0	NA	NA	NA
0	0	0	0	0	0	1700008P02Rik	0	0	NA	NA	NA
0	0	0	0	0	0	1700009C05Rik	0	0	NA	NA	NA
0	0	0	0	0	0	1700009J07Rik	0	0	NA	NA	NA
0	0	0	0	0	0	1700009N14Rik	0	0	NA	NA	NA
0	0	0	0	0	0	1700010B08Rik	0	0	NA	NA	NA
0	0	0	0	0	0	1700010J16Rik	0	0	NA	NA	NA
0	0	0	0	0	0	1700010K23Rik	0	0	NA	NA	NA
0	0	0	0	0	0	1700011B04Rik	0	0	NA	NA	NA
0	0	0	0	0	0	1700011M02Rik	0	0	NA	NA	NA
0	0	0	0	0	0	1700012A03Rik	0	0	NA	NA	NA
0	0	0	0	0	0	1700012I11Rik	0	0	NA	NA	NA
0	0	0	0	0	0	1700012L04Rik	0	0	NA	NA	NA
0	0	0	0	0	0	1700012P22Rik	0	0	NA	NA	NA
0	0	0	0	0	0	1700013D24Rik	0	0	NA	NA	NA
0	0	0	0	0	0	1700015E13Rik	0	0	NA	NA	NA
0	0	0	0	0	0	1700015G11Rik	0	0	NA	NA	NA
0	0	0	0	0	0	1700016C15Rik	0	0	NA	NA	NA
0	0	0	0	0	0	1700016L21Rik	0	0	NA	NA	NA
0	0	0	0	0	0	1700016P04Rik	0	0	NA	NA	NA
0	0	0	0	0	0	1700017D01Rik	0	0	NA	NA	NA
0	0	0	0	0	0	1700017G19Rik	0	0	NA	NA	NA
0	0	0	0	0	0	1700017N19Rik	0	0	NA	NA	NA
0	0	0	0	0	0	1700018A04Rik	0	0	NA	NA	NA
0	0	0	0	0	0	1700018C11Rik	0	0	NA	NA	NA
0	0	0	0	0	0	1700018G05Rik	0	0	NA	NA	NA
0	0	0	0	0	0	1700019M22Rik	0	0	NA	NA	NA
0	0	0	0	0	0	1700020G17Rik	0	0	NA	NA	NA
0	0	0	0	0	0	1700020M21Rik	0	0	NA	NA	NA
0	0	0	0	0	0	1700022A22Rik	0	0	NA	NA	NA
0	0	0	0	0	0	1700022E09Rik	0	0	NA	NA	NA
0	0	0	0	0	0	1700022H16Rik	0	0	NA	NA	NA
0	0	0	0	0	0	1700022I11Rik	0	0	NA	NA	NA
0	0	0	0	0	0	1700023C21Rik	0	0	NA	NA	NA
0	0	0	0	0	0	1700023F02Rik	0	0	NA	NA	NA
0	0	0	0	0	0	1700024P04Rik	0	0	NA	NA	NA
0	0	0	0	0	0	1700025B11Rik	0	0	NA	NA	NA
0	0	0	0	0	0	1700025C18Rik	0	0	NA	NA	NA
0	0	0	0	0	0	1700025F22Rik	0	0	NA	NA	NA
0	0	0	0	0	0	1700025K24Rik	0	0	NA	NA	NA
0	0	0	0	0	0	1700025M24Rik	0	0	NA	NA	NA
0	0	0	0	0	0	1700026D11Rik	0	0	NA	NA	NA
0	0	0	0	0	0	1700027F09Rik	0	0	NA	NA	NA
0	0	0	0	0	0	1700027H10Rik	0	0	NA	NA	NA
0	0	0	0	0	0	1700028M03Rik	0	0	NA	NA	NA
0	0	0	0	0	0	1700028P15Rik	0	0	NA	NA	NA
0	0	0	0	0	0	1700029B22Rik	0	0	NA	NA	NA
0	0	0	0	0	0	1700029N11Rik	0	0	NA	NA	NA
0	0	0	0	0	0	1700030F18Rik	0	0	NA	NA	NA
0	0	0	0	0	0	1700030N03Rik	0	0	NA	NA	NA
0	0	0	0	0	0	1700031M16Rik	0	0	NA	NA	NA
0	0	0	0	0	0	1700034E13Rik	0	0	NA	NA	NA
0	0	0	0	0	0	1700034G24Rik	0	0	NA	NA	NA
0	0	0	0	0	0	1700034I23Rik	0	0	NA	NA	NA
0	0	0	0	0	0	1700034J05Rik	0	0	NA	NA	NA
0	0	0	0	0	0	1700034O15Rik	0	0	NA	NA	NA
0	0	0	0	0	0	1700036G14Rik	0	0	NA	NA	NA
0	0	0	0	0	0	1700041C23Rik	0	0	NA	NA	NA
0	0	0	0	0	0	1700041M19Rik	0	0	NA	NA	NA
0	0	0	0	0	0	1700042B14Rik	0	0	NA	NA	NA
0	0	0	0	0	0	1700044K03Rik	0	0	NA	NA	NA
0	0	0	0	0	0	1700045H11Rik	0	0	NA	NA	NA
0	0	0	0	0	0	1700046C09Rik	0	0	NA	NA	NA
0	0	0	0	0	0	1700047A11Rik	0	0	NA	NA	NA
0	0	0	0	0	0	1700047G03Rik	0	0	NA	NA	NA
0	0	0	0	0	0	1700047I17Rik2	0	0	NA	NA	NA
0	0	0	0	0	0	1700047L14Rik	0	0	NA	NA	NA
0	0	0	0	0	0	1700047M11Rik	0	0	NA	NA	NA
0	0	0	0	0	0	1700048M11Rik	0	0	NA	NA	NA
0	0	0	0	0	0	1700049E15Rik	0	0	NA	NA	NA
0	0	0	0	0	0	1700049L16Rik	0	0	NA	NA	NA
0	0	0	0	0	0	1700052I22Rik	0	0	NA	NA	NA
0	0	0	0	0	0	1700054K19Rik	0	0	NA	NA	NA
0	0	0	0	0	0	1700055N04Rik	0	0	NA	NA	NA
0	0	0	0	0	0	1700057G04Rik	0	0	NA	NA	NA
0	0	0	0	0	0	1700060C16Rik	0	0	NA	NA	NA
0	0	0	0	0	0	1700061F12Rik	0	0	NA	NA	NA
0	0	0	0	0	0	1700063A18Rik	0	0	NA	NA	NA
0	0	0	0	0	0	1700063O14Rik	0	0	NA	NA	NA
0	0	0	0	0	0	1700064J06Rik	0	0	NA	NA	NA
0	0	0	0	0	0	1700065J18Rik	0	0	NA	NA	NA
0	0	0	0	0	0	1700065L07Rik	0	0	NA	NA	NA
0	0	0	0	0	0	1700066N21Rik	0	0	NA	NA	NA
0	0	0	0	0	0	1700066O22Rik	0	0	NA	NA	NA
0	0	0	0	0	0	1700067P10Rik	0	0	NA	NA	NA
0	0	0	0	0	0	1700069P05Rik	0	0	NA	NA	NA
0	0	0	0	0	0	1700072B07Rik	0	0	NA	NA	NA
0	0	0	0	0	0	1700072O05Rik	0	0	NA	NA	NA
0	0	0	0	0	0	1700074H08Rik	0	0	NA	NA	NA
0	0	0	0	0	0	1700074P13Rik	0	0	NA	NA	NA
0	0	0	0	0	0	1700080E11Rik	0	0	NA	NA	NA
0	0	0	0	0	0	1700080N15Rik	0	0	NA	NA	NA
0	0	0	0	0	0	1700081H04Rik	0	0	NA	NA	NA
0	0	0	0	0	0	1700084F23Rik	0	0	NA	NA	NA
0	0	0	0	0	0	1700085C21Rik	0	0	NA	NA	NA
0	0	0	0	0	0	1700092C02Rik	0	0	NA	NA	NA
0	0	0	0	0	0	1700092E19Rik	0	0	NA	NA	NA
0	0	0	0	0	0	1700092K14Rik	0	0	NA	NA	NA
0	0	0	0	0	0	1700094M24Rik	0	0	NA	NA	NA
0	0	0	0	0	0	1700095A21Rik	0	0	NA	NA	NA
0	0	0	0	0	0	1700096J18Rik	0	0	NA	NA	NA
0	0	0	0	0	0	1700100L14Rik	0	0	NA	NA	NA
0	0	0	0	0	0	1700101O22Rik	0	0	NA	NA	NA
0	0	0	0	0	0	1700108J01Rik	0	0	NA	NA	NA
0	0	0	0	0	0	1700109G15Rik	0	0	NA	NA	NA
0	0	0	0	0	0	1700109I08Rik	0	0	NA	NA	NA
0	0	0	0	0	0	1700109K24Rik	0	0	NA	NA	NA
0	0	0	0	0	0	1700111N16Rik	0	0	NA	NA	NA
0	0	0	0	0	0	1700112J05Rik	0	0	NA	NA	NA
0	0	0	0	0	0	1700113H08Rik	0	0	NA	NA	NA
0	0	0	0	0	0	1700120E14Rik	0	0	NA	NA	NA
0	0	0	0	0	0	1700120G07Rik	0	0	NA	NA	NA
0	0	0	0	0	0	1700120K04Rik	0	0	NA	NA	NA
0	0	0	0	0	0	1700121L16Rik	0	0	NA	NA	NA
0	0	0	0	0	0	1700123K08Rik	0	0	NA	NA	NA
0	0	0	0	0	0	1700123L14Rik	0	0	NA	NA	NA
0	0	0	0	0	0	1700123O12Rik	0	0	NA	NA	NA
0	0	0	0	0	0	1700123O21Rik	0	0	NA	NA	NA
0	0	0	0	0	0	1700125G02Rik	0	0	NA	NA	NA
0	0	0	0	0	0	1700126H18Rik	0	0	NA	NA	NA
0	0	0	0	0	0	1700128A07Rik	0	0	NA	NA	NA
0	0	0	0	0	0	1700129C05Rik	0	0	NA	NA	NA
0	0	0	0	0	0	1810006J02Rik	0	0	NA	NA	NA
0	0	0	0	0	0	1810007C17Rik	0	0	NA	NA	NA
0	0	0	0	0	0	1810007D17Rik	0	0	NA	NA	NA
0	0	0	0	0	0	1810008I18Rik	0	0	NA	NA	NA
0	0	0	0	0	0	1810009J06Rik	0	0	NA	NA	NA
0	0	0	0	0	0	1810018F18Rik	0	0	NA	NA	NA
0	0	0	0	0	0	1810046K07Rik	0	0	NA	NA	NA
0	0	0	0	0	0	1810053B23Rik	0	0	NA	NA	NA
0	0	0	0	0	0	1810065E05Rik	0	0	NA	NA	NA
0	0	0	0	0	0	2010009K17Rik	0	0	NA	NA	NA
0	0	0	0	0	0	2010106C02Rik	0	0	NA	NA	NA
0	0	0	0	0	0	2010106E10Rik	0	0	NA	NA	NA
0	0	0	0	0	0	2010310C07Rik	0	0	NA	NA	NA
0	0	0	0	0	0	2210019I11Rik	0	0	NA	NA	NA
0	0	0	0	0	0	2210407C18Rik	0	0	NA	NA	NA
0	0	0	0	0	0	2210409D07Rik	0	0	NA	NA	NA
0	0	0	0	0	0	2210414B05Rik	0	0	NA	NA	NA
0	0	0	0	0	0	2300003K06Rik	0	0	NA	NA	NA
0	0	0	0	0	0	2300005B03Rik	0	0	NA	NA	NA
0	0	0	0	0	0	2310001K24Rik	0	0	NA	NA	NA
0	0	0	0	0	0	2310002L09Rik	0	0	NA	NA	NA
0	0	0	0	0	0	2310015D24Rik	0	0	NA	NA	NA
0	0	0	0	0	0	2310016D03Rik	0	0	NA	NA	NA
0	0	0	0	0	0	2310020H05Rik	0	0	NA	NA	NA
0	0	0	0	0	0	2310034C09Rik	0	0	NA	NA	NA
0	0	0	0	0	0	2310043L19Rik	0	0	NA	NA	NA
0	0	0	0	0	0	2310043O21Rik	0	0	NA	NA	NA
0	0	0	0	0	0	2310050C09Rik	0	0	NA	NA	NA
0	0	0	0	0	0	2310057J18Rik	0	0	NA	NA	NA
0	0	0	0	0	0	2310057N15Rik	0	0	NA	NA	NA
0	0	0	0	0	0	2310061N02Rik	0	0	NA	NA	NA
0	0	0	0	0	0	2310065F04Rik	0	0	NA	NA	NA
0	0	0	0	0	0	2310079G19Rik	0	0	NA	NA	NA
0	0	0	0	0	0	2310081J21Rik	0	0	NA	NA	NA
0	0	0	0	0	0	2410017I17Rik	0	0	NA	NA	NA
0	0	0	0	0	0	2610203C22Rik	0	0	NA	NA	NA
0	0	0	0	0	0	2810007J24Rik	0	0	NA	NA	NA
0	0	0	0	0	0	2810049E08Rik	0	0	NA	NA	NA
0	0	0	0	0	0	2810404M03Rik	0	0	NA	NA	NA
0	0	0	0	0	0	2810405F15Rik	0	0	NA	NA	NA
0	0	0	0	0	0	2810442N19Rik	0	0	NA	NA	NA
0	0	0	0	0	0	2900057B20Rik	0	0	NA	NA	NA
0	0	0	0	0	0	2900079G21Rik	0	0	NA	NA	NA
0	0	0	0	0	0	2900092C05Rik	0	0	NA	NA	NA
0	0	0	0	0	0	3010033K07Rik	0	0	NA	NA	NA
0	0	0	0	0	0	3100003L05Rik	0	0	NA	NA	NA
0	0	0	0	0	0	3110009F21Rik	0	0	NA	NA	NA
0	0	0	0	0	0	3110035E14Rik	0	0	NA	NA	NA
0	0	0	0	0	0	3110039I08Rik	0	0	NA	NA	NA
0	0	0	0	0	0	3110039M20Rik	0	0	NA	NA	NA
0	0	0	0	0	0	3110099E03Rik	0	0	NA	NA	NA
0	0	0	0	0	0	3200001D21Rik	0	0	NA	NA	NA
0	0	0	0	0	0	3300005D01Rik	0	0	NA	NA	NA
0	0	0	0	0	0	4833411C07Rik	0	0	NA	NA	NA
0	0	0	0	0	0	4921501E09Rik	0	0	NA	NA	NA
0	0	0	0	0	0	4921504E06Rik	0	0	NA	NA	NA
0	0	0	0	0	0	4921507L20Rik	0	0	NA	NA	NA
0	0	0	0	0	0	4921508D12Rik	0	0	NA	NA	NA
0	0	0	0	0	0	4921511C10Rik	0	0	NA	NA	NA
0	0	0	0	0	0	4921511H03Rik	0	0	NA	NA	NA
0	0	0	0	0	0	4921511I17Rik	0	0	NA	NA	NA
0	0	0	0	0	0	4921511M17Rik	0	0	NA	NA	NA
0	0	0	0	0	0	4921524L21Rik	0	0	NA	NA	NA
0	0	0	0	0	0	4921531P14Rik	0	0	NA	NA	NA
0	0	0	0	0	0	4921533I20Rik	0	0	NA	NA	NA
0	0	0	0	0	0	4921534H16Rik	0	0	NA	NA	NA
0	0	0	0	0	0	4922502D21Rik	0	0	NA	NA	NA
0	0	0	0	0	0	4922502H24Rik	0	0	NA	NA	NA
0	0	0	0	0	0	4922502N22Rik	0	0	NA	NA	NA
0	0	0	0	0	0	4930401C15Rik	0	0	NA	NA	NA
0	0	0	0	0	0	4930401O10Rik	0	0	NA	NA	NA
0	0	0	0	0	0	4930401O12Rik	0	0	NA	NA	NA
0	0	0	0	0	0	4930402F06Rik	0	0	NA	NA	NA
0	0	0	0	0	0	4930402F11Rik	0	0	NA	NA	NA
0	0	0	0	0	0	4930404A05Rik	0	0	NA	NA	NA
0	0	0	0	0	0	4930404I05Rik	0	0	NA	NA	NA
0	0	0	0	0	0	4930405A10Rik	0	0	NA	NA	NA
0	0	0	0	0	0	4930405D11Rik	0	0	NA	NA	NA
0	0	0	0	0	0	4930405J17Rik	0	0	NA	NA	NA
0	0	0	0	0	0	4930405L22Rik	0	0	NA	NA	NA
0	0	0	0	0	0	4930412B13Rik	0	0	NA	NA	NA
0	0	0	0	0	0	4930412D23Rik	0	0	NA	NA	NA
0	0	0	0	0	0	4930413E15Rik	0	0	NA	NA	NA
0	0	0	0	0	0	4930413M19Rik	0	0	NA	NA	NA
0	0	0	0	0	0	4930414N06Rik	0	0	NA	NA	NA
0	0	0	0	0	0	4930415L06Rik	0	0	NA	NA	NA
0	0	0	0	0	0	4930419G24Rik	0	0	NA	NA	NA
0	0	0	0	0	0	4930423M02Rik	0	0	NA	NA	NA
0	0	0	0	0	0	4930425K10Rik	0	0	NA	NA	NA
0	0	0	0	0	0	4930428D18Rik	0	0	NA	NA	NA
0	0	0	0	0	0	4930428E07Rik	0	0	NA	NA	NA
0	0	0	0	0	0	4930428G15Rik	0	0	NA	NA	NA
0	0	0	0	0	0	4930428O21Rik	0	0	NA	NA	NA
0	0	0	0	0	0	4930429D17Rik	0	0	NA	NA	NA
0	0	0	0	0	0	4930429F11Rik	0	0	NA	NA	NA
0	0	0	0	0	0	4930430A15Rik	0	0	NA	NA	NA
0	0	0	0	0	0	4930430F21Rik	0	0	NA	NA	NA
0	0	0	0	0	0	4930430J02Rik	0	0	NA	NA	NA
0	0	0	0	0	0	4930432M17Rik	0	0	NA	NA	NA
0	0	0	0	0	0	4930433B08Rik	0	0	NA	NA	NA
0	0	0	0	0	0	4930433I11Rik	0	0	NA	NA	NA
0	0	0	0	0	0	4930434J06Rik	0	0	NA	NA	NA
0	0	0	0	0	0	4930438E09Rik	0	0	NA	NA	NA
0	0	0	0	0	0	4930440C22Rik	0	0	NA	NA	NA
0	0	0	0	0	0	4930440I19Rik	0	0	NA	NA	NA
0	0	0	0	0	0	4930441J16Rik	0	0	NA	NA	NA
0	0	0	0	0	0	4930442L01Rik	0	0	NA	NA	NA
0	0	0	0	0	0	4930447A16Rik	0	0	NA	NA	NA
0	0	0	0	0	0	4930447J18Rik	0	0	NA	NA	NA
0	0	0	0	0	0	4930447N08Rik	0	0	NA	NA	NA
0	0	0	0	0	0	4930448C13Rik	0	0	NA	NA	NA
0	0	0	0	0	0	4930448F12Rik	0	0	NA	NA	NA
0	0	0	0	0	0	4930448H16Rik	0	0	NA	NA	NA
0	0	0	0	0	0	4930448I06Rik	0	0	NA	NA	NA
0	0	0	0	0	0	4930448I18Rik	0	0	NA	NA	NA
0	0	0	0	0	0	4930449E18Rik	0	0	NA	NA	NA
0	0	0	0	0	0	4930449I24Rik	0	0	NA	NA	NA
0	0	0	0	0	0	4930452A19Rik	0	0	NA	NA	NA
0	0	0	0	0	0	4930452G13Rik	0	0	NA	NA	NA
0	0	0	0	0	0	4930452N14Rik	0	0	NA	NA	NA
0	0	0	0	0	0	4930453L07Rik	0	0	NA	NA	NA
0	0	0	0	0	0	4930455F16Rik	0	0	NA	NA	NA
0	0	0	0	0	0	4930455H04Rik	0	0	NA	NA	NA
0	0	0	0	0	0	4930455J16Rik	0	0	NA	NA	NA
0	0	0	0	0	0	4930456L15Rik	0	0	NA	NA	NA
0	0	0	0	0	0	4930459C07Rik	0	0	NA	NA	NA
0	0	0	0	0	0	4930459L07Rik	0	0	NA	NA	NA
0	0	0	0	0	0	4930465M20Rik	0	0	NA	NA	NA
0	0	0	0	0	0	4930467E23Rik	0	0	NA	NA	NA
0	0	0	0	0	0	4930468A15Rik	0	0	NA	NA	NA
0	0	0	0	0	0	4930469G21Rik	0	0	NA	NA	NA
0	0	0	0	0	0	4930470O06Rik	0	0	NA	NA	NA
0	0	0	0	0	0	4930471G03Rik	0	0	NA	NA	NA
0	0	0	0	0	0	4930473O22Rik	0	0	NA	NA	NA
0	0	0	0	0	0	4930474H20Rik	0	0	NA	NA	NA
0	0	0	0	0	0	4930474M22Rik	0	0	NA	NA	NA
0	0	0	0	0	0	4930474N05Rik	0	0	NA	NA	NA
0	0	0	0	0	0	4930474N09Rik	0	0	NA	NA	NA
0	0	0	0	0	0	4930478P22Rik	0	0	NA	NA	NA
0	0	0	0	0	0	4930480E11Rik	0	0	NA	NA	NA
0	0	0	0	0	0	4930480G23Rik	0	0	NA	NA	NA
0	0	0	0	0	0	4930480M12Rik	0	0	NA	NA	NA
0	0	0	0	0	0	4930482G09Rik	0	0	NA	NA	NA
0	0	0	0	0	0	4930483K19Rik	0	0	NA	NA	NA
0	0	0	0	0	0	4930486F22Rik	0	0	NA	NA	NA
0	0	0	0	0	0	4930486I03Rik	0	0	NA	NA	NA
0	0	0	0	0	0	4930487D11Rik	0	0	NA	NA	NA
0	0	0	0	0	0	4930488B22Rik	0	0	NA	NA	NA
0	0	0	0	0	0	4930488L21Rik	0	0	NA	NA	NA
0	0	0	0	0	0	4930500F04Rik	0	0	NA	NA	NA
0	0	0	0	0	0	4930500L23Rik	0	0	NA	NA	NA
0	0	0	0	0	0	4930502A04Rik	0	0	NA	NA	NA
0	0	0	0	0	0	4930503H13Rik	0	0	NA	NA	NA
0	0	0	0	0	0	4930505G20Rik	0	0	NA	NA	NA
0	0	0	0	0	0	4930507D10Rik	0	0	NA	NA	NA
0	0	0	0	0	0	4930509J09Rik	0	0	NA	NA	NA
0	0	0	0	0	0	4930509K18Rik	0	0	NA	NA	NA
0	0	0	0	0	0	4930513D17Rik	0	0	NA	NA	NA
0	0	0	0	0	0	4930513O06Rik	0	0	NA	NA	NA
0	0	0	0	0	0	4930515G16Rik	0	0	NA	NA	NA
0	0	0	0	0	0	4930515L03Rik	0	0	NA	NA	NA
0	0	0	0	0	0	4930515L19Rik	0	0	NA	NA	NA
0	0	0	0	0	0	4930517E11Rik	0	0	NA	NA	NA
0	0	0	0	0	0	4930519D14Rik	0	0	NA	NA	NA
0	0	0	0	0	0	4930519F24Rik	0	0	NA	NA	NA
0	0	0	0	0	0	4930520P13Rik	0	0	NA	NA	NA
0	0	0	0	0	0	4930521E06Rik	0	0	NA	NA	NA
0	0	0	0	0	0	4930522H14Rik	0	0	NA	NA	NA
0	0	0	0	0	0	4930522O17Rik	0	0	NA	NA	NA
0	0	0	0	0	0	4930523O13Rik	0	0	NA	NA	NA
0	0	0	0	0	0	4930524B17Rik	0	0	NA	NA	NA
0	0	0	0	0	0	4930524C18Rik	0	0	NA	NA	NA
0	0	0	0	0	0	4930524N10Rik	0	0	NA	NA	NA
0	0	0	0	0	0	4930524O05Rik	0	0	NA	NA	NA
0	0	0	0	0	0	4930524O08Rik	0	0	NA	NA	NA
0	0	0	0	0	0	4930527G23Rik	0	0	NA	NA	NA
0	0	0	0	0	0	4930528P14Rik	0	0	NA	NA	NA
0	0	0	0	0	0	4930529K09Rik	0	0	NA	NA	NA
0	0	0	0	0	0	4930529L06Rik	0	0	NA	NA	NA
0	0	0	0	0	0	4930532M18Rik	0	0	NA	NA	NA
0	0	0	0	0	0	4930533P14Rik	0	0	NA	NA	NA
0	0	0	0	0	0	4930539C22Rik	0	0	NA	NA	NA
0	0	0	0	0	0	4930539N22Rik	0	0	NA	NA	NA
0	0	0	0	0	0	4930540M03Rik	0	0	NA	NA	NA
0	0	0	0	0	0	4930542C21Rik	0	0	NA	NA	NA
0	0	0	0	0	0	4930544G11Rik	0	0	NA	NA	NA
0	0	0	0	0	0	4930544M13Rik	0	0	NA	NA	NA
0	0	0	0	0	0	4930545E07Rik	0	0	NA	NA	NA
0	0	0	0	0	0	4930545H06Rik	0	0	NA	NA	NA
0	0	0	0	0	0	4930546C10Rik	0	0	NA	NA	NA
0	0	0	0	0	0	4930547E14Rik	0	0	NA	NA	NA
0	0	0	0	0	0	4930548G14Rik	0	0	NA	NA	NA
0	0	0	0	0	0	4930548J01Rik	0	0	NA	NA	NA
0	0	0	0	0	0	4930548K13Rik	0	0	NA	NA	NA
0	0	0	0	0	0	4930552N02Rik	0	0	NA	NA	NA
0	0	0	0	0	0	4930553E22Rik	0	0	NA	NA	NA
0	0	0	0	0	0	4930554C24Rik	0	0	NA	NA	NA
0	0	0	0	0	0	4930555B11Rik	0	0	NA	NA	NA
0	0	0	0	0	0	4930556N09Rik	0	0	NA	NA	NA
0	0	0	0	0	0	4930557A04Rik	0	0	NA	NA	NA
0	0	0	0	0	0	4930557J02Rik	0	0	NA	NA	NA
0	0	0	0	0	0	4930558G05Rik	0	0	NA	NA	NA
0	0	0	0	0	0	4930562F07Rik	0	0	NA	NA	NA
0	0	0	0	0	0	4930563D23Rik	0	0	NA	NA	NA
0	0	0	0	0	0	4930563F08Rik	0	0	NA	NA	NA
0	0	0	0	0	0	4930564B18Rik	0	0	NA	NA	NA
0	0	0	0	0	0	4930564C03Rik	0	0	NA	NA	NA
0	0	0	0	0	0	4930564D02Rik	0	0	NA	NA	NA
0	0	0	0	0	0	4930565D16Rik	0	0	NA	NA	NA
0	0	0	0	0	0	4930567H12Rik	0	0	NA	NA	NA
0	0	0	0	0	0	4930567H17Rik	0	0	NA	NA	NA
0	0	0	0	0	0	4930567J20Rik	0	0	NA	NA	NA
0	0	0	0	0	0	4930567K20Rik	0	0	NA	NA	NA
0	0	0	0	0	0	4930568D16Rik	0	0	NA	NA	NA
0	0	0	0	0	0	4930568G15Rik	0	0	NA	NA	NA
0	0	0	0	0	0	4930571K23Rik	0	0	NA	NA	NA
0	0	0	0	0	0	4930571O06Rik	0	0	NA	NA	NA
0	0	0	0	0	0	4930572K03Rik	0	0	NA	NA	NA
0	0	0	0	0	0	4930572O03Rik	0	0	NA	NA	NA
0	0	0	0	0	0	4930572O13Rik	0	0	NA	NA	NA
0	0	0	0	0	0	4930573O16Rik	0	0	NA	NA	NA
0	0	0	0	0	0	4930578C19Rik	0	0	NA	NA	NA
0	0	0	0	0	0	4930578I06Rik	0	0	NA	NA	NA
0	0	0	0	0	0	4930578N18Rik	0	0	NA	NA	NA
0	0	0	0	0	0	4930583P06Rik	0	0	NA	NA	NA
0	0	0	0	0	0	4930584F24Rik	0	0	NA	NA	NA
0	0	0	0	0	0	4930592A05Rik	0	0	NA	NA	NA
0	0	0	0	0	0	4930592I03Rik	0	0	NA	NA	NA
0	0	0	0	0	0	4930593A02Rik	0	0	NA	NA	NA
0	0	0	0	0	0	4930595M18Rik	0	0	NA	NA	NA
0	0	0	0	0	0	4930596D02Rik	0	0	NA	NA	NA
0	0	0	0	0	0	4930598F16Rik	0	0	NA	NA	NA
0	0	0	0	0	0	4931403E22Rik	0	0	NA	NA	NA
0	0	0	0	0	0	4931403G20Rik	0	0	NA	NA	NA
0	0	0	0	0	0	4931408C20Rik	0	0	NA	NA	NA
0	0	0	0	0	0	4931412M21	0	0	NA	NA	NA
0	0	0	0	0	0	4931417E11Rik	0	0	NA	NA	NA
0	0	0	0	0	0	4931430N09Rik	0	0	NA	NA	NA
0	0	0	0	0	0	4931431B13Rik	0	0	NA	NA	NA
0	0	0	0	0	0	4931431F19Rik	0	0	NA	NA	NA
0	0	0	0	0	0	4932413F04Rik	0	0	NA	NA	NA
0	0	0	0	0	0	4932414J04Rik	0	0	NA	NA	NA
0	0	0	0	0	0	4932429P05Rik	0	0	NA	NA	NA
0	0	0	0	0	0	4932441J04Rik	0	0	NA	NA	NA
0	0	0	0	0	0	4932443I19Rik	0	0	NA	NA	NA
0	0	0	0	0	0	4933400B14Rik	0	0	NA	NA	NA
0	0	0	0	0	0	4933400C23Rik	0	0	NA	NA	NA
0	0	0	0	0	0	4933400F21Rik	0	0	NA	NA	NA
0	0	0	0	0	0	4933400L20Rik	0	0	NA	NA	NA
0	0	0	0	0	0	4933401H06Rik	0	0	NA	NA	NA
0	0	0	0	0	0	4933402C06Rik	0	0	NA	NA	NA
0	0	0	0	0	0	4933402D24Rik	0	0	NA	NA	NA
0	0	0	0	0	0	4933402J10Rik	0	0	NA	NA	NA
0	0	0	0	0	0	4933402J15Rik	0	0	NA	NA	NA
0	0	0	0	0	0	4933402N03Rik	0	0	NA	NA	NA
0	0	0	0	0	0	4933402N22Rik	0	0	NA	NA	NA
0	0	0	0	0	0	4933404G15Rik	0	0	NA	NA	NA
0	0	0	0	0	0	4933405E24Rik	0	0	NA	NA	NA
0	0	0	0	0	0	4933405O20Rik	0	0	NA	NA	NA
0	0	0	0	0	0	4933406D12Rik	0	0	NA	NA	NA
0	0	0	0	0	0	4933406F09Rik	0	0	NA	NA	NA
0	0	0	0	0	0	4933406G16Rik	0	0	NA	NA	NA
0	0	0	0	0	0	4933406K04Rik	0	0	NA	NA	NA
0	0	0	0	0	0	4933407I05Rik	0	0	NA	NA	NA
0	0	0	0	0	0	4933407L21Rik	0	0	NA	NA	NA
0	0	0	0	0	0	4933411G06Rik	0	0	NA	NA	NA
0	0	0	0	0	0	4933412E24Rik	0	0	NA	NA	NA
0	0	0	0	0	0	4933412O06Rik	0	0	NA	NA	NA
0	0	0	0	0	0	4933415F23Rik	0	0	NA	NA	NA
0	0	0	0	0	0	4933416E03Rik	0	0	NA	NA	NA
0	0	0	0	0	0	4933416I08Rik	0	0	NA	NA	NA
0	0	0	0	0	0	4933416M06Rik	0	0	NA	NA	NA
0	0	0	0	0	0	4933417A18Rik	0	0	NA	NA	NA
0	0	0	0	0	0	4933417E11Rik	0	0	NA	NA	NA
0	0	0	0	0	0	4933421I07Rik	0	0	NA	NA	NA
0	0	0	0	0	0	4933425B07Rik	0	0	NA	NA	NA
0	0	0	0	0	0	4933427E13Rik	0	0	NA	NA	NA
0	0	0	0	0	0	4933429O19Rik	0	0	NA	NA	NA
0	0	0	0	0	0	4933430M04Rik	0	0	NA	NA	NA
0	0	0	0	0	0	4933430N04Rik	0	0	NA	NA	NA
0	0	0	0	0	0	4933431G14Rik	0	0	NA	NA	NA
0	0	0	0	0	0	4933432I09Rik	0	0	NA	NA	NA
0	0	0	0	0	0	4933432K03Rik	0	0	NA	NA	NA
0	0	0	0	0	0	4933433F19Rik	0	0	NA	NA	NA
0	0	0	0	0	0	4933433G08Rik	0	0	NA	NA	NA
0	0	0	0	0	0	4933433H22Rik	0	0	NA	NA	NA
0	0	0	0	0	0	4933436E23Rik	0	0	NA	NA	NA
0	0	0	0	0	0	4933436H12Rik	0	0	NA	NA	NA
0	0	0	0	0	0	4933436I01Rik	0	0	NA	NA	NA
0	0	0	0	0	0	4933438B17Rik	0	0	NA	NA	NA
0	0	0	0	0	0	4933440J02Rik	0	0	NA	NA	NA
0	0	0	0	0	0	5031425F14Rik	0	0	NA	NA	NA
0	0	0	0	0	0	5033403H07Rik	0	0	NA	NA	NA
0	0	0	0	0	0	5330439B14Rik	0	0	NA	NA	NA
0	0	0	0	0	0	5430401F13Rik	0	0	NA	NA	NA
0	0	0	0	0	0	5430402E10Rik	0	0	NA	NA	NA
0	0	0	0	0	0	5430425K12Rik	0	0	NA	NA	NA
0	0	0	0	0	0	5430427M07Rik	0	0	NA	NA	NA
0	0	0	0	0	0	5430428K19Rik	0	0	NA	NA	NA
0	0	0	0	0	0	5430434I15Rik	0	0	NA	NA	NA
0	0	0	0	0	0	5530400C23Rik	0	0	NA	NA	NA
0	0	0	0	0	0	5530401A14Rik	0	0	NA	NA	NA
0	0	0	0	0	0	5730435O14Rik	0	0	NA	NA	NA
0	0	0	0	0	0	5830411N06Rik	0	0	NA	NA	NA
0	0	0	0	0	0	5830432E09Rik	0	0	NA	NA	NA
0	0	0	0	0	0	6030468B19Rik	0	0	NA	NA	NA
0	0	0	0	0	0	6030469F06Rik	0	0	NA	NA	NA
0	0	0	0	0	0	6430584L05Rik	0	0	NA	NA	NA
0	0	0	0	0	0	6430706D22Rik	0	0	NA	NA	NA
0	0	0	0	0	0	7420701I03Rik	0	0	NA	NA	NA
0	0	0	0	0	0	7630403G23Rik	0	0	NA	NA	NA
0	0	0	0	0	0	8030423J24Rik	0	0	NA	NA	NA
0	0	0	0	0	0	8030443G20Rik	0	0	NA	NA	NA
0	0	0	0	0	0	8430408G22Rik	0	0	NA	NA	NA
0	0	0	0	0	0	8430422H06Rik	0	0	NA	NA	NA
0	0	0	0	0	0	8430436N08Rik	0	0	NA	NA	NA
0	0	0	0	0	0	9030204H09Rik	0	0	NA	NA	NA
0	0	0	0	0	0	9130015L21Rik	0	0	NA	NA	NA
0	0	0	0	0	0	9130209A04Rik	0	0	NA	NA	NA
0	0	0	0	0	0	9230009I02Rik	0	0	NA	NA	NA
0	0	0	0	0	0	9230102K24Rik	0	0	NA	NA	NA
0	0	0	0	0	0	9230110F15Rik	0	0	NA	NA	NA
0	0	0	0	0	0	9330111N05Rik	0	0	NA	NA	NA
0	0	0	0	0	0	9330117O12Rik	0	0	NA	NA	NA
0	0	0	0	0	0	9330162B11Rik	0	0	NA	NA	NA
0	0	0	0	0	0	9330178D15Rik	0	0	NA	NA	NA
0	0	0	0	0	0	9430007A20Rik	0	0	NA	NA	NA
0	0	0	0	0	0	9430014N10Rik	0	0	NA	NA	NA
0	0	0	0	0	0	9430019J16Rik	0	0	NA	NA	NA
0	0	0	0	0	0	9530002B09Rik	0	0	NA	NA	NA
0	0	0	0	0	0	9630013A20Rik	0	0	NA	NA	NA
0	0	0	0	0	0	9830166K06Rik	0	0	NA	NA	NA
0	0	0	0	0	0	9930111H07Rik	0	0	NA	NA	NA
0	0	0	0	0	0	9930111J21Rik2	0	0	NA	NA	NA
0	0	0	0	0	0	A1bg	0	0	NA	NA	NA
0	0	0	0	0	0	A1cf	0	0	NA	NA	NA
0	0	0	0	0	0	A230057D06Rik	0	0	NA	NA	NA
0	0	0	0	0	0	A230070E04Rik	0	0	NA	NA	NA
0	0	0	0	0	0	A230108P19Rik	0	0	NA	NA	NA
0	0	0	0	0	0	A330070K13Rik	0	0	NA	NA	NA
0	0	0	0	0	0	A330076C08Rik	0	0	NA	NA	NA
0	0	0	0	0	0	A330076H08Rik	0	0	NA	NA	NA
0	0	0	0	0	0	A330093E20Rik	0	0	NA	NA	NA
0	0	0	0	0	0	A330102I10Rik	0	0	NA	NA	NA
0	0	0	0	0	0	A430090L17Rik	0	0	NA	NA	NA
0	0	0	0	0	0	A4gnt	0	0	NA	NA	NA
0	0	0	0	0	0	A530006G24Rik	0	0	NA	NA	NA
0	0	0	0	0	0	A530016L24Rik	0	0	NA	NA	NA
0	0	0	0	0	0	A530053G22Rik	0	0	NA	NA	NA
0	0	0	0	0	0	A530058N18Rik	0	0	NA	NA	NA
0	0	0	0	0	0	A530099J19Rik	0	0	NA	NA	NA
0	0	0	0	0	0	A630012P03Rik	0	0	NA	NA	NA
0	0	0	0	0	0	A630019I02Rik	0	0	NA	NA	NA
0	0	0	0	0	0	A630023A22Rik	0	0	NA	NA	NA
0	0	0	0	0	0	A630023P12Rik	0	0	NA	NA	NA
0	0	0	0	0	0	A630073D07Rik	0	0	NA	NA	NA
0	0	0	0	0	0	A630076J17Rik	0	0	NA	NA	NA
0	0	0	0	0	0	A630095E13Rik	0	0	NA	NA	NA
0	0	0	0	0	0	A730006G06Rik	0	0	NA	NA	NA
0	0	0	0	0	0	A730008H23Rik	0	0	NA	NA	NA
0	0	0	0	0	0	A730018C14Rik	0	0	NA	NA	NA
0	0	0	0	0	0	A730020M07Rik	0	0	NA	NA	NA
0	0	0	0	0	0	A730043L09Rik	0	0	NA	NA	NA
0	0	0	0	0	0	A730085K08Rik	0	0	NA	NA	NA
0	0	0	0	0	0	A830011K09Rik	0	0	NA	NA	NA
0	0	0	0	0	0	A830019L24Rik	0	0	NA	NA	NA
0	0	0	0	0	0	A930001A20Rik	0	0	NA	NA	NA
0	0	0	0	0	0	A930002C04Rik	0	0	NA	NA	NA
0	0	0	0	0	0	A930003A15Rik	0	0	NA	NA	NA
0	0	0	0	0	0	A930006I01Rik	0	0	NA	NA	NA
0	0	0	0	0	0	A930011G23Rik	0	0	NA	NA	NA
0	0	0	0	0	0	A930019D19Rik	0	0	NA	NA	NA
0	0	0	0	0	0	A930041C12Rik	0	0	NA	NA	NA
0	0	0	0	0	0	AA387883	0	0	NA	NA	NA
0	0	0	0	0	0	AA545190	0	0	NA	NA	NA
0	0	0	0	0	0	AF251705	0	0	NA	NA	NA
0	0	0	0	0	0	AI115009	0	0	NA	NA	NA
0	0	0	0	0	0	AU015791	0	0	NA	NA	NA
0	0	0	0	0	0	AU016765	0	0	NA	NA	NA
0	0	0	0	0	0	AU018829	0	0	NA	NA	NA
0	0	0	0	0	0	AU022793	0	0	NA	NA	NA
0	0	0	0	0	0	AW112010	0	0	NA	NA	NA
0	0	0	0	0	0	AY512915	0	0	NA	NA	NA
0	0	0	0	0	0	AY761184	0	0	NA	NA	NA
0	0	0	0	0	0	AY761185	0	0	NA	NA	NA
0	0	0	0	0	0	Aadacl3	0	0	NA	NA	NA
0	0	0	0	0	0	Abca9	0	0	NA	NA	NA
0	0	0	0	0	0	Abcg5	0	0	NA	NA	NA
0	0	0	0	0	0	Abcg8	0	0	NA	NA	NA
0	0	0	0	0	0	Abhd12b	0	0	NA	NA	NA
0	0	0	0	0	0	Acot12	0	0	NA	NA	NA
0	0	0	0	0	0	Acox2	0	0	NA	NA	NA
0	0	0	0	0	0	Acpt	0	0	NA	NA	NA
0	0	0	0	0	0	Acrv1	0	0	NA	NA	NA
0	0	0	0	0	0	Acsm1	0	0	NA	NA	NA
0	0	0	0	0	0	Acsm5	0	0	NA	NA	NA
0	0	0	0	0	0	Acss2os	0	0	NA	NA	NA
0	0	0	0	0	0	Actbl2	0	0	NA	NA	NA
0	0	0	0	0	0	Actl11	0	0	NA	NA	NA
0	0	0	0	0	0	Actl7a	0	0	NA	NA	NA
0	0	0	0	0	0	Actl9	0	0	NA	NA	NA
0	0	0	0	0	0	Actrt1	0	0	NA	NA	NA
0	0	0	0	0	0	Adam24	0	0	NA	NA	NA
0	0	0	0	0	0	Adam26b	0	0	NA	NA	NA
0	0	0	0	0	0	Adam29	0	0	NA	NA	NA
0	0	0	0	0	0	Adam34	0	0	NA	NA	NA
0	0	0	0	0	0	Adam39	0	0	NA	NA	NA
0	0	0	0	0	0	Adam6a	0	0	NA	NA	NA
0	0	0	0	0	0	Adam6b	0	0	NA	NA	NA
0	0	0	0	0	0	Adam7	0	0	NA	NA	NA
0	0	0	0	0	0	Adamdec1	0	0	NA	NA	NA
0	0	0	0	0	0	Adamtsl2	0	0	NA	NA	NA
0	0	0	0	0	0	Adh6a	0	0	NA	NA	NA
0	0	0	0	0	0	Afm	0	0	NA	NA	NA
0	0	0	0	0	0	Agbl1	0	0	NA	NA	NA
0	0	0	0	0	0	Agr2	0	0	NA	NA	NA
0	0	0	0	0	0	Agr3	0	0	NA	NA	NA
0	0	0	0	0	0	Agtr2	0	0	NA	NA	NA
0	0	0	0	0	0	Agxt2	0	0	NA	NA	NA
0	0	0	0	0	0	Akap4	0	0	NA	NA	NA
0	0	0	0	0	0	Akr1b3	0	0	NA	NA	NA
0	0	0	0	0	0	Akr1c19	0	0	NA	NA	NA
0	0	0	0	0	0	Akr1c20	0	0	NA	NA	NA
0	0	0	0	0	0	Akr1c6	0	0	NA	NA	NA
0	0	0	0	0	0	Allc	0	0	NA	NA	NA
0	0	0	0	0	0	Alpi	0	0	NA	NA	NA
0	0	0	0	0	0	Ambn	0	0	NA	NA	NA
0	0	0	0	0	0	Amd1	0	0	NA	NA	NA
0	0	0	0	0	0	Amd2	0	0	NA	NA	NA
0	0	0	0	0	0	Amelx	0	0	NA	NA	NA
0	0	0	0	0	0	Amtn	0	0	NA	NA	NA
0	0	0	0	0	0	Amy2a2	0	0	NA	NA	NA
0	0	0	0	0	0	Amy2a3	0	0	NA	NA	NA
0	0	0	0	0	0	Amy2a4	0	0	NA	NA	NA
0	0	0	0	0	0	Amy2a5	0	0	NA	NA	NA
0	0	0	0	0	0	Amy2b	0	0	NA	NA	NA
0	0	0	0	0	0	Ang3	0	0	NA	NA	NA
0	0	0	0	0	0	Ang5	0	0	NA	NA	NA
0	0	0	0	0	0	Ang6	0	0	NA	NA	NA
0	0	0	0	0	0	Angptl1	0	0	NA	NA	NA
0	0	0	0	0	0	Angptl3	0	0	NA	NA	NA
0	0	0	0	0	0	Ankrd1	0	0	NA	NA	NA
0	0	0	0	0	0	Ankrd60	0	0	NA	NA	NA
0	0	0	0	0	0	Ankrd7	0	0	NA	NA	NA
0	0	0	0	0	0	Antxrl	0	0	NA	NA	NA
0	0	0	0	0	0	Apcs	0	0	NA	NA	NA
0	0	0	0	0	0	Apoa4	0	0	NA	NA	NA
0	0	0	0	0	0	Apobec4	0	0	NA	NA	NA
0	0	0	0	0	0	Apoc3	0	0	NA	NA	NA
0	0	0	0	0	0	Apoh	0	0	NA	NA	NA
0	0	0	0	0	0	Apol10a	0	0	NA	NA	NA
0	0	0	0	0	0	Apol11a	0	0	NA	NA	NA
0	0	0	0	0	0	Apol11b	0	0	NA	NA	NA
0	0	0	0	0	0	Apol7c	0	0	NA	NA	NA
0	0	0	0	0	0	Apol9a	0	0	NA	NA	NA
0	0	0	0	0	0	Apoo-ps	0	0	NA	NA	NA
0	0	0	0	0	0	Aqp12	0	0	NA	NA	NA
0	0	0	0	0	0	Aqp4	0	0	NA	NA	NA
0	0	0	0	0	0	Arhgap15	0	0	NA	NA	NA
0	0	0	0	0	0	Arl14	0	0	NA	NA	NA
0	0	0	0	0	0	Art2a-ps	0	0	NA	NA	NA
0	0	0	0	0	0	Art2b	0	0	NA	NA	NA
0	0	0	0	0	0	Asb12	0	0	NA	NA	NA
0	0	0	0	0	0	Asb17	0	0	NA	NA	NA
0	0	0	0	0	0	Ascl1	0	0	NA	NA	NA
0	0	0	0	0	0	Asic5	0	0	NA	NA	NA
0	0	0	0	0	0	Asmt	0	0	NA	NA	NA
0	0	0	0	0	0	Aspn	0	0	NA	NA	NA
0	0	0	0	0	0	Atp13a5	0	0	NA	NA	NA
0	0	0	0	0	0	Atp4b	0	0	NA	NA	NA
0	0	0	0	0	0	Atp6v0d2	0	0	NA	NA	NA
0	0	0	0	0	0	Avpr2	0	0	NA	NA	NA
0	0	0	0	0	0	Awat1	0	0	NA	NA	NA
0	0	0	0	0	0	Azgp1	0	0	NA	NA	NA
0	0	0	0	0	0	B130024G19Rik	0	0	NA	NA	NA
0	0	0	0	0	0	B230209E15Rik	0	0	NA	NA	NA
0	0	0	0	0	0	B230214G05Rik	0	0	NA	NA	NA
0	0	0	0	0	0	B230323A14Rik	0	0	NA	NA	NA
0	0	0	0	0	0	B3galt2	0	0	NA	NA	NA
0	0	0	0	0	0	B930025P03Rik	0	0	NA	NA	NA
0	0	0	0	0	0	BB031773	0	0	NA	NA	NA
0	0	0	0	0	0	BC035044	0	0	NA	NA	NA
0	0	0	0	0	0	BC048502	0	0	NA	NA	NA
0	0	0	0	0	0	BC048562	0	0	NA	NA	NA
0	0	0	0	0	0	BC048602	0	0	NA	NA	NA
0	0	0	0	0	0	BC048671	0	0	NA	NA	NA
0	0	0	0	0	0	BC051665	0	0	NA	NA	NA
0	0	0	0	0	0	BC055402	0	0	NA	NA	NA
0	0	0	0	0	0	BC061195	0	0	NA	NA	NA
0	0	0	0	0	0	BC061212	0	0	NA	NA	NA
0	0	0	0	0	0	BC100530	0	0	NA	NA	NA
0	0	0	0	0	0	Banf2	0	0	NA	NA	NA
0	0	0	0	0	0	Bbox1	0	0	NA	NA	NA
0	0	0	0	0	0	Bcas3os2	0	0	NA	NA	NA
0	0	0	0	0	0	Bcl2a1a	0	0	NA	NA	NA
0	0	0	0	0	0	Bcl2a1c	0	0	NA	NA	NA
0	0	0	0	0	0	Bcl2a1d	0	0	NA	NA	NA
0	0	0	0	0	0	Bglap	0	0	NA	NA	NA
0	0	0	0	0	0	Bglap2	0	0	NA	NA	NA
0	0	0	0	0	0	Bmp10	0	0	NA	NA	NA
0	0	0	0	0	0	Bmp5	0	0	NA	NA	NA
0	0	0	0	0	0	Bpifa1	0	0	NA	NA	NA
0	0	0	0	0	0	Bpifa2	0	0	NA	NA	NA
0	0	0	0	0	0	Bpifa3	0	0	NA	NA	NA
0	0	0	0	0	0	Bpifa5	0	0	NA	NA	NA
0	0	0	0	0	0	Bpifa6	0	0	NA	NA	NA
0	0	0	0	0	0	Bpifb2	0	0	NA	NA	NA
0	0	0	0	0	0	Bpifb6	0	0	NA	NA	NA
0	0	0	0	0	0	Bpifb9a	0	0	NA	NA	NA
0	0	0	0	0	0	Bpifb9b	0	0	NA	NA	NA
0	0	0	0	0	0	Brs3	0	0	NA	NA	NA
0	0	0	0	0	0	Bsph1	0	0	NA	NA	NA
0	0	0	0	0	0	Bsph2	0	0	NA	NA	NA
0	0	0	0	0	0	Btg1-ps2	0	0	NA	NA	NA
0	0	0	0	0	0	C030007H22Rik	0	0	NA	NA	NA
0	0	0	0	0	0	C030013G03Rik	0	0	NA	NA	NA
0	0	0	0	0	0	C030023E24Rik	0	0	NA	NA	NA
0	0	0	0	0	0	C130030K03Rik	0	0	NA	NA	NA
0	0	0	0	0	0	C130050O18Rik	0	0	NA	NA	NA
0	0	0	0	0	0	C130079G13Rik	0	0	NA	NA	NA
0	0	0	0	0	0	C130080G10Rik	0	0	NA	NA	NA
0	0	0	0	0	0	C1qb	0	0	NA	NA	NA
0	0	0	0	0	0	C1qc	0	0	NA	NA	NA
0	0	0	0	0	0	C1qtnf5	0	0	NA	NA	NA
0	0	0	0	0	0	C1qtnf7	0	0	NA	NA	NA
0	0	0	0	0	0	C230029M16	0	0	NA	NA	NA
0	0	0	0	0	0	C230079O03Rik	0	0	NA	NA	NA
0	0	0	0	0	0	C4bp	0	0	NA	NA	NA
0	0	0	0	0	0	C530044C16Rik	0	0	NA	NA	NA
0	0	0	0	0	0	C5ar1	0	0	NA	NA	NA
0	0	0	0	0	0	C630031E19Rik	0	0	NA	NA	NA
0	0	0	0	0	0	C730002L08Rik	0	0	NA	NA	NA
0	0	0	0	0	0	C730027H18Rik	0	0	NA	NA	NA
0	0	0	0	0	0	C86187	0	0	NA	NA	NA
0	0	0	0	0	0	C87414	0	0	NA	NA	NA
0	0	0	0	0	0	C87499	0	0	NA	NA	NA
0	0	0	0	0	0	C87977	0	0	NA	NA	NA
0	0	0	0	0	0	Calhm1	0	0	NA	NA	NA
0	0	0	0	0	0	Calml3	0	0	NA	NA	NA
0	0	0	0	0	0	Camp	0	0	NA	NA	NA
0	0	0	0	0	0	Capza3	0	0	NA	NA	NA
0	0	0	0	0	0	Car1	0	0	NA	NA	NA
0	0	0	0	0	0	Cartpt	0	0	NA	NA	NA
0	0	0	0	0	0	Casp1	0	0	NA	NA	NA
0	0	0	0	0	0	Casp12	0	0	NA	NA	NA
0	0	0	0	0	0	Casp4	0	0	NA	NA	NA
0	0	0	0	0	0	Catsper1	0	0	NA	NA	NA
0	0	0	0	0	0	Catsperb	0	0	NA	NA	NA
0	0	0	0	0	0	Cav3	0	0	NA	NA	NA
0	0	0	0	0	0	Ccdc27	0	0	NA	NA	NA
0	0	0	0	0	0	Ccdc34os	0	0	NA	NA	NA
0	0	0	0	0	0	Ccdc42	0	0	NA	NA	NA
0	0	0	0	0	0	Ccdc42b	0	0	NA	NA	NA
0	0	0	0	0	0	Ccdc54	0	0	NA	NA	NA
0	0	0	0	0	0	Ccdc7	0	0	NA	NA	NA
0	0	0	0	0	0	Ccdc70	0	0	NA	NA	NA
0	0	0	0	0	0	Ccer1	0	0	NA	NA	NA
0	0	0	0	0	0	Cck	0	0	NA	NA	NA
0	0	0	0	0	0	Ccl11	0	0	NA	NA	NA
0	0	0	0	0	0	Ccl12	0	0	NA	NA	NA
0	0	0	0	0	0	Ccl2	0	0	NA	NA	NA
0	0	0	0	0	0	Ccl21a	0	0	NA	NA	NA
0	0	0	0	0	0	Ccl21b	0	0	NA	NA	NA
0	0	0	0	0	0	Ccl21c	0	0	NA	NA	NA
0	0	0	0	0	0	Ccl24	0	0	NA	NA	NA
0	0	0	0	0	0	Ccl26	0	0	NA	NA	NA
0	0	0	0	0	0	Ccl27b	0	0	NA	NA	NA
0	0	0	0	0	0	Ccl4	0	0	NA	NA	NA
0	0	0	0	0	0	Ccl5	0	0	NA	NA	NA
0	0	0	0	0	0	Ccl6	0	0	NA	NA	NA
0	0	0	0	0	0	Ccl7	0	0	NA	NA	NA
0	0	0	0	0	0	Ccl8	0	0	NA	NA	NA
0	0	0	0	0	0	Ccr1	0	0	NA	NA	NA
0	0	0	0	0	0	Ccr1l1	0	0	NA	NA	NA
0	0	0	0	0	0	Ccr3	0	0	NA	NA	NA
0	0	0	0	0	0	Ccr5	0	0	NA	NA	NA
0	0	0	0	0	0	Ccr6	0	0	NA	NA	NA
0	0	0	0	0	0	Cd200r3	0	0	NA	NA	NA
0	0	0	0	0	0	Cd200r4	0	0	NA	NA	NA
0	0	0	0	0	0	Cd209b	0	0	NA	NA	NA
0	0	0	0	0	0	Cd209g	0	0	NA	NA	NA
0	0	0	0	0	0	Cd226	0	0	NA	NA	NA
0	0	0	0	0	0	Cd300c	0	0	NA	NA	NA
0	0	0	0	0	0	Cd300lh	0	0	NA	NA	NA
0	0	0	0	0	0	Cd3g	0	0	NA	NA	NA
0	0	0	0	0	0	Cd40lg	0	0	NA	NA	NA
0	0	0	0	0	0	Cd5l	0	0	NA	NA	NA
0	0	0	0	0	0	Cdr1	0	0	NA	NA	NA
0	0	0	0	0	0	Ceacam11	0	0	NA	NA	NA
0	0	0	0	0	0	Ceacam12	0	0	NA	NA	NA
0	0	0	0	0	0	Ceacam13	0	0	NA	NA	NA
0	0	0	0	0	0	Ceacam14	0	0	NA	NA	NA
0	0	0	0	0	0	Ceacam15	0	0	NA	NA	NA
0	0	0	0	0	0	Ceacam3	0	0	NA	NA	NA
0	0	0	0	0	0	Cela3a	0	0	NA	NA	NA
0	0	0	0	0	0	Cela3b	0	0	NA	NA	NA
0	0	0	0	0	0	Cers1	0	0	NA	NA	NA
0	0	0	0	0	0	Ces1d	0	0	NA	NA	NA
0	0	0	0	0	0	Ces1f	0	0	NA	NA	NA
0	0	0	0	0	0	Ces1g	0	0	NA	NA	NA
0	0	0	0	0	0	Ces2a	0	0	NA	NA	NA
0	0	0	0	0	0	Ces2c	0	0	NA	NA	NA
0	0	0	0	0	0	Ces2d-ps	0	0	NA	NA	NA
0	0	0	0	0	0	Ces2h	0	0	NA	NA	NA
0	0	0	0	0	0	Ces3a	0	0	NA	NA	NA
0	0	0	0	0	0	Ces3b	0	0	NA	NA	NA
0	0	0	0	0	0	Cetn1	0	0	NA	NA	NA
0	0	0	0	0	0	Cfd	0	0	NA	NA	NA
0	0	0	0	0	0	ChkbCpt1b	0	0	NA	NA	NA
0	0	0	0	0	0	Chrm2	0	0	NA	NA	NA
0	0	0	0	0	0	Chrna3	0	0	NA	NA	NA
0	0	0	0	0	0	Chrna6	0	0	NA	NA	NA
0	0	0	0	0	0	Chst4	0	0	NA	NA	NA
0	0	0	0	0	0	Cistr-act	0	0	NA	NA	NA
0	0	0	0	0	0	Ckmt2	0	0	NA	NA	NA
0	0	0	0	0	0	Clca6	0	0	NA	NA	NA
0	0	0	0	0	0	Cldn16	0	0	NA	NA	NA
0	0	0	0	0	0	Cldn17	0	0	NA	NA	NA
0	0	0	0	0	0	Cldn18	0	0	NA	NA	NA
0	0	0	0	0	0	Cldn22	0	0	NA	NA	NA
0	0	0	0	0	0	Cldn24	0	0	NA	NA	NA
0	0	0	0	0	0	Cldn8	0	0	NA	NA	NA
0	0	0	0	0	0	Clec12a	0	0	NA	NA	NA
0	0	0	0	0	0	Clec12b	0	0	NA	NA	NA
0	0	0	0	0	0	Clec1b	0	0	NA	NA	NA
0	0	0	0	0	0	Clec3a	0	0	NA	NA	NA
0	0	0	0	0	0	Clec4a1	0	0	NA	NA	NA
0	0	0	0	0	0	Clec4a3	0	0	NA	NA	NA
0	0	0	0	0	0	Clec4b1	0	0	NA	NA	NA
0	0	0	0	0	0	Clec4b2	0	0	NA	NA	NA
0	0	0	0	0	0	Clec4d	0	0	NA	NA	NA
0	0	0	0	0	0	Clec4n	0	0	NA	NA	NA
0	0	0	0	0	0	Clec5a	0	0	NA	NA	NA
0	0	0	0	0	0	Clec7a	0	0	NA	NA	NA
0	0	0	0	0	0	Clec9a	0	0	NA	NA	NA
0	0	0	0	0	0	Clrn2	0	0	NA	NA	NA
0	0	0	0	0	0	Cma1	0	0	NA	NA	NA
0	0	0	0	0	0	Cma2	0	0	NA	NA	NA
0	0	0	0	0	0	Cml3	0	0	NA	NA	NA
0	0	0	0	0	0	Cml5	0	0	NA	NA	NA
0	0	0	0	0	0	Cmtm1	0	0	NA	NA	NA
0	0	0	0	0	0	Cnga1	0	0	NA	NA	NA
0	0	0	0	0	0	Cnga2	0	0	NA	NA	NA
0	0	0	0	0	0	Cngb3	0	0	NA	NA	NA
0	0	0	0	0	0	Cntn4	0	0	NA	NA	NA
0	0	0	0	0	0	Cntn6	0	0	NA	NA	NA
0	0	0	0	0	0	Cntnap5a	0	0	NA	NA	NA
0	0	0	0	0	0	Cntnap5b	0	0	NA	NA	NA
0	0	0	0	0	0	Cntnap5c	0	0	NA	NA	NA
0	0	0	0	0	0	Col10a1	0	0	NA	NA	NA
0	0	0	0	0	0	Colec10	0	0	NA	NA	NA
0	0	0	0	0	0	Cox8b	0	0	NA	NA	NA
0	0	0	0	0	0	Cpa3	0	0	NA	NA	NA
0	0	0	0	0	0	Cpa4	0	0	NA	NA	NA
0	0	0	0	0	0	Cpa5	0	0	NA	NA	NA
0	0	0	0	0	0	Cpa6	0	0	NA	NA	NA
0	0	0	0	0	0	Cphx1	0	0	NA	NA	NA
0	0	0	0	0	0	Cphx2	0	0	NA	NA	NA
0	0	0	0	0	0	Cpxcr1	0	0	NA	NA	NA
0	0	0	0	0	0	Crisp3	0	0	NA	NA	NA
0	0	0	0	0	0	Crisp4	0	0	NA	NA	NA
0	0	0	0	0	0	Crtam	0	0	NA	NA	NA
0	0	0	0	0	0	Crybb2	0	0	NA	NA	NA
0	0	0	0	0	0	Crygf	0	0	NA	NA	NA
0	0	0	0	0	0	Csf1r	0	0	NA	NA	NA
0	0	0	0	0	0	Csf2	0	0	NA	NA	NA
0	0	0	0	0	0	Csmd2os	0	0	NA	NA	NA
0	0	0	0	0	0	Csmd3	0	0	NA	NA	NA
0	0	0	0	0	0	Csn1s1	0	0	NA	NA	NA
0	0	0	0	0	0	Csn1s2a	0	0	NA	NA	NA
0	0	0	0	0	0	Csn1s2b	0	0	NA	NA	NA
0	0	0	0	0	0	Csn2	0	0	NA	NA	NA
0	0	0	0	0	0	Csn3	0	0	NA	NA	NA
0	0	0	0	0	0	Csnka2ip	0	0	NA	NA	NA
0	0	0	0	0	0	Csprs	0	0	NA	NA	NA
0	0	0	0	0	0	Cst10	0	0	NA	NA	NA
0	0	0	0	0	0	Cst11	0	0	NA	NA	NA
0	0	0	0	0	0	Cst12	0	0	NA	NA	NA
0	0	0	0	0	0	Cst13	0	0	NA	NA	NA
0	0	0	0	0	0	Cst8	0	0	NA	NA	NA
0	0	0	0	0	0	Cst9	0	0	NA	NA	NA
0	0	0	0	0	0	Cstl1	0	0	NA	NA	NA
0	0	0	0	0	0	Ctla2b	0	0	NA	NA	NA
0	0	0	0	0	0	Ctrb1	0	0	NA	NA	NA
0	0	0	0	0	0	Cts6	0	0	NA	NA	NA
0	0	0	0	0	0	Ctse	0	0	NA	NA	NA
0	0	0	0	0	0	Ctsj	0	0	NA	NA	NA
0	0	0	0	0	0	Ctsll3	0	0	NA	NA	NA
0	0	0	0	0	0	Ctsq	0	0	NA	NA	NA
0	0	0	0	0	0	Ctsr	0	0	NA	NA	NA
0	0	0	0	0	0	Ctxn2	0	0	NA	NA	NA
0	0	0	0	0	0	Cxcl13	0	0	NA	NA	NA
0	0	0	0	0	0	Cxcr3	0	0	NA	NA	NA
0	0	0	0	0	0	Cxcr6	0	0	NA	NA	NA
0	0	0	0	0	0	Cylc2	0	0	NA	NA	NA
0	0	0	0	0	0	Cyp11b1	0	0	NA	NA	NA
0	0	0	0	0	0	Cyp11b2	0	0	NA	NA	NA
0	0	0	0	0	0	Cyp21a1	0	0	NA	NA	NA
0	0	0	0	0	0	Cyp2a12	0	0	NA	NA	NA
0	0	0	0	0	0	Cyp2a22	0	0	NA	NA	NA
0	0	0	0	0	0	Cyp2b13	0	0	NA	NA	NA
0	0	0	0	0	0	Cyp2c37	0	0	NA	NA	NA
0	0	0	0	0	0	Cyp2c38	0	0	NA	NA	NA
0	0	0	0	0	0	Cyp2c39	0	0	NA	NA	NA
0	0	0	0	0	0	Cyp2c40	0	0	NA	NA	NA
0	0	0	0	0	0	Cyp2c50	0	0	NA	NA	NA
0	0	0	0	0	0	Cyp2c54	0	0	NA	NA	NA
0	0	0	0	0	0	Cyp2c65	0	0	NA	NA	NA
0	0	0	0	0	0	Cyp2c66	0	0	NA	NA	NA
0	0	0	0	0	0	Cyp2c67	0	0	NA	NA	NA
0	0	0	0	0	0	Cyp2c68	0	0	NA	NA	NA
0	0	0	0	0	0	Cyp2d10	0	0	NA	NA	NA
0	0	0	0	0	0	Cyp2d11	0	0	NA	NA	NA
0	0	0	0	0	0	Cyp2d13	0	0	NA	NA	NA
0	0	0	0	0	0	Cyp2d34	0	0	NA	NA	NA
0	0	0	0	0	0	Cyp2d9	0	0	NA	NA	NA
0	0	0	0	0	0	Cyp2j12	0	0	NA	NA	NA
0	0	0	0	0	0	Cyp2j5	0	0	NA	NA	NA
0	0	0	0	0	0	Cyp3a11	0	0	NA	NA	NA
0	0	0	0	0	0	Cyp3a16	0	0	NA	NA	NA
0	0	0	0	0	0	Cyp3a25	0	0	NA	NA	NA
0	0	0	0	0	0	Cyp3a41a	0	0	NA	NA	NA
0	0	0	0	0	0	Cyp3a41b	0	0	NA	NA	NA
0	0	0	0	0	0	Cyp3a57	0	0	NA	NA	NA
0	0	0	0	0	0	Cyp3a59	0	0	NA	NA	NA
0	0	0	0	0	0	Cyp4a12a	0	0	NA	NA	NA
0	0	0	0	0	0	Cyp4a29	0	0	NA	NA	NA
0	0	0	0	0	0	Cyp4a32	0	0	NA	NA	NA
0	0	0	0	0	0	Cyp4b1	0	0	NA	NA	NA
0	0	0	0	0	0	Cyp4b1-ps2	0	0	NA	NA	NA
0	0	0	0	0	0	Cyp7a1	0	0	NA	NA	NA
0	0	0	0	0	0	Cyp8b1	0	0	NA	NA	NA
0	0	0	0	0	0	Cypt1	0	0	NA	NA	NA
0	0	0	0	0	0	Cypt10	0	0	NA	NA	NA
0	0	0	0	0	0	Cypt12	0	0	NA	NA	NA
0	0	0	0	0	0	Cypt15	0	0	NA	NA	NA
0	0	0	0	0	0	Cypt4	0	0	NA	NA	NA
0	0	0	0	0	0	Cypt7	0	0	NA	NA	NA
0	0	0	0	0	0	Cypt8	0	0	NA	NA	NA
0	0	0	0	0	0	Cypt9	0	0	NA	NA	NA
0	0	0	0	0	0	D030025E07Rik	0	0	NA	NA	NA
0	0	0	0	0	0	D130009I18Rik	0	0	NA	NA	NA
0	0	0	0	0	0	D130058E03	0	0	NA	NA	NA
0	0	0	0	0	0	D14Ertd670e	0	0	NA	NA	NA
0	0	0	0	0	0	D16Ertd519e	0	0	NA	NA	NA
0	0	0	0	0	0	D230030E09Rik	0	0	NA	NA	NA
0	0	0	0	0	0	D530049I02Rik	0	0	NA	NA	NA
0	0	0	0	0	0	D5Ertd577e	0	0	NA	NA	NA
0	0	0	0	0	0	D630010B17Rik	0	0	NA	NA	NA
0	0	0	0	0	0	D6Ertd474e	0	0	NA	NA	NA
0	0	0	0	0	0	D730050B12Rik	0	0	NA	NA	NA
0	0	0	0	0	0	D830026I12Rik	0	0	NA	NA	NA
0	0	0	0	0	0	D830032E09Rik	0	0	NA	NA	NA
0	0	0	0	0	0	D830046C22Rik	0	0	NA	NA	NA
0	0	0	0	0	0	D930015M05Rik	0	0	NA	NA	NA
0	0	0	0	0	0	DXBay18	0	0	NA	NA	NA
0	0	0	0	0	0	Dbh	0	0	NA	NA	NA
0	0	0	0	0	0	Dbx1	0	0	NA	NA	NA
0	0	0	0	0	0	Dcn	0	0	NA	NA	NA
0	0	0	0	0	0	Dcpp1	0	0	NA	NA	NA
0	0	0	0	0	0	Dcpp2	0	0	NA	NA	NA
0	0	0	0	0	0	Dcpp3	0	0	NA	NA	NA
0	0	0	0	0	0	Ddi1	0	0	NA	NA	NA
0	0	0	0	0	0	Dear1	0	0	NA	NA	NA
0	0	0	0	0	0	Defa-ps12	0	0	NA	NA	NA
0	0	0	0	0	0	Defa-ps13	0	0	NA	NA	NA
0	0	0	0	0	0	Defa-rs1	0	0	NA	NA	NA
0	0	0	0	0	0	Defa-rs7	0	0	NA	NA	NA
0	0	0	0	0	0	Defa17	0	0	NA	NA	NA
0	0	0	0	0	0	Defa2	0	0	NA	NA	NA
0	0	0	0	0	0	Defa20	0	0	NA	NA	NA
0	0	0	0	0	0	Defa21	0	0	NA	NA	NA
0	0	0	0	0	0	Defa22	0	0	NA	NA	NA
0	0	0	0	0	0	Defa23	0	0	NA	NA	NA
0	0	0	0	0	0	Defa24	0	0	NA	NA	NA
0	0	0	0	0	0	Defa25	0	0	NA	NA	NA
0	0	0	0	0	0	Defa3	0	0	NA	NA	NA
0	0	0	0	0	0	Defa4	0	0	NA	NA	NA
0	0	0	0	0	0	Defa5	0	0	NA	NA	NA
0	0	0	0	0	0	Defa6	0	0	NA	NA	NA
0	0	0	0	0	0	Defb1	0	0	NA	NA	NA
0	0	0	0	0	0	Defb10	0	0	NA	NA	NA
0	0	0	0	0	0	Defb11	0	0	NA	NA	NA
0	0	0	0	0	0	Defb12	0	0	NA	NA	NA
0	0	0	0	0	0	Defb13	0	0	NA	NA	NA
0	0	0	0	0	0	Defb14	0	0	NA	NA	NA
0	0	0	0	0	0	Defb15	0	0	NA	NA	NA
0	0	0	0	0	0	Defb18	0	0	NA	NA	NA
0	0	0	0	0	0	Defb19	0	0	NA	NA	NA
0	0	0	0	0	0	Defb2	0	0	NA	NA	NA
0	0	0	0	0	0	Defb21	0	0	NA	NA	NA
0	0	0	0	0	0	Defb22	0	0	NA	NA	NA
0	0	0	0	0	0	Defb26	0	0	NA	NA	NA
0	0	0	0	0	0	Defb3	0	0	NA	NA	NA
0	0	0	0	0	0	Defb33	0	0	NA	NA	NA
0	0	0	0	0	0	Defb34	0	0	NA	NA	NA
0	0	0	0	0	0	Defb35	0	0	NA	NA	NA
0	0	0	0	0	0	Defb37	0	0	NA	NA	NA
0	0	0	0	0	0	Defb38	0	0	NA	NA	NA
0	0	0	0	0	0	Defb39	0	0	NA	NA	NA
0	0	0	0	0	0	Defb40	0	0	NA	NA	NA
0	0	0	0	0	0	Defb41	0	0	NA	NA	NA
0	0	0	0	0	0	Defb43	0	0	NA	NA	NA
0	0	0	0	0	0	Defb44-ps	0	0	NA	NA	NA
0	0	0	0	0	0	Defb45	0	0	NA	NA	NA
0	0	0	0	0	0	Defb46	0	0	NA	NA	NA
0	0	0	0	0	0	Defb48	0	0	NA	NA	NA
0	0	0	0	0	0	Defb5	0	0	NA	NA	NA
0	0	0	0	0	0	Defb50	0	0	NA	NA	NA
0	0	0	0	0	0	Defb6	0	0	NA	NA	NA
0	0	0	0	0	0	Defb7	0	0	NA	NA	NA
0	0	0	0	0	0	Defb8	0	0	NA	NA	NA
0	0	0	0	0	0	Defb9	0	0	NA	NA	NA
0	0	0	0	0	0	Dgat2l6	0	0	NA	NA	NA
0	0	0	0	0	0	Dhrs7c	0	0	NA	NA	NA
0	0	0	0	0	0	Dhrsx	0	0	NA	NA	NA
0	0	0	0	0	0	Dio2	0	0	NA	NA	NA
0	0	0	0	0	0	Dkk4	0	0	NA	NA	NA
0	0	0	0	0	0	Dlx6as2	0	0	NA	NA	NA
0	0	0	0	0	0	Dlx6os1	0	0	NA	NA	NA
0	0	0	0	0	0	Dmp1	0	0	NA	NA	NA
0	0	0	0	0	0	Dmr	0	0	NA	NA	NA
0	0	0	0	0	0	Dmrtc1c1	0	0	NA	NA	NA
0	0	0	0	0	0	Dmrtc1c2	0	0	NA	NA	NA
0	0	0	0	0	0	Dnajb7	0	0	NA	NA	NA
0	0	0	0	0	0	Dnajb8	0	0	NA	NA	NA
0	0	0	0	0	0	Dnase2b	0	0	NA	NA	NA
0	0	0	0	0	0	Dnmt3aos	0	0	NA	NA	NA
0	0	0	0	0	0	Doxl2	0	0	NA	NA	NA
0	0	0	0	0	0	Dreh	0	0	NA	NA	NA
0	0	0	0	0	0	Dsc1	0	0	NA	NA	NA
0	0	0	0	0	0	Dsg1a	0	0	NA	NA	NA
0	0	0	0	0	0	Dsg1c	0	0	NA	NA	NA
0	0	0	0	0	0	Dsg4	0	0	NA	NA	NA
0	0	0	0	0	0	Dspp	0	0	NA	NA	NA
0	0	0	0	0	0	Dthd1	0	0	NA	NA	NA
0	0	0	0	0	0	Dusp21	0	0	NA	NA	NA
0	0	0	0	0	0	Duxbl1	0	0	NA	NA	NA
0	0	0	0	0	0	Duxbl2	0	0	NA	NA	NA
0	0	0	0	0	0	Duxbl3	0	0	NA	NA	NA
0	0	0	0	0	0	Dynap	0	0	NA	NA	NA
0	0	0	0	0	0	Dynlt1c	0	0	NA	NA	NA
0	0	0	0	0	0	Dytn	0	0	NA	NA	NA
0	0	0	0	0	0	E030002O03Rik	0	0	NA	NA	NA
0	0	0	0	0	0	E030003E18Rik	0	0	NA	NA	NA
0	0	0	0	0	0	E030018B13Rik	0	0	NA	NA	NA
0	0	0	0	0	0	E030019B06Rik	0	0	NA	NA	NA
0	0	0	0	0	0	E030019B13Rik	0	0	NA	NA	NA
0	0	0	0	0	0	E030025P04Rik	0	0	NA	NA	NA
0	0	0	0	0	0	E130114P18Rik	0	0	NA	NA	NA
0	0	0	0	0	0	E130310I04Rik	0	0	NA	NA	NA
0	0	0	0	0	0	E230029C05Rik	0	0	NA	NA	NA
0	0	0	0	0	0	E330012B07Rik	0	0	NA	NA	NA
0	0	0	0	0	0	E330014E10Rik	0	0	NA	NA	NA
0	0	0	0	0	0	E330017L17Rik	0	0	NA	NA	NA
0	0	0	0	0	0	Ear1	0	0	NA	NA	NA
0	0	0	0	0	0	Ear10	0	0	NA	NA	NA
0	0	0	0	0	0	Ear12	0	0	NA	NA	NA
0	0	0	0	0	0	Ear14	0	0	NA	NA	NA
0	0	0	0	0	0	Ear2	0	0	NA	NA	NA
0	0	0	0	0	0	Ear3	0	0	NA	NA	NA
0	0	0	0	0	0	Ear4	0	0	NA	NA	NA
0	0	0	0	0	0	Ear6	0	0	NA	NA	NA
0	0	0	0	0	0	Ear7	0	0	NA	NA	NA
0	0	0	0	0	0	Eddm3b	0	0	NA	NA	NA
0	0	0	0	0	0	Egfbp2	0	0	NA	NA	NA
0	0	0	0	0	0	Eif3j1	0	0	NA	NA	NA
0	0	0	0	0	0	Eif3j2	0	0	NA	NA	NA
0	0	0	0	0	0	Elane	0	0	NA	NA	NA
0	0	0	0	0	0	Eltd1	0	0	NA	NA	NA
0	0	0	0	0	0	Emcn	0	0	NA	NA	NA
0	0	0	0	0	0	Enam	0	0	NA	NA	NA
0	0	0	0	0	0	Entpd4	0	0	NA	NA	NA
0	0	0	0	0	0	Entpd8	0	0	NA	NA	NA
0	0	0	0	0	0	Eps8l3	0	0	NA	NA	NA
0	0	0	0	0	0	Epsti1	0	0	NA	NA	NA
0	0	0	0	0	0	Epyc	0	0	NA	NA	NA
0	0	0	0	0	0	Esp1	0	0	NA	NA	NA
0	0	0	0	0	0	Esp15	0	0	NA	NA	NA
0	0	0	0	0	0	Esp16	0	0	NA	NA	NA
0	0	0	0	0	0	Esp18	0	0	NA	NA	NA
0	0	0	0	0	0	Esp23	0	0	NA	NA	NA
0	0	0	0	0	0	Esp3	0	0	NA	NA	NA
0	0	0	0	0	0	Esp31	0	0	NA	NA	NA
0	0	0	0	0	0	Esp34	0	0	NA	NA	NA
0	0	0	0	0	0	Esp36	0	0	NA	NA	NA
0	0	0	0	0	0	Esp38	0	0	NA	NA	NA
0	0	0	0	0	0	Esp5	0	0	NA	NA	NA
0	0	0	0	0	0	Esp6Esp5	0	0	NA	NA	NA
0	0	0	0	0	0	Etd	0	0	NA	NA	NA
0	0	0	0	0	0	Etnppl	0	0	NA	NA	NA
0	0	0	0	0	0	Evi2a-evi2b	0	0	NA	NA	NA
0	0	0	0	0	0	Evi2b	0	0	NA	NA	NA
0	0	0	0	0	0	Evx2	0	0	NA	NA	NA
0	0	0	0	0	0	F11	0	0	NA	NA	NA
0	0	0	0	0	0	F630028O10Rik	0	0	NA	NA	NA
0	0	0	0	0	0	F630206G17Rik	0	0	NA	NA	NA
0	0	0	0	0	0	F830002L21Rik	0	0	NA	NA	NA
0	0	0	0	0	0	F9	0	0	NA	NA	NA
0	0	0	0	0	0	Fabp2	0	0	NA	NA	NA
0	0	0	0	0	0	Fabp9	0	0	NA	NA	NA
0	0	0	0	0	0	Fam115e	0	0	NA	NA	NA
0	0	0	0	0	0	Fam122c	0	0	NA	NA	NA
0	0	0	0	0	0	Fam170a	0	0	NA	NA	NA
0	0	0	0	0	0	Fam177a	0	0	NA	NA	NA
0	0	0	0	0	0	Fam180a	0	0	NA	NA	NA
0	0	0	0	0	0	Fam216b	0	0	NA	NA	NA
0	0	0	0	0	0	Fam219aos	0	0	NA	NA	NA
0	0	0	0	0	0	Fam24a	0	0	NA	NA	NA
0	0	0	0	0	0	Fam47c	0	0	NA	NA	NA
0	0	0	0	0	0	Fam50b	0	0	NA	NA	NA
0	0	0	0	0	0	Fam71a	0	0	NA	NA	NA
0	0	0	0	0	0	Fam71b	0	0	NA	NA	NA
0	0	0	0	0	0	Fam71d	0	0	NA	NA	NA
0	0	0	0	0	0	Fap	0	0	NA	NA	NA
0	0	0	0	0	0	Fate1	0	0	NA	NA	NA
0	0	0	0	0	0	Fbxw15	0	0	NA	NA	NA
0	0	0	0	0	0	Fbxw18	0	0	NA	NA	NA
0	0	0	0	0	0	Fbxw19	0	0	NA	NA	NA
0	0	0	0	0	0	Fbxw21	0	0	NA	NA	NA
0	0	0	0	0	0	Fbxw22	0	0	NA	NA	NA
0	0	0	0	0	0	Fbxw24	0	0	NA	NA	NA
0	0	0	0	0	0	Fbxw26	0	0	NA	NA	NA
0	0	0	0	0	0	Fbxw28	0	0	NA	NA	NA
0	0	0	0	0	0	Fcer1a	0	0	NA	NA	NA
0	0	0	0	0	0	Fcnb	0	0	NA	NA	NA
0	0	0	0	0	0	Fer1l5	0	0	NA	NA	NA
0	0	0	0	0	0	Ferd3l	0	0	NA	NA	NA
0	0	0	0	0	0	Ffar1	0	0	NA	NA	NA
0	0	0	0	0	0	Fgf6	0	0	NA	NA	NA
0	0	0	0	0	0	Fhad1os1	0	0	NA	NA	NA
0	0	0	0	0	0	Fhl5	0	0	NA	NA	NA
0	0	0	0	0	0	Flg2	0	0	NA	NA	NA
0	0	0	0	0	0	Fmo3	0	0	NA	NA	NA
0	0	0	0	0	0	Fmo6	0	0	NA	NA	NA
0	0	0	0	0	0	Fmo9	0	0	NA	NA	NA
0	0	0	0	0	0	Fmod	0	0	NA	NA	NA
0	0	0	0	0	0	Fnd3c2	0	0	NA	NA	NA
0	0	0	0	0	0	Fndc8	0	0	NA	NA	NA
0	0	0	0	0	0	Foxb2	0	0	NA	NA	NA
0	0	0	0	0	0	Foxi1	0	0	NA	NA	NA
0	0	0	0	0	0	Fpr-rs3	0	0	NA	NA	NA
0	0	0	0	0	0	Fpr-rs4	0	0	NA	NA	NA
0	0	0	0	0	0	Fpr-rs6	0	0	NA	NA	NA
0	0	0	0	0	0	Fpr1	0	0	NA	NA	NA
0	0	0	0	0	0	Fpr2	0	0	NA	NA	NA
0	0	0	0	0	0	Fpr3	0	0	NA	NA	NA
0	0	0	0	0	0	Frmd7	0	0	NA	NA	NA
0	0	0	0	0	0	Frmpd1os	0	0	NA	NA	NA
0	0	0	0	0	0	Frmpd4	0	0	NA	NA	NA
0	0	0	0	0	0	Fshb	0	0	NA	NA	NA
0	0	0	0	0	0	Fshr	0	0	NA	NA	NA
0	0	0	0	0	0	Ftmt	0	0	NA	NA	NA
0	0	0	0	0	0	G630064G18Rik	0	0	NA	NA	NA
0	0	0	0	0	0	G6pc	0	0	NA	NA	NA
0	0	0	0	0	0	Gabra6	0	0	NA	NA	NA
0	0	0	0	0	0	Galnt5	0	0	NA	NA	NA
0	0	0	0	0	0	Galp	0	0	NA	NA	NA
0	0	0	0	0	0	Gbp10	0	0	NA	NA	NA
0	0	0	0	0	0	Gcg	0	0	NA	NA	NA
0	0	0	0	0	0	Gcsam	0	0	NA	NA	NA
0	0	0	0	0	0	Gdf1	0	0	NA	NA	NA
0	0	0	0	0	0	Gfral	0	0	NA	NA	NA
0	0	0	0	0	0	Ghrh	0	0	NA	NA	NA
0	0	0	0	0	0	Ghrhr	0	0	NA	NA	NA
0	0	0	0	0	0	Gif	0	0	NA	NA	NA
0	0	0	0	0	0	Gimap4	0	0	NA	NA	NA
0	0	0	0	0	0	Gimap7	0	0	NA	NA	NA
0	0	0	0	0	0	Gk2	0	0	NA	NA	NA
0	0	0	0	0	0	Gkn1	0	0	NA	NA	NA
0	0	0	0	0	0	Gkn2	0	0	NA	NA	NA
0	0	0	0	0	0	Gldnos	0	0	NA	NA	NA
0	0	0	0	0	0	Glipr1	0	0	NA	NA	NA
0	0	0	0	0	0	Glipr1l2	0	0	NA	NA	NA
0	0	0	0	0	0	Glra3	0	0	NA	NA	NA
0	0	0	0	0	0	Glra4	0	0	NA	NA	NA
0	0	0	0	0	0	Glt6d1	0	0	NA	NA	NA
0	0	0	0	0	0	Glycam1	0	0	NA	NA	NA
0	0	0	0	0	0	Gm10007	0	0	NA	NA	NA
0	0	0	0	0	0	Gm10024	0	0	NA	NA	NA
0	0	0	0	0	0	Gm10052	0	0	NA	NA	NA
0	0	0	0	0	0	Gm10057	0	0	NA	NA	NA
0	0	0	0	0	0	Gm10058	0	0	NA	NA	NA
0	0	0	0	0	0	Gm10081	0	0	NA	NA	NA
0	0	0	0	0	0	Gm10094	0	0	NA	NA	NA
0	0	0	0	0	0	Gm10096	0	0	NA	NA	NA
0	0	0	0	0	0	Gm10100	0	0	NA	NA	NA
0	0	0	0	0	0	Gm10104	0	0	NA	NA	NA
0	0	0	0	0	0	Gm10142	0	0	NA	NA	NA
0	0	0	0	0	0	Gm10147	0	0	NA	NA	NA
0	0	0	0	0	0	Gm10228	0	0	NA	NA	NA
0	0	0	0	0	0	Gm10229	0	0	NA	NA	NA
0	0	0	0	0	0	Gm10230	0	0	NA	NA	NA
0	0	0	0	0	0	Gm10248	0	0	NA	NA	NA
0	0	0	0	0	0	Gm10256	0	0	NA	NA	NA
0	0	0	0	0	0	Gm10267	0	0	NA	NA	NA
0	0	0	0	0	0	Gm10272	0	0	NA	NA	NA
0	0	0	0	0	0	Gm10280	0	0	NA	NA	NA
0	0	0	0	0	0	Gm10318	0	0	NA	NA	NA
0	0	0	0	0	0	Gm10319	0	0	NA	NA	NA
0	0	0	0	0	0	Gm10334	0	0	NA	NA	NA
0	0	0	0	0	0	Gm10352	0	0	NA	NA	NA
0	0	0	0	0	0	Gm10354	0	0	NA	NA	NA
0	0	0	0	0	0	Gm10375	0	0	NA	NA	NA
0	0	0	0	0	0	Gm10377	0	0	NA	NA	NA
0	0	0	0	0	0	Gm10408	0	0	NA	NA	NA
0	0	0	0	0	0	Gm10409	0	0	NA	NA	NA
0	0	0	0	0	0	Gm10413	0	0	NA	NA	NA
0	0	0	0	0	0	Gm10415	0	0	NA	NA	NA
0	0	0	0	0	0	Gm10421	0	0	NA	NA	NA
0	0	0	0	0	0	Gm10436	0	0	NA	NA	NA
0	0	0	0	0	0	Gm10440	0	0	NA	NA	NA
0	0	0	0	0	0	Gm10445	0	0	NA	NA	NA
0	0	0	0	0	0	Gm10466	0	0	NA	NA	NA
0	0	0	0	0	0	Gm10471	0	0	NA	NA	NA
0	0	0	0	0	0	Gm10486	0	0	NA	NA	NA
0	0	0	0	0	0	Gm10487	0	0	NA	NA	NA
0	0	0	0	0	0	Gm10488	0	0	NA	NA	NA
0	0	0	0	0	0	Gm10510	0	0	NA	NA	NA
0	0	0	0	0	0	Gm10538	0	0	NA	NA	NA
0	0	0	0	0	0	Gm10578	0	0	NA	NA	NA
0	0	0	0	0	0	Gm10591	0	0	NA	NA	NA
0	0	0	0	0	0	Gm10619	0	0	NA	NA	NA
0	0	0	0	0	0	Gm10635	0	0	NA	NA	NA
0	0	0	0	0	0	Gm10637	0	0	NA	NA	NA
0	0	0	0	0	0	Gm10662	0	0	NA	NA	NA
0	0	0	0	0	0	Gm10665	0	0	NA	NA	NA
0	0	0	0	0	0	Gm10666	0	0	NA	NA	NA
0	0	0	0	0	0	Gm10670	0	0	NA	NA	NA
0	0	0	0	0	0	Gm10681	0	0	NA	NA	NA
0	0	0	0	0	0	Gm10684	0	0	NA	NA	NA
0	0	0	0	0	0	Gm10697	0	0	NA	NA	NA
0	0	0	0	0	0	Gm10731	0	0	NA	NA	NA
0	0	0	0	0	0	Gm10790	0	0	NA	NA	NA
0	0	0	0	0	0	Gm10804	0	0	NA	NA	NA
0	0	0	0	0	0	Gm10823	0	0	NA	NA	NA
0	0	0	0	0	0	Gm10921	0	0	NA	NA	NA
0	0	0	0	0	0	Gm10922	0	0	NA	NA	NA
0	0	0	0	0	0	Gm1110	0	0	NA	NA	NA
0	0	0	0	0	0	Gm11149	0	0	NA	NA	NA
0	0	0	0	0	0	Gm11166	0	0	NA	NA	NA
0	0	0	0	0	0	Gm11213	0	0	NA	NA	NA
0	0	0	0	0	0	Gm11236	0	0	NA	NA	NA
0	0	0	0	0	0	Gm11237	0	0	NA	NA	NA
0	0	0	0	0	0	Gm11351	0	0	NA	NA	NA
0	0	0	0	0	0	Gm1140	0	0	NA	NA	NA
0	0	0	0	0	0	Gm11437	0	0	NA	NA	NA
0	0	0	0	0	0	Gm11554	0	0	NA	NA	NA
0	0	0	0	0	0	Gm11559	0	0	NA	NA	NA
0	0	0	0	0	0	Gm11562	0	0	NA	NA	NA
0	0	0	0	0	0	Gm11563	0	0	NA	NA	NA
0	0	0	0	0	0	Gm11564	0	0	NA	NA	NA
0	0	0	0	0	0	Gm11565	0	0	NA	NA	NA
0	0	0	0	0	0	Gm11567	0	0	NA	NA	NA
0	0	0	0	0	0	Gm11568	0	0	NA	NA	NA
0	0	0	0	0	0	Gm11569	0	0	NA	NA	NA
0	0	0	0	0	0	Gm11570	0	0	NA	NA	NA
0	0	0	0	0	0	Gm11595	0	0	NA	NA	NA
0	0	0	0	0	0	Gm11596	0	0	NA	NA	NA
0	0	0	0	0	0	Gm11710	0	0	NA	NA	NA
0	0	0	0	0	0	Gm11711	0	0	NA	NA	NA
0	0	0	0	0	0	Gm11757	0	0	NA	NA	NA
0	0	0	0	0	0	Gm11758	0	0	NA	NA	NA
0	0	0	0	0	0	Gm11780	0	0	NA	NA	NA
0	0	0	0	0	0	Gm11937	0	0	NA	NA	NA
0	0	0	0	0	0	Gm11938	0	0	NA	NA	NA
0	0	0	0	0	0	Gm11978	0	0	NA	NA	NA
0	0	0	0	0	0	Gm12130	0	0	NA	NA	NA
0	0	0	0	0	0	Gm12159	0	0	NA	NA	NA
0	0	0	0	0	0	Gm12171	0	0	NA	NA	NA
0	0	0	0	0	0	Gm12295	0	0	NA	NA	NA
0	0	0	0	0	0	Gm12429	0	0	NA	NA	NA
0	0	0	0	0	0	Gm12530	0	0	NA	NA	NA
0	0	0	0	0	0	Gm12603	0	0	NA	NA	NA
0	0	0	0	0	0	Gm12633	0	0	NA	NA	NA
0	0	0	0	0	0	Gm12669	0	0	NA	NA	NA
0	0	0	0	0	0	Gm12695	0	0	NA	NA	NA
0	0	0	0	0	0	Gm12709	0	0	NA	NA	NA
0	0	0	0	0	0	Gm12830	0	0	NA	NA	NA
0	0	0	0	0	0	Gm12886	0	0	NA	NA	NA
0	0	0	0	0	0	Gm12887	0	0	NA	NA	NA
0	0	0	0	0	0	Gm12888	0	0	NA	NA	NA
0	0	0	0	0	0	Gm13023	0	0	NA	NA	NA
0	0	0	0	0	0	Gm13040	0	0	NA	NA	NA
0	0	0	0	0	0	Gm13043	0	0	NA	NA	NA
0	0	0	0	0	0	Gm13057	0	0	NA	NA	NA
0	0	0	0	0	0	Gm13084	0	0	NA	NA	NA
0	0	0	0	0	0	Gm13088	0	0	NA	NA	NA
0	0	0	0	0	0	Gm13102	0	0	NA	NA	NA
0	0	0	0	0	0	Gm13103	0	0	NA	NA	NA
0	0	0	0	0	0	Gm13177	0	0	NA	NA	NA
0	0	0	0	0	0	Gm13178	0	0	NA	NA	NA
0	0	0	0	0	0	Gm13271	0	0	NA	NA	NA
0	0	0	0	0	0	Gm13272	0	0	NA	NA	NA
0	0	0	0	0	0	Gm13275	0	0	NA	NA	NA
0	0	0	0	0	0	Gm13276	0	0	NA	NA	NA
0	0	0	0	0	0	Gm13277	0	0	NA	NA	NA
0	0	0	0	0	0	Gm13278	0	0	NA	NA	NA
0	0	0	0	0	0	Gm13279	0	0	NA	NA	NA
0	0	0	0	0	0	Gm13283	0	0	NA	NA	NA
0	0	0	0	0	0	Gm13285	0	0	NA	NA	NA
0	0	0	0	0	0	Gm13286	0	0	NA	NA	NA
0	0	0	0	0	0	Gm13287	0	0	NA	NA	NA
0	0	0	0	0	0	Gm13288	0	0	NA	NA	NA
0	0	0	0	0	0	Gm13289	0	0	NA	NA	NA
0	0	0	0	0	0	Gm13290	0	0	NA	NA	NA
0	0	0	0	0	0	Gm13293	0	0	NA	NA	NA
0	0	0	0	0	0	Gm13298	0	0	NA	NA	NA
0	0	0	0	0	0	Gm13304	0	0	NA	NA	NA
0	0	0	0	0	0	Gm13305	0	0	NA	NA	NA
0	0	0	0	0	0	Gm13306	0	0	NA	NA	NA
0	0	0	0	0	0	Gm13308	0	0	NA	NA	NA
0	0	0	0	0	0	Gm13363	0	0	NA	NA	NA
0	0	0	0	0	0	Gm13483	0	0	NA	NA	NA
0	0	0	0	0	0	Gm13539	0	0	NA	NA	NA
0	0	0	0	0	0	Gm13546	0	0	NA	NA	NA
0	0	0	0	0	0	Gm13582	0	0	NA	NA	NA
0	0	0	0	0	0	Gm136	0	0	NA	NA	NA
0	0	0	0	0	0	Gm13629	0	0	NA	NA	NA
0	0	0	0	0	0	Gm13749	0	0	NA	NA	NA
0	0	0	0	0	0	Gm13769	0	0	NA	NA	NA
0	0	0	0	0	0	Gm13807	0	0	NA	NA	NA
0	0	0	0	0	0	Gm13871	0	0	NA	NA	NA
0	0	0	0	0	0	Gm13944	0	0	NA	NA	NA
0	0	0	0	0	0	Gm14092	0	0	NA	NA	NA
0	0	0	0	0	0	Gm14207	0	0	NA	NA	NA
0	0	0	0	0	0	Gm14288	0	0	NA	NA	NA
0	0	0	0	0	0	Gm14306	0	0	NA	NA	NA
0	0	0	0	0	0	Gm14308	0	0	NA	NA	NA
0	0	0	0	0	0	Gm14345	0	0	NA	NA	NA
0	0	0	0	0	0	Gm14346	0	0	NA	NA	NA
0	0	0	0	0	0	Gm14347	0	0	NA	NA	NA
0	0	0	0	0	0	Gm14351	0	0	NA	NA	NA
0	0	0	0	0	0	Gm14374	0	0	NA	NA	NA
0	0	0	0	0	0	Gm14391	0	0	NA	NA	NA
0	0	0	0	0	0	Gm14405	0	0	NA	NA	NA
0	0	0	0	0	0	Gm14430	0	0	NA	NA	NA
0	0	0	0	0	0	Gm14431	0	0	NA	NA	NA
0	0	0	0	0	0	Gm14434	0	0	NA	NA	NA
0	0	0	0	0	0	Gm14446	0	0	NA	NA	NA
0	0	0	0	0	0	Gm14459	0	0	NA	NA	NA
0	0	0	0	0	0	Gm14474	0	0	NA	NA	NA
0	0	0	0	0	0	Gm14475	0	0	NA	NA	NA
0	0	0	0	0	0	Gm14476	0	0	NA	NA	NA
0	0	0	0	0	0	Gm14477	0	0	NA	NA	NA
0	0	0	0	0	0	Gm14478	0	0	NA	NA	NA
0	0	0	0	0	0	Gm14479	0	0	NA	NA	NA
0	0	0	0	0	0	Gm14482	0	0	NA	NA	NA
0	0	0	0	0	0	Gm14483	0	0	NA	NA	NA
0	0	0	0	0	0	Gm14484	0	0	NA	NA	NA
0	0	0	0	0	0	Gm14496	0	0	NA	NA	NA
0	0	0	0	0	0	Gm14499	0	0	NA	NA	NA
0	0	0	0	0	0	Gm14511	0	0	NA	NA	NA
0	0	0	0	0	0	Gm14525	0	0	NA	NA	NA
0	0	0	0	0	0	Gm14548	0	0	NA	NA	NA
0	0	0	0	0	0	Gm14625	0	0	NA	NA	NA
0	0	0	0	0	0	Gm14632	0	0	NA	NA	NA
0	0	0	0	0	0	Gm14635	0	0	NA	NA	NA
0	0	0	0	0	0	Gm14685	0	0	NA	NA	NA
0	0	0	0	0	0	Gm14692	0	0	NA	NA	NA
0	0	0	0	0	0	Gm14718	0	0	NA	NA	NA
0	0	0	0	0	0	Gm14725	0	0	NA	NA	NA
0	0	0	0	0	0	Gm14744	0	0	NA	NA	NA
0	0	0	0	0	0	Gm14781	0	0	NA	NA	NA
0	0	0	0	0	0	Gm14819	0	0	NA	NA	NA
0	0	0	0	0	0	Gm14850	0	0	NA	NA	NA
0	0	0	0	0	0	Gm14851	0	0	NA	NA	NA
0	0	0	0	0	0	Gm14920	0	0	NA	NA	NA
0	0	0	0	0	0	Gm15023	0	0	NA	NA	NA
0	0	0	0	0	0	Gm15056	0	0	NA	NA	NA
0	0	0	0	0	0	Gm15080	0	0	NA	NA	NA
0	0	0	0	0	0	Gm15085	0	0	NA	NA	NA
0	0	0	0	0	0	Gm15093	0	0	NA	NA	NA
0	0	0	0	0	0	Gm15133	0	0	NA	NA	NA
0	0	0	0	0	0	Gm15140	0	0	NA	NA	NA
0	0	0	0	0	0	Gm1527	0	0	NA	NA	NA
0	0	0	0	0	0	Gm15292	0	0	NA	NA	NA
0	0	0	0	0	0	Gm15293	0	0	NA	NA	NA
0	0	0	0	0	0	Gm15308	0	0	NA	NA	NA
0	0	0	0	0	0	Gm15315	0	0	NA	NA	NA
0	0	0	0	0	0	Gm15319	0	0	NA	NA	NA
0	0	0	0	0	0	Gm15348	0	0	NA	NA	NA
0	0	0	0	0	0	Gm15350	0	0	NA	NA	NA
0	0	0	0	0	0	Gm15386	0	0	NA	NA	NA
0	0	0	0	0	0	Gm15412	0	0	NA	NA	NA
0	0	0	0	0	0	Gm15471	0	0	NA	NA	NA
0	0	0	0	0	0	Gm1553	0	0	NA	NA	NA
0	0	0	0	0	0	Gm156	0	0	NA	NA	NA
0	0	0	0	0	0	Gm15679	0	0	NA	NA	NA
0	0	0	0	0	0	Gm15713	0	0	NA	NA	NA
0	0	0	0	0	0	Gm15772	0	0	NA	NA	NA
0	0	0	0	0	0	Gm15881	0	0	NA	NA	NA
0	0	0	0	0	0	Gm15941	0	0	NA	NA	NA
0	0	0	0	0	0	Gm15997	0	0	NA	NA	NA
0	0	0	0	0	0	Gm1604b	0	0	NA	NA	NA
0	0	0	0	0	0	Gm16130	0	0	NA	NA	NA
0	0	0	0	0	0	Gm16291	0	0	NA	NA	NA
0	0	0	0	0	0	Gm16294	0	0	NA	NA	NA
0	0	0	0	0	0	Gm16325	0	0	NA	NA	NA
0	0	0	0	0	0	Gm16367	0	0	NA	NA	NA
0	0	0	0	0	0	Gm16381	0	0	NA	NA	NA
0	0	0	0	0	0	Gm16390	0	0	NA	NA	NA
0	0	0	0	0	0	Gm16404	0	0	NA	NA	NA
0	0	0	0	0	0	Gm16405	0	0	NA	NA	NA
0	0	0	0	0	0	Gm16430	0	0	NA	NA	NA
0	0	0	0	0	0	Gm16442	0	0	NA	NA	NA
0	0	0	0	0	0	Gm16445	0	0	NA	NA	NA
0	0	0	0	0	0	Gm16451	0	0	NA	NA	NA
0	0	0	0	0	0	Gm1647	0	0	NA	NA	NA
0	0	0	0	0	0	Gm16497	0	0	NA	NA	NA
0	0	0	0	0	0	Gm16501	0	0	NA	NA	NA
0	0	0	0	0	0	Gm16677	0	0	NA	NA	NA
0	0	0	0	0	0	Gm16833	0	0	NA	NA	NA
0	0	0	0	0	0	Gm17019	0	0	NA	NA	NA
0	0	0	0	0	0	Gm1715	0	0	NA	NA	NA
0	0	0	0	0	0	Gm1720	0	0	NA	NA	NA
0	0	0	0	0	0	Gm17252	0	0	NA	NA	NA
0	0	0	0	0	0	Gm17359	0	0	NA	NA	NA
0	0	0	0	0	0	Gm17365	0	0	NA	NA	NA
0	0	0	0	0	0	Gm17660	0	0	NA	NA	NA
0	0	0	0	0	0	Gm17677	0	0	NA	NA	NA
0	0	0	0	0	0	Gm17689	0	0	NA	NA	NA
0	0	0	0	0	0	Gm17727	0	0	NA	NA	NA
0	0	0	0	0	0	Gm17751	0	0	NA	NA	NA
0	0	0	0	0	0	Gm17757	0	0	NA	NA	NA
0	0	0	0	0	0	Gm17830	0	0	NA	NA	NA
0	0	0	0	0	0	Gm18409	0	0	NA	NA	NA
0	0	0	0	0	0	Gm18853	0	0	NA	NA	NA
0	0	0	0	0	0	Gm19277	0	0	NA	NA	NA
0	0	0	0	0	0	Gm19299	0	0	NA	NA	NA
0	0	0	0	0	0	Gm19303	0	0	NA	NA	NA
0	0	0	0	0	0	Gm19395	0	0	NA	NA	NA
0	0	0	0	0	0	Gm19402	0	0	NA	NA	NA
0	0	0	0	0	0	Gm19424	0	0	NA	NA	NA
0	0	0	0	0	0	Gm19522	0	0	NA	NA	NA
0	0	0	0	0	0	Gm1965	0	0	NA	NA	NA
0	0	0	0	0	0	Gm1966	0	0	NA	NA	NA
0	0	0	0	0	0	Gm19668	0	0	NA	NA	NA
0	0	0	0	0	0	Gm19689	0	0	NA	NA	NA
0	0	0	0	0	0	Gm1979	0	0	NA	NA	NA
0	0	0	0	0	0	Gm1987	0	0	NA	NA	NA
0	0	0	0	0	0	Gm19990	0	0	NA	NA	NA
0	0	0	0	0	0	Gm2002	0	0	NA	NA	NA
0	0	0	0	0	0	Gm20098	0	0	NA	NA	NA
0	0	0	0	0	0	Gm20110	0	0	NA	NA	NA
0	0	0	0	0	0	Gm20268	0	0	NA	NA	NA
0	0	0	0	0	0	Gm2030	0	0	NA	NA	NA
0	0	0	0	0	0	Gm20319	0	0	NA	NA	NA
0	0	0	0	0	0	Gm2042	0	0	NA	NA	NA
0	0	0	0	0	0	Gm20604	0	0	NA	NA	NA
0	0	0	0	0	0	Gm20611	0	0	NA	NA	NA
0	0	0	0	0	0	Gm20736	0	0	NA	NA	NA
0	0	0	0	0	0	Gm20738	0	0	NA	NA	NA
0	0	0	0	0	0	Gm20740	0	0	NA	NA	NA
0	0	0	0	0	0	Gm20741	0	0	NA	NA	NA
0	0	0	0	0	0	Gm20743	0	0	NA	NA	NA
0	0	0	0	0	0	Gm20744	0	0	NA	NA	NA
0	0	0	0	0	0	Gm20747	0	0	NA	NA	NA
0	0	0	0	0	0	Gm20754	0	0	NA	NA	NA
0	0	0	0	0	0	Gm20755	0	0	NA	NA	NA
0	0	0	0	0	0	Gm20757	0	0	NA	NA	NA
0	0	0	0	0	0	Gm20759	0	0	NA	NA	NA
0	0	0	0	0	0	Gm20765	0	0	NA	NA	NA
0	0	0	0	0	0	Gm20806	0	0	NA	NA	NA
0	0	0	0	0	0	Gm20809	0	0	NA	NA	NA
0	0	0	0	0	0	Gm20815	0	0	NA	NA	NA
0	0	0	0	0	0	Gm20816	0	0	NA	NA	NA
0	0	0	0	0	0	Gm20822	0	0	NA	NA	NA
0	0	0	0	0	0	Gm20823	0	0	NA	NA	NA
0	0	0	0	0	0	Gm20826	0	0	NA	NA	NA
0	0	0	0	0	0	Gm2083	0	0	NA	NA	NA
0	0	0	0	0	0	Gm20831	0	0	NA	NA	NA
0	0	0	0	0	0	Gm20854	0	0	NA	NA	NA
0	0	0	0	0	0	Gm20857	0	0	NA	NA	NA
0	0	0	0	0	0	Gm20858	0	0	NA	NA	NA
0	0	0	0	0	0	Gm20865	0	0	NA	NA	NA
0	0	0	0	0	0	Gm20867	0	0	NA	NA	NA
0	0	0	0	0	0	Gm2087	0	0	NA	NA	NA
0	0	0	0	0	0	Gm20871	0	0	NA	NA	NA
0	0	0	0	0	0	Gm20877	0	0	NA	NA	NA
0	0	0	0	0	0	Gm20878	0	0	NA	NA	NA
0	0	0	0	0	0	Gm20917	0	0	NA	NA	NA
0	0	0	0	0	0	Gm21002	0	0	NA	NA	NA
0	0	0	0	0	0	Gm21057	0	0	NA	NA	NA
0	0	0	0	0	0	Gm21119	0	0	NA	NA	NA
0	0	0	0	0	0	Gm2115	0	0	NA	NA	NA
0	0	0	0	0	0	Gm21221	0	0	NA	NA	NA
0	0	0	0	0	0	Gm21269	0	0	NA	NA	NA
0	0	0	0	0	0	Gm21276	0	0	NA	NA	NA
0	0	0	0	0	0	Gm21293	0	0	NA	NA	NA
0	0	0	0	0	0	Gm21304	0	0	NA	NA	NA
0	0	0	0	0	0	Gm21312	0	0	NA	NA	NA
0	0	0	0	0	0	Gm21379	0	0	NA	NA	NA
0	0	0	0	0	0	Gm21498	0	0	NA	NA	NA
0	0	0	0	0	0	Gm21541	0	0	NA	NA	NA
0	0	0	0	0	0	Gm21586	0	0	NA	NA	NA
0	0	0	0	0	0	Gm21637	0	0	NA	NA	NA
0	0	0	0	0	0	Gm21677	0	0	NA	NA	NA
0	0	0	0	0	0	Gm21693	0	0	NA	NA	NA
0	0	0	0	0	0	Gm21704	0	0	NA	NA	NA
0	0	0	0	0	0	Gm21708	0	0	NA	NA	NA
0	0	0	0	0	0	Gm2176	0	0	NA	NA	NA
0	0	0	0	0	0	Gm21943	0	0	NA	NA	NA
0	0	0	0	0	0	Gm21944	0	0	NA	NA	NA
0	0	0	0	0	0	Gm21949	0	0	NA	NA	NA
0	0	0	0	0	0	Gm21950	0	0	NA	NA	NA
0	0	0	0	0	0	Gm21951	0	0	NA	NA	NA
0	0	0	0	0	0	Gm2447	0	0	NA	NA	NA
0	0	0	0	0	0	Gm2506	0	0	NA	NA	NA
0	0	0	0	0	0	Gm2516	0	0	NA	NA	NA
0	0	0	0	0	0	Gm2663	0	0	NA	NA	NA
0	0	0	0	0	0	Gm2696	0	0	NA	NA	NA
0	0	0	0	0	0	Gm2799	0	0	NA	NA	NA
0	0	0	0	0	0	Gm2825	0	0	NA	NA	NA
0	0	0	0	0	0	Gm2863	0	0	NA	NA	NA
0	0	0	0	0	0	Gm2913	0	0	NA	NA	NA
0	0	0	0	0	0	Gm2927	0	0	NA	NA	NA
0	0	0	0	0	0	Gm2933	0	0	NA	NA	NA
0	0	0	0	0	0	Gm3020	0	0	NA	NA	NA
0	0	0	0	0	0	Gm3086	0	0	NA	NA	NA
0	0	0	0	0	0	Gm3139	0	0	NA	NA	NA
0	0	0	0	0	0	Gm3238	0	0	NA	NA	NA
0	0	0	0	0	0	Gm3259	0	0	NA	NA	NA
0	0	0	0	0	0	Gm3279	0	0	NA	NA	NA
0	0	0	0	0	0	Gm3285	0	0	NA	NA	NA
0	0	0	0	0	0	Gm3286	0	0	NA	NA	NA
0	0	0	0	0	0	Gm3317	0	0	NA	NA	NA
0	0	0	0	0	0	Gm3363	0	0	NA	NA	NA
0	0	0	0	0	0	Gm3376	0	0	NA	NA	NA
0	0	0	0	0	0	Gm3383	0	0	NA	NA	NA
0	0	0	0	0	0	Gm3402	0	0	NA	NA	NA
0	0	0	0	0	0	Gm3404	0	0	NA	NA	NA
0	0	0	0	0	0	Gm3409	0	0	NA	NA	NA
0	0	0	0	0	0	Gm3415	0	0	NA	NA	NA
0	0	0	0	0	0	Gm3417	0	0	NA	NA	NA
0	0	0	0	0	0	Gm3428	0	0	NA	NA	NA
0	0	0	0	0	0	Gm3434	0	0	NA	NA	NA
0	0	0	0	0	0	Gm3448	0	0	NA	NA	NA
0	0	0	0	0	0	Gm3458	0	0	NA	NA	NA
0	0	0	0	0	0	Gm3488	0	0	NA	NA	NA
0	0	0	0	0	0	Gm3500	0	0	NA	NA	NA
0	0	0	0	0	0	Gm362	0	0	NA	NA	NA
0	0	0	0	0	0	Gm3646	0	0	NA	NA	NA
0	0	0	0	0	0	Gm3701	0	0	NA	NA	NA
0	0	0	0	0	0	Gm3706	0	0	NA	NA	NA
0	0	0	0	0	0	Gm3750	0	0	NA	NA	NA
0	0	0	0	0	0	Gm3763	0	0	NA	NA	NA
0	0	0	0	0	0	Gm3776	0	0	NA	NA	NA
0	0	0	0	0	0	Gm382	0	0	NA	NA	NA
0	0	0	0	0	0	Gm3985	0	0	NA	NA	NA
0	0	0	0	0	0	Gm4027	0	0	NA	NA	NA
0	0	0	0	0	0	Gm4064	0	0	NA	NA	NA
0	0	0	0	0	0	Gm4070	0	0	NA	NA	NA
0	0	0	0	0	0	Gm4133	0	0	NA	NA	NA
0	0	0	0	0	0	Gm4141	0	0	NA	NA	NA
0	0	0	0	0	0	Gm4175	0	0	NA	NA	NA
0	0	0	0	0	0	Gm4177	0	0	NA	NA	NA
0	0	0	0	0	0	Gm4187	0	0	NA	NA	NA
0	0	0	0	0	0	Gm4201	0	0	NA	NA	NA
0	0	0	0	0	0	Gm4214	0	0	NA	NA	NA
0	0	0	0	0	0	Gm4216	0	0	NA	NA	NA
0	0	0	0	0	0	Gm4251	0	0	NA	NA	NA
0	0	0	0	0	0	Gm4265	0	0	NA	NA	NA
0	0	0	0	0	0	Gm4278	0	0	NA	NA	NA
0	0	0	0	0	0	Gm428	0	0	NA	NA	NA
0	0	0	0	0	0	Gm4301	0	0	NA	NA	NA
0	0	0	0	0	0	Gm4302	0	0	NA	NA	NA
0	0	0	0	0	0	Gm4303	0	0	NA	NA	NA
0	0	0	0	0	0	Gm4305	0	0	NA	NA	NA
0	0	0	0	0	0	Gm4307	0	0	NA	NA	NA
0	0	0	0	0	0	Gm4312	0	0	NA	NA	NA
0	0	0	0	0	0	Gm4340	0	0	NA	NA	NA
0	0	0	0	0	0	Gm436	0	0	NA	NA	NA
0	0	0	0	0	0	Gm4477	0	0	NA	NA	NA
0	0	0	0	0	0	Gm4498	0	0	NA	NA	NA
0	0	0	0	0	0	Gm4541	0	0	NA	NA	NA
0	0	0	0	0	0	Gm4559	0	0	NA	NA	NA
0	0	0	0	0	0	Gm4567	0	0	NA	NA	NA
0	0	0	0	0	0	Gm4719	0	0	NA	NA	NA
0	0	0	0	0	0	Gm4724	0	0	NA	NA	NA
0	0	0	0	0	0	Gm4736	0	0	NA	NA	NA
0	0	0	0	0	0	Gm4745	0	0	NA	NA	NA
0	0	0	0	0	0	Gm4759	0	0	NA	NA	NA
0	0	0	0	0	0	Gm4763	0	0	NA	NA	NA
0	0	0	0	0	0	Gm4776	0	0	NA	NA	NA
0	0	0	0	0	0	Gm4792	0	0	NA	NA	NA
0	0	0	0	0	0	Gm4794	0	0	NA	NA	NA
0	0	0	0	0	0	Gm4814	0	0	NA	NA	NA
0	0	0	0	0	0	Gm4836	0	0	NA	NA	NA
0	0	0	0	0	0	Gm4846	0	0	NA	NA	NA
0	0	0	0	0	0	Gm4861	0	0	NA	NA	NA
0	0	0	0	0	0	Gm4871	0	0	NA	NA	NA
0	0	0	0	0	0	Gm4884	0	0	NA	NA	NA
0	0	0	0	0	0	Gm4894	0	0	NA	NA	NA
0	0	0	0	0	0	Gm4906	0	0	NA	NA	NA
0	0	0	0	0	0	Gm4907	0	0	NA	NA	NA
0	0	0	0	0	0	Gm4937	0	0	NA	NA	NA
0	0	0	0	0	0	Gm4952	0	0	NA	NA	NA
0	0	0	0	0	0	Gm4956	0	0	NA	NA	NA
0	0	0	0	0	0	Gm5072	0	0	NA	NA	NA
0	0	0	0	0	0	Gm5084	0	0	NA	NA	NA
0	0	0	0	0	0	Gm5087	0	0	NA	NA	NA
0	0	0	0	0	0	Gm5088	0	0	NA	NA	NA
0	0	0	0	0	0	Gm5095	0	0	NA	NA	NA
0	0	0	0	0	0	Gm5105	0	0	NA	NA	NA
0	0	0	0	0	0	Gm5111	0	0	NA	NA	NA
0	0	0	0	0	0	Gm5114	0	0	NA	NA	NA
0	0	0	0	0	0	Gm5127	0	0	NA	NA	NA
0	0	0	0	0	0	Gm5128	0	0	NA	NA	NA
0	0	0	0	0	0	Gm5132	0	0	NA	NA	NA
0	0	0	0	0	0	Gm5148	0	0	NA	NA	NA
0	0	0	0	0	0	Gm5166	0	0	NA	NA	NA
0	0	0	0	0	0	Gm5168	0	0	NA	NA	NA
0	0	0	0	0	0	Gm5169	0	0	NA	NA	NA
0	0	0	0	0	0	Gm5334	0	0	NA	NA	NA
0	0	0	0	0	0	Gm5346	0	0	NA	NA	NA
0	0	0	0	0	0	Gm5347	0	0	NA	NA	NA
0	0	0	0	0	0	Gm5409	0	0	NA	NA	NA
0	0	0	0	0	0	Gm5414	0	0	NA	NA	NA
0	0	0	0	0	0	Gm5416	0	0	NA	NA	NA
0	0	0	0	0	0	Gm5420	0	0	NA	NA	NA
0	0	0	0	0	0	Gm5424	0	0	NA	NA	NA
0	0	0	0	0	0	Gm5441	0	0	NA	NA	NA
0	0	0	0	0	0	Gm5476	0	0	NA	NA	NA
0	0	0	0	0	0	Gm5477	0	0	NA	NA	NA
0	0	0	0	0	0	Gm5478	0	0	NA	NA	NA
0	0	0	0	0	0	Gm5483	0	0	NA	NA	NA
0	0	0	0	0	0	Gm5485	0	0	NA	NA	NA
0	0	0	0	0	0	Gm5538	0	0	NA	NA	NA
0	0	0	0	0	0	Gm5549	0	0	NA	NA	NA
0	0	0	0	0	0	Gm5591	0	0	NA	NA	NA
0	0	0	0	0	0	Gm5592	0	0	NA	NA	NA
0	0	0	0	0	0	Gm5627	0	0	NA	NA	NA
0	0	0	0	0	0	Gm5634	0	0	NA	NA	NA
0	0	0	0	0	0	Gm5640	0	0	NA	NA	NA
0	0	0	0	0	0	Gm5725	0	0	NA	NA	NA
0	0	0	0	0	0	Gm5726	0	0	NA	NA	NA
0	0	0	0	0	0	Gm5728	0	0	NA	NA	NA
0	0	0	0	0	0	Gm5771	0	0	NA	NA	NA
0	0	0	0	0	0	Gm5833	0	0	NA	NA	NA
0	0	0	0	0	0	Gm5862	0	0	NA	NA	NA
0	0	0	0	0	0	Gm5885	0	0	NA	NA	NA
0	0	0	0	0	0	Gm5886	0	0	NA	NA	NA
0	0	0	0	0	0	Gm5891	0	0	NA	NA	NA
0	0	0	0	0	0	Gm5893	0	0	NA	NA	NA
0	0	0	0	0	0	Gm5901	0	0	NA	NA	NA
0	0	0	0	0	0	Gm5916	0	0	NA	NA	NA
0	0	0	0	0	0	Gm5925	0	0	NA	NA	NA
0	0	0	0	0	0	Gm5934	0	0	NA	NA	NA
0	0	0	0	0	0	Gm5935	0	0	NA	NA	NA
0	0	0	0	0	0	Gm5936	0	0	NA	NA	NA
0	0	0	0	0	0	Gm5938	0	0	NA	NA	NA
0	0	0	0	0	0	Gm597	0	0	NA	NA	NA
0	0	0	0	0	0	Gm6026	0	0	NA	NA	NA
0	0	0	0	0	0	Gm6040	0	0	NA	NA	NA
0	0	0	0	0	0	Gm6042	0	0	NA	NA	NA
0	0	0	0	0	0	Gm609	0	0	NA	NA	NA
0	0	0	0	0	0	Gm6121	0	0	NA	NA	NA
0	0	0	0	0	0	Gm6150	0	0	NA	NA	NA
0	0	0	0	0	0	Gm6164	0	0	NA	NA	NA
0	0	0	0	0	0	Gm6249	0	0	NA	NA	NA
0	0	0	0	0	0	Gm6260	0	0	NA	NA	NA
0	0	0	0	0	0	Gm6300	0	0	NA	NA	NA
0	0	0	0	0	0	Gm6367	0	0	NA	NA	NA
0	0	0	0	0	0	Gm6370	0	0	NA	NA	NA
0	0	0	0	0	0	Gm6408	0	0	NA	NA	NA
0	0	0	0	0	0	Gm6416	0	0	NA	NA	NA
0	0	0	0	0	0	Gm6455	0	0	NA	NA	NA
0	0	0	0	0	0	Gm6460	0	0	NA	NA	NA
0	0	0	0	0	0	Gm6567	0	0	NA	NA	NA
0	0	0	0	0	0	Gm6568	0	0	NA	NA	NA
0	0	0	0	0	0	Gm6592	0	0	NA	NA	NA
0	0	0	0	0	0	Gm6634	0	0	NA	NA	NA
0	0	0	0	0	0	Gm6642	0	0	NA	NA	NA
0	0	0	0	0	0	Gm6644	0	0	NA	NA	NA
0	0	0	0	0	0	Gm6696	0	0	NA	NA	NA
0	0	0	0	0	0	Gm6760	0	0	NA	NA	NA
0	0	0	0	0	0	Gm6763	0	0	NA	NA	NA
0	0	0	0	0	0	Gm6793	0	0	NA	NA	NA
0	0	0	0	0	0	Gm6878	0	0	NA	NA	NA
0	0	0	0	0	0	Gm6902	0	0	NA	NA	NA
0	0	0	0	0	0	Gm6927	0	0	NA	NA	NA
0	0	0	0	0	0	Gm6936	0	0	NA	NA	NA
0	0	0	0	0	0	Gm6994	0	0	NA	NA	NA
0	0	0	0	0	0	Gm7056	0	0	NA	NA	NA
0	0	0	0	0	0	Gm7073	0	0	NA	NA	NA
0	0	0	0	0	0	Gm7134	0	0	NA	NA	NA
0	0	0	0	0	0	Gm7257	0	0	NA	NA	NA
0	0	0	0	0	0	Gm732	0	0	NA	NA	NA
0	0	0	0	0	0	Gm7334	0	0	NA	NA	NA
0	0	0	0	0	0	Gm7361	0	0	NA	NA	NA
0	0	0	0	0	0	Gm7367	0	0	NA	NA	NA
0	0	0	0	0	0	Gm7550	0	0	NA	NA	NA
0	0	0	0	0	0	Gm765	0	0	NA	NA	NA
0	0	0	0	0	0	Gm7849	0	0	NA	NA	NA
0	0	0	0	0	0	Gm7854	0	0	NA	NA	NA
0	0	0	0	0	0	Gm7861	0	0	NA	NA	NA
0	0	0	0	0	0	Gm7903	0	0	NA	NA	NA
0	0	0	0	0	0	Gm7978	0	0	NA	NA	NA
0	0	0	0	0	0	Gm813	0	0	NA	NA	NA
0	0	0	0	0	0	Gm815	0	0	NA	NA	NA
0	0	0	0	0	0	Gm8179	0	0	NA	NA	NA
0	0	0	0	0	0	Gm8298	0	0	NA	NA	NA
0	0	0	0	0	0	Gm839	0	0	NA	NA	NA
0	0	0	0	0	0	Gm8439	0	0	NA	NA	NA
0	0	0	0	0	0	Gm8453	0	0	NA	NA	NA
0	0	0	0	0	0	Gm8633	0	0	NA	NA	NA
0	0	0	0	0	0	Gm8653	0	0	NA	NA	NA
0	0	0	0	0	0	Gm8660	0	0	NA	NA	NA
0	0	0	0	0	0	Gm8677	0	0	NA	NA	NA
0	0	0	0	0	0	Gm8693	0	0	NA	NA	NA
0	0	0	0	0	0	Gm8720	0	0	NA	NA	NA
0	0	0	0	0	0	Gm8764	0	0	NA	NA	NA
0	0	0	0	0	0	Gm8882	0	0	NA	NA	NA
0	0	0	0	0	0	Gm8883	0	0	NA	NA	NA
0	0	0	0	0	0	Gm8884	0	0	NA	NA	NA
0	0	0	0	0	0	Gm8898	0	0	NA	NA	NA
0	0	0	0	0	0	Gm8979	0	0	NA	NA	NA
0	0	0	0	0	0	Gm8989	0	0	NA	NA	NA
0	0	0	0	0	0	Gm94	0	0	NA	NA	NA
0	0	0	0	0	0	Gm9513	0	0	NA	NA	NA
0	0	0	0	0	0	Gm9573	0	0	NA	NA	NA
0	0	0	0	0	0	Gm9696	0	0	NA	NA	NA
0	0	0	0	0	0	Gm9733	0	0	NA	NA	NA
0	0	0	0	0	0	Gm9758	0	0	NA	NA	NA
0	0	0	0	0	0	Gm9839	0	0	NA	NA	NA
0	0	0	0	0	0	Gm9855	0	0	NA	NA	NA
0	0	0	0	0	0	Gm9871	0	0	NA	NA	NA
0	0	0	0	0	0	Gm9961	0	0	NA	NA	NA
0	0	0	0	0	0	Gm9999	0	0	NA	NA	NA
0	0	0	0	0	0	Gmcl1l	0	0	NA	NA	NA
0	0	0	0	0	0	Gnat3	0	0	NA	NA	NA
0	0	0	0	0	0	Gnrhr	0	0	NA	NA	NA
0	0	0	0	0	0	Gp1ba	0	0	NA	NA	NA
0	0	0	0	0	0	Gp2	0	0	NA	NA	NA
0	0	0	0	0	0	Gp49a	0	0	NA	NA	NA
0	0	0	0	0	0	Gp6	0	0	NA	NA	NA
0	0	0	0	0	0	Gp9	0	0	NA	NA	NA
0	0	0	0	0	0	Gper1	0	0	NA	NA	NA
0	0	0	0	0	0	Gpr119	0	0	NA	NA	NA
0	0	0	0	0	0	Gpr151	0	0	NA	NA	NA
0	0	0	0	0	0	Gpr171	0	0	NA	NA	NA
0	0	0	0	0	0	Gpr18	0	0	NA	NA	NA
0	0	0	0	0	0	Gpr183	0	0	NA	NA	NA
0	0	0	0	0	0	Gpr22	0	0	NA	NA	NA
0	0	0	0	0	0	Gpr33	0	0	NA	NA	NA
0	0	0	0	0	0	Gpr34	0	0	NA	NA	NA
0	0	0	0	0	0	Gpr6	0	0	NA	NA	NA
0	0	0	0	0	0	Gpr65	0	0	NA	NA	NA
0	0	0	0	0	0	Gpr82	0	0	NA	NA	NA
0	0	0	0	0	0	Gpr87	0	0	NA	NA	NA
0	0	0	0	0	0	Gprc6a	0	0	NA	NA	NA
0	0	0	0	0	0	Gpx5	0	0	NA	NA	NA
0	0	0	0	0	0	Grm3	0	0	NA	NA	NA
0	0	0	0	0	0	Grxcr1	0	0	NA	NA	NA
0	0	0	0	0	0	Grxcr2	0	0	NA	NA	NA
0	0	0	0	0	0	Gsdma2	0	0	NA	NA	NA
0	0	0	0	0	0	Gsdmc3	0	0	NA	NA	NA
0	0	0	0	0	0	Gsdmcl-ps	0	0	NA	NA	NA
0	0	0	0	0	0	Gsdmcl1	0	0	NA	NA	NA
0	0	0	0	0	0	Gsdmcl2	0	0	NA	NA	NA
0	0	0	0	0	0	Gsta1	0	0	NA	NA	NA
0	0	0	0	0	0	Guca2b	0	0	NA	NA	NA
0	0	0	0	0	0	Gucy2f	0	0	NA	NA	NA
0	0	0	0	0	0	Gvin1	0	0	NA	NA	NA
0	0	0	0	0	0	Gzma	0	0	NA	NA	NA
0	0	0	0	0	0	Gzmb	0	0	NA	NA	NA
0	0	0	0	0	0	Gzmc	0	0	NA	NA	NA
0	0	0	0	0	0	Gzmd	0	0	NA	NA	NA
0	0	0	0	0	0	Gzme	0	0	NA	NA	NA
0	0	0	0	0	0	Gzmg	0	0	NA	NA	NA
0	0	0	0	0	0	Gzmk	0	0	NA	NA	NA
0	0	0	0	0	0	Gzmn	0	0	NA	NA	NA
0	0	0	0	0	0	H1fnt	0	0	NA	NA	NA
0	0	0	0	0	0	H2-Aa	0	0	NA	NA	NA
0	0	0	0	0	0	H2-Ea-ps	0	0	NA	NA	NA
0	0	0	0	0	0	H2-L	0	0	NA	NA	NA
0	0	0	0	0	0	H2-M1	0	0	NA	NA	NA
0	0	0	0	0	0	H2-M10.2	0	0	NA	NA	NA
0	0	0	0	0	0	H2-M10.3	0	0	NA	NA	NA
0	0	0	0	0	0	H2-M10.5	0	0	NA	NA	NA
0	0	0	0	0	0	H2-M10.6	0	0	NA	NA	NA
0	0	0	0	0	0	H2-M11	0	0	NA	NA	NA
0	0	0	0	0	0	H2-M9	0	0	NA	NA	NA
0	0	0	0	0	0	H2-Ob	0	0	NA	NA	NA
0	0	0	0	0	0	H2-Q6	0	0	NA	NA	NA
0	0	0	0	0	0	H2-Q7	0	0	NA	NA	NA
0	0	0	0	0	0	H2-Q8	0	0	NA	NA	NA
0	0	0	0	0	0	H2-Q9	0	0	NA	NA	NA
0	0	0	0	0	0	H2-T9	0	0	NA	NA	NA
0	0	0	0	0	0	H2afb2	0	0	NA	NA	NA
0	0	0	0	0	0	H2afb3	0	0	NA	NA	NA
0	0	0	0	0	0	Hamp	0	0	NA	NA	NA
0	0	0	0	0	0	Hamp2	0	0	NA	NA	NA
0	0	0	0	0	0	Hao1	0	0	NA	NA	NA
0	0	0	0	0	0	Hao2	0	0	NA	NA	NA
0	0	0	0	0	0	Hba-a1	0	0	NA	NA	NA
0	0	0	0	0	0	Hba-a2	0	0	NA	NA	NA
0	0	0	0	0	0	Hbb-b1	0	0	NA	NA	NA
0	0	0	0	0	0	Hbb-b2	0	0	NA	NA	NA
0	0	0	0	0	0	Hbb-bh1	0	0	NA	NA	NA
0	0	0	0	0	0	Hbb-bh2	0	0	NA	NA	NA
0	0	0	0	0	0	Hbb-bs	0	0	NA	NA	NA
0	0	0	0	0	0	Hbb-bt	0	0	NA	NA	NA
0	0	0	0	0	0	Hcar2	0	0	NA	NA	NA
0	0	0	0	0	0	Hdhd1a	0	0	NA	NA	NA
0	0	0	0	0	0	Higd1c	0	0	NA	NA	NA
0	0	0	0	0	0	Hist1h2ao	0	0	NA	NA	NA
0	0	0	0	0	0	Hist1h2ap	0	0	NA	NA	NA
0	0	0	0	0	0	Hist1h2bq	0	0	NA	NA	NA
0	0	0	0	0	0	Hist1h2br	0	0	NA	NA	NA
0	0	0	0	0	0	Hist1h4m	0	0	NA	NA	NA
0	0	0	0	0	0	Hist2h2aa1	0	0	NA	NA	NA
0	0	0	0	0	0	Hist2h2aa2	0	0	NA	NA	NA
0	0	0	0	0	0	Hist2h3c1	0	0	NA	NA	NA
0	0	0	0	0	0	Hist2h3c2	0	0	NA	NA	NA
0	0	0	0	0	0	Hmga1-rs1	0	0	NA	NA	NA
0	0	0	0	0	0	Hnf4aos	0	0	NA	NA	NA
0	0	0	0	0	0	Hoxa6	0	0	NA	NA	NA
0	0	0	0	0	0	Hoxaas3	0	0	NA	NA	NA
0	0	0	0	0	0	Hoxb3	0	0	NA	NA	NA
0	0	0	0	0	0	Hoxb5	0	0	NA	NA	NA
0	0	0	0	0	0	Hoxb6	0	0	NA	NA	NA
0	0	0	0	0	0	Hoxd3os1	0	0	NA	NA	NA
0	0	0	0	0	0	Hrh4	0	0	NA	NA	NA
0	0	0	0	0	0	Hrnr	0	0	NA	NA	NA
0	0	0	0	0	0	Hsd11b1	0	0	NA	NA	NA
0	0	0	0	0	0	Hsd3b1	0	0	NA	NA	NA
0	0	0	0	0	0	Hsd3b3	0	0	NA	NA	NA
0	0	0	0	0	0	Hsd3b4	0	0	NA	NA	NA
0	0	0	0	0	0	Hsd3b5	0	0	NA	NA	NA
0	0	0	0	0	0	Hsd3b6	0	0	NA	NA	NA
0	0	0	0	0	0	Hsfy2	0	0	NA	NA	NA
0	0	0	0	0	0	Hspb3	0	0	NA	NA	NA
0	0	0	0	0	0	Htr2b	0	0	NA	NA	NA
0	0	0	0	0	0	Htr2c	0	0	NA	NA	NA
0	0	0	0	0	0	Hyal4	0	0	NA	NA	NA
0	0	0	0	0	0	Hyal5	0	0	NA	NA	NA
0	0	0	0	0	0	Hyal6	0	0	NA	NA	NA
0	0	0	0	0	0	I730030J21Rik	0	0	NA	NA	NA
0	0	0	0	0	0	Iapp	0	0	NA	NA	NA
0	0	0	0	0	0	Ibsp	0	0	NA	NA	NA
0	0	0	0	0	0	Ifi202b	0	0	NA	NA	NA
0	0	0	0	0	0	Ifi205	0	0	NA	NA	NA
0	0	0	0	0	0	Ifi27l2b	0	0	NA	NA	NA
0	0	0	0	0	0	Ifi44l	0	0	NA	NA	NA
0	0	0	0	0	0	Ifltd1	0	0	NA	NA	NA
0	0	0	0	0	0	Ifna1	0	0	NA	NA	NA
0	0	0	0	0	0	Ifna11	0	0	NA	NA	NA
0	0	0	0	0	0	Ifna12	0	0	NA	NA	NA
0	0	0	0	0	0	Ifna13	0	0	NA	NA	NA
0	0	0	0	0	0	Ifna14	0	0	NA	NA	NA
0	0	0	0	0	0	Ifna15	0	0	NA	NA	NA
0	0	0	0	0	0	Ifna16	0	0	NA	NA	NA
0	0	0	0	0	0	Ifna2	0	0	NA	NA	NA
0	0	0	0	0	0	Ifna4	0	0	NA	NA	NA
0	0	0	0	0	0	Ifna5	0	0	NA	NA	NA
0	0	0	0	0	0	Ifna6	0	0	NA	NA	NA
0	0	0	0	0	0	Ifna7	0	0	NA	NA	NA
0	0	0	0	0	0	Ifna9	0	0	NA	NA	NA
0	0	0	0	0	0	Ifnab	0	0	NA	NA	NA
0	0	0	0	0	0	Ifnb1	0	0	NA	NA	NA
0	0	0	0	0	0	Ifne	0	0	NA	NA	NA
0	0	0	0	0	0	Ifng	0	0	NA	NA	NA
0	0	0	0	0	0	Ifnk	0	0	NA	NA	NA
0	0	0	0	0	0	Ifnl3	0	0	NA	NA	NA
0	0	0	0	0	0	Ifnz	0	0	NA	NA	NA
0	0	0	0	0	0	Igfl3	0	0	NA	NA	NA
0	0	0	0	0	0	Iigp1	0	0	NA	NA	NA
0	0	0	0	0	0	Il11ra2	0	0	NA	NA	NA
0	0	0	0	0	0	Il12a	0	0	NA	NA	NA
0	0	0	0	0	0	Il13ra2	0	0	NA	NA	NA
0	0	0	0	0	0	Il17a	0	0	NA	NA	NA
0	0	0	0	0	0	Il19	0	0	NA	NA	NA
0	0	0	0	0	0	Il1a	0	0	NA	NA	NA
0	0	0	0	0	0	Il1b	0	0	NA	NA	NA
0	0	0	0	0	0	Il1f10	0	0	NA	NA	NA
0	0	0	0	0	0	Il1f5	0	0	NA	NA	NA
0	0	0	0	0	0	Il1f6	0	0	NA	NA	NA
0	0	0	0	0	0	Il1rapl2	0	0	NA	NA	NA
0	0	0	0	0	0	Il2	0	0	NA	NA	NA
0	0	0	0	0	0	Il20	0	0	NA	NA	NA
0	0	0	0	0	0	Il22	0	0	NA	NA	NA
0	0	0	0	0	0	Il22ra2	0	0	NA	NA	NA
0	0	0	0	0	0	Il24	0	0	NA	NA	NA
0	0	0	0	0	0	Il27	0	0	NA	NA	NA
0	0	0	0	0	0	Il3	0	0	NA	NA	NA
0	0	0	0	0	0	Il4	0	0	NA	NA	NA
0	0	0	0	0	0	Il9	0	0	NA	NA	NA
0	0	0	0	0	0	Inhba	0	0	NA	NA	NA
0	0	0	0	0	0	Ins1	0	0	NA	NA	NA
0	0	0	0	0	0	Ins2	0	0	NA	NA	NA
0	0	0	0	0	0	Ip6k3	0	0	NA	NA	NA
0	0	0	0	0	0	Iqcf4	0	0	NA	NA	NA
0	0	0	0	0	0	Iqcf6	0	0	NA	NA	NA
0	0	0	0	0	0	Itgax	0	0	NA	NA	NA
0	0	0	0	0	0	Itgb2l	0	0	NA	NA	NA
0	0	0	0	0	0	Itk	0	0	NA	NA	NA
0	0	0	0	0	0	Itln1	0	0	NA	NA	NA
0	0	0	0	0	0	Izumo1r	0	0	NA	NA	NA
0	0	0	0	0	0	Izumo3	0	0	NA	NA	NA
0	0	0	0	0	0	Kap	0	0	NA	NA	NA
0	0	0	0	0	0	Kcna10	0	0	NA	NA	NA
0	0	0	0	0	0	Kcnb2	0	0	NA	NA	NA
0	0	0	0	0	0	Kcne4	0	0	NA	NA	NA
0	0	0	0	0	0	Kcnip4	0	0	NA	NA	NA
0	0	0	0	0	0	Kcnj1	0	0	NA	NA	NA
0	0	0	0	0	0	Kcnj13	0	0	NA	NA	NA
0	0	0	0	0	0	Kcnj6	0	0	NA	NA	NA
0	0	0	0	0	0	Kcnk9	0	0	NA	NA	NA
0	0	0	0	0	0	Kcnmb3	0	0	NA	NA	NA
0	0	0	0	0	0	Kcnmb4os1	0	0	NA	NA	NA
0	0	0	0	0	0	Keg1	0	0	NA	NA	NA
0	0	0	0	0	0	Kera	0	0	NA	NA	NA
0	0	0	0	0	0	Khdc1c	0	0	NA	NA	NA
0	0	0	0	0	0	Kir3dl1	0	0	NA	NA	NA
0	0	0	0	0	0	Kir3dl2	0	0	NA	NA	NA
0	0	0	0	0	0	Klhl1	0	0	NA	NA	NA
0	0	0	0	0	0	Klk15	0	0	NA	NA	NA
0	0	0	0	0	0	Klk1b1	0	0	NA	NA	NA
0	0	0	0	0	0	Klk1b11	0	0	NA	NA	NA
0	0	0	0	0	0	Klk1b16	0	0	NA	NA	NA
0	0	0	0	0	0	Klk1b21	0	0	NA	NA	NA
0	0	0	0	0	0	Klk1b24	0	0	NA	NA	NA
0	0	0	0	0	0	Klk1b26	0	0	NA	NA	NA
0	0	0	0	0	0	Klk1b5	0	0	NA	NA	NA
0	0	0	0	0	0	Klk1b7-ps	0	0	NA	NA	NA
0	0	0	0	0	0	Klk1b8	0	0	NA	NA	NA
0	0	0	0	0	0	Klk1b9	0	0	NA	NA	NA
0	0	0	0	0	0	Klkb1	0	0	NA	NA	NA
0	0	0	0	0	0	Klra10	0	0	NA	NA	NA
0	0	0	0	0	0	Klra12	0	0	NA	NA	NA
0	0	0	0	0	0	Klra13-ps	0	0	NA	NA	NA
0	0	0	0	0	0	Klra14-ps	0	0	NA	NA	NA
0	0	0	0	0	0	Klra15	0	0	NA	NA	NA
0	0	0	0	0	0	Klra17	0	0	NA	NA	NA
0	0	0	0	0	0	Klra18	0	0	NA	NA	NA
0	0	0	0	0	0	Klra19	0	0	NA	NA	NA
0	0	0	0	0	0	Klra21	0	0	NA	NA	NA
0	0	0	0	0	0	Klra22	0	0	NA	NA	NA
0	0	0	0	0	0	Klra23	0	0	NA	NA	NA
0	0	0	0	0	0	Klra3	0	0	NA	NA	NA
0	0	0	0	0	0	Klra4	0	0	NA	NA	NA
0	0	0	0	0	0	Klra5	0	0	NA	NA	NA
0	0	0	0	0	0	Klra6	0	0	NA	NA	NA
0	0	0	0	0	0	Klra8	0	0	NA	NA	NA
0	0	0	0	0	0	Klra9	0	0	NA	NA	NA
0	0	0	0	0	0	Klrb1	0	0	NA	NA	NA
0	0	0	0	0	0	Klrb1-ps1	0	0	NA	NA	NA
0	0	0	0	0	0	Klrb1a	0	0	NA	NA	NA
0	0	0	0	0	0	Klrb1b	0	0	NA	NA	NA
0	0	0	0	0	0	Klrb1f	0	0	NA	NA	NA
0	0	0	0	0	0	Klrc1	0	0	NA	NA	NA
0	0	0	0	0	0	Klrc2	0	0	NA	NA	NA
0	0	0	0	0	0	Klrc3	0	0	NA	NA	NA
0	0	0	0	0	0	Klrd1	0	0	NA	NA	NA
0	0	0	0	0	0	Klre1	0	0	NA	NA	NA
0	0	0	0	0	0	Klrg1	0	0	NA	NA	NA
[truncated: 22,085 more rows]

## Sheet: GO_siRNA_Usp7
#db_category	genes_in_category	genes	db_category	db	p-value	rank	adj p-value	category_name	gene_list
GO:0051321	20	74	173	23679	2.54852e-26	1	4.76318e-23	meiotic_cell_cycle	4930447C04Rik,Boll,Ccdc36,Ccna1,Ccnb3,Ddx4,Fkbp6,Hormad2,Mael,Mov10l1,Piwil2,Syce1,Syce3,Sycp1,Sycp2,Tdrd1,Tex11,Tex15,Tex19.1,Tex19.2
GO:1903046	15	74	167	23679	3.56525e-18	2	3.33173e-15	meiotic_cell_cycle_process	4930447C04Rik,Btbd18,Ccdc36,Ddx4,Hormad2,Mael,Mov10l1,Syce1,Syce3,Sycp1,Sycp2,Tex11,Tex15,Tex19.1,Tex19.2
GO:0007283	19	74	464	23679	1.9591e-16	3	1.22052e-13	spermatogenesis	4930447C04Rik,Boll,Btbd18,Ccdc36,Ccna1,Ddx4,Dpy19l2,Fkbp6,Mael,Mov10l1,Piwil2,Syce3,Sycp1,Taf7l,Tdrd1,Tex15,Tex19.1,Tex19.2,Zfp541
GO:0048232	19	74	466	23679	2.11984e-16	4	9.90495e-14	male_gamete_generation	4930447C04Rik,Boll,Btbd18,Ccdc36,Ccna1,Ddx4,Dpy19l2,Fkbp6,Mael,Mov10l1,Piwil2,Syce3,Sycp1,Taf7l,Tdrd1,Tex15,Tex19.1,Tex19.2,Zfp541
GO:0022412	18	74	411	23679	4.21762e-16	5	1.57655e-13	cellular_process_involved_in_reproduction_in_multicellular_organism	4930447C04Rik,Boll,Btbd18,Ccdc36,Ddx4,Dpy19l2,Fkbp6,Mael,Mov10l1,Piwil2,Sycp1,Sycp2,Taf7l,Tdrd1,Tex11,Tex15,Tex19.1,Tex19.2
GO:0007276	19	74	505	23679	9.20622e-16	6	2.86774e-13	gamete_generation	4930447C04Rik,Boll,Btbd18,Ccdc36,Ccna1,Ddx4,Dpy19l2,Fkbp6,Mael,Mov10l1,Piwil2,Syce3,Sycp1,Taf7l,Tdrd1,Tex15,Tex19.1,Tex19.2,Zfp541
GO:0048609	20	74	625	23679	3.10871e-15	7	8.30026e-13	multicellular_organismal_reproductive_process	4930447C04Rik,Boll,Btbd18,Ccdc36,Ccna1,Ddx4,Dpy19l2,Fkbp6,Mael,Mov10l1,Piwil2,Serpine2,Syce3,Sycp1,Taf7l,Tdrd1,Tex15,Tex19.1,Tex19.2,Zfp541
GO:0022414	27	74	1434	23679	7.65219e-15	8	1.78774e-12	reproductive_process	4930447C04Rik,Boll,Btbd18,Ccdc36,Ccna1,Ccnb3,Ddx4,Dpy19l2,Fkbp6,Hormad2,Mael,Mov10l1,Piwil2,Serpine2,Syce1,Syce3,Sycp1,Sycp2,Taf7l,Tdrd1,Tex101,Tex11,Tex15,Tex19.1,Tex19.2,Wnt5a,Zfp541
GO:0070192	10	74	71	23679	1.87277e-14	9	3.88912e-12	chromosome_organization_involved_in_meiotic_cell_cycle	4930447C04Rik,Ccdc36,Hormad2,Mael,Syce1,Syce3,Sycp1,Tex11,Tex15,Tex19.1
GO:0007140	9	74	48	23679	2.61365e-14	10	4.88491e-12	male_meiotic_nuclear_division	Btbd18,Ddx4,Mael,Mov10l1,Sycp2,Tex11,Tex15,Tex19.1,Tex19.2
GO:0007049	21	74	818	23679	4.22843e-14	11	7.18449e-12	cell_cycle	4930447C04Rik,Boll,Ccdc36,Ccna1,Ccnb3,Cdkn2b,Ddx4,Fkbp6,Hormad2,Mael,Mov10l1,Piwil2,Syce1,Syce3,Sycp1,Sycp2,Tdrd1,Tex11,Tex15,Tex19.1,Tex19.2
GO:0034587	7	74	18	23679	6.73523e-14	12	1.04901e-11	piRNA_metabolic_process	Btbd18,Ddx4,Fkbp6,Mael,Mov10l1,Piwil2,Tdrd1
GO:0140013	9	74	65	23679	4.77645e-13	13	6.86707e-11	meiotic_nuclear_division	Btbd18,Ddx4,Mael,Mov10l1,Sycp2,Tex11,Tex15,Tex19.1,Tex19.2
GO:0000280	9	74	67	23679	6.35726e-13	14	8.48694e-11	nuclear_division	Btbd18,Ddx4,Mael,Mov10l1,Sycp2,Tex11,Tex15,Tex19.1,Tex19.2
GO:0048285	9	74	94	23679	1.47918e-11	15	1.84306e-09	organelle_fission	Btbd18,Ddx4,Mael,Mov10l1,Sycp2,Tex11,Tex15,Tex19.1,Tex19.2
GO:0043046	6	74	20	23679	2.8352e-11	16	3.31187e-09	DNA_methylation_involved_in_gamete_generation	Ddx4,Fkbp6,Mael,Mov10l1,Piwil2,Tdrd1
GO:0022402	17	74	737	23679	8.80233e-11	17	9.67739e-09	cell_cycle_process	4930447C04Rik,Btbd18,Ccdc36,Cdkn2b,Ddx4,Hormad2,Mael,Mov10l1,Pax6,Syce1,Syce3,Sycp1,Sycp2,Tex11,Tex15,Tex19.1,Tex19.2
GO:0007275	21	74	1312	23679	3.16701e-10	18	3.28841e-08	multicellular_organism_development	4930447C04Rik,Apba1,Boll,Ccna1,Ddx4,Dpy19l2,Mael,Mesp2,Mov10l1,Nkx2-9,Pax6,Pitx2,Piwil2,Pogk,Serpine2,Taf7l,Tdrd1,Tex19.1,Wnt5a,Wnt6,Zfp541
GO:0007129	6	74	34	23679	9.50403e-10	19	9.34896e-08	synapsis	4930447C04Rik,Ccdc36,Mael,Sycp1,Tex15,Tex19.1
GO:0030154	26	74	2194	23679	9.5262e-10	20	8.90223e-08	cell_differentiation	Boll,Btbd18,Ccdc36,Ccna1,Ddx4,Dpy19l2,Fkbp6,Ildr2,Mael,Mov10l1,Mylk2,Nkx2-9,Pax6,Pitx2,Piwil2,Rbm46,Serpine2,Taf7l,Tdrd1,Tex15,Tex19.1,Tex19.2,Vav1,Wnt5a,Wnt6,Zfp541
GO:0051276	11	74	315	23679	3.84879e-09	21	3.42542e-07	chromosome_organization	4930447C04Rik,Ccdc36,Hormad2,Hspa1a,Mael,Syce1,Syce3,Sycp1,Tex11,Tex15,Tex19.1
GO:0010528	5	74	20	23679	3.88343e-09	22	3.29915e-07	regulation_of_transposition	Btbd18,Ddx4,Piwil2,Tex19.1,Tex19.2
GO:0010529	5	74	20	23679	3.88343e-09	23	3.15571e-07	negative_regulation_of_transposition	Btbd18,Ddx4,Piwil2,Tex19.1,Tex19.2
GO:0048869	30	74	3112	23679	4.07654e-09	24	3.17461e-07	cellular_developmental_process	4930447C04Rik,Boll,Btbd18,Ccdc36,Ccna1,Cdkn2b,Cntnap2,Ddx4,Dpy19l2,Fkbp6,Ildr2,Mael,Mov10l1,Mylk2,Nkx2-9,P2rx7,Pax6,Pitx2,Piwil2,Rbm46,Serpine2,Taf7l,Tdrd1,Tex15,Tex19.1,Tex19.2,Vav1,Wnt5a,Wnt6,Zfp541
GO:0006259	14	74	611	23679	5.48865e-09	25	4.10331e-07	DNA_metabolic_process	4930447C04Rik,Ccdc36,Ddx4,Fkbp6,Hspa1a,Mael,Mov10l1,Piwil2,Syce3,Sycp1,Tdrd1,Tex11,Tex15,Tex19.1
GO:0006305	6	74	46	23679	6.4264e-09	26	4.61959e-07	DNA_alkylation	Ddx4,Fkbp6,Mael,Mov10l1,Piwil2,Tdrd1
GO:0006306	6	74	46	23679	6.4264e-09	27	4.4485e-07	DNA_methylation	Ddx4,Fkbp6,Mael,Mov10l1,Piwil2,Tdrd1
GO:0007130	5	74	22	23679	6.56414e-09	28	4.38156e-07	synaptonemal_complex_assembly	Syce1,Syce3,Sycp1,Tex11,Tex15
GO:0070193	5	74	25	23679	1.31472e-08	29	8.47314e-07	synaptonemal_complex_organization	Syce1,Syce3,Sycp1,Tex11,Tex15
GO:0044728	6	74	59	23679	2.99388e-08	30	1.86519e-06	DNA_methylation_or_demethylation	Ddx4,Fkbp6,Mael,Mov10l1,Piwil2,Tdrd1
GO:0061982	6	74	62	23679	4.05465e-08	31	2.44456e-06	meiosis_I_cell_cycle_process	Btbd18,Ccdc36,Ddx4,Mov10l1,Sycp1,Tex11
GO:0003006	14	74	729	23679	5.0122e-08	32	2.92744e-06	developmental_process_involved_in_reproduction	4930447C04Rik,Boll,Ccdc36,Dpy19l2,Piwil2,Serpine2,Sycp2,Taf7l,Tdrd1,Tex11,Tex15,Tex19.1,Tex19.2,Wnt5a
GO:0006304	6	74	73	23679	1.09277e-07	33	6.18905e-06	DNA_modification	Ddx4,Fkbp6,Mael,Mov10l1,Piwil2,Tdrd1
GO:0032502	36	74	5018	23679	1.43639e-07	34	7.89592e-06	developmental_process	4930447C04Rik,Apba1,Boll,Btbd18,Ccdc36,Ccna1,Cdkn2b,Cntnap2,Ddx4,Dpy19l2,Duox1,Fkbp6,Ildr2,Mael,Mesp2,Mov10l1,Mylk2,Nkx2-9,P2rx7,Pax6,Pitx2,Piwil2,Pogk,Rbm46,Serpine2,Sycp2,Taf7l,Tdrd1,Tex11,Tex15,Tex19.1,Tex19.2,Vav1,Wnt5a,Wnt6,Zfp541
GO:0048856	29	74	3456	23679	1.88922e-07	35	1.00884e-05	anatomical_structure_development	4930447C04Rik,Apba1,Boll,Ccdc36,Ccna1,Cdkn2b,Cntnap2,Ddx4,Dpy19l2,Duox1,Ildr2,Mael,Mesp2,Mov10l1,Nkx2-9,Pax6,Pitx2,Piwil2,Pogk,Serpine2,Taf7l,Tdrd1,Tex11,Tex15,Tex19.1,Tex19.2,Wnt5a,Wnt6,Zfp541
GO:1990511	3	74	5	23679	2.91673e-07	36	1.51427e-05	piRNA_biosynthetic_process	Btbd18,Ddx4,Piwil2
GO:0007131	4	74	24	23679	8.90461e-07	37	4.49803e-05	reciprocal_meiotic_recombination	Syce3,Sycp1,Tex11,Tex19.1
GO:0090304	19	74	1732	23679	1.03825e-06	38	5.10655e-05	nucleic_acid_metabolic_process	4930447C04Rik,Btbd18,Ccdc36,Ddx4,Fkbp6,Hspa1a,Mael,Mov10l1,Nkx2-9,Pax6,Piwil2,Stk31,Syce3,Sycp1,Taf7l,Tdrd1,Tex11,Tex15,Tex19.1
GO:0035825	4	74	25	23679	1.05757e-06	39	5.0682e-05	homologous_recombination	Syce3,Sycp1,Tex11,Tex19.1
GO:0031047	6	74	115	23679	1.62882e-06	40	7.61066e-05	gene_silencing_by_RNA	Ddx4,Fkbp6,Mael,Mov10l1,Piwil2,Tdrd1
GO:0019222	37	74	5897	23679	2.81709e-06	41	0.000128418	regulation_of_metabolic_process	4930447C04Rik,Apba1,Boll,Btbd18,Ccna1,Ccnb3,Cd80,Cdkn2b,Ddah1,Ddx4,Dmrtb1,Fkbp6,Grik2,Hsf5,Hspa1a,Irgm1,Mael,Mesp2,Mov10l1,Mylk2,Nkx2-9,P2rx7,Pax6,Pitx2,Piwil2,Pogk,Ppp1r3d,Rbm46,Rhox13,Serpine2,Taf7l,Tdrd1,Tex101,Tex15,Tex19.1,Wnt5a,Wnt6
GO:0060255	35	74	5436	23679	3.61763e-06	42	0.000160985	regulation_of_macromolecule_metabolic_process	4930447C04Rik,Apba1,Boll,Btbd18,Ccna1,Ccnb3,Cd80,Cdkn2b,Ddx4,Dmrtb1,Fkbp6,Grik2,Hsf5,Hspa1a,Mael,Mesp2,Mov10l1,Mylk2,Nkx2-9,P2rx7,Pax6,Pitx2,Piwil2,Pogk,Ppp1r3d,Rbm46,Rhox13,Serpine2,Taf7l,Tdrd1,Tex101,Tex15,Tex19.1,Wnt5a,Wnt6
GO:0006996	20	74	2081	23679	3.90754e-06	43	0.000169842	organelle_organization	4930447C04Rik,Btbd18,Ccdc36,Ddx4,Hormad2,Hspa1a,Irgm1,Mael,Mov10l1,P2rx7,Pax6,Serpine2,Syce1,Syce3,Sycp1,Sycp2,Tex11,Tex15,Tex19.1,Tex19.2
GO:0009798	5	74	78	23679	4.59325e-06	44	0.000195109	axis_specification	Mesp2,Pax6,Pitx2,Wnt5a,Wnt6
GO:0007281	7	74	226	23679	6.87506e-06	45	0.000285544	germ_cell_development	4930447C04Rik,Boll,Ccdc36,Dpy19l2,Piwil2,Taf7l,Tdrd1
GO:0016458	6	74	167	23679	1.40141e-05	46	0.000569399	gene_silencing	Ddx4,Fkbp6,Mael,Mov10l1,Piwil2,Tdrd1
GO:0006310	6	74	181	23679	2.21042e-05	47	0.000878995	DNA_recombination	4930447C04Rik,Ccdc36,Syce3,Sycp1,Tex11,Tex19.1
GO:0006139	19	74	2163	23679	2.61087e-05	48	0.00101661	nucleobasecontaining_compound_metabolic_process	4930447C04Rik,Btbd18,Ccdc36,Ddx4,Fkbp6,Hspa1a,Mael,Mov10l1,Nkx2-9,Pax6,Piwil2,Stk31,Syce3,Sycp1,Taf7l,Tdrd1,Tex11,Tex15,Tex19.1
GO:0009566	5	74	123	23679	4.21544e-05	49	0.00160789	fertilization	Mael,Sycp2,Tex101,Tex11,Tex15
GO:0007141	3	74	23	23679	4.96061e-05	50	0.00185428	male_meiosis_I	Btbd18,Ddx4,Mov10l1
GO:0010468	26	74	3810	23679	4.96263e-05	51	0.00181866	regulation_of_gene_expression	4930447C04Rik,Apba1,Boll,Btbd18,Ddx4,Dmrtb1,Fkbp6,Hsf5,Mael,Mesp2,Mov10l1,Mylk2,Nkx2-9,P2rx7,Pax6,Pitx2,Piwil2,Pogk,Rbm46,Rhox13,Serpine2,Taf7l,Tdrd1,Tex19.1,Wnt5a,Wnt6
GO:0051783	6	74	211	23679	5.21559e-05	52	0.0018746	regulation_of_nuclear_division	Ccdc36,Ccna1,Ccnb3,Hspa1a,Piwil2,Wnt5a
GO:0046483	19	74	2299	23679	6.04395e-05	53	0.00213135	heterocycle_metabolic_process	4930447C04Rik,Btbd18,Ccdc36,Ddx4,Fkbp6,Hspa1a,Mael,Mov10l1,Nkx2-9,Pax6,Piwil2,Stk31,Syce3,Sycp1,Taf7l,Tdrd1,Tex11,Tex15,Tex19.1
GO:0043414	6	74	218	23679	6.25014e-05	54	0.00216324	macromolecule_methylation	Ddx4,Fkbp6,Mael,Mov10l1,Piwil2,Tdrd1
GO:0034641	21	74	2763	23679	7.58205e-05	55	0.00257652	cellular_nitrogen_compound_metabolic_process	4930447C04Rik,Btbd18,Ccdc36,Ddah1,Ddx4,Fkbp6,Hspa1a,Mael,Mov10l1,Nkx2-9,P2rx7,Pax6,Piwil2,Stk31,Syce3,Sycp1,Taf7l,Tdrd1,Tex11,Tex15,Tex19.1
GO:0006725	19	74	2364	23679	8.80703e-05	56	0.00293935	cellular_aromatic_compound_metabolic_process	4930447C04Rik,Btbd18,Ccdc36,Ddx4,Fkbp6,Hspa1a,Mael,Mov10l1,Nkx2-9,Pax6,Piwil2,Stk31,Syce3,Sycp1,Taf7l,Tdrd1,Tex11,Tex15,Tex19.1
GO:0007127	3	74	30	23679	0.000111948	57	0.00367072	meiosis_I	Btbd18,Ddx4,Mov10l1
GO:0008584	4	74	82	23679	0.000127817	58	0.00411879	male_gonad_development	Tex11,Tex19.1,Tex19.2,Wnt5a
GO:0031323	31	74	5353	23679	0.000164609	59	0.00521448	regulation_of_cellular_metabolic_process	4930447C04Rik,Boll,Btbd18,Ccna1,Ccnb3,Cd80,Cdkn2b,Ddah1,Dmrtb1,Grik2,Hsf5,Hspa1a,Irgm1,Mael,Mesp2,Mylk2,Nkx2-9,P2rx7,Pax6,Pitx2,Piwil2,Pogk,Ppp1r3d,Rbm46,Rhox13,Serpine2,Taf7l,Tex101,Tex15,Wnt5a,Wnt6
GO:0061072	2	74	7	23679	0.000200291	60	0.00623906	iris_morphogenesis	Pax6,Pitx2
GO:0048468	10	74	811	23679	0.000208003	61	0.00637308	cell_development	4930447C04Rik,Boll,Ccdc36,Dpy19l2,Pax6,Pitx2,Piwil2,Taf7l,Tdrd1,Wnt5a
GO:0016043	29	74	4899	23679	0.000208248	62	0.00627767	cellular_component_organization	4930447C04Rik,Apba1,Btbd18,Ccdc36,Cntnap2,Ddx4,Hormad2,Hspa1a,Irgm1,Kcns1,Mael,Mov10l1,Nkx2-9,P2rx7,Pax6,Pla2g7,Rasef,Serpine2,Syce1,Syce3,Sycp1,Sycp2,Taf7l,Tex11,Tex15,Tex16,Tex19.1,Tex19.2,Wnt5a
GO:0040020	3	74	37	23679	0.000210906	63	0.00625688	regulation_of_meiotic_nuclear_division	Ccdc36,Piwil2,Wnt5a
GO:0048608	6	74	276	23679	0.000226548	64	0.00661591	reproductive_structure_development	Serpine2,Tex11,Tex15,Tex19.1,Tex19.2,Wnt5a
GO:0032259	6	74	277	23679	0.000230997	65	0.00664205	methylation	Ddx4,Fkbp6,Mael,Mov10l1,Piwil2,Tdrd1
GO:0048477	3	74	39	23679	0.000246956	66	0.00699334	oogenesis	4930447C04Rik,Ccdc36,Piwil2
GO:1901360	19	74	2564	23679	0.00025648	67	0.00715464	organic_cyclic_compound_metabolic_process	4930447C04Rik,Btbd18,Ccdc36,Ddx4,Fkbp6,Hspa1a,Mael,Mov10l1,Nkx2-9,Pax6,Piwil2,Stk31,Syce3,Sycp1,Taf7l,Tdrd1,Tex11,Tex15,Tex19.1
GO:0032501	28	74	4708	23679	0.000264327	68	0.00726511	multicellular_organismal_process	4930447C04Rik,Apba1,Boll,Ccna1,Cntnap2,Ddah1,Ddx4,Dpy19l2,Grik2,Mael,Mesp2,Mov10l1,Mylk2,Nkx2-9,P2rx7,Pax6,Pitx2,Piwil2,Pla2g7,Pogk,Scn3b,Serpine2,Taf7l,Tdrd1,Tex19.1,Wnt5a,Wnt6,Zfp541
GO:0034660	7	74	406	23679	0.000277241	69	0.00750961	ncRNA_metabolic_process	Btbd18,Ddx4,Fkbp6,Mael,Mov10l1,Piwil2,Tdrd1
GO:0071840	29	74	4980	23679	0.000279555	70	0.00746412	cellular_component_organization_or_biogenesis	4930447C04Rik,Apba1,Btbd18,Ccdc36,Cntnap2,Ddx4,Hormad2,Hspa1a,Irgm1,Kcns1,Mael,Mov10l1,Nkx2-9,P2rx7,Pax6,Pla2g7,Rasef,Serpine2,Syce1,Syce3,Sycp1,Sycp2,Taf7l,Tex11,Tex15,Tex16,Tex19.1,Tex19.2,Wnt5a
GO:0051171	29	74	5006	23679	0.000306721	71	0.00807411	regulation_of_nitrogen_compound_metabolic_process	4930447C04Rik,Boll,Btbd18,Ccna1,Ccnb3,Cd80,Cdkn2b,Ddah1,Dmrtb1,Grik2,Hsf5,Hspa1a,Mael,Mesp2,Mylk2,Nkx2-9,P2rx7,Pax6,Pitx2,Piwil2,Pogk,Rbm46,Rhox13,Serpine2,Taf7l,Tex101,Tex15,Wnt5a,Wnt6
GO:0048873	3	74	43	23679	0.000330504	72	0.00857933	homeostasis_of_number_of_cells_within_a_tissue	Ildr2,P2rx7,Tex15
GO:0008406	4	74	105	23679	0.000330915	73	0.00847233	gonad_development	Tex11,Tex19.1,Tex19.2,Wnt5a
GO:0051026	2	74	9	23679	0.000341966	74	0.00863695	chiasma_assembly	Sycp1,Tex11
GO:0060631	2	74	9	23679	0.000341966	75	0.00852179	regulation_of_meiosis_I	Ccdc36,Piwil2
GO:0072593	4	74	108	23679	0.000368379	76	0.00905922	reactive_oxygen_species_metabolic_process	Ddah1,Duox1,P2rx7,Vav1
GO:0098598	2	74	10	23679	0.000426593	77	0.0103546	learned_vocalization_behavior_or_vocal_learning	Cntnap2,Pax6
GO:0007292	3	74	47	23679	0.000430379	78	0.0103125	female_gamete_generation	4930447C04Rik,Ccdc36,Piwil2
GO:0080090	29	74	5160	23679	0.000522215	79	0.0123547	regulation_of_primary_metabolic_process	4930447C04Rik,Boll,Btbd18,Ccna1,Ccnb3,Cd80,Cdkn2b,Dmrtb1,Grik2,Hsf5,Hspa1a,Mael,Mesp2,Mylk2,Nkx2-9,P2rx7,Pax6,Pitx2,Piwil2,Pogk,Ppp1r3d,Rbm46,Rhox13,Serpine2,Taf7l,Tex101,Tex15,Wnt5a,Wnt6
GO:0048505	2	74	13	23679	0.000734949	80	0.0171702	regulation_of_timing_of_cell_differentiation	Pax6,Serpine2
GO:0051445	3	74	57	23679	0.000759428	81	0.0175231	regulation_of_meiotic_cell_cycle	Ccdc36,Piwil2,Wnt5a
GO:0050680	4	74	140	23679	0.000977438	82	0.0222784	negative_regulation_of_epithelial_cell_proliferation	Cdkn2b,Nkx2-9,Pax6,Wnt5a
GO:0040034	2	74	15	23679	0.000985357	83	0.0221883	regulation_of_development_heterochronic	Pax6,Serpine2
GO:0045836	2	74	17	23679	0.00127112	84	0.0282824	positive_regulation_of_meiotic_nuclear_division	Piwil2,Wnt5a
GO:0016070	11	74	1212	23679	0.00130114	85	0.0286098	RNA_metabolic_process	Btbd18,Ddx4,Fkbp6,Mael,Mov10l1,Nkx2-9,Pax6,Piwil2,Stk31,Taf7l,Tdrd1
GO:0044260	23	74	3891	23679	0.00131101	86	0.0284916	cellular_macromolecule_metabolic_process	4930447C04Rik,Ccdc36,Ddah1,Ddx4,Dpy19l2,Fkbp6,Hspa1a,Mael,Mov10l1,Mylk2,Nkx2-9,P2rx7,Pax6,Piwil2,Sec1,Stk31,Syce3,Sycp1,Tdrd1,Tex11,Tex15,Tex19.1,Wnt5a
GO:0000079	3	74	71	23679	0.00143772	87	0.0308862	regulation_of_cyclindependent_protein_serinethreonine_kinase_activity	Ccna1,Ccnb3,Cdkn2b
GO:1904029	3	74	75	23679	0.00168348	88	0.0357548	regulation_of_cyclindependent_protein_kinase_activity	Ccna1,Ccnb3,Cdkn2b
GO:0009887	7	74	553	23679	0.0017004	89	0.0357084	animal_organ_morphogenesis	Mesp2,P2rx7,Pax6,Pitx2,Sycp2,Wnt5a,Wnt6
GO:0002068	2	74	20	23679	0.00176509	90	0.036655	glandular_epithelial_cell_development	Pax6,Wnt5a
GO:0001667	4	74	169	23679	0.00195366	91	0.0401252	ameboidaltype_cell_migration	Mesp2,Pax6,Pitx2,Wnt5a
GO:0030317	3	74	80	23679	0.00202561	92	0.0411507	flagellated_sperm_motility	Ddx4,Taf7l,Tex101
GO:0097722	3	74	80	23679	0.00202561	93	0.0407082	sperm_motility	Ddx4,Taf7l,Tex101
GO:0043170	27	74	5059	23679	0.00203976	94	0.0405565	macromolecule_metabolic_process	4930447C04Rik,AU015836,Btbd18,Ccdc36,Chit1,Ddah1,Ddx4,Dpy19l2,Fkbp6,Hspa1a,Mael,Mov10l1,Mylk2,Nkx2-9,P2rx7,Pax6,Piwil2,Sec1,Stk31,Syce3,Sycp1,Taf7l,Tdrd1,Tex11,Tex15,Tex19.1,Wnt5a
GO:0023052	6	74	422	23679	0.00206355	95	0.0405976	signaling	Apba1,Grik2,Mylk2,Scn3b,Wnt5a,Wnt6
GO:0048546	2	74	22	23679	0.00213732	96	0.0416109	digestive_tract_morphogenesis	Pitx2,Wnt5a
GO:0070230	2	74	22	23679	0.00213732	97	0.041182	positive_regulation_of_lymphocyte_apoptotic_process	P2rx7,Wnt5a
GO:1903409	2	74	22	23679	0.00213732	98	0.0407617	reactive_oxygen_species_biosynthetic_process	Ddah1,Duox1
GO:0051301	6	74	425	23679	0.00213797	99	0.0403623	cell_division	Ccna1,Ccnb3,Syce1,Syce3,Sycp1,Sycp2
GO:0023019	2	74	23	23679	0.00233615	100	0.0436626	signal_transduction_involved_in_regulation_of_gene_expression	Mesp2,Pax6
GO:2000241	4	74	181	23679	0.00250528	101	0.0463601	regulation_of_reproductive_process	Ccdc36,Piwil2,Tex101,Wnt5a
GO:0010564	7	74	593	23679	0.00251838	102	0.0461456	regulation_of_cell_cycle_process	Ccdc36,Ccna1,Ccnb3,Cdkn2b,Hspa1a,Piwil2,Wnt5a
GO:0021983	2	74	24	23679	0.00254338	103	0.0461512	pituitary_gland_development	Pax6,Pitx2
GO:0009653	12	74	1532	23679	0.00269075	104	0.0483559	anatomical_structure_morphogenesis	Cntnap2,Mael,Mesp2,Mylk2,Nkx2-9,P2rx7,Pax6,Pitx2,Serpine2,Sycp2,Wnt5a,Wnt6
GO:0007154	7	74	602	23679	0.00273846	105	0.0487446	cell_communication	Apba1,Cdkn2b,Grik2,Mylk2,P2rx7,Wnt5a,Wnt6
GO:0051726	9	74	950	23679	0.00276856	106	0.0488155	regulation_of_cell_cycle	Ccdc36,Ccna1,Ccnb3,Cdkn2b,Hspa1a,Mov10l1,Mylk2,Piwil2,Wnt5a
GO:0003322	1	74	1	23679	0.00312513	107	0.0545876	pancreatic_A_cell_development	Pax6
GO:0021763	1	74	1	23679	0.00312513	108	0.0540821	subthalamic_nucleus_development	Pitx2
GO:0021905	1	74	1	23679	0.00312513	109	0.0535859	forebrainmidbrain_boundary_formation	Pax6
GO:0021918	1	74	1	23679	0.00312513	110	0.0530988	regulation_of_transcription_from_RNA_polymerase_II_promoter_involved_in_somatic_motor_neuron_fate_commitment	Pax6
GO:0034441	1	74	1	23679	0.00312513	111	0.0526204	plasma_lipoprotein_particle_oxidation	Pla2g7
GO:0036517	1	74	1	23679	0.00312513	112	0.0521506	chemoattraction_of_serotonergic_neuron_axon	Wnt5a
GO:0043132	1	74	1	23679	0.00312513	113	0.0516891	NAD_transport	P2rx7
GO:0060578	1	74	1	23679	0.00312513	114	0.0512357	superior_vena_cava_morphogenesis	Pitx2
GO:0060720	1	74	1	23679	0.00312513	115	0.0507902	spongiotrophoblast_cell_proliferation	Tex19.1
GO:0060722	1	74	1	23679	0.00312513	116	0.0503523	cell_proliferation_involved_in_embryonic_placenta_development	Tex19.1
GO:0061108	1	74	1	23679	0.00312513	117	0.0499219	seminal_vesicle_epithelium_development	Serpine2
GO:0061110	1	74	1	23679	0.00312513	118	0.0494989	dense_core_granule_biogenesis	Serpine2
GO:0061347	1	74	1	23679	0.00312513	119	0.0490829	planar_cell_polarity_pathway_involved_in_outflow_tract_morphogenesis	Wnt5a
GO:0061348	1	74	1	23679	0.00312513	120	0.0486739	planar_cell_polarity_pathway_involved_in_ventricular_septum_morphogenesis	Wnt5a
GO:0061349	1	74	1	23679	0.00312513	121	0.0482716	planar_cell_polarity_pathway_involved_in_cardiac_right_atrium_morphogenesis	Wnt5a
GO:0061350	1	74	1	23679	0.00312513	122	0.047876	planar_cell_polarity_pathway_involved_in_cardiac_muscle_tissue_morphogenesis	Wnt5a
GO:0061354	1	74	1	23679	0.00312513	123	0.0474867	planar_cell_polarity_pathway_involved_in_pericardium_morphogenesis	Wnt5a
GO:0120006	1	74	1	23679	0.00312513	124	0.0471038	regulation_of_glutamatergic_neuron_differentiation	Pax6
GO:0120008	1	74	1	23679	0.00312513	125	0.0467269	positive_regulation_of_glutamatergic_neuron_differentiation	Pax6
GO:1904934	1	74	1	23679	0.00312513	126	0.0463561	negative_regulation_of_cell_proliferation_in_midbrain	Wnt5a
GO:1904937	1	74	1	23679	0.00312513	127	0.0459911	sensory_neuron_migration	Pax6
GO:0065007	50	74	12120	23679	0.00313411	128	0.0457629	biological_regulation	4930447C04Rik,Apba1,Boll,Btbd18,Ccdc36,Ccna1,Ccnb3,Cd80,Cdkn2b,Ddah1,Ddx4,Dmrtb1,Duox1,Fkbp6,Grik2,Hsf5,Hspa1a,Ildr2,Irgm1,Kcns1,Mael,Mesp2,Mov10l1,Mylk2,Nkx2-9,P2rx7,Pax6,Pitx2,Piwil2,Pla2g7,Plekhg4,Pogk,Ppp1r3d,Rbm46,Rhox13,Scn3b,Serpine2,Syce3,Sycp1,Sycp2,Taf7l,Tdrd1,Tex101,Tex11,Tex15,Tex19.1,Tex19.2,Vav1,Wnt5a,Wnt6
GO:0051446	2	74	27	23679	0.00321499	129	0.04658	positive_regulation_of_meiotic_cell_cycle	Piwil2,Wnt5a
GO:2000178	2	74	27	23679	0.00321499	130	0.0462217	negative_regulation_of_neural_precursor_cell_proliferation	Pax6,Wnt5a
GO:0048513	11	74	1366	23679	0.00332025	131	0.0473706	animal_organ_development	Cdkn2b,Ildr2,Mov10l1,Nkx2-9,Pax6,Pitx2,Tex11,Tex15,Tex19.1,Tex19.2,Wnt5a
GO:0050789	48	74	11519	23679	0.00355496	132	0.050335	regulation_of_biological_process	4930447C04Rik,Apba1,Boll,Btbd18,Ccdc36,Ccna1,Ccnb3,Cd80,Cdkn2b,Ddah1,Ddx4,Dmrtb1,Duox1,Fkbp6,Grik2,Hsf5,Hspa1a,Irgm1,Kcns1,Mael,Mesp2,Mov10l1,Mylk2,Nkx2-9,P2rx7,Pax6,Pitx2,Piwil2,Pla2g7,Pogk,Ppp1r3d,Rbm46,Rhox13,Scn3b,Serpine2,Syce3,Sycp1,Sycp2,Taf7l,Tdrd1,Tex101,Tex11,Tex15,Tex19.1,Tex19.2,Vav1,Wnt5a,Wnt6
GO:0009894	8	74	808	23679	0.00367342	133	0.0516212	regulation_of_catabolic_process	Boll,Hspa1a,Irgm1,P2rx7,Ppp1r3d,Rbm46,Serpine2,Wnt5a
GO:0022612	2	74	29	23679	0.00370378	134	0.0516594	gland_morphogenesis	Pax6,Wnt5a
GO:0009987	56	74	14255	23679	0.00374175	135	0.0518024	cellular_process	4930447C04Rik,AU015836,Apba1,Boll,Btbd18,Ccdc36,Ccna1,Ccnb3,Cd80,Cdkn2b,Chit1,Cntnap2,Ddah1,Ddx4,Dpy19l2,Duox1,Fkbp6,Grik2,Hormad2,Hsf5,Hspa1a,Ildr2,Irgm1,Kcns1,Mael,Mesp2,Mov10l1,Mylk2,Nkx2-9,P2rx7,Pax6,Pitx2,Piwil2,Pla2g7,Rasef,Rbm46,Rhox13,Sec1,Serpine2,Stk31,Syce1,Syce3,Sycp1,Sycp2,Taf7l,Tdrd1,Tex101,Tex11,Tex15,Tex16,Tex19.1,Tex19.2,Vav1,Wnt5a,Wnt6,Zfp541
GO:0050718	2	74	30	23679	0.00396034	136	0.0544256	positive_regulation_of_interleukin1_beta_secretion	P2rx7,Wnt5a
GO:0035295	4	74	207	23679	0.00405013	137	0.0552532	tube_development	Nkx2-9,Serpine2,Wnt5a,Wnt6
GO:0000578	2	74	33	23679	0.00477805	138	0.0647114	embryonic_axis_specification	Mesp2,Wnt5a
GO:0050716	2	74	33	23679	0.00477805	139	0.0642459	positive_regulation_of_interleukin1_secretion	P2rx7,Wnt5a
GO:2000108	2	74	34	23679	0.00506646	140	0.0676372	positive_regulation_of_leukocyte_apoptotic_process	P2rx7,Wnt5a
GO:0030324	3	74	112	23679	0.00523284	141	0.069363	lung_development	Nkx2-9,Pitx2,Wnt5a
GO:0008285	7	74	679	23679	0.00528139	142	0.0695135	negative_regulation_of_cell_population_proliferation	Cd80,Cdkn2b,Ddah1,Nkx2-9,Pax6,Serpine2,Wnt5a
GO:0007267	5	74	362	23679	0.00552725	143	0.0722408	cellcell_signaling	Apba1,Grik2,Mylk2,Wnt5a,Wnt6
GO:0050706	2	74	36	23679	0.00566673	144	0.0735494	regulation_of_interleukin1_beta_secretion	P2rx7,Wnt5a
GO:0006807	28	74	5712	23679	0.00586336	145	0.0755767	nitrogen_compound_metabolic_process	4930447C04Rik,AU015836,Btbd18,Ccdc36,Chit1,Ddah1,Ddx4,Dpy19l2,Fkbp6,Hspa1a,Mael,Mov10l1,Mylk2,Nkx2-9,P2rx7,Pax6,Piwil2,Pla2g7,Sec1,Stk31,Syce3,Sycp1,Taf7l,Tdrd1,Tex11,Tex15,Tex19.1,Wnt5a
GO:0006649	1	74	2	23679	0.00624063	146	0.0798886	phospholipid_transfer_to_membrane	P2rx7
GO:0021593	1	74	2	23679	0.00624063	147	0.0793452	rhombomere_morphogenesis	Pax6
GO:0021683	1	74	2	23679	0.00624063	148	0.078809	cerebellar_granular_layer_morphogenesis	Serpine2
GO:0021761	1	74	2	23679	0.00624063	149	0.0782801	limbic_system_development	Cntnap2
GO:0036518	1	74	2	23679	0.00624063	150	0.0777582	chemorepulsion_of_dopaminergic_neuron_axon	Wnt5a
GO:0042335	1	74	2	23679	0.00624063	151	0.0772433	cuticle_development	Duox1
GO:0048850	1	74	2	23679	0.00624063	152	0.0767351	hypophysis_morphogenesis	Wnt5a
GO:0051878	1	74	2	23679	0.00624063	153	0.0762336	lateral_element_assembly	Sycp1
GO:0051885	1	74	2	23679	0.00624063	154	0.0757386	positive_regulation_of_timing_of_anagen	Wnt5a
GO:0060067	1	74	2	23679	0.00624063	155	0.0752499	cervix_development	Wnt5a
GO:0060577	1	74	2	23679	0.00624063	156	0.0747675	pulmonary_vein_morphogenesis	Pitx2
GO:0060599	1	74	2	23679	0.00624063	157	0.0742913	lateral_sprouting_involved_in_mammary_gland_duct_morphogenesis	Wnt5a
GO:0060629	1	74	2	23679	0.00624063	158	0.0738211	regulation_of_homologous_chromosome_segregation	Ccdc36
GO:0060775	1	74	2	23679	0.00624063	159	0.0733568	planar_cell_polarity_pathway_involved_in_gastrula_mediolateral_intercalation	Wnt5a
GO:0060809	1	74	2	23679	0.00624063	160	0.0728984	mesodermal_to_mesenchymal_transition_involved_in_gastrulation	Wnt5a
GO:0061323	1	74	2	23679	0.00624063	161	0.0724456	cell_proliferation_involved_in_heart_morphogenesis	Pitx2
GO:0061325	1	74	2	23679	0.00624063	162	0.0719984	cell_proliferation_involved_in_outflow_tract_morphogenesis	Pitx2
GO:0061341	1	74	2	23679	0.00624063	163	0.0715567	noncanonical_Wnt_signaling_pathway_involved_in_heart_development	Wnt5a
GO:0061346	1	74	2	23679	0.00624063	164	0.0711204	planar_cell_polarity_pathway_involved_in_heart_morphogenesis	Wnt5a
GO:0097325	1	74	2	23679	0.00624063	165	0.0706893	melanocyte_proliferation	Wnt5a
GO:1904172	1	74	2	23679	0.00624063	166	0.0702635	positive_regulation_of_bleb_assembly	P2rx7
GO:1904933	1	74	2	23679	0.00624063	167	0.0698427	regulation_of_cell_proliferation_in_midbrain	Wnt5a
GO:0055007	2	74	38	23679	0.00629793	168	0.0700645	cardiac_muscle_cell_differentiation	Mylk2,Pitx2
GO:0044237	30	74	6303	23679	0.00632733	169	0.069975	cellular_metabolic_process	4930447C04Rik,Btbd18,Ccdc36,Chit1,Ddah1,Ddx4,Dpy19l2,Duox1,Fkbp6,Hspa1a,Irgm1,Mael,Mov10l1,Mylk2,Nkx2-9,P2rx7,Pax6,Piwil2,Pla2g7,Sec1,Stk31,Syce3,Sycp1,Taf7l,Tdrd1,Tex11,Tex15,Tex19.1,Vav1,Wnt5a
GO:0032989	6	74	532	23679	0.00638135	170	0.0701573	cellular_component_morphogenesis	Cntnap2,Mael,Nkx2-9,P2rx7,Pax6,Wnt5a
GO:0048255	2	74	40	23679	0.00695968	171	0.0760681	mRNA_stabilization	Boll,Rbm46
GO:0048806	2	74	40	23679	0.00695968	172	0.0756258	genitalia_development	Tex15,Wnt5a
GO:0048870	8	74	903	23679	0.00708926	173	0.0765886	cell_motility	Ddx4,Mesp2,Pax6,Pitx2,Taf7l,Tex101,Vav1,Wnt5a
GO:0010628	13	74	1958	23679	0.00723193	174	0.0776809	positive_regulation_of_gene_expression	Boll,Btbd18,Hsf5,Mesp2,Mylk2,Nkx2-9,P2rx7,Pax6,Pitx2,Piwil2,Rbm46,Wnt5a,Wnt6
GO:0009948	2	74	41	23679	0.00730188	175	0.0779841	anteriorposterior_axis_specification	Mesp2,Wnt5a
GO:0032731	2	74	41	23679	0.00730188	176	0.077541	positive_regulation_of_interleukin1_beta_production	P2rx7,Wnt5a
GO:0008283	6	74	553	23679	0.00765712	177	0.080854	cell_population_proliferation	Mov10l1,P2rx7,Pax6,Pitx2,Tex19.1,Wnt5a
GO:0002066	2	74	43	23679	0.00800869	178	0.0840912	columnarcuboidal_epithelial_cell_development	Pax6,Wnt5a
GO:0050704	2	74	43	23679	0.00800869	179	0.0836215	regulation_of_interleukin1_secretion	P2rx7,Wnt5a
GO:0034613	8	74	925	23679	0.00814491	180	0.0845713	cellular_protein_localization	AU015836,Cntnap2,Gm364,Grik2,Pax6,Scn3b,Tex15,Wnt5a
GO:0001961	2	74	44	23679	0.0083732	181	0.0864614	positive_regulation_of_cytokinemediated_signaling_pathway	Irgm1,Wnt5a
GO:0048518	29	74	6144	23679	0.00851419	182	0.0874342	positive_regulation_of_biological_process	Boll,Btbd18,Ccna1,Ccnb3,Cd80,Cdkn2b,Ddah1,Duox1,Fkbp6,Grik2,Hsf5,Hspa1a,Irgm1,Mesp2,Mylk2,Nkx2-9,P2rx7,Pax6,Pitx2,Piwil2,Pla2g7,Rbm46,Scn3b,Serpine2,Syce3,Tex101,Vav1,Wnt5a,Wnt6
GO:0070727	8	74	934	23679	0.00860943	183	0.0879291	cellular_macromolecule_localization	AU015836,Cntnap2,Gm364,Grik2,Pax6,Scn3b,Tex15,Wnt5a
GO:0003254	2	74	45	23679	0.00874506	184	0.0888289	regulation_of_membrane_depolarization	P2rx7,Scn3b
GO:0048812	4	74	259	23679	0.00884569	185	0.0893654	neuron_projection_morphogenesis	Cntnap2,Nkx2-9,Pax6,Wnt5a
GO:0043489	2	74	46	23679	0.00912421	186	0.0916836	RNA_stabilization	Boll,Rbm46
GO:0051899	2	74	46	23679	0.00912421	187	0.0911933	membrane_depolarization	P2rx7,Scn3b
GO:0002074	1	74	3	23679	0.00934652	188	0.0929183	extraocular_skeletal_muscle_development	Pitx2
GO:0003350	1	74	3	23679	0.00934652	189	0.0924267	pulmonary_myocardium_development	Pitx2
GO:0003402	1	74	3	23679	0.00934652	190	0.0919402	planar_cell_polarity_pathway_involved_in_axis_elongation	Wnt5a
GO:0006311	1	74	3	23679	0.00934652	191	0.0914589	meiotic_gene_conversion	Tex11
GO:0007494	1	74	3	23679	0.00934652	192	0.0909825	midgut_development	Wnt5a
GO:0010705	1	74	3	23679	0.00934652	193	0.0905111	meiotic_DNA_doublestrand_break_processing_involved_in_reciprocal_meiotic_recombination	4930447C04Rik
GO:0021543	1	74	3	23679	0.00934652	194	0.0900446	pallium_development	Pax6
GO:0021912	1	74	3	23679	0.00934652	195	0.0895828	regulation_of_transcription_from_RNA_polymerase_II_promoter_involved_in_spinal_cord_motor_neuron_fate_specification	Pax6
GO:0021986	1	74	3	23679	0.00934652	196	0.0891257	habenula_development	Pax6
GO:0031446	1	74	3	23679	0.00934652	197	0.0886733	regulation_of_fasttwitch_skeletal_muscle_fiber_contraction	Mylk2
GO:0031448	1	74	3	23679	0.00934652	198	0.0882255	positive_regulation_of_fasttwitch_skeletal_muscle_fiber_contraction	Mylk2
GO:0035822	1	74	3	23679	0.00934652	199	0.0877821	gene_conversion	Tex11
GO:0035993	1	74	3	23679	0.00934652	200	0.0873432	deltoid_tuberosity_development	Pitx2
GO:0042628	1	74	3	23679	0.00934652	201	0.0869087	mating_plug_formation	Serpine2
GO:0045041	1	74	3	23679	0.00934652	202	0.0864784	protein_import_into_mitochondrial_intermembrane_space	AU015836
GO:0045163	1	74	3	23679	0.00934652	203	0.0860524	clustering_of_voltagegated_potassium_channels	Cntnap2
GO:0045297	1	74	3	23679	0.00934652	204	0.0856306	postmating_behavior	Serpine2
GO:0048022	1	74	3	23679	0.00934652	205	0.0852129	negative_regulation_of_melanin_biosynthetic_process	Wnt5a
GO:0060460	1	74	3	23679	0.00934652	206	0.0847993	left_lung_morphogenesis	Pitx2
GO:0061034	1	74	3	23679	0.00934652	207	0.0843896	olfactory_bulb_mitral_cell_layer_development	Pax6
GO:1900377	1	74	3	23679	0.00934652	208	0.0839839	negative_regulation_of_secondary_metabolite_biosynthetic_process	Wnt5a
GO:1904170	1	74	3	23679	0.00934652	209	0.083582	regulation_of_bleb_assembly	P2rx7
GO:0060249	4	74	264	23679	0.00944266	210	0.0840397	anatomical_structure_homeostasis	Hspa1a,Ildr2,P2rx7,Tex15
GO:0001707	2	74	47	23679	0.0095106	211	0.0842432	mesoderm_formation	Mesp2,Wnt5a
GO:0048536	2	74	47	23679	0.0095106	212	0.0838458	spleen_development	Cdkn2b,Pitx2
GO:0070169	2	74	47	23679	0.0095106	213	0.0834522	positive_regulation_of_biomineral_tissue_development	P2rx7,Wnt6
GO:0120039	4	74	265	23679	0.00956512	214	0.0835384	plasma_membrane_bounded_cell_projection_morphogenesis	Cntnap2,Nkx2-9,Pax6,Wnt5a
GO:0007389	5	74	416	23679	0.00977022	215	0.0849327	pattern_specification_process	Mesp2,Pax6,Pitx2,Wnt5a,Wnt6
GO:0048562	3	74	141	23679	0.00984545	216	0.0851905	embryonic_organ_morphogenesis	Pax6,Pitx2,Wnt5a
GO:0001890	2	74	48	23679	0.00990419	217	0.0853038	placenta_development	Tex19.1,Tex19.2
GO:0010959	5	74	418	23679	0.00996082	218	0.085398	regulation_of_metal_ion_transport	Kcns1,P2rx7,Scn3b,Serpine2,Tex101
GO:0048858	4	74	269	23679	0.0100653	219	0.0858998	cell_projection_morphogenesis	Cntnap2,Nkx2-9,Pax6,Wnt5a
GO:0032732	2	74	49	23679	0.0103049	220	0.0875448	positive_regulation_of_interleukin1_production	P2rx7,Wnt5a
GO:0007409	3	74	144	23679	0.0104226	221	0.0881441	axonogenesis	Nkx2-9,Pax6,Wnt5a
GO:0008038	2	74	50	23679	0.0107128	222	0.0901902	neuron_recognition	Cntnap2,Wnt5a
GO:0043470	2	74	50	23679	0.0107128	223	0.0897858	regulation_of_carbohydrate_catabolic_process	P2rx7,Ppp1r3d
GO:0060760	2	74	50	23679	0.0107128	224	0.0893849	positive_regulation_of_response_to_cytokine_stimulus	Irgm1,Wnt5a
GO:1902373	2	74	50	23679	0.0107128	225	0.0889877	negative_regulation_of_mRNA_catabolic_process	Boll,Rbm46
GO:0071900	5	74	426	23679	0.0107489	226	0.0888925	regulation_of_protein_serinethreonine_kinase_activity	Ccna1,Ccnb3,Cdkn2b,P2rx7,Wnt5a
GO:0050794	44	74	10772	23679	0.010842	227	0.0892674	regulation_of_cellular_process	4930447C04Rik,Apba1,Boll,Btbd18,Ccdc36,Ccna1,Ccnb3,Cd80,Cdkn2b,Ddah1,Ddx4,Dmrtb1,Duox1,Grik2,Hsf5,Hspa1a,Irgm1,Mael,Mesp2,Mov10l1,Mylk2,Nkx2-9,P2rx7,Pax6,Pitx2,Piwil2,Pla2g7,Pogk,Ppp1r3d,Rbm46,Rhox13,Scn3b,Serpine2,Syce3,Sycp2,Taf7l,Tex101,Tex11,Tex15,Tex19.1,Tex19.2,Vav1,Wnt5a,Wnt6
GO:0040011	8	74	977	23679	0.0111096	228	0.0910695	locomotion	Ddx4,Mesp2,Pax6,Pitx2,Taf7l,Tex101,Vav1,Wnt5a
GO:0001894	3	74	148	23679	0.0112222	229	0.0915908	tissue_homeostasis	Ildr2,P2rx7,Tex15
GO:0006457	3	74	148	23679	0.0112222	230	0.0911926	protein_folding	AU015836,Fkbp6,Hspa1a
GO:0001932	10	74	1402	23679	0.0116315	231	0.0941094	regulation_of_protein_phosphorylation	Ccna1,Ccnb3,Cd80,Cdkn2b,Grik2,Mylk2,P2rx7,Pax6,Tex101,Wnt5a
GO:0048754	3	74	151	23679	0.0118446	232	0.0954205	branching_morphogenesis_of_an_epithelial_tube	Pitx2,Wnt5a,Wnt6
GO:0000711	1	74	4	23679	0.0124428	233	0.0998094	meiotic_DNA_repair_synthesis	Sycp1
GO:0003171	1	74	4	23679	0.0124428	234	0.0993829	atrioventricular_valve_development	Pitx2
GO:0003253	1	74	4	23679	0.0124428	235	0.09896	cardiac_neural_crest_cell_migration_involved_in_outflow_tract_morphogenesis	Pitx2
GO:0007060	1	74	4	23679	0.0124428	236	0.0985406	male_meiosis_chromosome_segregation	Tex11
GO:0007223	1	74	4	23679	0.0124428	237	0.0981249	Wnt_signaling_pathway_calcium_modulating_pathway	Wnt5a
GO:0007442	1	74	4	23679	0.0124428	238	0.0977126	hindgut_morphogenesis	Wnt5a
GO:0014816	1	74	4	23679	0.0124428	239	0.0973037	skeletal_muscle_satellite_cell_differentiation	Mylk2
GO:0018103	1	74	4	23679	0.0124428	240	0.0968983	protein_Clinked_glycosylation	Dpy19l2
GO:0018211	1	74	4	23679	0.0124428	241	0.0964962	peptidyltryptophan_modification	Dpy19l2
GO:0018317	1	74	4	23679	0.0124428	242	0.0960975	protein_Clinked_glycosylation_via_tryptophan	Dpy19l2
GO:0018406	1	74	4	23679	0.0124428	243	0.095702	protein_Clinked_glycosylation_via_2alphamannosylLtryptophan	Dpy19l2
GO:0021913	1	74	4	23679	0.0124428	244	0.0953098	regulation_of_transcription_from_RNA_polymerase_II_promoter_involved_in_ventral_spinal_cord_interneuron_specification	Pax6
GO:0032971	1	74	4	23679	0.0124428	245	0.0949208	regulation_of_muscle_filament_sliding	Mylk2
GO:0035590	1	74	4	23679	0.0124428	246	0.0945349	purinergic_nucleotide_receptor_signaling_pathway	P2rx7
GO:0042660	1	74	4	23679	0.0124428	247	0.0941522	positive_regulation_of_cell_fate_specification	Pax6
GO:0046469	1	74	4	23679	0.0124428	248	0.0937726	platelet_activating_factor_metabolic_process	Pla2g7
GO:0046546	1	74	4	23679	0.0124428	249	0.093396	development_of_primary_male_sexual_characteristics	Wnt5a
GO:0050717	1	74	4	23679	0.0124428	250	0.0930224	positive_regulation_of_interleukin1_alpha_secretion	P2rx7
GO:0060686	1	74	4	23679	0.0124428	251	0.0926518	negative_regulation_of_prostatic_bud_formation	Wnt5a
GO:0061031	1	74	4	23679	0.0124428	252	0.0922841	endodermal_digestive_tract_morphogenesis	Pitx2
GO:0061643	1	74	4	23679	0.0124428	253	0.0919193	chemorepulsion_of_axon	Wnt5a
GO:0070094	1	74	4	23679	0.0124428	254	0.0915575	positive_regulation_of_glucagon_secretion	Pax6
GO:0009880	2	74	55	23679	0.0128569	255	0.0942335	embryonic_pattern_specification	Mesp2,Wnt5a
GO:0008152	32	74	7213	23679	0.0134333	256	0.0980736	metabolic_process	4930447C04Rik,AU015836,Btbd18,Ccdc36,Chit1,Ddah1,Ddx4,Dpy19l2,Duox1,Fkbp6,Gpx6,Hspa1a,Irgm1,Mael,Mov10l1,Mylk2,Nkx2-9,P2rx7,Pax6,Piwil2,Pla2g7,Sec1,Stk31,Syce3,Sycp1,Taf7l,Tdrd1,Tex11,Tex15,Tex19.1,Vav1,Wnt5a
GO:0032990	4	74	294	23679	0.0135784	257	0.0987472	cell_part_morphogenesis	Cntnap2,Nkx2-9,Pax6,Wnt5a
GO:0001755	2	74	57	23679	0.0137626	258	0.0996988	neural_crest_cell_migration	Pax6,Pitx2
GO:0035051	2	74	57	23679	0.0137626	259	0.0993139	cardiocyte_differentiation	Mylk2,Pitx2
GO:1902369	2	74	58	23679	0.0142256	260	0.10226	negative_regulation_of_RNA_catabolic_process	Boll,Rbm46
GO:0010608	5	74	459	23679	0.0144522	261	0.103491	posttranscriptional_regulation_of_gene_expression	Boll,Mov10l1,Piwil2,Rbm46,Tex19.1
GO:0001704	2	74	59	23679	0.0146952	262	0.104829	formation_of_primary_germ_layer	Mesp2,Wnt5a
GO:0010524	2	74	60	23679	0.0151716	263	0.107816	positive_regulation_of_calcium_ion_transport_into_cytosol	P2rx7,Tex101
GO:0000706	1	74	5	23679	0.0155296	264	0.109943	meiotic_DNA_doublestrand_break_processing	4930447C04Rik
GO:0001845	1	74	5	23679	0.0155296	265	0.109528	phagolysosome_assembly	P2rx7
GO:0003306	1	74	5	23679	0.0155296	266	0.109116	Wnt_signaling_pathway_involved_in_heart_development	Wnt5a
GO:0003310	1	74	5	23679	0.0155296	267	0.108707	pancreatic_A_cell_differentiation	Pax6
GO:0009786	1	74	5	23679	0.0155296	268	0.108302	regulation_of_asymmetric_cell_division	Pax6
GO:0014724	1	74	5	23679	0.0155296	269	0.107899	regulation_of_twitch_skeletal_muscle_contraction	Mylk2
GO:0021778	1	74	5	23679	0.0155296	270	0.107499	oligodendrocyte_cell_fate_specification	Pax6
GO:0021780	1	74	5	23679	0.0155296	271	0.107103	glial_cell_fate_specification	Pax6
GO:0021855	1	74	5	23679	0.0155296	272	0.106709	hypothalamus_cell_migration	Pitx2
GO:0021891	1	74	5	23679	0.0155296	273	0.106318	olfactory_bulb_interneuron_development	Wnt5a
GO:0038031	1	74	5	23679	0.0155296	274	0.10593	noncanonical_Wnt_signaling_pathway_via_JNK_cascade	Wnt5a
GO:0048808	1	74	5	23679	0.0155296	275	0.105545	male_genitalia_morphogenesis	Sycp2
GO:0048818	1	74	5	23679	0.0155296	276	0.105162	positive_regulation_of_hair_follicle_maturation	Wnt5a
GO:0051884	1	74	5	23679	0.0155296	277	0.104783	regulation_of_timing_of_anagen	Wnt5a
GO:0060157	1	74	5	23679	0.0155296	278	0.104406	urinary_bladder_development	Wnt5a
GO:0060750	1	74	5	23679	0.0155296	279	0.104032	epithelial_cell_proliferation_involved_in_mammary_gland_duct_elongation	Wnt5a
GO:0061642	1	74	5	23679	0.0155296	280	0.10366	chemoattraction_of_axon	Wnt5a
GO:0071205	1	74	5	23679	0.0155296	281	0.103291	protein_localization_to_juxtaparanode_region_of_axon	Cntnap2
GO:0071442	1	74	5	23679	0.0155296	282	0.102925	positive_regulation_of_histone_H3K14_acetylation	Piwil2
GO:0090598	1	74	5	23679	0.0155296	283	0.102561	male_anatomical_structure_morphogenesis	Sycp2
GO:1904953	1	74	5	23679	0.0155296	284	0.1022	Wnt_signaling_pathway_involved_in_midbrain_dopaminergic_neuron_differentiation	Wnt5a
GO:0034605	2	74	61	23679	0.0156545	285	0.102661	cellular_response_to_heat	Hsf5,Hspa1a
GO:0043388	2	74	61	23679	0.0156545	286	0.102302	positive_regulation_of_DNA_binding	Pax6,Pitx2
GO:0048872	3	74	171	23679	0.0164977	287	0.107436	homeostasis_of_number_of_cells	Ildr2,P2rx7,Tex15
GO:0031326	18	74	3423	23679	0.016539	288	0.107331	regulation_of_cellular_biosynthetic_process	4930447C04Rik,Boll,Btbd18,Ddah1,Dmrtb1,Hsf5,Mael,Mesp2,Nkx2-9,Pax6,Pitx2,Piwil2,Pogk,Ppp1r3d,Rhox13,Taf7l,Wnt5a,Wnt6
GO:0032651	2	74	63	23679	0.0166399	289	0.107612	regulation_of_interleukin1_beta_production	P2rx7,Wnt5a
GO:0001756	2	74	64	23679	0.0171423	290	0.110479	somitogenesis	Mesp2,Wnt5a
GO:0061138	3	74	174	23679	0.0172721	291	0.110933	morphogenesis_of_a_branching_epithelium	Pitx2,Wnt5a,Wnt6
GO:0009893	18	74	3451	23679	0.0178688	292	0.114373	positive_regulation_of_metabolic_process	Boll,Btbd18,Cd80,Ddah1,Hsf5,Hspa1a,Irgm1,Mesp2,Mylk2,Nkx2-9,P2rx7,Pax6,Pitx2,Piwil2,Rbm46,Tex101,Wnt5a,Wnt6
GO:0042325	10	74	1500	23679	0.0179396	293	0.114434	regulation_of_phosphorylation	Ccna1,Ccnb3,Cd80,Cdkn2b,Grik2,Mylk2,P2rx7,Pax6,Tex101,Wnt5a
GO:0031329	6	74	667	23679	0.0179597	294	0.114172	regulation_of_cellular_catabolic_process	Boll,Hspa1a,Irgm1,P2rx7,Ppp1r3d,Rbm46
GO:2000112	17	74	3197	23679	0.0180831	295	0.114567	regulation_of_cellular_macromolecule_biosynthetic_process	4930447C04Rik,Boll,Btbd18,Dmrtb1,Hsf5,Mael,Mesp2,Nkx2-9,Pax6,Pitx2,Piwil2,Pogk,Ppp1r3d,Rhox13,Taf7l,Wnt5a,Wnt6
GO:0048168	2	74	66	23679	0.0181664	296	0.114706	regulation_of_neuronal_synaptic_plasticity	Grik2,Mylk2
GO:0008078	1	74	6	23679	0.0186069	297	0.117092	mesodermal_cell_migration	Mesp2
GO:0010757	1	74	6	23679	0.0186069	298	0.116699	negative_regulation_of_plasminogen_activation	Serpine2
GO:0014051	1	74	6	23679	0.0186069	299	0.116309	gammaaminobutyric_acid_secretion	Apba1
GO:0022417	1	74	6	23679	0.0186069	300	0.115921	protein_maturation_by_protein_folding	AU015836
GO:0032730	1	74	6	23679	0.0186069	301	0.115536	positive_regulation_of_interleukin1_alpha_production	P2rx7
GO:0035092	1	74	6	23679	0.0186069	302	0.115153	sperm_chromatin_condensation	Sycp1
GO:0038030	1	74	6	23679	0.0186069	303	0.114773	noncanonical_Wnt_signaling_pathway_via_MAPK_cascade	Wnt5a
GO:0042138	1	74	6	23679	0.0186069	304	0.114396	meiotic_DNA_doublestrand_break_formation	Ccdc36
GO:0048570	1	74	6	23679	0.0186069	305	0.114021	notochord_morphogenesis	Wnt5a
GO:0050705	1	74	6	23679	0.0186069	306	0.113648	regulation_of_interleukin1_alpha_secretion	P2rx7
GO:0051182	1	74	6	23679	0.0186069	307	0.113278	coenzyme_transport	P2rx7
GO:0051964	1	74	6	23679	0.0186069	308	0.11291	negative_regulation_of_synapse_assembly	Wnt5a
GO:0060029	1	74	6	23679	0.0186069	309	0.112545	convergent_extension_involved_in_organogenesis	Wnt5a
GO:0060684	1	74	6	23679	0.0186069	310	0.112182	epithelialmesenchymal_cell_signaling	Wnt6
GO:0060685	1	74	6	23679	0.0186069	311	0.111821	regulation_of_prostatic_bud_formation	Wnt5a
GO:0060744	1	74	6	23679	0.0186069	312	0.111462	mammary_gland_branching_involved_in_thelarche	Wnt5a
GO:0060762	1	74	6	23679	0.0186069	313	0.111106	regulation_of_branching_involved_in_mammary_gland_duct_morphogenesis	Wnt5a
GO:0060903	1	74	6	23679	0.0186069	314	0.110753	positive_regulation_of_meiosis_I	Piwil2
GO:0061408	1	74	6	23679	0.0186069	315	0.110401	positive_regulation_of_transcription_from_RNA_polymerase_II_promoter_in_response_to_heat_stress	Hsf5
GO:0070172	1	74	6	23679	0.0186069	316	0.110052	positive_regulation_of_tooth_mineralization	Wnt6
GO:0070245	1	74	6	23679	0.0186069	317	0.109704	positive_regulation_of_thymocyte_apoptotic_process	Wnt5a
GO:0075044	1	74	6	23679	0.0186069	318	0.109359	autophagy_of_host_cells_involved_in_interaction_with_symbiont	Irgm1
GO:0075071	1	74	6	23679	0.0186069	319	0.109017	autophagy_involved_in_symbiotic_interaction	Irgm1
GO:0086015	1	74	6	23679	0.0186069	320	0.108676	SA_node_cell_action_potential	Scn3b
GO:0099566	1	74	6	23679	0.0186069	321	0.108337	regulation_of_postsynaptic_cytosolic_calcium_ion_concentration	Wnt5a
GO:1901098	1	74	6	23679	0.0186069	322	0.108001	positive_regulation_of_autophagosome_maturation	Irgm1
GO:1904938	1	74	6	23679	0.0186069	323	0.107667	planar_cell_polarity_pathway_involved_in_axon_guidance	Wnt5a
GO:0007088	3	74	179	23679	0.0186073	324	0.107337	regulation_of_mitotic_nuclear_division	Ccna1,Ccnb3,Hspa1a
GO:0048489	2	74	67	23679	0.0186879	325	0.10747	synaptic_vesicle_transport	Mylk2,P2rx7
GO:0097480	2	74	67	23679	0.0186879	326	0.10714	establishment_of_synaptic_vesicle_localization	Mylk2,P2rx7
GO:0045165	3	74	180	23679	0.0188811	327	0.107917	cell_fate_commitment	Pax6,Wnt5a,Wnt6
GO:0031399	11	74	1747	23679	0.0193582	328	0.110306	regulation_of_protein_modification_process	Ccna1,Ccnb3,Cd80,Cdkn2b,Grik2,Mylk2,P2rx7,Pax6,Piwil2,Tex101,Wnt5a
GO:0032268	14	74	2465	23679	0.0193687	329	0.110031	regulation_of_cellular_protein_metabolic_process	Boll,Ccna1,Ccnb3,Cd80,Cdkn2b,Grik2,Hspa1a,Mylk2,P2rx7,Pax6,Piwil2,Serpine2,Tex101,Wnt5a
GO:0035282	2	74	69	23679	0.0197499	330	0.111856	segmentation	Mesp2,Wnt5a
GO:0001763	3	74	184	23679	0.0199985	331	0.112922	morphogenesis_of_a_branching_structure	Pitx2,Wnt5a,Wnt6
GO:0009889	18	74	3493	23679	0.0200205	332	0.112706	regulation_of_biosynthetic_process	4930447C04Rik,Boll,Btbd18,Ddah1,Dmrtb1,Hsf5,Mael,Mesp2,Nkx2-9,Pax6,Pitx2,Piwil2,Pogk,Ppp1r3d,Rhox13,Taf7l,Wnt5a,Wnt6
GO:0045089	3	74	185	23679	0.0202835	333	0.113843	positive_regulation_of_innate_immune_response	Irgm1,Vav1,Wnt5a
GO:0009952	3	74	186	23679	0.0205707	334	0.11511	anteriorposterior_pattern_specification	Mesp2,Pax6,Wnt5a
GO:0019219	17	74	3250	23679	0.0209667	335	0.116975	regulation_of_nucleobasecontaining_compound_metabolic_process	4930447C04Rik,Boll,Btbd18,Dmrtb1,Hsf5,Mael,Mesp2,Nkx2-9,Pax6,Pitx2,Pogk,Rbm46,Rhox13,Taf7l,Tex15,Wnt5a,Wnt6
GO:0051146	2	74	72	23679	0.0213892	336	0.118977	striated_muscle_cell_differentiation	Mylk2,Pitx2
GO:0000052	1	74	7	23679	0.0216746	337	0.120207	citrulline_metabolic_process	Ddah1
GO:0014054	1	74	7	23679	0.0216746	338	0.119852	positive_regulation_of_gammaaminobutyric_acid_secretion	P2rx7
GO:0017014	1	74	7	23679	0.0216746	339	0.119498	protein_nitrosylation	Ddah1
GO:0021798	1	74	7	23679	0.0216746	340	0.119147	forebrain_dorsalventral_pattern_formation	Pax6
GO:0021902	1	74	7	23679	0.0216746	341	0.118797	commitment_of_neuronal_cell_to_specific_neuron_type_in_forebrain	Pax6
GO:0030718	1	74	7	23679	0.0216746	342	0.11845	germline_stem_cell_population_maintenance	Piwil2
GO:0032808	1	74	7	23679	0.0216746	343	0.118104	lacrimal_gland_development	Pax6
GO:0042297	1	74	7	23679	0.0216746	344	0.117761	vocal_learning	Cntnap2
GO:0045137	1	74	7	23679	0.0216746	345	0.11742	development_of_primary_sexual_characteristics	Wnt5a
GO:0045794	1	74	7	23679	0.0216746	346	0.11708	negative_regulation_of_cell_volume	P2rx7
GO:0060332	1	74	7	23679	0.0216746	347	0.116743	positive_regulation_of_response_to_interferongamma	Irgm1
GO:0060335	1	74	7	23679	0.0216746	348	0.116408	positive_regulation_of_interferongammamediated_signaling_pathway	Irgm1
GO:0060373	1	74	7	23679	0.0216746	349	0.116074	regulation_of_ventricular_cardiac_muscle_cell_membrane_depolarization	Scn3b
GO:0071440	1	74	7	23679	0.0216746	350	0.115742	regulation_of_histone_H3K14_acetylation	Piwil2
GO:0086014	1	74	7	23679	0.0216746	351	0.115413	atrial_cardiac_muscle_cell_action_potential	Scn3b
GO:0098596	1	74	7	23679	0.0216746	352	0.115085	imitative_learning	Cntnap2
GO:0150012	1	74	7	23679	0.0216746	353	0.114759	positive_regulation_of_neuron_projection_arborization	Wnt5a
GO:1900019	1	74	7	23679	0.0216746	354	0.114435	regulation_of_protein_kinase_C_activity	Wnt5a
GO:1900020	1	74	7	23679	0.0216746	355	0.114112	positive_regulation_of_protein_kinase_C_activity	Wnt5a
GO:1904798	1	74	7	23679	0.0216746	356	0.113792	positive_regulation_of_core_promoter_binding	Pax6
GO:2000049	1	74	7	23679	0.0216746	357	0.113473	positive_regulation_of_cellcell_adhesion_mediated_by_cadherin	Wnt5a
GO:0060429	3	74	190	23679	0.021742	358	0.113508	epithelium_development	Serpine2,Wnt5a,Wnt6
GO:0055008	2	74	73	23679	0.0219478	359	0.114263	cardiac_muscle_tissue_morphogenesis	Mylk2,Pitx2
GO:0097479	2	74	73	23679	0.0219478	360	0.113946	synaptic_vesicle_localization	Mylk2,P2rx7
GO:0044238	28	74	6293	23679	0.0221521	361	0.114688	primary_metabolic_process	4930447C04Rik,AU015836,Btbd18,Ccdc36,Chit1,Ddah1,Ddx4,Dpy19l2,Fkbp6,Hspa1a,Mael,Mov10l1,Mylk2,Nkx2-9,P2rx7,Pax6,Piwil2,Pla2g7,Sec1,Stk31,Syce3,Sycp1,Taf7l,Tdrd1,Tex11,Tex15,Tex19.1,Wnt5a
GO:0010556	17	74	3285	23679	0.0230594	362	0.119055	regulation_of_macromolecule_biosynthetic_process	4930447C04Rik,Boll,Btbd18,Dmrtb1,Hsf5,Mael,Mesp2,Nkx2-9,Pax6,Pitx2,Piwil2,Pogk,Ppp1r3d,Rhox13,Taf7l,Wnt5a,Wnt6
GO:0006941	2	74	75	23679	0.0230831	363	0.118849	striated_muscle_contraction	Mylk2,Scn3b
GO:0051252	16	74	3029	23679	0.0232114	364	0.119182	regulation_of_RNA_metabolic_process	4930447C04Rik,Boll,Btbd18,Dmrtb1,Hsf5,Mael,Mesp2,Nkx2-9,Pax6,Pitx2,Pogk,Rbm46,Rhox13,Taf7l,Wnt5a,Wnt6
GO:0051966	2	74	77	23679	0.0242423	365	0.124134	regulation_of_synaptic_transmission_glutamatergic	Grik2,Serpine2
GO:0070228	2	74	77	23679	0.0242423	366	0.123795	regulation_of_lymphocyte_apoptotic_process	P2rx7,Wnt5a
GO:0032879	15	74	2794	23679	0.0245905	367	0.125231	regulation_of_localization	Apba1,Ddx4,Duox1,Kcns1,Mylk2,P2rx7,Pax6,Pitx2,Pla2g7,Scn3b,Serpine2,Sycp1,Tex101,Tex15,Wnt5a
GO:0051641	11	74	1812	23679	0.0246209	368	0.125045	cellular_localization	AU015836,Apba1,Cntnap2,Gm364,Grik2,Mylk2,P2rx7,Pax6,Scn3b,Tex15,Wnt5a
GO:0050678	4	74	353	23679	0.0247067	369	0.12514	regulation_of_epithelial_cell_proliferation	Cdkn2b,Nkx2-9,Pax6,Wnt5a
GO:0003344	1	74	8	23679	0.0247329	370	0.124935	pericardium_morphogenesis	Wnt5a
GO:0005981	1	74	8	23679	0.0247329	371	0.124598	regulation_of_glycogen_catabolic_process	Ppp1r3d
GO:0006030	1	74	8	23679	0.0247329	372	0.124263	chitin_metabolic_process	Chit1
GO:0006032	1	74	8	23679	0.0247329	373	0.12393	chitin_catabolic_process	Chit1
GO:0007435	1	74	8	23679	0.0247329	374	0.123598	salivary_gland_morphogenesis	Pax6
GO:0008595	1	74	8	23679	0.0247329	375	0.123269	anteriorposterior_axis_specification_embryo	Wnt5a
GO:0010455	1	74	8	23679	0.0247329	376	0.122941	positive_regulation_of_cell_fate_commitment	Pax6
GO:0015812	1	74	8	23679	0.0247329	377	0.122615	gammaaminobutyric_acid_transport	Apba1
GO:0021978	1	74	8	23679	0.0247329	378	0.12229	telencephalon_regionalization	Pax6
GO:0048341	1	74	8	23679	0.0247329	379	0.121968	paraxial_mesoderm_formation	Wnt5a
GO:0055009	1	74	8	23679	0.0247329	380	0.121647	atrial_cardiac_muscle_tissue_morphogenesis	Pitx2
GO:0060028	1	74	8	23679	0.0247329	381	0.121328	convergent_extension_involved_in_axis_elongation	Wnt5a
GO:0060371	1	74	8	23679	0.0247329	382	0.12101	regulation_of_atrial_cardiac_muscle_cell_membrane_depolarization	Scn3b
GO:0072201	1	74	8	23679	0.0247329	383	0.120694	negative_regulation_of_mesenchymal_cell_proliferation	Wnt5a
GO:0150011	1	74	8	23679	0.0247329	384	0.12038	regulation_of_neuron_projection_arborization	Wnt5a
GO:1904796	1	74	8	23679	0.0247329	385	0.120067	regulation_of_core_promoter_binding	Pax6
GO:2000617	1	74	8	23679	0.0247329	386	0.119756	positive_regulation_of_histone_H3K9_acetylation	Piwil2
GO:0051785	2	74	78	23679	0.0248306	387	0.119918	positive_regulation_of_nuclear_division	Piwil2,Wnt5a
GO:0051099	3	74	203	23679	0.0257968	388	0.124263	positive_regulation_of_binding	Pax6,Pitx2,Wnt5a
GO:0032652	2	74	80	23679	0.0260248	389	0.125039	regulation_of_interleukin1_production	P2rx7,Wnt5a
GO:0090630	2	74	80	23679	0.0260248	390	0.124719	activation_of_GTPase_activity	Plekhg4,Wnt5a
GO:1903312	2	74	81	23679	0.0266305	391	0.127295	negative_regulation_of_mRNA_metabolic_process	Boll,Rbm46
GO:0045787	4	74	362	23679	0.0267749	392	0.127659	positive_regulation_of_cell_cycle	Ccna1,Ccnb3,Piwil2,Wnt5a
GO:0007517	2	74	82	23679	0.027242	393	0.129555	muscle_organ_development	Mov10l1,Pitx2
GO:0002741	1	74	9	23679	0.0277818	394	0.131787	positive_regulation_of_cytokine_secretion_involved_in_immune_response	Wnt5a
GO:0003309	1	74	9	23679	0.0277818	395	0.131454	type_B_pancreatic_cell_differentiation	Pax6
GO:0014047	1	74	9	23679	0.0277818	396	0.131122	glutamate_secretion	Apba1
GO:0021796	1	74	9	23679	0.0277818	397	0.130791	cerebral_cortex_regionalization	Pax6
GO:0032650	1	74	9	23679	0.0277818	398	0.130463	regulation_of_interleukin1_alpha_production	P2rx7
GO:0034374	1	74	9	23679	0.0277818	399	0.130136	lowdensity_lipoprotein_particle_remodeling	Pla2g7
GO:0048819	1	74	9	23679	0.0277818	400	0.12981	regulation_of_hair_follicle_maturation	Wnt5a
GO:0050665	1	74	9	23679	0.0277818	401	0.129487	hydrogen_peroxide_biosynthetic_process	Duox1
GO:0055015	1	74	9	23679	0.0277818	402	0.129165	ventricular_cardiac_muscle_cell_development	Pitx2
GO:0055123	1	74	9	23679	0.0277818	403	0.128844	digestive_system_development	Pitx2
GO:0060601	1	74	9	23679	0.0277818	404	0.128525	lateral_sprouting_from_an_epithelium	Wnt5a
GO:0060638	1	74	9	23679	0.0277818	405	0.128208	mesenchymalepithelial_cell_signaling	Wnt5a
GO:0060907	1	74	9	23679	0.0277818	406	0.127892	positive_regulation_of_macrophage_cytokine_production	Wnt5a
GO:0061303	1	74	9	23679	0.0277818	407	0.127578	cornea_development_in_cameratype_eye	Pax6
GO:0098597	1	74	9	23679	0.0277818	408	0.127265	observational_learning	Cntnap2
GO:0099612	1	74	9	23679	0.0277818	409	0.126954	protein_localization_to_axon	Cntnap2
GO:1904948	1	74	9	23679	0.0277818	410	0.126644	midbrain_dopaminergic_neuron_differentiation	Wnt5a
GO:0001508	2	74	83	23679	0.027859	411	0.126687	action_potential	Grik2,Scn3b
GO:0002690	2	74	85	23679	0.02911	412	0.132055	positive_regulation_of_leukocyte_chemotaxis	Pla2g7,Wnt5a
GO:0060415	2	74	86	23679	0.0297438	413	0.134603	muscle_tissue_morphogenesis	Mylk2,Pitx2
GO:0001912	2	74	87	23679	0.0303832	414	0.137165	positive_regulation_of_leukocyte_mediated_cytotoxicity	P2rx7,Vav1
GO:0031328	11	74	1874	23679	0.0305601	415	0.137631	positive_regulation_of_cellular_biosynthetic_process	Boll,Btbd18,Ddah1,Hsf5,Mesp2,Nkx2-9,Pax6,Pitx2,Piwil2,Wnt5a,Wnt6
GO:0043547	3	74	217	23679	0.0305875	416	0.137423	positive_regulation_of_GTPase_activity	Plekhg4,Vav1,Wnt5a
GO:0006527	1	74	10	23679	0.0308212	417	0.138141	arginine_catabolic_process	Ddah1
GO:0006809	1	74	10	23679	0.0308212	418	0.137811	nitric_oxide_biosynthetic_process	Ddah1
GO:0019953	1	74	10	23679	0.0308212	419	0.137482	sexual_reproduction	Tex19.1
GO:0021877	1	74	10	23679	0.0308212	420	0.137154	forebrain_neuron_fate_commitment	Pax6
GO:0022027	1	74	10	23679	0.0308212	421	0.136829	interkinetic_nuclear_migration	Pax6
GO:0051177	1	74	10	23679	0.0308212	422	0.136504	meiotic_sister_chromatid_cohesion	Hormad2
GO:0070170	1	74	10	23679	0.0308212	423	0.136182	regulation_of_tooth_mineralization	Wnt6
GO:0090009	1	74	10	23679	0.0308212	424	0.13586	primitive_streak_formation	Wnt5a
GO:0090037	1	74	10	23679	0.0308212	425	0.135541	positive_regulation_of_protein_kinase_C_signaling	Wnt5a
GO:1900038	1	74	10	23679	0.0308212	426	0.135223	negative_regulation_of_cellular_response_to_hypoxia	Ddah1
GO:1901096	1	74	10	23679	0.0308212	427	0.134906	regulation_of_autophagosome_maturation	Irgm1
GO:1901142	1	74	10	23679	0.0308212	428	0.134591	insulin_metabolic_process	Pax6
GO:0061061	2	74	88	23679	0.0310279	429	0.135177	muscle_structure_development	Mov10l1,Pitx2
GO:2000243	2	74	88	23679	0.0310279	430	0.134863	positive_regulation_of_reproductive_process	Piwil2,Wnt5a
GO:0032940	4	74	381	23679	0.0314746	431	0.136487	secretion_by_cell	Apba1,Ildr2,P2rx7,Serpine2
GO:0042476	2	74	89	23679	0.0316781	432	0.137052	odontogenesis	Pitx2,Wnt6
GO:0042127	10	74	1650	23679	0.0321	433	0.138556	regulation_of_cell_population_proliferation	Ccna1,Ccnb3,Cd80,Cdkn2b,Ddah1,Nkx2-9,Pax6,Pitx2,Serpine2,Wnt5a
GO:0031325	16	74	3158	23679	0.0328028	434	0.141264	positive_regulation_of_cellular_metabolic_process	Boll,Btbd18,Cd80,Ddah1,Hsf5,Hspa1a,Irgm1,Mesp2,Nkx2-9,P2rx7,Pax6,Pitx2,Piwil2,Tex101,Wnt5a,Wnt6
GO:0007368	2	74	91	23679	0.0329946	435	0.141763	determination_of_leftright_symmetry	Pitx2,Wnt5a
GO:0007584	2	74	91	23679	0.0329946	436	0.141438	response_to_nutrient	Cdkn2b,P2rx7
GO:0043010	2	74	91	23679	0.0329946	437	0.141114	cameratype_eye_development	Pax6,Pitx2
GO:0022607	12	74	2142	23679	0.03308	438	0.141156	cellular_component_assembly	Apba1,Irgm1,Kcns1,P2rx7,Rasef,Syce1,Syce3,Sycp1,Taf7l,Tex11,Tex15,Tex16
GO:0019220	10	74	1661	23679	0.0333837	439	0.142128	regulation_of_phosphate_metabolic_process	Ccna1,Ccnb3,Cd80,Cdkn2b,Grik2,Mylk2,P2rx7,Pax6,Tex101,Wnt5a
GO:0051174	10	74	1662	23679	0.0335022	440	0.142308	regulation_of_phosphorus_metabolic_process	Ccna1,Ccnb3,Cd80,Cdkn2b,Grik2,Mylk2,P2rx7,Pax6,Tex101,Wnt5a
GO:0002028	2	74	92	23679	0.0336609	441	0.142658	regulation_of_sodium_ion_transport	Scn3b,Serpine2
GO:0009855	2	74	92	23679	0.0336609	442	0.142335	determination_of_bilateral_symmetry	Pitx2,Wnt5a
GO:0014052	1	74	11	23679	0.0338513	443	0.142817	regulation_of_gammaaminobutyric_acid_secretion	P2rx7
GO:0030323	1	74	11	23679	0.0338513	444	0.142496	respiratory_tube_development	Nkx2-9
GO:0032060	1	74	11	23679	0.0338513	445	0.142175	bleb_assembly	P2rx7
GO:0035587	1	74	11	23679	0.0338513	446	0.141857	purinergic_receptor_signaling_pathway	P2rx7
GO:0035883	1	74	11	23679	0.0338513	447	0.141539	enteroendocrine_cell_differentiation	Pax6
GO:0045080	1	74	11	23679	0.0338513	448	0.141223	positive_regulation_of_chemokine_biosynthetic_process	Wnt5a
GO:0045161	1	74	11	23679	0.0338513	449	0.140909	neuronal_ion_channel_clustering	Cntnap2
GO:0048021	1	74	11	23679	0.0338513	450	0.140596	regulation_of_melanin_biosynthetic_process	Wnt5a
GO:0048845	1	74	11	23679	0.0338513	451	0.140284	venous_blood_vessel_morphogenesis	Pitx2
GO:0051901	1	74	11	23679	0.0338513	452	0.139974	positive_regulation_of_mitochondrial_depolarization	P2rx7
GO:0051967	1	74	11	23679	0.0338513	453	0.139665	negative_regulation_of_synaptic_transmission_glutamatergic	Grik2
GO:1901072	1	74	11	23679	0.0338513	454	0.139357	glucosaminecontaining_compound_catabolic_process	Chit1
GO:2000288	1	74	11	23679	0.0338513	455	0.139051	positive_regulation_of_myoblast_proliferation	Pitx2
GO:2000615	1	74	11	23679	0.0338513	456	0.138746	regulation_of_histone_H3K9_acetylation	Piwil2
GO:0051246	14	74	2655	23679	0.0341107	457	0.139503	regulation_of_protein_metabolic_process	Boll,Ccna1,Ccnb3,Cd80,Cdkn2b,Grik2,Hspa1a,Mylk2,P2rx7,Pax6,Piwil2,Serpine2,Tex101,Wnt5a
GO:0009799	2	74	93	23679	0.0343324	458	0.140103	specification_of_symmetry	Pitx2,Wnt5a
GO:0070167	2	74	93	23679	0.0343324	459	0.139798	regulation_of_biomineral_tissue_development	P2rx7,Wnt6
GO:0010604	16	74	3177	23679	0.0344353	460	0.139912	positive_regulation_of_macromolecule_metabolic_process	Boll,Btbd18,Cd80,Hsf5,Hspa1a,Mesp2,Mylk2,Nkx2-9,P2rx7,Pax6,Pitx2,Piwil2,Rbm46,Tex101,Wnt5a,Wnt6
GO:0046683	2	74	94	23679	0.0350091	461	0.141935	response_to_organophosphorus	Duox1,P2rx7
GO:0009891	11	74	1915	23679	0.0350195	462	0.14167	positive_regulation_of_biosynthetic_process	Boll,Btbd18,Ddah1,Hsf5,Mesp2,Nkx2-9,Pax6,Pitx2,Piwil2,Wnt5a,Wnt6
GO:0032755	2	74	96	23679	0.036378	463	0.146848	positive_regulation_of_interleukin6_production	P2rx7,Wnt5a
GO:0000003	1	74	12	23679	0.0368721	464	0.148521	reproduction	Tex19.1
GO:0006862	1	74	12	23679	0.0368721	465	0.148202	nucleotide_transport	P2rx7
GO:0009950	1	74	12	23679	0.0368721	466	0.147884	dorsalventral_axis_specification	Pax6
GO:0032308	1	74	12	23679	0.0368721	467	0.147567	positive_regulation_of_prostaglandin_secretion	P2rx7
GO:0043471	1	74	12	23679	0.0368721	468	0.147252	regulation_of_cellular_carbohydrate_catabolic_process	Ppp1r3d
GO:0051123	1	74	12	23679	0.0368721	469	0.146938	RNA_polymerase_II_preinitiation_complex_assembly	Taf7l
GO:0051798	1	74	12	23679	0.0368721	470	0.146625	positive_regulation_of_hair_follicle_development	Wnt5a
GO:0060068	1	74	12	23679	0.0368721	471	0.146314	vagina_development	Wnt5a
GO:0070092	1	74	12	23679	0.0368721	472	0.146004	regulation_of_glucagon_secretion	Pax6
GO:0070986	1	74	12	23679	0.0368721	473	0.145695	leftright_axis_specification	Pitx2
GO:0086012	1	74	12	23679	0.0368721	474	0.145388	membrane_depolarization_during_cardiac_muscle_cell_action_potential	Scn3b
GO:1900376	1	74	12	23679	0.0368721	475	0.145082	regulation_of_secondary_metabolite_biosynthetic_process	Wnt5a
GO:2000047	1	74	12	23679	0.0368721	476	0.144777	regulation_of_cellcell_adhesion_mediated_by_cadherin	Wnt5a
GO:0043488	2	74	97	23679	0.0370702	477	0.14525	regulation_of_mRNA_stability	Boll,Rbm46
GO:0043412	13	74	2436	23679	0.0376869	478	0.147357	macromolecule_modification	Ddah1,Ddx4,Dpy19l2,Fkbp6,Mael,Mov10l1,Mylk2,P2rx7,Piwil2,Sec1,Stk31,Tdrd1,Wnt5a
GO:0030326	2	74	98	23679	0.0377675	479	0.147364	embryonic_limb_morphogenesis	Pitx2,Wnt5a
GO:0035113	2	74	98	23679	0.0377675	480	0.147057	embryonic_appendage_morphogenesis	Pitx2,Wnt5a
GO:0051270	7	74	1008	23679	0.0378352	481	0.147015	regulation_of_cellular_component_movement	Duox1,Mylk2,Pax6,Pitx2,Pla2g7,Tex101,Wnt5a
GO:0048523	21	74	4574	23679	0.0380689	482	0.147616	negative_regulation_of_cellular_process	Boll,Btbd18,Cd80,Cdkn2b,Ddah1,Ddx4,Grik2,Mael,Mov10l1,Nkx2-9,P2rx7,Pax6,Pitx2,Piwil2,Rbm46,Serpine2,Sycp2,Tex11,Tex19.1,Tex19.2,Wnt5a
GO:0031343	2	74	99	23679	0.0384697	483	0.148861	positive_regulation_of_cell_killing	P2rx7,Vav1
GO:0045778	2	74	99	23679	0.0384697	484	0.148553	positive_regulation_of_ossification	P2rx7,Wnt5a
GO:0048522	24	74	5424	23679	0.0385145	485	0.14842	positive_regulation_of_cellular_process	Boll,Btbd18,Ccna1,Ccnb3,Cd80,Cdkn2b,Ddah1,Duox1,Grik2,Hsf5,Hspa1a,Irgm1,Mesp2,Nkx2-9,P2rx7,Pax6,Pitx2,Piwil2,Pla2g7,Serpine2,Syce3,Tex101,Wnt5a,Wnt6
GO:0065009	13	74	2455	23679	0.0397619	486	0.152912	regulation_of_molecular_function	4930447C04Rik,Ccna1,Ccnb3,Cdkn2b,Kcns1,P2rx7,Pax6,Pitx2,Plekhg4,Scn3b,Serpine2,Vav1,Wnt5a
GO:0009896	4	74	411	23679	0.03983	487	0.152859	positive_regulation_of_catabolic_process	Hspa1a,Irgm1,P2rx7,Wnt5a
GO:0010755	1	74	13	23679	0.0398835	488	0.152751	regulation_of_plasminogen_activation	Serpine2
GO:0017000	1	74	13	23679	0.0398835	489	0.152438	antibiotic_biosynthetic_process	Duox1
GO:0031076	1	74	13	23679	0.0398835	490	0.152127	embryonic_cameratype_eye_development	Pitx2
GO:0031223	1	74	13	23679	0.0398835	491	0.151817	auditory_behavior	Cntnap2
GO:0032525	1	74	13	23679	0.0398835	492	0.151509	somite_rostralcaudal_axis_specification	Mesp2
GO:0042482	1	74	13	23679	0.0398835	493	0.151201	positive_regulation_of_odontogenesis	Wnt6
GO:0042554	1	74	13	23679	0.0398835	494	0.150895	superoxide_anion_generation	Duox1
GO:0042635	1	74	13	23679	0.0398835	495	0.15059	positive_regulation_of_hair_cycle	Wnt5a
GO:0043116	1	74	13	23679	0.0398835	496	0.150287	negative_regulation_of_vascular_permeability	Ddah1
GO:0060340	1	74	13	23679	0.0398835	497	0.149984	positive_regulation_of_type_I_interferonmediated_signaling_pathway	Wnt5a
GO:0090179	1	74	13	23679	0.0398835	498	0.149683	planar_cell_polarity_pathway_involved_in_neural_tube_closure	Wnt5a
GO:0090331	1	74	13	23679	0.0398835	499	0.149383	negative_regulation_of_platelet_aggregation	Serpine2
GO:1904181	1	74	13	23679	0.0398835	500	0.149085	positive_regulation_of_membrane_depolarization	P2rx7
GO:2000052	1	74	13	23679	0.0398835	501	0.148787	positive_regulation_of_noncanonical_Wnt_signaling_pathway	Wnt5a
GO:2000484	1	74	13	23679	0.0398835	502	0.148491	positive_regulation_of_interleukin8_secretion	Wnt5a
GO:0048519	23	74	5163	23679	0.0402997	503	0.149742	negative_regulation_of_biological_process	Boll,Btbd18,Cd80,Cdkn2b,Ddah1,Ddx4,Fkbp6,Grik2,Mael,Mov10l1,Nkx2-9,P2rx7,Pax6,Pitx2,Piwil2,Rbm46,Serpine2,Sycp2,Tdrd1,Tex11,Tex19.1,Tex19.2,Wnt5a
GO:0009408	2	74	102	23679	0.0406064	504	0.150582	response_to_heat	Hsf5,Hspa1a
GO:0001959	2	74	103	23679	0.0413285	505	0.152956	regulation_of_cytokinemediated_signaling_pathway	Irgm1,Wnt5a
GO:0010522	2	74	103	23679	0.0413285	506	0.152654	regulation_of_calcium_ion_transport_into_cytosol	P2rx7,Tex101
GO:0051173	15	74	2995	23679	0.0422166	507	0.155627	positive_regulation_of_nitrogen_compound_metabolic_process	Boll,Btbd18,Cd80,Ddah1,Hsf5,Hspa1a,Mesp2,Nkx2-9,P2rx7,Pax6,Pitx2,Piwil2,Tex101,Wnt5a,Wnt6
GO:0007268	3	74	247	23679	0.0423167	508	0.155689	chemical_synaptic_transmission	Apba1,Grik2,Mylk2
GO:0098916	3	74	247	23679	0.0423167	509	0.155383	anterograde_transsynaptic_signaling	Apba1,Grik2,Mylk2
GO:0000729	1	74	14	23679	0.0428857	510	0.157163	DNA_doublestrand_break_processing	4930447C04Rik
GO:0010820	1	74	14	23679	0.0428857	511	0.156856	positive_regulation_of_T_cell_chemotaxis	Wnt5a
GO:0010935	1	74	14	23679	0.0428857	512	0.15655	regulation_of_macrophage_cytokine_production	Wnt5a
GO:0014819	1	74	14	23679	0.0428857	513	0.156244	regulation_of_skeletal_muscle_contraction	Mylk2
GO:0032306	1	74	14	23679	0.0428857	514	0.15594	regulation_of_prostaglandin_secretion	P2rx7
GO:0033598	1	74	14	23679	0.0428857	515	0.155638	mammary_gland_epithelial_cell_proliferation	Wnt5a
GO:0035886	1	74	14	23679	0.0428857	516	0.155336	vascular_smooth_muscle_cell_differentiation	Pitx2
GO:0045073	1	74	14	23679	0.0428857	517	0.155036	regulation_of_chemokine_biosynthetic_process	Wnt5a
GO:0045198	1	74	14	23679	0.0428857	518	0.154736	establishment_of_epithelial_cell_apicalbasal_polarity	Wnt5a
GO:0046209	1	74	14	23679	0.0428857	519	0.154438	nitric_oxide_metabolic_process	Ddah1
GO:0060026	1	74	14	23679	0.0428857	520	0.154141	convergent_extension	Wnt5a
GO:0060080	1	74	14	23679	0.0428857	521	0.153845	inhibitory_postsynaptic_potential	Grik2
GO:0060973	1	74	14	23679	0.0428857	522	0.153551	cell_migration_involved_in_heart_development	Pitx2
GO:0062009	1	74	14	23679	0.0428857	523	0.153257	secondary_palate_development	Wnt5a
GO:0072079	1	74	14	23679	0.0428857	524	0.152964	nephron_tubule_formation	Wnt6
GO:0042592	9	74	1497	23679	0.0431817	525	0.153727	homeostatic_process	Grik2,Hspa1a,Ildr2,P2rx7,Pax6,Scn3b,Tex101,Tex15,Wnt5a
GO:0043487	2	74	106	23679	0.0435237	526	0.15465	regulation_of_RNA_stability	Boll,Rbm46
GO:2000177	2	74	106	23679	0.0435237	527	0.154356	regulation_of_neural_precursor_cell_proliferation	Pax6,Wnt5a
GO:0006928	8	74	1275	23679	0.0450889	528	0.159604	movement_of_cell_or_subcellular_component	Ddx4,Mesp2,Pax6,Pitx2,Taf7l,Tex101,Vav1,Wnt5a
GO:0006355	14	74	2765	23679	0.0457515	529	0.161644	regulation_of_transcription_DNAtemplated	4930447C04Rik,Btbd18,Dmrtb1,Hsf5,Mael,Mesp2,Nkx2-9,Pax6,Pitx2,Pogk,Rhox13,Taf7l,Wnt5a,Wnt6
GO:2000106	2	74	109	23679	0.0457615	530	0.161374	regulation_of_leukocyte_apoptotic_process	P2rx7,Wnt5a
GO:0016055	3	74	255	23679	0.0457757	531	0.16112	Wnt_signaling_pathway	Pitx2,Wnt5a,Wnt6
GO:0000272	1	74	15	23679	0.0458785	532	0.161178	polysaccharide_catabolic_process	Chit1
GO:0006833	1	74	15	23679	0.0458785	533	0.160876	water_transport	Mylk2
GO:0010819	1	74	15	23679	0.0458785	534	0.160575	regulation_of_T_cell_chemotaxis	Wnt5a
GO:0014049	1	74	15	23679	0.0458785	535	0.160275	positive_regulation_of_glutamate_secretion	P2rx7
GO:0014067	1	74	15	23679	0.0458785	536	0.159976	negative_regulation_of_phosphatidylinositol_3kinase_signaling	Serpine2
GO:0015693	1	74	15	23679	0.0458785	537	0.159678	magnesium_ion_transport	Nipal2
GO:0043455	1	74	15	23679	0.0458785	538	0.159381	regulation_of_secondary_metabolic_process	Wnt5a
GO:0045779	1	74	15	23679	0.0458785	539	0.159085	negative_regulation_of_bone_resorption	P2rx7
GO:0046348	1	74	15	23679	0.0458785	540	0.158791	amino_sugar_catabolic_process	Chit1
GO:0060330	1	74	15	23679	0.0458785	541	0.158497	regulation_of_response_to_interferongamma	Irgm1
GO:0060334	1	74	15	23679	0.0458785	542	0.158205	regulation_of_interferongammamediated_signaling_pathway	Irgm1
GO:0060538	1	74	15	23679	0.0458785	543	0.157913	skeletal_muscle_organ_development	Pitx2
GO:0070234	1	74	15	23679	0.0458785	544	0.157623	positive_regulation_of_T_cell_apoptotic_process	Wnt5a
GO:0090178	1	74	15	23679	0.0458785	545	0.157334	regulation_of_establishment_of_planar_polarity_involved_in_neural_tube_closure	Wnt5a
GO:1901317	1	74	15	23679	0.0458785	546	0.157046	regulation_of_flagellated_sperm_motility	Tex101
GO:0010605	13	74	2509	23679	0.0461076	547	0.157541	negative_regulation_of_macromolecule_metabolic_process	Boll,Ddx4,Fkbp6,Mael,Mov10l1,P2rx7,Pax6,Pitx2,Piwil2,Rbm46,Serpine2,Tdrd1,Wnt5a
GO:0051179	18	74	3838	23679	0.0462353	548	0.157689	localization	AU015836,Apba1,Cntnap2,Gm364,Grik2,Hspa1a,Ildr2,Kcns1,Mylk2,Nipal2,P2rx7,Pax6,Scn3b,Serpine2,Slc25a31,Tex15,Vav1,Wnt5a
GO:0009892	14	74	2770	23679	0.0463408	549	0.157761	negative_regulation_of_metabolic_process	Boll,Cdkn2b,Ddx4,Fkbp6,Mael,Mov10l1,P2rx7,Pax6,Pitx2,Piwil2,Rbm46,Serpine2,Tdrd1,Wnt5a
GO:0001910	2	74	110	23679	0.0465168	550	0.158073	regulation_of_leukocyte_mediated_cytotoxicity	P2rx7,Vav1
GO:0002688	2	74	110	23679	0.0465168	551	0.157786	regulation_of_leukocyte_chemotaxis	Pla2g7,Wnt5a
GO:0014074	2	74	110	23679	0.0465168	552	0.1575	response_to_purinecontaining_compound	Duox1,P2rx7
GO:1903506	14	74	2772	23679	0.046578	553	0.157422	regulation_of_nucleic_acidtemplated_transcription	4930447C04Rik,Btbd18,Dmrtb1,Hsf5,Mael,Mesp2,Nkx2-9,Pax6,Pitx2,Pogk,Rhox13,Taf7l,Wnt5a,Wnt6
GO:0048729	4	74	434	23679	0.0470174	554	0.15862	tissue_morphogenesis	Mylk2,Pitx2,Wnt5a,Wnt6
GO:0071704	28	74	6694	23679	0.0472205	555	0.159018	organic_substance_metabolic_process	4930447C04Rik,AU015836,Btbd18,Ccdc36,Chit1,Ddah1,Ddx4,Dpy19l2,Fkbp6,Hspa1a,Mael,Mov10l1,Mylk2,Nkx2-9,P2rx7,Pax6,Piwil2,Pla2g7,Sec1,Stk31,Syce3,Sycp1,Taf7l,Tdrd1,Tex11,Tex15,Tex19.1,Wnt5a
GO:0080134	8	74	1288	23679	0.0473719	556	0.159241	regulation_of_response_to_stress	Ddah1,Duox1,Grik2,Irgm1,Serpine2,Tex15,Vav1,Wnt5a
GO:2001141	14	74	2780	23679	0.0475356	557	0.159505	regulation_of_RNA_biosynthetic_process	4930447C04Rik,Btbd18,Dmrtb1,Hsf5,Mael,Mesp2,Nkx2-9,Pax6,Pitx2,Pogk,Rhox13,Taf7l,Wnt5a,Wnt6
GO:0002699	3	74	259	23679	0.0475565	558	0.159289	positive_regulation_of_immune_effector_process	P2rx7,Vav1,Wnt5a
GO:0042692	2	74	112	23679	0.0480411	559	0.160624	muscle_cell_differentiation	Mylk2,Pitx2
GO:0002684	7	74	1063	23679	0.0480428	560	0.160343	positive_regulation_of_immune_system_process	Cd80,Irgm1,P2rx7,Pla2g7,Tex101,Vav1,Wnt5a
GO:1905114	3	74	261	23679	0.0484596	561	0.161446	cell_surface_receptor_signaling_pathway_involved_in_cellcell_signaling	Pitx2,Wnt5a,Wnt6
GO:0051650	2	74	113	23679	0.04881	562	0.162324	establishment_of_vesicle_localization	Mylk2,P2rx7
GO:0060759	2	74	113	23679	0.04881	563	0.162035	regulation_of_response_to_cytokine_stimulus	Irgm1,Wnt5a
GO:0000966	1	74	16	23679	0.0488622	564	0.161921	RNA_5end_processing	Piwil2
GO:0002739	1	74	16	23679	0.0488622	565	0.161634	regulation_of_cytokine_secretion_involved_in_immune_response	Wnt5a
GO:0003323	1	74	16	23679	0.0488622	566	0.161349	type_B_pancreatic_cell_development	Wnt5a
GO:0006525	1	74	16	23679	0.0488622	567	0.161064	arginine_metabolic_process	Ddah1
GO:0007638	1	74	16	23679	0.0488622	568	0.160781	mechanosensory_behavior	Cntnap2
GO:0030540	1	74	16	23679	0.0488622	569	0.160498	female_genitalia_development	Wnt5a
GO:0030859	1	74	16	23679	0.0488622	570	0.160217	polarized_epithelial_cell_differentiation	Wnt5a
GO:0035112	1	74	16	23679	0.0488622	571	0.159936	genitalia_morphogenesis	Sycp2
GO:0045989	1	74	16	23679	0.0488622	572	0.159656	positive_regulation_of_striated_muscle_contraction	Mylk2
GO:0061053	1	74	16	23679	0.0488622	573	0.159378	somite_development	Wnt5a
GO:0070935	1	74	16	23679	0.0488622	574	0.1591	3UTRmediated_mRNA_stabilization	Boll
GO:0071425	1	74	16	23679	0.0488622	575	0.158823	hematopoietic_stem_cell_proliferation	Wnt5a
GO:0086005	1	74	16	23679	0.0488622	576	0.158548	ventricular_cardiac_muscle_cell_action_potential	Scn3b
GO:1900037	1	74	16	23679	0.0488622	577	0.158273	regulation_of_cellular_response_to_hypoxia	Ddah1
GO:2000291	1	74	16	23679	0.0488622	578	0.157999	regulation_of_myoblast_proliferation	Pitx2
GO:0006874	4	74	440	23679	0.0490041	579	0.158184	cellular_calcium_ion_homeostasis	Grik2,P2rx7,Tex101,Wnt5a
GO:0008104	10	74	1776	23679	0.0490498	580	0.158059	protein_localization	AU015836,Apba1,Cntnap2,Gm364,Grik2,Ildr2,Pax6,Scn3b,Tex15,Wnt5a
GO:0010557	10	74	1779	23679	0.0495157	581	0.159285	positive_regulation_of_macromolecule_biosynthetic_process	Boll,Btbd18,Hsf5,Mesp2,Nkx2-9,Pax6,Pitx2,Piwil2,Wnt5a,Wnt6
GO:0007033	2	74	114	23679	0.0495835	582	0.159229	vacuole_organization	Irgm1,P2rx7
GO:0043467	2	74	114	23679	0.0495835	583	0.158956	regulation_of_generation_of_precursor_metabolites_and_energy	P2rx7,Ppp1r3d
GO:0017144	4	74	443	23679	0.0500147	584	0.160064	drug_metabolic_process	Chit1,Ddah1,Duox1,Pla2g7
GO:0000187	2	74	116	23679	0.0511437	585	0.163398	activation_of_MAPK_activity	P2rx7,Wnt5a
GO:0017121	1	74	17	23679	0.0518366	586	0.165329	plasma_membrane_phospholipid_scrambling	P2rx7
GO:0032305	1	74	17	23679	0.0518366	587	0.165047	positive_regulation_of_icosanoid_secretion	P2rx7
GO:0036065	1	74	17	23679	0.0518366	588	0.164766	fucosylation	Sec1
GO:0042659	1	74	17	23679	0.0518366	589	0.164487	regulation_of_cell_fate_specification	Pax6
GO:0045821	1	74	17	23679	0.0518366	590	0.164208	positive_regulation_of_glycolytic_process	P2rx7
GO:0048596	1	74	17	23679	0.0518366	591	0.16393	embryonic_cameratype_eye_morphogenesis	Pax6
GO:0060253	1	74	17	23679	0.0518366	592	0.163653	negative_regulation_of_glial_cell_proliferation	Cdkn2b
GO:0070243	1	74	17	23679	0.0518366	593	0.163377	regulation_of_thymocyte_apoptotic_process	Wnt5a
GO:0071625	1	74	17	23679	0.0518366	594	0.163102	vocalization_behavior	Cntnap2
GO:0072080	1	74	17	23679	0.0518366	595	0.162828	nephron_tubule_development	Wnt6
GO:0140131	1	74	17	23679	0.0518366	596	0.162555	positive_regulation_of_lymphocyte_chemotaxis	Wnt5a
GO:1904469	1	74	17	23679	0.0518366	597	0.162282	positive_regulation_of_tumor_necrosis_factor_secretion	Wnt5a
GO:1905331	1	74	17	23679	0.0518366	598	0.162011	negative_regulation_of_morphogenesis_of_an_epithelium	Wnt5a
GO:0045727	2	74	117	23679	0.0519305	599	0.162034	positive_regulation_of_translation	Boll,Piwil2
GO:0099536	3	74	269	23679	0.0521563	600	0.162467	synaptic_signaling	Apba1,Grik2,Mylk2
GO:0099537	3	74	269	23679	0.0521563	601	0.162197	transsynaptic_signaling	Apba1,Grik2,Mylk2
GO:0033036	10	74	1797	23679	0.0523741	602	0.162603	macromolecule_localization	AU015836,Apba1,Cntnap2,Gm364,Grik2,Ildr2,Pax6,Scn3b,Tex15,Wnt5a
GO:1901216	2	74	118	23679	0.0527216	603	0.163411	positive_regulation_of_neuron_death	Grik2,Wnt5a
GO:0051282	2	74	119	23679	0.053517	604	0.165601	regulation_of_sequestering_of_calcium_ion	P2rx7,Tex101
GO:0099003	2	74	120	23679	0.0543167	605	0.167798	vesiclemediated_transport_in_synapse	Mylk2,P2rx7
GO:0000712	1	74	18	23679	0.0548019	606	0.169018	resolution_of_meiotic_recombination_intermediates	Tex11
GO:0003170	1	74	18	23679	0.0548019	607	0.168739	heart_valve_development	Pitx2
GO:0010544	1	74	18	23679	0.0548019	608	0.168462	negative_regulation_of_platelet_activation	Serpine2
GO:0034111	1	74	18	23679	0.0548019	609	0.168185	negative_regulation_of_homotypic_cellcell_adhesion	Serpine2
GO:0035089	1	74	18	23679	0.0548019	610	0.167909	establishment_of_apicalbasal_cell_polarity	Wnt5a
GO:0046851	1	74	18	23679	0.0548019	611	0.167635	negative_regulation_of_bone_remodeling	P2rx7
GO:0046931	1	74	18	23679	0.0548019	612	0.167361	pore_complex_assembly	P2rx7
GO:0048172	1	74	18	23679	0.0548019	613	0.167088	regulation_of_shortterm_neuronal_synaptic_plasticity	Grik2
GO:0048711	1	74	18	23679	0.0548019	614	0.166816	positive_regulation_of_astrocyte_differentiation	Serpine2
GO:0060850	1	74	18	23679	0.0548019	615	0.166544	regulation_of_transcription_involved_in_cell_fate_commitment	Pax6
GO:0061081	1	74	18	23679	0.0548019	616	0.166274	positive_regulation_of_myeloid_leukocyte_cytokine_production_involved_in_immune_response	Wnt5a
GO:0090036	1	74	18	23679	0.0548019	617	0.166004	regulation_of_protein_kinase_C_signaling	Wnt5a
GO:2001057	1	74	18	23679	0.0548019	618	0.165736	reactive_nitrogen_species_metabolic_process	Ddah1
GO:0061013	2	74	121	23679	0.0551207	619	0.166431	regulation_of_mRNA_catabolic_process	Boll,Rbm46
GO:0055074	4	74	458	23679	0.0552404	620	0.166523	calcium_ion_homeostasis	Grik2,P2rx7,Tex101,Wnt5a
GO:0045859	5	74	659	23679	0.0552704	621	0.166345	regulation_of_protein_kinase_activity	Ccna1,Ccnb3,Cdkn2b,P2rx7,Wnt5a
GO:0045088	3	74	276	23679	0.0555003	622	0.166769	regulation_of_innate_immune_response	Irgm1,Vav1,Wnt5a
GO:0001654	2	74	122	23679	0.0559288	623	0.167786	eye_development	Pax6,Pitx2
GO:0072503	4	74	460	23679	0.0559589	624	0.167608	cellular_divalent_inorganic_cation_homeostasis	Grik2,P2rx7,Tex101,Wnt5a
GO:0051656	3	74	278	23679	0.0564743	625	0.168881	establishment_of_organelle_localization	Mylk2,P2rx7,Pax6
GO:0030539	1	74	19	23679	0.057758	626	0.172444	male_genitalia_development	Tex15
GO:0034368	1	74	19	23679	0.057758	627	0.172169	proteinlipid_complex_remodeling	Pla2g7
GO:0034369	1	74	19	23679	0.057758	628	0.171894	plasma_lipoprotein_particle_remodeling	Pla2g7
GO:0040037	1	74	19	23679	0.057758	629	0.171621	negative_regulation_of_fibroblast_growth_factor_receptor_signaling_pathway	Wnt5a
GO:0045132	1	74	19	23679	0.057758	630	0.171349	meiotic_chromosome_segregation	Tex11
GO:0048857	1	74	19	23679	0.057758	631	0.171077	neural_nucleus_development	Pitx2
GO:0061326	1	74	19	23679	0.057758	632	0.170806	renal_tubule_development	Wnt6
GO:0070897	1	74	19	23679	0.057758	633	0.170537	transcription_preinitiation_complex_assembly	Taf7l
GO:0090026	1	74	19	23679	0.057758	634	0.170268	positive_regulation_of_monocyte_chemotaxis	Pla2g7
GO:1902259	1	74	19	23679	0.057758	635	0.17	regulation_of_delayed_rectifier_potassium_channel_activity	Kcns1
GO:1905276	1	74	19	23679	0.057758	636	0.169732	regulation_of_epithelial_tube_formation	Wnt5a
GO:0034765	4	74	466	23679	0.0581446	637	0.1706	regulation_of_ion_transmembrane_transport	Kcns1,P2rx7,Scn3b,Tex101
GO:0031341	2	74	126	23679	0.0592031	638	0.173434	regulation_of_cell_killing	P2rx7,Vav1
GO:0051101	2	74	126	23679	0.0592031	639	0.173162	regulation_of_DNA_binding	Pax6,Pitx2
GO:0051648	2	74	126	23679	0.0592031	640	0.172892	vesicle_localization	Mylk2,P2rx7
GO:0007610	5	74	673	23679	0.0594268	641	0.173274	behavior	Apba1,Cntnap2,Grik2,Pax6,Serpine2
GO:0001829	1	74	20	23679	0.060705	642	0.176725	trophectodermal_cell_differentiation	Rbm46
GO:0003401	1	74	20	23679	0.060705	643	0.17645	axis_elongation	Wnt5a
GO:0006509	1	74	20	23679	0.060705	644	0.176176	membrane_protein_ectodomain_proteolysis	P2rx7
GO:0007143	1	74	20	23679	0.060705	645	0.175903	female_meiotic_nuclear_division	Sycp2
GO:0010766	1	74	20	23679	0.060705	646	0.175631	negative_regulation_of_sodium_ion_transport	Serpine2
GO:0032148	1	74	20	23679	0.060705	647	0.17536	activation_of_protein_kinase_B_activity	Wnt5a
GO:0034367	1	74	20	23679	0.060705	648	0.175089	proteincontaining_complex_remodeling	Pla2g7
GO:0035268	1	74	20	23679	0.060705	649	0.174819	protein_mannosylation	Dpy19l2
GO:0045948	1	74	20	23679	0.060705	650	0.17455	positive_regulation_of_translational_initiation	Boll
GO:0048557	1	74	20	23679	0.060705	651	0.174282	embryonic_digestive_tract_morphogenesis	Pitx2
GO:0048708	1	74	20	23679	0.060705	652	0.174015	astrocyte_differentiation	Pax6
GO:0050918	1	74	20	23679	0.060705	653	0.173748	positive_chemotaxis	Wnt5a
GO:0060065	1	74	20	23679	0.060705	654	0.173483	uterus_development	Wnt5a
GO:0060324	1	74	20	23679	0.060705	655	0.173218	face_development	Wnt5a
GO:0061162	1	74	20	23679	0.060705	656	0.172954	establishment_of_monopolar_cell_polarity	Wnt5a
GO:0061311	1	74	20	23679	0.060705	657	0.17269	cell_surface_receptor_signaling_pathway_involved_in_heart_development	Wnt5a
GO:0072009	1	74	20	23679	0.060705	658	0.172428	nephron_epithelium_development	Wnt6
GO:0090330	1	74	20	23679	0.060705	659	0.172166	regulation_of_platelet_aggregation	Serpine2
GO:2001224	1	74	20	23679	0.060705	660	0.171906	positive_regulation_of_neuron_migration	Pax6
GO:0001701	3	74	288	23679	0.0614661	661	0.173797	in_utero_embryonic_development	Apba1,Pitx2,Tex19.1
GO:0009895	3	74	289	23679	0.0619763	662	0.174975	negative_regulation_of_catabolic_process	Boll,Rbm46,Serpine2
GO:0010942	5	74	682	23679	0.0621916	663	0.175318	positive_regulation_of_cell_death	Grik2,P2rx7,Pax6,Syce3,Wnt5a
GO:0003002	3	74	290	23679	0.0624886	664	0.17589	regionalization	Mesp2,Pax6,Wnt5a
GO:0035107	2	74	130	23679	0.0625423	665	0.175777	appendage_morphogenesis	Pitx2,Wnt5a
GO:0035108	2	74	130	23679	0.0625423	666	0.175513	limb_morphogenesis	Pitx2,Wnt5a
GO:0034620	1	74	21	23679	0.0636429	667	0.178334	cellular_response_to_unfolded_protein	Hspa1a
GO:0046641	1	74	21	23679	0.0636429	668	0.178067	positive_regulation_of_alphabeta_T_cell_proliferation	Cd80
GO:0051900	1	74	21	23679	0.0636429	669	0.177801	regulation_of_mitochondrial_depolarization	P2rx7
GO:0061339	1	74	21	23679	0.0636429	670	0.177535	establishment_or_maintenance_of_monopolar_cell_polarity	Wnt5a
GO:0097502	1	74	21	23679	0.0636429	671	0.177271	mannosylation	Dpy19l2
GO:1901673	1	74	21	23679	0.0636429	672	0.177007	regulation_of_mitotic_spindle_assembly	Hspa1a
GO:2000193	1	74	21	23679	0.0636429	673	0.176744	positive_regulation_of_fatty_acid_transport	P2rx7
GO:2000482	1	74	21	23679	0.0636429	674	0.176482	regulation_of_interleukin8_secretion	Wnt5a
GO:0043009	3	74	294	23679	0.0645575	675	0.178753	chordate_embryonic_development	Apba1,Pitx2,Tex19.1
GO:0043087	3	74	295	23679	0.0650797	676	0.179932	regulation_of_GTPase_activity	Plekhg4,Vav1,Wnt5a
GO:0051928	2	74	134	23679	0.0659444	677	0.182053	positive_regulation_of_calcium_ion_transport	P2rx7,Tex101
GO:0072507	4	74	487	23679	0.0661522	678	0.182358	divalent_inorganic_cation_homeostasis	Grik2,P2rx7,Tex101,Wnt5a
GO:0007520	1	74	22	23679	0.0665717	679	0.183244	myoblast_fusion	Pitx2
GO:0032303	1	74	22	23679	0.0665717	680	0.182974	regulation_of_icosanoid_secretion	P2rx7
GO:0034405	1	74	22	23679	0.0665717	681	0.182706	response_to_fluid_shear_stress	P2rx7
GO:0042044	1	74	22	23679	0.0665717	682	0.182438	fluid_transport	Mylk2
GO:0051602	1	74	22	23679	0.0665717	683	0.182171	response_to_electrical_stimulus	P2rx7
GO:0051797	1	74	22	23679	0.0665717	684	0.181904	regulation_of_hair_follicle_development	Wnt5a
GO:0060338	1	74	22	23679	0.0665717	685	0.181639	regulation_of_type_I_interferonmediated_signaling_pathway	Wnt5a
GO:0060384	1	74	22	23679	0.0665717	686	0.181374	innervation	Serpine2
GO:0060444	1	74	22	23679	0.0665717	687	0.18111	branching_involved_in_mammary_gland_duct_morphogenesis	Wnt5a
GO:0071359	1	74	22	23679	0.0665717	688	0.180847	cellular_response_to_dsRNA	P2rx7
GO:1901623	1	74	22	23679	0.0665717	689	0.180584	regulation_of_lymphocyte_chemotaxis	Wnt5a
GO:0061041	2	74	135	23679	0.0668045	690	0.180953	regulation_of_wound_healing	Duox1,Serpine2
GO:0046903	4	74	490	23679	0.0673412	691	0.182143	secretion	Apba1,Ildr2,P2rx7,Serpine2
GO:0000278	2	74	136	23679	0.0676683	692	0.182763	mitotic_cell_cycle	Ccna1,Ccnb3
GO:0034250	2	74	136	23679	0.0676683	693	0.182499	positive_regulation_of_cellular_amide_metabolic_process	Boll,Piwil2
GO:0002064	2	74	137	23679	0.0685359	694	0.184573	epithelial_cell_development	Pax6,Wnt5a
GO:0050921	2	74	137	23679	0.0685359	695	0.184307	positive_regulation_of_chemotaxis	Pla2g7,Wnt5a
GO:0002011	1	74	23	23679	0.0694915	696	0.186609	morphogenesis_of_an_epithelial_sheet	Wnt5a
GO:0009065	1	74	23	23679	0.0694915	697	0.186341	glutamine_family_amino_acid_catabolic_process	Ddah1
GO:0021772	1	74	23	23679	0.0694915	698	0.186074	olfactory_bulb_development	Pax6
GO:0030902	1	74	23	23679	0.0694915	699	0.185808	hindbrain_development	Pax6
GO:0032968	1	74	23	23679	0.0694915	700	0.185542	positive_regulation_of_transcription_elongation_from_RNA_polymerase_II_promoter	Btbd18
GO:0048048	1	74	23	23679	0.0694915	701	0.185278	embryonic_eye_morphogenesis	Pax6
GO:2000145	6	74	927	23679	0.0696354	702	0.185397	regulation_of_cell_motility	Duox1,Pax6,Pitx2,Pla2g7,Tex101,Wnt5a
GO:0001764	2	74	141	23679	0.072043	703	0.191534	neuron_migration	Pax6,Pitx2
GO:0002687	2	74	141	23679	0.072043	704	0.191262	positive_regulation_of_leukocyte_migration	Pla2g7,Wnt5a
GO:0034104	1	74	24	23679	0.0724023	705	0.191943	negative_regulation_of_tissue_remodeling	P2rx7
GO:0009790	3	74	311	23679	0.0736987	706	0.195103	embryo_development	Apba1,Pitx2,Tex19.1
GO:0009792	3	74	311	23679	0.0736987	707	0.194827	embryo_development_ending_in_birth_or_egg_hatching	Apba1,Pitx2,Tex19.1
GO:0007346	4	74	506	23679	0.0738705	708	0.195006	regulation_of_mitotic_cell_cycle	Ccna1,Ccnb3,Cdkn2b,Hspa1a
GO:0008037	3	74	312	23679	0.0742536	709	0.19574	cell_recognition	Cntnap2,Tex101,Wnt5a
GO:0043269	5	74	720	23679	0.0746627	710	0.196542	regulation_of_ion_transport	Kcns1,P2rx7,Scn3b,Serpine2,Tex101
GO:0010629	9	74	1668	23679	0.0750551	711	0.197297	negative_regulation_of_gene_expression	Ddx4,Fkbp6,Mael,Mov10l1,Pitx2,Piwil2,Serpine2,Tdrd1,Wnt5a
GO:0000132	1	74	25	23679	0.0753041	712	0.197673	establishment_of_mitotic_spindle_orientation	Pax6
GO:0001736	1	74	25	23679	0.0753041	713	0.197396	establishment_of_planar_polarity	Wnt5a
GO:0007413	1	74	25	23679	0.0753041	714	0.19712	axonal_fasciculation	Wnt5a
GO:0014048	1	74	25	23679	0.0753041	715	0.196844	regulation_of_glutamate_secretion	P2rx7
GO:0031295	1	74	25	23679	0.0753041	716	0.196569	T_cell_costimulation	Cd80
GO:0036342	1	74	25	23679	0.0753041	717	0.196295	postanal_tail_morphogenesis	Wnt5a
GO:0060071	1	74	25	23679	0.0753041	718	0.196021	Wnt_signaling_pathway_planar_cell_polarity_pathway	Wnt5a
GO:0061458	1	74	25	23679	0.0753041	719	0.195749	reproductive_system_development	Tex15
GO:0071677	1	74	25	23679	0.0753041	720	0.195477	positive_regulation_of_mononuclear_cell_migration	Pla2g7
GO:0086010	1	74	25	23679	0.0753041	721	0.195206	membrane_depolarization_during_action_potential	Scn3b
GO:0106030	1	74	25	23679	0.0753041	722	0.194935	neuron_projection_fasciculation	Wnt5a
GO:1905809	1	74	25	23679	0.0753041	723	0.194666	negative_regulation_of_synapse_organization	Wnt5a
GO:2000050	1	74	25	23679	0.0753041	724	0.194397	regulation_of_noncanonical_Wnt_signaling_pathway	Wnt5a
GO:0023061	2	74	145	23679	0.0756075	725	0.194911	signal_release	Ildr2,P2rx7
GO:0043549	5	74	725	23679	0.0763991	726	0.19668	regulation_of_kinase_activity	Ccna1,Ccnb3,Cdkn2b,P2rx7,Wnt5a
GO:0002708	2	74	146	23679	0.0765074	727	0.196688	positive_regulation_of_lymphocyte_mediated_immunity	P2rx7,Vav1
GO:0050715	2	74	146	23679	0.0765074	728	0.196418	positive_regulation_of_cytokine_secretion	P2rx7,Wnt5a
GO:0043270	3	74	317	23679	0.0770566	729	0.197557	positive_regulation_of_ion_transport	P2rx7,Scn3b,Tex101
GO:0031349	3	74	318	23679	0.0776227	730	0.198735	positive_regulation_of_defense_response	Irgm1,Vav1,Wnt5a
GO:0035239	3	74	318	23679	0.0776227	731	0.198464	tube_morphogenesis	Pitx2,Wnt5a,Wnt6
GO:0007164	1	74	26	23679	0.078197	732	0.199659	establishment_of_tissue_polarity	Wnt5a
GO:0021884	1	74	26	23679	0.078197	733	0.199386	forebrain_neuron_development	Wnt5a
GO:0090025	1	74	26	23679	0.078197	734	0.199115	regulation_of_monocyte_chemotaxis	Pla2g7
GO:1901071	1	74	26	23679	0.078197	735	0.198844	glucosaminecontaining_compound_metabolic_process	Chit1
GO:2000679	1	74	26	23679	0.078197	736	0.198574	positive_regulation_of_transcription_regulatory_region_DNA_binding	Pax6
GO:0002793	3	74	320	23679	0.0787606	737	0.199733	positive_regulation_of_peptide_secretion	P2rx7,Pax6,Wnt5a
GO:0007286	2	74	149	23679	0.0792274	738	0.200645	spermatid_development	Dpy19l2,Taf7l
GO:0014013	2	74	149	23679	0.0792274	739	0.200373	regulation_of_gliogenesis	Cdkn2b,Serpine2
GO:0032675	2	74	149	23679	0.0792274	740	0.200103	regulation_of_interleukin6_production	P2rx7,Wnt5a
GO:0002052	1	74	27	23679	0.0810809	741	0.204508	positive_regulation_of_neuroblast_proliferation	Pax6
GO:0006026	1	74	27	23679	0.0810809	742	0.204232	aminoglycan_catabolic_process	Chit1
GO:0010460	1	74	27	23679	0.0810809	743	0.203957	positive_regulation_of_heart_rate	Scn3b
GO:0010955	1	74	27	23679	0.0810809	744	0.203683	negative_regulation_of_protein_processing	Serpine2
GO:0031294	1	74	27	23679	0.0810809	745	0.20341	lymphocyte_costimulation	Cd80
GO:0036003	1	74	27	23679	0.0810809	746	0.203137	positive_regulation_of_transcription_from_RNA_polymerase_II_promoter_in_response_to_stress	Hsf5
GO:0042026	1	74	27	23679	0.0810809	747	0.202865	protein_refolding	Hspa1a
GO:0048843	1	74	27	23679	0.0810809	748	0.202594	negative_regulation_of_axon_extension_involved_in_axon_guidance	Wnt5a
GO:0090103	1	74	27	23679	0.0810809	749	0.202323	cochlea_morphogenesis	Wnt5a
GO:0090398	1	74	27	23679	0.0810809	750	0.202054	cellular_senescence	Cdkn2b
GO:1903318	1	74	27	23679	0.0810809	751	0.201785	negative_regulation_of_protein_maturation	Serpine2
GO:1904467	1	74	27	23679	0.0810809	752	0.201516	regulation_of_tumor_necrosis_factor_secretion	Wnt5a
GO:0045944	7	74	1211	23679	0.0837156	753	0.207788	positive_regulation_of_transcription_by_RNA_polymerase_II	Btbd18,Hsf5,Mesp2,Nkx2-9,Pax6,Pitx2,Wnt5a
GO:0002067	1	74	28	23679	0.0839559	754	0.208108	glandular_epithelial_cell_differentiation	Pax6
GO:0005979	1	74	28	23679	0.0839559	755	0.207833	regulation_of_glycogen_biosynthetic_process	Ppp1r3d
GO:0007097	1	74	28	23679	0.0839559	756	0.207558	nuclear_migration	Pax6
GO:0010467	1	74	28	23679	0.0839559	757	0.207283	gene_expression	P2rx7
GO:0010962	1	74	28	23679	0.0839559	758	0.20701	regulation_of_glucan_biosynthetic_process	Ppp1r3d
GO:0030511	1	74	28	23679	0.0839559	759	0.206737	positive_regulation_of_transforming_growth_factor_beta_receptor_signaling_pathway	Cdkn2b
GO:0033198	1	74	28	23679	0.0839559	760	0.206465	response_to_ATP	P2rx7
GO:0040001	1	74	28	23679	0.0839559	761	0.206194	establishment_of_mitotic_spindle_localization	Pax6
GO:0045992	1	74	28	23679	0.0839559	762	0.205923	negative_regulation_of_embryonic_development	Wnt5a
GO:0051957	1	74	28	23679	0.0839559	763	0.205653	positive_regulation_of_amino_acid_transport	P2rx7
GO:0060425	1	74	28	23679	0.0839559	764	0.205384	lung_morphogenesis	Pitx2
GO:0086002	1	74	28	23679	0.0839559	765	0.205116	cardiac_muscle_cell_action_potential_involved_in_contraction	Scn3b
GO:0090169	1	74	28	23679	0.0839559	766	0.204848	regulation_of_spindle_assembly	Hspa1a
GO:1902668	1	74	28	23679	0.0839559	767	0.204581	negative_regulation_of_axon_guidance	Wnt5a
GO:1903846	1	74	28	23679	0.0839559	768	0.204315	positive_regulation_of_cellular_response_to_transforming_growth_factor_beta_stimulus	Cdkn2b
GO:0002009	3	74	332	23679	0.0857412	769	0.208388	morphogenesis_of_an_epithelium	Pitx2,Wnt5a,Wnt6
GO:0050768	3	74	333	23679	0.0863346	770	0.209558	negative_regulation_of_neurogenesis	Cdkn2b,Pax6,Wnt5a
GO:0006936	2	74	157	23679	0.086626	771	0.209992	muscle_contraction	Mylk2,Scn3b
GO:0000731	1	74	29	23679	0.0868221	772	0.210195	DNA_synthesis_involved_in_DNA_repair	Sycp1
GO:0010800	1	74	29	23679	0.0868221	773	0.209923	positive_regulation_of_peptidylthreonine_phosphorylation	Wnt5a
GO:0034110	1	74	29	23679	0.0868221	774	0.209652	regulation_of_homotypic_cellcell_adhesion	Serpine2
GO:0035066	1	74	29	23679	0.0868221	775	0.209381	positive_regulation_of_histone_acetylation	Piwil2
GO:0035967	1	74	29	23679	0.0868221	776	0.209111	cellular_response_to_topologically_incorrect_protein	Hspa1a
GO:0090162	1	74	29	23679	0.0868221	777	0.208842	establishment_of_epithelial_cell_polarity	Wnt5a
GO:0008284	6	74	987	23679	0.0879895	778	0.211378	positive_regulation_of_cell_population_proliferation	Ccna1,Ccnb3,Cd80,Pax6,Pitx2,Wnt5a
GO:0006875	4	74	539	23679	0.0883168	779	0.211892	cellular_metal_ion_homeostasis	Grik2,P2rx7,Tex101,Wnt5a
GO:0009612	2	74	159	23679	0.0885073	780	0.212077	response_to_mechanical_stimulus	P2rx7,Serpine2
GO:0035148	2	74	159	23679	0.0885073	781	0.211806	tube_formation	Wnt5a,Wnt6
GO:1904062	3	74	338	23679	0.089328	782	0.213496	regulation_of_cation_transmembrane_transport	Kcns1,Scn3b,Tex101
GO:0007423	2	74	160	23679	0.0894526	783	0.213521	sensory_organ_development	Pax6,Pitx2
GO:0033619	1	74	30	23679	0.0896794	784	0.213789	membrane_protein_proteolysis	P2rx7
GO:0042481	1	74	30	23679	0.0896794	785	0.213517	regulation_of_odontogenesis	Wnt6
GO:0043032	1	74	30	23679	0.0896794	786	0.213245	positive_regulation_of_macrophage_activation	Wnt5a
GO:0051085	1	74	30	23679	0.0896794	787	0.212974	chaperone_cofactordependent_protein_refolding	Hspa1a
GO:0061036	1	74	30	23679	0.0896794	788	0.212704	positive_regulation_of_cartilage_development	Wnt5a
GO:0051480	3	74	340	23679	0.0905375	789	0.214467	regulation_of_cytosolic_calcium_ion_concentration	P2rx7,Tex101,Wnt5a
GO:0006366	2	74	162	23679	0.0913523	790	0.216123	transcription_by_RNA_polymerase_II	Nkx2-9,Pax6
GO:0009266	2	74	162	23679	0.0913523	791	0.21585	response_to_temperature_stimulus	Hsf5,Hspa1a
GO:0050801	5	74	768	23679	0.0922341	792	0.217659	ion_homeostasis	Grik2,P2rx7,Scn3b,Tex101,Wnt5a
GO:0000387	1	74	31	23679	0.0925279	793	0.218076	spliceosomal_snRNP_assembly	Tex16
GO:0007274	1	74	31	23679	0.0925279	794	0.217802	neuromuscular_synaptic_transmission	Mylk2
GO:0010043	1	74	31	23679	0.0925279	795	0.217528	response_to_zinc_ion	P2rx7
GO:0010453	1	74	31	23679	0.0925279	796	0.217255	regulation_of_cell_fate_commitment	Pax6
GO:0042634	1	74	31	23679	0.0925279	797	0.216982	regulation_of_hair_cycle	Wnt5a
GO:0044743	1	74	31	23679	0.0925279	798	0.21671	protein_transmembrane_import_into_intracellular_organelle	AU015836
GO:0045879	1	74	31	23679	0.0925279	799	0.216439	negative_regulation_of_smoothened_signaling_pathway	Serpine2
GO:0051294	1	74	31	23679	0.0925279	800	0.216168	establishment_of_spindle_orientation	Pax6
GO:0071827	1	74	31	23679	0.0925279	801	0.215898	plasma_lipoprotein_particle_organization	Pla2g7
GO:2000191	1	74	31	23679	0.0925279	802	0.215629	regulation_of_fatty_acid_transport	P2rx7
GO:0033043	7	74	1244	23679	0.0933362	803	0.217242	regulation_of_organelle_organization	Ccdc36,Ccna1,Ccnb3,Hspa1a,Irgm1,Piwil2,Wnt5a
GO:0031331	3	74	345	23679	0.0935917	804	0.217566	positive_regulation_of_cellular_catabolic_process	Hspa1a,Irgm1,P2rx7
GO:0040012	6	74	1004	23679	0.093636	805	0.217398	regulation_of_locomotion	Duox1,Pax6,Pitx2,Pla2g7,Tex101,Wnt5a
GO:2000147	4	74	553	23679	0.094833	806	0.219904	positive_regulation_of_cell_motility	Duox1,Pax6,Pla2g7,Wnt5a
GO:0000768	1	74	32	23679	0.0953675	807	0.22087	syncytium_formation_by_plasma_membrane_fusion	Pitx2
GO:0006884	1	74	32	23679	0.0953675	808	0.220596	cell_volume_homeostasis	P2rx7
GO:0006900	1	74	32	23679	0.0953675	809	0.220324	vesicle_budding_from_membrane	P2rx7
GO:0007254	1	74	32	23679	0.0953675	810	0.220052	JNK_cascade	Wnt5a
GO:0010543	1	74	32	23679	0.0953675	811	0.21978	regulation_of_platelet_activation	Serpine2
GO:0033363	1	74	32	23679	0.0953675	812	0.21951	secretory_granule_organization	Serpine2
GO:0043029	1	74	32	23679	0.0953675	813	0.21924	T_cell_homeostasis	P2rx7
GO:0043114	1	74	32	23679	0.0953675	814	0.21897	regulation_of_vascular_permeability	Ddah1
GO:0043243	1	74	32	23679	0.0953675	815	0.218702	positive_regulation_of_protein_complex_disassembly	Irgm1
GO:0086001	1	74	32	23679	0.0953675	816	0.218434	cardiac_muscle_cell_action_potential	Scn3b
GO:0140253	1	74	32	23679	0.0953675	817	0.218166	cellcell_fusion	Pitx2
GO:0030001	4	74	557	23679	0.0967361	818	0.221027	metal_ion_transport	Kcns1,Nipal2,P2rx7,Scn3b
GO:0034762	4	74	558	23679	0.0972147	819	0.221849	regulation_of_transmembrane_transport	Kcns1,P2rx7,Scn3b,Tex101
GO:0048646	5	74	783	23679	0.0981321	820	0.223669	anatomical_structure_formation_involved_in_morphogenesis	Mesp2,Pax6,Pitx2,Wnt5a,Wnt6
GO:0006367	1	74	33	23679	0.0981985	821	0.223548	transcription_initiation_from_RNA_polymerase_II_promoter	Taf7l
GO:0007617	1	74	33	23679	0.0981985	822	0.223276	mating_behavior	Serpine2
GO:0015800	1	74	33	23679	0.0981985	823	0.223005	acidic_amino_acid_transport	Apba1
GO:0031016	1	74	33	23679	0.0981985	824	0.222734	pancreas_development	Ildr2
GO:0031670	1	74	33	23679	0.0981985	825	0.222464	cellular_response_to_nutrient	Cdkn2b
GO:0040036	1	74	33	23679	0.0981985	826	0.222195	regulation_of_fibroblast_growth_factor_receptor_signaling_pathway	Wnt5a
GO:0045070	1	74	33	23679	0.0981985	827	0.221926	positive_regulation_of_viral_genome_replication	Fkbp6
GO:0048841	1	74	33	23679	0.0981985	828	0.221658	regulation_of_axon_extension_involved_in_axon_guidance	Wnt5a
GO:0051145	1	74	33	23679	0.0981985	829	0.221391	smooth_muscle_cell_differentiation	Pitx2
GO:0051647	1	74	33	23679	0.0981985	830	0.221124	nucleus_localization	Pax6
GO:0086091	1	74	33	23679	0.0981985	831	0.220858	regulation_of_heart_rate_by_cardiac_conduction	Scn3b
GO:2000758	1	74	33	23679	0.0981985	832	0.220593	positive_regulation_of_peptidyllysine_acetylation	Piwil2
GO:0002237	3	74	355	23679	0.0998268	833	0.223981	response_to_molecule_of_bacterial_origin	Cd80,P2rx7,Wnt5a
GO:0048167	3	74	355	23679	0.0998268	834	0.223713	regulation_of_synaptic_plasticity	Grik2,Mylk2,Serpine2
GO:0051260	3	74	355	23679	0.0998268	835	0.223445	protein_homooligomerization	Kcns1,Rasef,Sycp1
GO:0051961	3	74	355	23679	0.0998268	836	0.223177	negative_regulation_of_nervous_system_development	Cdkn2b,Pax6,Wnt5a
GO:1903034	2	74	171	23679	0.100045	837	0.223398	regulation_of_response_to_wounding	Duox1,Serpine2
GO:0043933	8	74	1516	23679	0.100091	838	0.223234	proteincontaining_complex_subunit_organization	Apba1,Kcns1,P2rx7,Pla2g7,Rasef,Sycp1,Taf7l,Tex16
GO:0032774	3	74	356	23679	0.100459	839	0.223788	RNA_biosynthetic_process	Nkx2-9,Pax6,Taf7l
GO:0048731	5	74	790	23679	0.100949	840	0.224612	system_development	Cntnap2,Pitx2,Serpine2,Tex15,Wnt5a
GO:0006801	1	74	34	23679	0.101021	841	0.224504	superoxide_metabolic_process	Duox1
GO:0006949	1	74	34	23679	0.101021	842	0.224238	syncytium_formation	Pitx2
GO:0032786	1	74	34	23679	0.101021	843	0.223972	positive_regulation_of_DNAtemplated_transcription_elongation	Btbd18
GO:0035116	1	74	34	23679	0.101021	844	0.223706	embryonic_hindlimb_morphogenesis	Pitx2
GO:0035249	1	74	34	23679	0.101021	845	0.223442	synaptic_transmission_glutamatergic	Grik2
GO:0070873	1	74	34	23679	0.101021	846	0.223178	regulation_of_glycogen_metabolic_process	Ppp1r3d
GO:0071542	1	74	34	23679	0.101021	847	0.222914	dopaminergic_neuron_differentiation	Wnt5a
GO:2000406	1	74	34	23679	0.101021	848	0.222651	positive_regulation_of_T_cell_migration	Wnt5a
GO:0045893	8	74	1521	23679	0.101521	849	0.22349	positive_regulation_of_transcription_DNAtemplated	Btbd18,Hsf5,Mesp2,Nkx2-9,Pax6,Pitx2,Wnt5a,Wnt6
GO:1903508	8	74	1524	23679	0.102385	850	0.225127	positive_regulation_of_nucleic_acidtemplated_transcription	Btbd18,Hsf5,Mesp2,Nkx2-9,Pax6,Pitx2,Wnt5a,Wnt6
GO:1902680	8	74	1525	23679	0.102674	851	0.225497	positive_regulation_of_RNA_biosynthetic_process	Btbd18,Hsf5,Mesp2,Nkx2-9,Pax6,Pitx2,Wnt5a,Wnt6
GO:0034767	2	74	174	23679	0.102993	852	0.225932	positive_regulation_of_ion_transmembrane_transport	P2rx7,Tex101
GO:0048666	2	74	174	23679	0.102993	853	0.225667	neuron_development	Pax6,Wnt5a
GO:0051272	4	74	570	23679	0.103045	854	0.225517	positive_regulation_of_cellular_component_movement	Duox1,Pax6,Pla2g7,Wnt5a
GO:0019228	1	74	35	23679	0.103834	855	0.226977	neuronal_action_potential	Grik2
GO:0034243	1	74	35	23679	0.103834	856	0.226712	regulation_of_transcription_elongation_from_RNA_polymerase_II_promoter	Btbd18
GO:0035567	1	74	35	23679	0.103834	857	0.226448	noncanonical_Wnt_signaling_pathway	Wnt5a
GO:0050919	1	74	35	23679	0.103834	858	0.226184	negative_chemotaxis	Wnt5a
GO:0051084	1	74	35	23679	0.103834	859	0.225921	de_novo_posttranslational_protein_folding	Hspa1a
GO:0071825	1	74	35	23679	0.103834	860	0.225658	proteinlipid_complex_subunit_organization	Pla2g7
GO:0016477	5	74	798	23679	0.104219	861	0.226231	cell_migration	Mesp2,Pax6,Pitx2,Vav1,Wnt5a
GO:0006486	2	74	176	23679	0.104971	862	0.2276	protein_glycosylation	Dpy19l2,Sec1
GO:0043413	2	74	176	23679	0.104971	863	0.227336	macromolecule_glycosylation	Dpy19l2,Sec1
GO:0006950	13	74	2859	23679	0.105017	864	0.227172	response_to_stress	Cdkn2b,Duox1,Gpx6,Grik2,Hsf5,Hspa1a,Irgm1,Mael,P2rx7,Pla2g7,Serpine2,Tex15,Wnt5a
GO:0007166	9	74	1793	23679	0.105823	865	0.228651	cell_surface_receptor_signaling_pathway	Cd80,Duox1,Mesp2,P2rx7,Pax6,Pitx2,Vav1,Wnt5a,Wnt6
GO:0002705	2	74	177	23679	0.105965	866	0.228694	positive_regulation_of_leukocyte_mediated_immunity	P2rx7,Vav1
GO:0051588	2	74	177	23679	0.105965	867	0.22843	regulation_of_neurotransmitter_transport	Apba1,P2rx7
GO:0000086	1	74	36	23679	0.106639	868	0.229618	G2M_transition_of_mitotic_cell_cycle	Cdkn2b
GO:0001838	1	74	36	23679	0.106639	869	0.229354	embryonic_epithelial_tube_formation	Wnt6
GO:0006458	1	74	36	23679	0.106639	870	0.22909	de_novo_protein_folding	Hspa1a
GO:0042136	1	74	36	23679	0.106639	871	0.228827	neurotransmitter_biosynthetic_process	Ddah1
GO:0045745	1	74	36	23679	0.106639	872	0.228565	positive_regulation_of_G_proteincoupled_receptor_signaling_pathway	Wnt5a
GO:0046640	1	74	36	23679	0.106639	873	0.228303	regulation_of_alphabeta_T_cell_proliferation	Cd80
GO:0048169	1	74	36	23679	0.106639	874	0.228042	regulation_of_longterm_neuronal_synaptic_plasticity	Grik2
GO:0051181	1	74	36	23679	0.106639	875	0.227781	cofactor_transport	P2rx7
GO:0006109	2	74	178	23679	0.10696	876	0.228206	regulation_of_carbohydrate_metabolic_process	P2rx7,Ppp1r3d
GO:0002053	1	74	37	23679	0.109435	877	0.23322	positive_regulation_of_mesenchymal_cell_proliferation	Wnt5a
GO:0002717	1	74	37	23679	0.109435	878	0.232954	positive_regulation_of_natural_killer_cell_mediated_immunity	Vav1
GO:0016079	1	74	37	23679	0.109435	879	0.232689	synaptic_vesicle_exocytosis	P2rx7
GO:0030901	1	74	37	23679	0.109435	880	0.232425	midbrain_development	Wnt5a
GO:0032885	1	74	37	23679	0.109435	881	0.232161	regulation_of_polysaccharide_biosynthetic_process	Ppp1r3d
GO:0045684	1	74	37	23679	0.109435	882	0.231898	positive_regulation_of_epidermis_development	Wnt5a
GO:0045954	1	74	37	23679	0.109435	883	0.231635	positive_regulation_of_natural_killer_cell_mediated_cytotoxicity	Vav1
GO:1902692	1	74	37	23679	0.109435	884	0.231373	regulation_of_neuroblast_proliferation	Pax6
GO:0022408	2	74	181	23679	0.109963	885	0.232227	negative_regulation_of_cellcell_adhesion	Cd80,Serpine2
GO:0040017	4	74	585	23679	0.110557	886	0.233218	positive_regulation_of_locomotion	Duox1,Pax6,Pla2g7,Wnt5a
GO:0045766	2	74	182	23679	0.110969	887	0.233823	positive_regulation_of_angiogenesis	Ddah1,Wnt5a
GO:0051259	4	74	588	23679	0.112089	888	0.235917	protein_complex_oligomerization	Kcns1,P2rx7,Rasef,Sycp1
GO:0002088	1	74	38	23679	0.112223	889	0.235933	lens_development_in_cameratype_eye	Pax6
GO:0007339	1	74	38	23679	0.112223	890	0.235668	binding_of_sperm_to_zona_pellucida	Tex101
GO:0044839	1	74	38	23679	0.112223	891	0.235404	cell_cycle_G2M_phase_transition	Cdkn2b
GO:0051293	1	74	38	23679	0.112223	892	0.23514	establishment_of_spindle_localization	Pax6
GO:0060079	1	74	38	23679	0.112223	893	0.234877	excitatory_postsynaptic_potential	Grik2
GO:0060236	1	74	38	23679	0.112223	894	0.234614	regulation_of_mitotic_spindle_organization	Hspa1a
GO:0090175	1	74	38	23679	0.112223	895	0.234352	regulation_of_establishment_of_planar_polarity	Wnt5a
GO:2000403	1	74	38	23679	0.112223	896	0.23409	positive_regulation_of_lymphocyte_migration	Wnt5a
GO:0042176	3	74	375	23679	0.112784	897	0.234998	regulation_of_protein_catabolic_process	Hspa1a,Serpine2,Wnt5a
GO:0051338	5	74	821	23679	0.113912	898	0.237084	regulation_of_transferase_activity	Ccna1,Ccnb3,Cdkn2b,P2rx7,Wnt5a
GO:0007257	1	74	39	23679	0.115001	899	0.239084	activation_of_JUN_kinase_activity	Wnt5a
GO:0030501	1	74	39	23679	0.115001	900	0.238819	positive_regulation_of_bone_mineralization	P2rx7
GO:0048710	1	74	39	23679	0.115001	901	0.238554	regulation_of_astrocyte_differentiation	Serpine2
GO:0060251	1	74	39	23679	0.115001	902	0.238289	regulation_of_glial_cell_proliferation	Cdkn2b
GO:0046328	2	74	187	23679	0.116034	903	0.240163	regulation_of_JNK_cascade	Grik2,Wnt5a
GO:0030003	4	74	598	23679	0.117263	904	0.242439	cellular_cation_homeostasis	Grik2,P2rx7,Tex101,Wnt5a
GO:0010721	3	74	382	23679	0.117466	905	0.24259	negative_regulation_of_cell_development	Cdkn2b,Pax6,Wnt5a
GO:0001569	1	74	40	23679	0.117772	906	0.242953	branching_involved_in_blood_vessel_morphogenesis	Pitx2
GO:0110111	1	74	40	23679	0.117772	907	0.242686	negative_regulation_of_animal_organ_morphogenesis	Wnt5a
GO:0048878	6	74	1074	23679	0.118907	908	0.244755	chemical_homeostasis	Grik2,P2rx7,Pax6,Scn3b,Tex101,Wnt5a
GO:0070085	2	74	190	23679	0.119102	909	0.244886	glycosylation	Dpy19l2,Sec1
GO:0006810	14	74	3201	23679	0.119312	910	0.245048	transport	AU015836,Apba1,Grik2,Hspa1a,Ildr2,Kcns1,Mylk2,Nipal2,P2rx7,Pax6,Scn3b,Serpine2,Slc25a31,Vav1
GO:0009611	2	74	191	23679	0.120129	911	0.246456	response_to_wounding	Serpine2,Wnt5a
GO:0050731	2	74	191	23679	0.120129	912	0.246185	positive_regulation_of_peptidyltyrosine_phosphorylation	Cd80,Tex101
GO:0022407	3	74	386	23679	0.120174	913	0.246008	regulation_of_cellcell_adhesion	Cd80,Serpine2,Wnt5a
GO:0006110	1	74	41	23679	0.120533	914	0.246473	regulation_of_glycolytic_process	P2rx7
GO:0045197	1	74	41	23679	0.120533	915	0.246203	establishment_or_maintenance_of_epithelial_cell_apicalbasal_polarity	Wnt5a
GO:0045332	1	74	41	23679	0.120533	916	0.245935	phospholipid_translocation	P2rx7
GO:0051281	1	74	41	23679	0.120533	917	0.245666	positive_regulation_of_release_of_sequestered_calcium_ion_into_cytosol	Tex101
GO:0061337	1	74	41	23679	0.120533	918	0.245399	cardiac_conduction	Scn3b
GO:0030308	2	74	193	23679	0.12219	919	0.248502	negative_regulation_of_cell_growth	Serpine2,Wnt5a
GO:0065003	7	74	1333	23679	0.122266	920	0.248386	proteincontaining_complex_assembly	Apba1,Kcns1,P2rx7,Rasef,Sycp1,Taf7l,Tex16
GO:0001662	1	74	42	23679	0.123287	921	0.250188	behavioral_fear_response	Grik2
GO:0001709	1	74	42	23679	0.123287	922	0.249917	cell_fate_determination	Pax6
GO:0003156	1	74	42	23679	0.123287	923	0.249646	regulation_of_animal_organ_formation	Wnt5a
GO:0007062	1	74	42	23679	0.123287	924	0.249376	sister_chromatid_cohesion	Hormad2
GO:0010765	1	74	42	23679	0.123287	925	0.249106	positive_regulation_of_sodium_ion_transport	Scn3b
GO:0034204	1	74	42	23679	0.123287	926	0.248837	lipid_translocation	P2rx7
GO:0045823	1	74	42	23679	0.123287	927	0.248569	positive_regulation_of_heart_contraction	Scn3b
GO:0048738	1	74	42	23679	0.123287	928	0.248301	cardiac_muscle_tissue_development	Pitx2
GO:0072089	1	74	42	23679	0.123287	929	0.248034	stem_cell_proliferation	Wnt5a
GO:0090224	1	74	42	23679	0.123287	930	0.247767	regulation_of_spindle_organization	Hspa1a
GO:1901985	1	74	42	23679	0.123287	931	0.247501	positive_regulation_of_protein_acetylation	Piwil2
GO:1903115	1	74	42	23679	0.123287	932	0.247235	regulation_of_actin_filamentbased_movement	Mylk2
GO:0006873	4	74	612	23679	0.124681	933	0.249763	cellular_ion_homeostasis	Grik2,P2rx7,Tex101,Wnt5a
GO:0002685	2	74	196	23679	0.125298	934	0.25073	regulation_of_leukocyte_migration	Pla2g7,Wnt5a
GO:0006040	1	74	43	23679	0.126031	935	0.251927	amino_sugar_metabolic_process	Chit1
GO:0010569	1	74	43	23679	0.126031	936	0.251658	regulation_of_doublestrand_break_repair_via_homologous_recombination	Tex15
GO:0032881	1	74	43	23679	0.126031	937	0.251389	regulation_of_polysaccharide_metabolic_process	Ppp1r3d
GO:0035458	1	74	43	23679	0.126031	938	0.251121	cellular_response_to_interferonbeta	Irgm1
GO:0042098	1	74	43	23679	0.126031	939	0.250854	T_cell_proliferation	P2rx7
GO:0042743	1	74	43	23679	0.126031	940	0.250587	hydrogen_peroxide_metabolic_process	Duox1
GO:0051653	1	74	43	23679	0.126031	941	0.250321	spindle_localization	Pax6
GO:0060964	1	74	43	23679	0.126031	942	0.250055	regulation_of_gene_silencing_by_miRNA	Mael
GO:0070232	1	74	43	23679	0.126031	943	0.24979	regulation_of_T_cell_apoptotic_process	Wnt5a
GO:0072175	1	74	43	23679	0.126031	944	0.249525	epithelial_tube_formation	Wnt6
GO:0002706	2	74	197	23679	0.126338	945	0.249868	regulation_of_lymphocyte_mediated_immunity	P2rx7,Vav1
GO:0050866	2	74	197	23679	0.126338	946	0.249604	negative_regulation_of_cell_activation	Cd80,Serpine2
GO:0051098	3	74	395	23679	0.126351	947	0.249366	regulation_of_binding	Pax6,Pitx2,Wnt5a
GO:0072657	3	74	398	23679	0.128435	948	0.253212	protein_localization_to_membrane	Gm364,Grik2,Scn3b
GO:0043065	4	74	619	23679	0.128464	949	0.253002	positive_regulation_of_apoptotic_process	Grik2,P2rx7,Syce3,Wnt5a
GO:0055065	4	74	619	23679	0.128464	950	0.252736	metal_ion_homeostasis	Grik2,P2rx7,Tex101,Wnt5a
GO:0002209	1	74	44	23679	0.128768	951	0.253068	behavioral_defense_response	Grik2
GO:0007040	1	74	44	23679	0.128768	952	0.252802	lysosome_organization	P2rx7
GO:0021954	1	74	44	23679	0.128768	953	0.252537	central_nervous_system_neuron_development	Wnt5a
GO:0030073	1	74	44	23679	0.128768	954	0.252272	insulin_secretion	Ildr2
GO:0032757	1	74	44	23679	0.128768	955	0.252008	positive_regulation_of_interleukin8_production	Wnt5a
GO:0035036	1	74	44	23679	0.128768	956	0.251744	spermegg_recognition	Tex101
GO:0042462	1	74	44	23679	0.128768	957	0.251481	eye_photoreceptor_cell_development	Pax6
GO:0048565	1	74	44	23679	0.128768	958	0.251219	digestive_tract_development	Wnt5a
GO:0050974	1	74	44	23679	0.128768	959	0.250957	detection_of_mechanical_stimulus_involved_in_sensory_perception	Serpine2
GO:0060412	1	74	44	23679	0.128768	960	0.250695	ventricular_septum_morphogenesis	Pitx2
GO:0080171	1	74	44	23679	0.128768	961	0.250434	lytic_vacuole_organization	P2rx7
GO:0003012	2	74	200	23679	0.129471	962	0.25154	muscle_system_process	Mylk2,Scn3b
GO:1904018	2	74	201	23679	0.13052	963	0.253315	positive_regulation_of_vasculature_development	Ddah1,Wnt5a
GO:0043068	4	74	624	23679	0.131196	964	0.254362	positive_regulation_of_programmed_cell_death	Grik2,P2rx7,Syce3,Wnt5a
GO:0098662	3	74	402	23679	0.131234	965	0.254172	inorganic_cation_transmembrane_transport	Kcns1,P2rx7,Scn3b
GO:0010464	1	74	45	23679	0.131495	966	0.254414	regulation_of_mesenchymal_cell_proliferation	Wnt5a
GO:0010799	1	74	45	23679	0.131495	967	0.254151	regulation_of_peptidylthreonine_phosphorylation	Wnt5a
GO:0030195	1	74	45	23679	0.131495	968	0.253889	negative_regulation_of_blood_coagulation	Serpine2
GO:0046513	1	74	45	23679	0.131495	969	0.253627	ceramide_biosynthetic_process	P2rx7
GO:0055013	1	74	45	23679	0.131495	970	0.253365	cardiac_muscle_cell_development	Pitx2
GO:1902667	1	74	45	23679	0.131495	971	0.253104	regulation_of_axon_guidance	Wnt5a
GO:2000404	1	74	45	23679	0.131495	972	0.252844	regulation_of_T_cell_migration	Wnt5a
GO:0045785	3	74	404	23679	0.132642	973	0.254787	positive_regulation_of_cell_adhesion	Cd80,Vav1,Wnt5a
GO:0051254	8	74	1622	23679	0.132878	974	0.254978	positive_regulation_of_RNA_metabolic_process	Btbd18,Hsf5,Mesp2,Nkx2-9,Pax6,Pitx2,Wnt5a,Wnt6
GO:0051640	3	74	405	23679	0.133347	975	0.255616	organelle_localization	Mylk2,P2rx7,Pax6
GO:0007411	2	74	204	23679	0.133677	976	0.255986	axon_guidance	Pax6,Wnt5a
GO:0050707	2	74	204	23679	0.133677	977	0.255724	regulation_of_cytokine_secretion	P2rx7,Wnt5a
GO:0009888	4	74	629	23679	0.133953	978	0.25599	tissue_development	Pitx2,Serpine2,Wnt5a,Wnt6
GO:0001658	1	74	46	23679	0.134215	979	0.256229	branching_involved_in_ureteric_bud_morphogenesis	Wnt6
GO:0030517	1	74	46	23679	0.134215	980	0.255967	negative_regulation_of_axon_extension	Wnt5a
GO:0042596	1	74	46	23679	0.134215	981	0.255706	fear_response	Grik2
GO:0060147	1	74	46	23679	0.134215	982	0.255446	regulation_of_posttranscriptional_gene_silencing	Mael
GO:0060966	1	74	46	23679	0.134215	983	0.255186	regulation_of_gene_silencing_by_RNA	Mael
GO:0097035	1	74	46	23679	0.134215	984	0.254927	regulation_of_membrane_lipid_distribution	P2rx7
GO:1900047	1	74	46	23679	0.134215	985	0.254668	negative_regulation_of_hemostasis	Serpine2
GO:0016050	2	74	205	23679	0.134733	986	0.255391	vesicle_organization	P2rx7,Serpine2
GO:0031668	2	74	207	23679	0.136852	987	0.259145	cellular_response_to_extracellular_stimulus	Cdkn2b,P2rx7
GO:0097485	2	74	207	23679	0.136852	988	0.258883	neuron_projection_guidance	Pax6,Wnt5a
GO:2000027	2	74	207	23679	0.136852	989	0.258621	regulation_of_animal_organ_morphogenesis	Wnt5a,Wnt6
GO:0045429	1	74	47	23679	0.136926	990	0.2585	positive_regulation_of_nitric_oxide_biosynthetic_process	Ddah1
GO:0050819	1	74	47	23679	0.136926	991	0.258239	negative_regulation_of_coagulation	Serpine2
GO:0051403	1	74	47	23679	0.136926	992	0.257979	stressactivated_MAPK_cascade	Wnt5a
GO:1904407	1	74	47	23679	0.136926	993	0.257719	positive_regulation_of_nitric_oxide_metabolic_process	Ddah1
GO:0045732	2	74	208	23679	0.137914	994	0.259317	positive_regulation_of_protein_catabolic_process	Hspa1a,Wnt5a
GO:0030030	5	74	876	23679	0.138783	995	0.260689	cell_projection_organization	Cntnap2,Nkx2-9,P2rx7,Pax6,Wnt5a
GO:0044271	6	74	1124	23679	0.138871	996	0.260592	cellular_nitrogen_compound_biosynthetic_process	Ddah1,Nkx2-9,P2rx7,Pax6,Sycp1,Taf7l
GO:0006835	1	74	48	23679	0.139628	997	0.26175	dicarboxylic_acid_transport	Apba1
GO:0019098	1	74	48	23679	0.139628	998	0.261488	reproductive_behavior	Serpine2
GO:0021915	1	74	48	23679	0.139628	999	0.261226	neural_tube_development	Wnt5a
GO:0032892	1	74	48	23679	0.139628	1000	0.260965	positive_regulation_of_organic_acid_transport	P2rx7
GO:0042461	1	74	48	23679	0.139628	1001	0.260704	photoreceptor_cell_development	Pax6
GO:0048706	1	74	48	23679	0.139628	1002	0.260444	embryonic_skeletal_system_development	Wnt5a
GO:0051209	1	74	48	23679	0.139628	1003	0.260184	release_of_sequestered_calcium_ion_into_cytosol	P2rx7
GO:0051590	1	74	48	23679	0.139628	1004	0.259925	positive_regulation_of_neurotransmitter_transport	P2rx7
GO:0071300	1	74	48	23679	0.139628	1005	0.259666	cellular_response_to_retinoic_acid	Rhox13
GO:0098813	1	74	48	23679	0.139628	1006	0.259408	nuclear_chromosome_segregation	Tex11
GO:0050920	2	74	211	23679	0.141111	1007	0.261903	regulation_of_chemotaxis	Pla2g7,Wnt5a
GO:0002697	3	74	417	23679	0.141919	1008	0.263141	regulation_of_immune_effector_process	P2rx7,Vav1,Wnt5a
GO:0032784	1	74	49	23679	0.142323	1009	0.263629	regulation_of_DNAtemplated_transcription_elongation	Btbd18
GO:0035088	1	74	49	23679	0.142323	1010	0.263368	establishment_or_maintenance_of_apicalbasal_cell_polarity	Wnt5a
GO:0045124	1	74	49	23679	0.142323	1011	0.263108	regulation_of_bone_resorption	P2rx7
GO:0048663	1	74	49	23679	0.142323	1012	0.262848	neuron_fate_commitment	Pax6
GO:0051402	1	74	49	23679	0.142323	1013	0.262588	neuron_apoptotic_process	Grik2
GO:0051955	1	74	49	23679	0.142323	1014	0.262329	regulation_of_amino_acid_transport	P2rx7
GO:0061245	1	74	49	23679	0.142323	1015	0.262071	establishment_or_maintenance_of_bipolar_cell_polarity	Wnt5a
GO:0065002	1	74	49	23679	0.142323	1016	0.261813	intracellular_protein_transmembrane_transport	AU015836
GO:0071675	1	74	49	23679	0.142323	1017	0.261555	regulation_of_mononuclear_cell_migration	Pla2g7
GO:0051049	9	74	1919	23679	0.14324	1018	0.262982	regulation_of_transport	Apba1,Kcns1,Mylk2,P2rx7,Pax6,Scn3b,Serpine2,Tex101,Wnt5a
GO:0001916	1	74	50	23679	0.145008	1019	0.265967	positive_regulation_of_T_cell_mediated_cytotoxicity	P2rx7
GO:0006323	1	74	50	23679	0.145008	1020	0.265706	DNA_packaging	Sycp1
GO:0035137	1	74	50	23679	0.145008	1021	0.265446	hindlimb_morphogenesis	Pitx2
GO:0051283	1	74	50	23679	0.145008	1022	0.265186	negative_regulation_of_sequestering_of_calcium_ion	P2rx7
GO:0055006	1	74	50	23679	0.145008	1023	0.264927	cardiac_cell_development	Pitx2
GO:0061077	1	74	50	23679	0.145008	1024	0.264668	chaperonemediated_protein_folding	Hspa1a
GO:0071806	1	74	50	23679	0.145008	1025	0.26441	protein_transmembrane_transport	AU015836
GO:2001222	1	74	50	23679	0.145008	1026	0.264152	regulation_of_neuron_migration	Pax6
GO:0080135	4	74	651	23679	0.146363	1027	0.266361	regulation_of_cellular_response_to_stress	Ddah1,Grik2,Tex15,Wnt5a
GO:0034654	4	74	652	23679	0.146938	1028	0.267147	nucleobasecontaining_compound_biosynthetic_process	Nkx2-9,Pax6,Sycp1,Taf7l
GO:0055085	5	74	894	23679	0.147413	1029	0.26775	transmembrane_transport	AU015836,Kcns1,P2rx7,Scn3b,Slc25a31
GO:0002720	1	74	51	23679	0.147686	1030	0.267986	positive_regulation_of_cytokine_production_involved_in_immune_response	Wnt5a
GO:0014014	1	74	51	23679	0.147686	1031	0.267726	negative_regulation_of_gliogenesis	Cdkn2b
GO:0043618	1	74	51	23679	0.147686	1032	0.267466	regulation_of_transcription_from_RNA_polymerase_II_promoter_in_response_to_stress	Hsf5
GO:0051954	1	74	51	23679	0.147686	1033	0.267207	positive_regulation_of_amine_transport	P2rx7
GO:0060048	1	74	51	23679	0.147686	1034	0.266949	cardiac_muscle_contraction	Scn3b
GO:2000649	1	74	51	23679	0.147686	1035	0.266691	regulation_of_sodium_ion_transmembrane_transporter_activity	Scn3b
GO:2000677	1	74	51	23679	0.147686	1036	0.266434	regulation_of_transcription_regulatory_region_DNA_binding	Pax6
GO:0050804	4	74	654	23679	0.14809	1037	0.266905	modulation_of_chemical_synaptic_transmission	Apba1,Grik2,Mylk2,Serpine2
GO:0099177	4	74	655	23679	0.148667	1038	0.267687	regulation_of_transsynaptic_signaling	Apba1,Grik2,Mylk2,Serpine2
GO:0006811	6	74	1149	23679	0.149419	1039	0.268782	ion_transport	Apba1,Grik2,Kcns1,Nipal2,P2rx7,Scn3b
GO:0030514	1	74	52	23679	0.150355	1040	0.270205	negative_regulation_of_BMP_signaling_pathway	Wnt5a
GO:0043113	1	74	52	23679	0.150355	1041	0.269946	receptor_clustering	Grik2
GO:0045933	1	74	52	23679	0.150355	1042	0.269687	positive_regulation_of_muscle_contraction	Mylk2
GO:0010941	8	74	1675	23679	0.151157	1043	0.270865	regulation_of_cell_death	Grik2,Mael,P2rx7,Pax6,Syce3,Sycp2,Tex11,Wnt5a
GO:0051234	14	74	3336	23679	0.151686	1044	0.271553	establishment_of_localization	AU015836,Apba1,Grik2,Hspa1a,Ildr2,Kcns1,Mylk2,Nipal2,P2rx7,Pax6,Scn3b,Serpine2,Slc25a31,Vav1
GO:0043406	2	74	221	23679	0.151882	1045	0.271644	positive_regulation_of_MAP_kinase_activity	P2rx7,Wnt5a
GO:0048534	2	74	221	23679	0.151882	1046	0.271384	hematopoietic_or_lymphoid_organ_development	Cdkn2b,Pitx2
GO:0035176	1	74	53	23679	0.153016	1047	0.273149	social_behavior	Cntnap2
GO:0042269	1	74	53	23679	0.153016	1048	0.272888	regulation_of_natural_killer_cell_mediated_cytotoxicity	Vav1
GO:0045599	1	74	53	23679	0.153016	1049	0.272628	negative_regulation_of_fat_cell_differentiation	Wnt5a
GO:0045687	1	74	53	23679	0.153016	1050	0.272368	positive_regulation_of_glial_cell_differentiation	Serpine2
GO:0051703	1	74	53	23679	0.153016	1051	0.272109	intraspecies_interaction_between_organisms	Cntnap2
GO:0098655	3	74	433	23679	0.15363	1052	0.272942	cation_transmembrane_transport	Kcns1,P2rx7,Scn3b
GO:0042391	3	74	434	23679	0.154372	1053	0.273999	regulation_of_membrane_potential	Grik2,P2rx7,Scn3b
GO:0002715	1	74	54	23679	0.155669	1054	0.276039	regulation_of_natural_killer_cell_mediated_immunity	Vav1
GO:0017156	1	74	54	23679	0.155669	1055	0.275778	calcium_ion_regulated_exocytosis	P2rx7
GO:0035065	1	74	54	23679	0.155669	1056	0.275516	regulation_of_histone_acetylation	Piwil2
GO:0035456	1	74	54	23679	0.155669	1057	0.275256	response_to_interferonbeta	Irgm1
GO:0043030	1	74	54	23679	0.155669	1058	0.274996	regulation_of_macrophage_activation	Wnt5a
GO:0090303	1	74	54	23679	0.155669	1059	0.274736	positive_regulation_of_wound_healing	Duox1
GO:2000648	1	74	54	23679	0.155669	1060	0.274477	positive_regulation_of_stem_cell_proliferation	Pax6
GO:0046907	6	74	1164	23679	0.155921	1061	0.274662	intracellular_transport	AU015836,Apba1,Grik2,Mylk2,P2rx7,Pax6
GO:0051604	2	74	225	23679	0.156236	1062	0.274958	protein_maturation	AU015836,P2rx7
GO:0042326	3	74	439	23679	0.1581	1063	0.277976	negative_regulation_of_phosphorylation	Cdkn2b,P2rx7,Pax6
GO:0001914	1	74	55	23679	0.158314	1064	0.278091	regulation_of_T_cell_mediated_cytotoxicity	P2rx7
GO:0050922	1	74	55	23679	0.158314	1065	0.27783	negative_regulation_of_chemotaxis	Wnt5a
GO:0043066	5	74	917	23679	0.158773	1066	0.278374	negative_regulation_of_apoptotic_process	Grik2,Mael,Sycp2,Tex11,Wnt5a
GO:0030155	4	74	675	23679	0.160399	1067	0.280961	regulation_of_cell_adhesion	Cd80,Serpine2,Vav1,Wnt5a
GO:0006357	9	74	1971	23679	0.160473	1068	0.280828	regulation_of_transcription_by_RNA_polymerase_II	Btbd18,Hsf5,Mael,Mesp2,Nkx2-9,Pax6,Pitx2,Taf7l,Wnt5a
GO:0034764	2	74	229	23679	0.160614	1069	0.280812	positive_regulation_of_transmembrane_transport	P2rx7,Tex101
GO:0006352	1	74	56	23679	0.160951	1070	0.281138	DNAtemplated_transcription_initiation	Taf7l
GO:0035725	1	74	56	23679	0.160951	1071	0.280875	sodium_ion_transmembrane_transport	Scn3b
GO:0043620	1	74	56	23679	0.160951	1072	0.280613	regulation_of_DNAtemplated_transcription_in_response_to_stress	Hsf5
GO:0030278	2	74	230	23679	0.161713	1073	0.281679	regulation_of_ossification	P2rx7,Wnt5a
GO:0090092	2	74	230	23679	0.161713	1074	0.281417	regulation_of_transmembrane_receptor_protein_serinethreonine_kinase_signaling_pathway	Cdkn2b,Wnt5a
GO:0098660	3	74	444	23679	0.161856	1075	0.281404	inorganic_ion_transmembrane_transport	Kcns1,P2rx7,Scn3b
GO:0032872	2	74	231	23679	0.162812	1076	0.282803	regulation_of_stressactivated_MAPK_cascade	Grik2,Wnt5a
GO:0001947	1	74	57	23679	0.163579	1077	0.283871	heart_looping	Wnt5a
GO:0009064	1	74	57	23679	0.163579	1078	0.283608	glutamine_family_amino_acid_metabolic_process	Ddah1
GO:0009988	1	74	57	23679	0.163579	1079	0.283345	cellcell_recognition	Tex101
GO:0032963	1	74	57	23679	0.163579	1080	0.283083	collagen_metabolic_process	P2rx7
GO:0031330	2	74	232	23679	0.163913	1081	0.283398	negative_regulation_of_cellular_catabolic_process	Boll,Rbm46
GO:0070302	2	74	233	23679	0.165015	1082	0.28504	regulation_of_stressactivated_protein_kinase_signaling_cascade	Grik2,Wnt5a
GO:0042110	2	74	234	23679	0.166119	1083	0.286682	T_cell_activation	P2rx7,Vav1
GO:0001837	1	74	58	23679	0.166199	1084	0.286555	epithelial_to_mesenchymal_transition	Wnt5a
GO:0006446	1	74	58	23679	0.166199	1085	0.286291	regulation_of_translational_initiation	Boll
GO:0070997	1	74	58	23679	0.166199	1086	0.286028	neuron_death	Grik2
GO:1901016	1	74	58	23679	0.166199	1087	0.285764	regulation_of_potassium_ion_transmembrane_transporter_activity	Kcns1
GO:1903902	1	74	58	23679	0.166199	1088	0.285502	positive_regulation_of_viral_life_cycle	Fkbp6
GO:0055080	4	74	686	23679	0.166996	1089	0.286607	cation_homeostasis	Grik2,P2rx7,Tex101,Wnt5a
GO:0043069	5	74	936	23679	0.168425	1090	0.288795	negative_regulation_of_programmed_cell_death	Grik2,Mael,Sycp2,Tex11,Wnt5a
GO:0035914	1	74	59	23679	0.168811	1091	0.289191	skeletal_muscle_cell_differentiation	Mylk2
GO:0046850	1	74	59	23679	0.168811	1092	0.288927	regulation_of_bone_remodeling	P2rx7
GO:0050982	1	74	59	23679	0.168811	1093	0.288662	detection_of_mechanical_stimulus	Serpine2
GO:2000401	1	74	59	23679	0.168811	1094	0.288398	regulation_of_lymphocyte_migration	Wnt5a
GO:0022409	2	74	237	23679	0.169438	1095	0.289205	positive_regulation_of_cellcell_adhesion	Cd80,Wnt5a
GO:0045666	3	74	454	23679	0.169449	1096	0.28896	positive_regulation_of_neuron_differentiation	Pax6,Serpine2,Wnt5a
GO:0060341	5	74	940	23679	0.170487	1097	0.290465	regulation_of_cellular_localization	Apba1,Mylk2,P2rx7,Tex101,Wnt5a
GO:0002260	1	74	60	23679	0.171415	1098	0.29178	lymphocyte_homeostasis	P2rx7
GO:0048592	1	74	60	23679	0.171415	1099	0.291515	eye_morphogenesis	Pax6
GO:0072655	1	74	60	23679	0.171415	1100	0.29125	establishment_of_protein_localization_to_mitochondrion	AU015836
GO:2000134	1	74	60	23679	0.171415	1101	0.290985	negative_regulation_of_G1S_transition_of_mitotic_cell_cycle	Cdkn2b
GO:0055082	4	74	694	23679	0.171856	1102	0.291469	cellular_chemical_homeostasis	Grik2,P2rx7,Tex101,Wnt5a
GO:0032147	2	74	241	23679	0.173881	1103	0.294636	activation_of_protein_kinase_activity	P2rx7,Wnt5a
GO:0000045	1	74	61	23679	0.174011	1104	0.294589	autophagosome_assembly	Irgm1
GO:0030858	1	74	61	23679	0.174011	1105	0.294323	positive_regulation_of_epithelial_cell_differentiation	Pax6
GO:0032677	1	74	61	23679	0.174011	1106	0.294057	regulation_of_interleukin8_production	Wnt5a
GO:0071897	1	74	61	23679	0.174011	1107	0.293791	DNA_biosynthetic_process	Sycp1
GO:0099643	1	74	61	23679	0.174011	1108	0.293526	signal_release_from_synapse	P2rx7
GO:1903428	1	74	61	23679	0.174011	1109	0.293261	positive_regulation_of_reactive_oxygen_species_biosynthetic_process	Ddah1
GO:0031346	3	74	460	23679	0.174055	1110	0.293071	positive_regulation_of_cell_projection_organization	P2rx7,Serpine2,Wnt5a
GO:1903532	3	74	460	23679	0.174055	1111	0.292807	positive_regulation_of_secretion_by_cell	P2rx7,Pax6,Wnt5a
GO:0032412	2	74	242	23679	0.174995	1112	0.294124	regulation_of_ion_transmembrane_transporter_activity	Kcns1,Scn3b
GO:0098771	4	74	701	23679	0.176148	1113	0.295796	inorganic_ion_homeostasis	Grik2,P2rx7,Tex101,Wnt5a
GO:0032722	1	74	62	23679	0.176599	1114	0.296287	positive_regulation_of_chemokine_production	Wnt5a
GO:0061351	1	74	62	23679	0.176599	1115	0.296021	neural_precursor_cell_proliferation	Pax6
GO:0070613	1	74	62	23679	0.176599	1116	0.295756	regulation_of_protein_processing	Serpine2
GO:0097553	1	74	62	23679	0.176599	1117	0.295491	calcium_ion_transmembrane_import_into_cytosol	P2rx7
GO:1902305	1	74	62	23679	0.176599	1118	0.295227	regulation_of_sodium_ion_transmembrane_transport	Scn3b
GO:2000179	1	74	62	23679	0.176599	1119	0.294963	positive_regulation_of_neural_precursor_cell_proliferation	Pax6
GO:0065008	15	74	3723	23679	0.177877	1120	0.296832	regulation_of_biological_quality	Apba1,Boll,Ddah1,Grik2,Hspa1a,Ildr2,Mylk2,P2rx7,Pax6,Rbm46,Scn3b,Serpine2,Tex101,Tex15,Wnt5a
GO:0030072	1	74	63	23679	0.179179	1121	0.298738	peptide_hormone_secretion	Ildr2
GO:0043331	1	74	63	23679	0.179179	1122	0.298472	response_to_dsRNA	P2rx7
GO:0060078	1	74	63	23679	0.179179	1123	0.298206	regulation_of_postsynaptic_membrane_potential	Grik2
GO:1990542	1	74	63	23679	0.179179	1124	0.297941	mitochondrial_transmembrane_transport	AU015836
GO:2000756	1	74	63	23679	0.179179	1125	0.297676	regulation_of_peptidyllysine_acetylation	Piwil2
GO:0003143	1	74	64	23679	0.181751	1126	0.301681	embryonic_heart_tube_morphogenesis	Wnt5a
GO:0007519	1	74	64	23679	0.181751	1127	0.301413	skeletal_muscle_tissue_development	Pitx2
GO:0034502	1	74	64	23679	0.181751	1128	0.301146	protein_localization_to_chromosome	Tex15
GO:0035637	1	74	64	23679	0.181751	1129	0.300879	multicellular_organismal_signaling	Scn3b
GO:0051591	1	74	64	23679	0.181751	1130	0.300613	response_to_cAMP	Duox1
GO:1902807	1	74	64	23679	0.181751	1131	0.300347	negative_regulation_of_cell_cycle_G1S_phase_transition	Cdkn2b
GO:1903317	1	74	64	23679	0.181751	1132	0.300082	regulation_of_protein_maturation	Serpine2
GO:0022898	2	74	250	23679	0.183946	1133	0.303438	regulation_of_transmembrane_transporter_activity	Kcns1,Scn3b
GO:0016239	1	74	65	23679	0.184315	1134	0.303778	positive_regulation_of_macroautophagy	Irgm1
GO:0046717	1	74	65	23679	0.184315	1135	0.303511	acid_secretion	Apba1
GO:1903793	1	74	65	23679	0.184315	1136	0.303244	positive_regulation_of_anion_transport	P2rx7
GO:1905037	1	74	65	23679	0.184315	1137	0.302977	autophagosome_organization	Irgm1
GO:0048598	3	74	474	23679	0.18494	1138	0.303737	embryonic_morphogenesis	Pax6,Pitx2,Wnt5a
GO:0002703	2	74	251	23679	0.18507	1139	0.303684	regulation_of_leukocyte_mediated_immunity	P2rx7,Vav1
GO:0090068	2	74	251	23679	0.18507	1140	0.303417	positive_regulation_of_cell_cycle_process	Piwil2,Wnt5a
GO:0018130	4	74	716	23679	0.185472	1141	0.30381	heterocycle_biosynthetic_process	Nkx2-9,Pax6,Sycp1,Taf7l
GO:1903311	2	74	252	23679	0.186195	1142	0.304727	regulation_of_mRNA_metabolic_process	Boll,Rbm46
GO:0003073	1	74	66	23679	0.186872	1143	0.305568	regulation_of_systemic_arterial_blood_pressure	Ddah1
GO:0070585	1	74	66	23679	0.186872	1144	0.3053	protein_localization_to_mitochondrion	AU015836
GO:0045935	8	74	1771	23679	0.18723	1145	0.305618	positive_regulation_of_nucleobasecontaining_compound_metabolic_process	Btbd18,Hsf5,Mesp2,Nkx2-9,Pax6,Pitx2,Wnt5a,Wnt6
GO:0002682	7	74	1501	23679	0.187898	1146	0.306441	regulation_of_immune_system_process	Cd80,Irgm1,P2rx7,Pla2g7,Tex101,Vav1,Wnt5a
GO:0042981	7	74	1502	23679	0.188328	1147	0.306874	regulation_of_apoptotic_process	Grik2,Mael,P2rx7,Syce3,Sycp2,Tex11,Wnt5a
GO:0002065	1	74	67	23679	0.18942	1148	0.308385	columnarcuboidal_epithelial_cell_differentiation	Pax6
GO:0042475	1	74	67	23679	0.18942	1149	0.308117	odontogenesis_of_dentincontaining_tooth	Wnt6
GO:0042733	1	74	67	23679	0.18942	1150	0.307849	embryonic_digit_morphogenesis	Wnt5a
GO:0046635	1	74	67	23679	0.18942	1151	0.307581	positive_regulation_of_alphabeta_T_cell_activation	Cd80
GO:0050771	1	74	67	23679	0.18942	1152	0.307314	negative_regulation_of_axonogenesis	Wnt5a
GO:0050805	1	74	67	23679	0.18942	1153	0.307048	negative_regulation_of_synaptic_transmission	Grik2
GO:0060688	1	74	67	23679	0.18942	1154	0.306782	regulation_of_morphogenesis_of_a_branching_structure	Wnt5a
GO:0061035	1	74	67	23679	0.18942	1155	0.306516	regulation_of_cartilage_development	Wnt5a
GO:2000242	1	74	67	23679	0.18942	1156	0.306251	negative_regulation_of_reproductive_process	Wnt5a
GO:0001708	1	74	68	23679	0.19196	1157	0.310089	cell_fate_specification	Pax6
GO:0035194	1	74	68	23679	0.19196	1158	0.309821	posttranscriptional_gene_silencing_by_RNA	Mov10l1
GO:0045428	1	74	68	23679	0.19196	1159	0.309554	regulation_of_nitric_oxide_biosynthetic_process	Ddah1
GO:0061045	1	74	68	23679	0.19196	1160	0.309287	negative_regulation_of_wound_healing	Serpine2
GO:0050730	2	74	258	23679	0.192965	1161	0.310639	regulation_of_peptidyltyrosine_phosphorylation	Cd80,Tex101
GO:0032270	7	74	1514	23679	0.193515	1162	0.311256	positive_regulation_of_cellular_protein_metabolic_process	Boll,Cd80,Hspa1a,P2rx7,Piwil2,Tex101,Wnt5a
GO:0000902	2	74	259	23679	0.194096	1163	0.311922	cell_morphogenesis	Mael,P2rx7
GO:0045665	2	74	259	23679	0.194096	1164	0.311654	negative_regulation_of_neuron_differentiation	Pax6,Wnt5a
GO:0071219	2	74	259	23679	0.194096	1165	0.311387	cellular_response_to_molecule_of_bacterial_origin	Cd80,Wnt5a
GO:0006468	4	74	730	23679	0.19432	1166	0.311479	protein_phosphorylation	Mylk2,P2rx7,Stk31,Wnt5a
GO:0003007	1	74	69	23679	0.194493	1167	0.311489	heart_morphogenesis	Mesp2
GO:0006986	1	74	69	23679	0.194493	1168	0.311222	response_to_unfolded_protein	Hspa1a
GO:0030148	1	74	69	23679	0.194493	1169	0.310956	sphingolipid_biosynthetic_process	P2rx7
GO:0032370	1	74	69	23679	0.194493	1170	0.31069	positive_regulation_of_lipid_transport	P2rx7
GO:0042108	1	74	69	23679	0.194493	1171	0.310425	positive_regulation_of_cytokine_biosynthetic_process	Wnt5a
GO:0060402	1	74	69	23679	0.194493	1172	0.31016	calcium_ion_transport_into_cytosol	P2rx7
GO:0090596	1	74	69	23679	0.194493	1173	0.309895	sensory_organ_morphogenesis	Pax6
GO:1903036	1	74	69	23679	0.194493	1174	0.309632	positive_regulation_of_response_to_wounding	Duox1
GO:0006812	4	74	731	23679	0.194958	1175	0.310108	cation_transport	Kcns1,Nipal2,P2rx7,Scn3b
GO:0019438	4	74	731	23679	0.194958	1176	0.309844	aromatic_compound_biosynthetic_process	Nkx2-9,Pax6,Sycp1,Taf7l
GO:0032409	2	74	260	23679	0.195229	1177	0.310011	regulation_of_transporter_activity	Kcns1,Scn3b
GO:1901990	2	74	260	23679	0.195229	1178	0.309748	regulation_of_mitotic_cell_cycle_phase_transition	Ccnb3,Cdkn2b
GO:0050778	4	74	732	23679	0.195595	1179	0.310065	positive_regulation_of_immune_response	Irgm1,P2rx7,Vav1,Wnt5a
GO:0043408	4	74	733	23679	0.196234	1180	0.310815	regulation_of_MAPK_cascade	Grik2,Mylk2,P2rx7,Wnt5a
GO:0034440	1	74	70	23679	0.197017	1181	0.311791	lipid_oxidation	Pla2g7
GO:0042130	1	74	70	23679	0.197017	1182	0.311527	negative_regulation_of_T_cell_proliferation	Cd80
GO:0048146	1	74	70	23679	0.197017	1183	0.311264	positive_regulation_of_fibroblast_proliferation	Wnt5a
GO:0072073	1	74	70	23679	0.197017	1184	0.311001	kidney_epithelium_development	Wnt6
GO:2000779	1	74	70	23679	0.197017	1185	0.310738	regulation_of_doublestrand_break_repair	Tex15
GO:0097190	2	74	262	23679	0.197496	1186	0.311231	apoptotic_signaling_pathway	Mael,P2rx7
GO:0050790	8	74	1798	23679	0.198015	1187	0.311786	regulation_of_catalytic_activity	Ccna1,Ccnb3,Cdkn2b,P2rx7,Plekhg4,Serpine2,Vav1,Wnt5a
GO:0043067	7	74	1525	23679	0.198323	1188	0.312008	regulation_of_programmed_cell_death	Grik2,Mael,P2rx7,Syce3,Sycp2,Tex11,Wnt5a
GO:0002711	1	74	71	23679	0.199534	1189	0.313649	positive_regulation_of_T_cell_mediated_immunity	P2rx7
GO:0018107	1	74	71	23679	0.199534	1190	0.313386	peptidylthreonine_phosphorylation	Mylk2
GO:0033555	1	74	71	23679	0.199534	1191	0.313123	multicellular_organismal_response_to_stress	Grik2
GO:0050865	4	74	742	23679	0.20201	1192	0.316742	regulation_of_cell_activation	Cd80,Serpine2,Tex101,Wnt5a
GO:0070838	2	74	266	23679	0.202042	1193	0.316527	divalent_metal_ion_transport	Nipal2,P2rx7
GO:0009953	1	74	72	23679	0.202043	1194	0.316263	dorsalventral_pattern_formation	Pax6
GO:0016441	1	74	72	23679	0.202043	1195	0.315999	posttranscriptional_gene_silencing	Mov10l1
GO:0042472	1	74	72	23679	0.202043	1196	0.315734	inner_ear_morphogenesis	Wnt5a
GO:0007229	1	74	73	23679	0.204545	1197	0.319377	integrinmediated_signaling_pathway	Vav1
GO:0007596	1	74	73	23679	0.204545	1198	0.319111	blood_coagulation	Serpine2
GO:0050817	1	74	73	23679	0.204545	1199	0.318845	coagulation	Serpine2
GO:0002696	3	74	499	23679	0.204811	1200	0.318993	positive_regulation_of_leukocyte_activation	Cd80,Tex101,Wnt5a
GO:0072511	2	74	269	23679	0.205459	1201	0.319736	divalent_inorganic_cation_transport	Nipal2,P2rx7
GO:0090287	2	74	269	23679	0.205459	1202	0.31947	regulation_of_cellular_response_to_growth_factor_stimulus	Cdkn2b,Wnt5a
GO:0051924	2	74	270	23679	0.206599	1203	0.320976	regulation_of_calcium_ion_transport	P2rx7,Tex101
GO:0006909	1	74	74	23679	0.207038	1204	0.32139	phagocytosis	Vav1
GO:0007009	1	74	74	23679	0.207038	1205	0.321124	plasma_membrane_organization	P2rx7
GO:0007224	1	74	74	23679	0.207038	1206	0.320857	smoothened_signaling_pathway	Pax6
GO:0060041	1	74	74	23679	0.207038	1207	0.320592	retina_development_in_cameratype_eye	Pax6
GO:1901983	1	74	74	23679	0.207038	1208	0.320326	regulation_of_protein_acetylation	Piwil2
GO:0051345	3	74	504	23679	0.208845	1209	0.322855	positive_regulation_of_hydrolase_activity	Plekhg4,Vav1,Wnt5a
GO:0071496	2	74	272	23679	0.208882	1210	0.322645	cellular_response_to_external_stimulus	Cdkn2b,P2rx7
GO:0000723	1	74	75	23679	0.209524	1211	0.323369	telomere_maintenance	Hspa1a
GO:0001776	1	74	75	23679	0.209524	1212	0.323103	leukocyte_homeostasis	P2rx7
GO:0007599	1	74	75	23679	0.209524	1213	0.322836	hemostasis	Serpine2
GO:0032200	1	74	75	23679	0.209524	1214	0.32257	telomere_organization	Hspa1a
GO:0042060	1	74	75	23679	0.209524	1215	0.322305	wound_healing	Wnt5a
GO:0051705	1	74	75	23679	0.209524	1216	0.32204	multiorganism_behavior	Cntnap2
GO:0051881	1	74	75	23679	0.209524	1217	0.321775	regulation_of_mitochondrial_membrane_potential	P2rx7
GO:1901606	1	74	75	23679	0.209524	1218	0.321511	alphaamino_acid_catabolic_process	Ddah1
GO:0005976	1	74	76	23679	0.212002	1219	0.325047	polysaccharide_metabolic_process	Chit1
GO:0030193	1	74	76	23679	0.212002	1220	0.32478	regulation_of_blood_coagulation	Serpine2
GO:0030593	1	74	76	23679	0.212002	1221	0.324514	neutrophil_chemotaxis	Vav1
GO:0042133	1	74	76	23679	0.212002	1222	0.324249	neurotransmitter_metabolic_process	Ddah1
GO:0120035	4	74	760	23679	0.213717	1223	0.326604	regulation_of_plasma_membrane_bounded_cell_projection_organization	P2rx7,Pax6,Serpine2,Wnt5a
GO:0015914	1	74	77	23679	0.214473	1224	0.327492	phospholipid_transport	P2rx7
GO:0019233	1	74	77	23679	0.214473	1225	0.327225	sensory_perception_of_pain	P2rx7
GO:0030216	1	74	77	23679	0.214473	1226	0.326958	keratinocyte_differentiation	Pax6
GO:0032729	1	74	77	23679	0.214473	1227	0.326691	positive_regulation_of_interferongamma_production	Wnt5a
GO:1900046	1	74	77	23679	0.214473	1228	0.326425	regulation_of_hemostasis	Serpine2
GO:0048732	2	74	277	23679	0.214602	1229	0.326356	gland_development	Pax6,Pitx2
GO:0002791	3	74	512	23679	0.215338	1230	0.327209	regulation_of_peptide_secretion	P2rx7,Pax6,Wnt5a
GO:0007162	2	74	278	23679	0.215748	1231	0.327565	negative_regulation_of_cell_adhesion	Cd80,Serpine2
GO:0045926	2	74	279	23679	0.216894	1232	0.329038	negative_regulation_of_growth	Serpine2,Wnt5a
GO:0071902	2	74	279	23679	0.216894	1233	0.328771	positive_regulation_of_protein_serinethreonine_kinase_activity	P2rx7,Wnt5a
GO:0006672	1	74	78	23679	0.216936	1234	0.328568	ceramide_metabolic_process	P2rx7
GO:0030500	1	74	78	23679	0.216936	1235	0.328302	regulation_of_bone_mineralization	P2rx7
GO:0032890	1	74	78	23679	0.216936	1236	0.328037	regulation_of_organic_acid_transport	P2rx7
GO:0043507	1	74	78	23679	0.216936	1237	0.327772	positive_regulation_of_JUN_kinase_activity	Wnt5a
GO:0048762	1	74	78	23679	0.216936	1238	0.327507	mesenchymal_cell_differentiation	Wnt5a
GO:0050867	3	74	514	23679	0.216968	1239	0.327291	positive_regulation_of_cell_activation	Cd80,Tex101,Wnt5a
GO:0051047	3	74	515	23679	0.217785	1240	0.328258	positive_regulation_of_secretion	P2rx7,Pax6,Wnt5a
GO:0071216	2	74	280	23679	0.218041	1241	0.328379	cellular_response_to_biotic_stimulus	Cd80,Wnt5a
GO:0018210	1	74	79	23679	0.219391	1242	0.330146	peptidylthreonine_modification	Mylk2
GO:0035966	1	74	79	23679	0.219391	1243	0.329881	response_to_topologically_incorrect_protein	Hspa1a
GO:0043525	1	74	79	23679	0.219391	1244	0.329616	positive_regulation_of_neuron_apoptotic_process	Grik2
GO:0045682	1	74	79	23679	0.219391	1245	0.329351	regulation_of_epidermis_development	Wnt5a
GO:0051279	1	74	79	23679	0.219391	1246	0.329087	regulation_of_release_of_sequestered_calcium_ion_into_cytosol	Tex101
GO:0031344	4	74	769	23679	0.219643	1247	0.3292	regulation_of_cell_projection_organization	P2rx7,Pax6,Serpine2,Wnt5a
GO:0032880	5	74	1031	23679	0.219916	1248	0.329345	regulation_of_protein_localization	Ddx4,P2rx7,Sycp1,Tex15,Wnt5a
GO:0002718	1	74	80	23679	0.221839	1249	0.331959	regulation_of_cytokine_production_involved_in_immune_response	Wnt5a
GO:0006942	1	74	80	23679	0.221839	1250	0.331694	regulation_of_striated_muscle_contraction	Mylk2
GO:0010389	1	74	80	23679	0.221839	1251	0.331429	regulation_of_G2M_transition_of_mitotic_cell_cycle	Ccnb3
GO:0030900	1	74	80	23679	0.221839	1252	0.331164	forebrain_development	Pax6
GO:0032436	1	74	80	23679	0.221839	1253	0.3309	positive_regulation_of_proteasomal_ubiquitindependent_protein_catabolic_process	Hspa1a
GO:0045913	1	74	80	23679	0.221839	1254	0.330636	positive_regulation_of_carbohydrate_metabolic_process	P2rx7
GO:0050818	1	74	80	23679	0.221839	1255	0.330372	regulation_of_coagulation	Serpine2
GO:1904427	1	74	80	23679	0.221839	1256	0.330109	positive_regulation_of_calcium_ion_transmembrane_transport	Tex101
GO:0008630	1	74	81	23679	0.224279	1257	0.333475	intrinsic_apoptotic_signaling_pathway_in_response_to_DNA_damage	Mael
GO:0048524	1	74	81	23679	0.224279	1258	0.333209	positive_regulation_of_viral_process	Fkbp6
GO:0060401	1	74	81	23679	0.224279	1259	0.332945	cytosolic_calcium_ion_transport	P2rx7
GO:0007611	2	74	286	23679	0.224935	1260	0.333654	learning_or_memory	Cntnap2,Pax6
GO:0022008	1	74	82	23679	0.226711	1261	0.336021	neurogenesis	Wnt5a
GO:0060548	5	74	1046	23679	0.228477	1262	0.33837	negative_regulation_of_cell_death	Grik2,Mael,Sycp2,Tex11,Wnt5a
GO:0010001	1	74	83	23679	0.229136	1263	0.339078	glial_cell_differentiation	Pax6
GO:0034103	1	74	83	23679	0.229136	1264	0.338809	regulation_of_tissue_remodeling	P2rx7
GO:0060070	1	74	83	23679	0.229136	1265	0.338542	canonical_Wnt_signaling_pathway	Wnt5a
GO:0060411	1	74	83	23679	0.229136	1266	0.338274	cardiac_septum_morphogenesis	Pitx2
GO:0071621	1	74	83	23679	0.229136	1267	0.338007	granulocyte_chemotaxis	Vav1
GO:0006935	2	74	290	23679	0.229541	1268	0.338338	chemotaxis	Vav1,Wnt5a
GO:0050714	2	74	291	23679	0.230693	1269	0.339768	positive_regulation_of_protein_secretion	P2rx7,Wnt5a
GO:0030335	3	74	531	23679	0.23093	1270	0.339849	positive_regulation_of_cell_migration	Pax6,Pla2g7,Wnt5a
GO:0001570	1	74	84	23679	0.231554	1271	0.340499	vasculogenesis	Pitx2
GO:0008361	1	74	84	23679	0.231554	1272	0.340231	regulation_of_cell_size	P2rx7
GO:0008589	1	74	84	23679	0.231554	1273	0.339964	regulation_of_smoothened_signaling_pathway	Serpine2
GO:0032945	1	74	84	23679	0.231554	1274	0.339697	negative_regulation_of_mononuclear_cell_proliferation	Cd80
GO:0050672	1	74	84	23679	0.231554	1275	0.339431	negative_regulation_of_lymphocyte_proliferation	Cd80
GO:1901379	1	74	84	23679	0.231554	1276	0.339165	regulation_of_potassium_ion_transmembrane_transport	Kcns1
GO:1903035	1	74	84	23679	0.231554	1277	0.338899	negative_regulation_of_response_to_wounding	Serpine2
GO:1901987	2	74	292	23679	0.231846	1278	0.339061	regulation_of_cell_cycle_phase_transition	Ccnb3,Cdkn2b
GO:0007204	2	74	293	23679	0.233	1279	0.340482	positive_regulation_of_cytosolic_calcium_ion_concentration	P2rx7,Tex101
GO:0042330	2	74	293	23679	0.233	1280	0.340216	taxis	Vav1,Wnt5a
GO:0030010	1	74	85	23679	0.233964	1281	0.341357	establishment_of_cell_polarity	Wnt5a
GO:0060021	1	74	85	23679	0.233964	1282	0.341091	roof_of_mouth_development	Wnt5a
GO:0072091	1	74	85	23679	0.233964	1283	0.340825	regulation_of_stem_cell_proliferation	Pax6
GO:1990266	1	74	85	23679	0.233964	1284	0.34056	neutrophil_migration	Vav1
GO:0010563	3	74	535	23679	0.234241	1285	0.340698	negative_regulation_of_phosphorus_metabolic_process	Cdkn2b,P2rx7,Pax6
GO:0045936	3	74	535	23679	0.234241	1286	0.340433	negative_regulation_of_phosphate_metabolic_process	Cdkn2b,P2rx7,Pax6
GO:0043405	2	74	295	23679	0.235307	1287	0.341716	regulation_of_MAP_kinase_activity	P2rx7,Wnt5a
GO:0016052	1	74	86	23679	0.236366	1288	0.342988	carbohydrate_catabolic_process	Chit1
GO:0044703	1	74	86	23679	0.236366	1289	0.342722	multiorganism_reproductive_process	Tex19.1
GO:0032642	1	74	87	23679	0.238762	1290	0.345927	regulation_of_chemokine_production	Wnt5a
GO:0046879	1	74	87	23679	0.238762	1291	0.345659	hormone_secretion	Ildr2
GO:0006351	2	74	298	23679	0.238772	1292	0.345406	transcription_DNAtemplated	Nkx2-9,Pax6
GO:0051240	8	74	1897	23679	0.23968	1293	0.346452	positive_regulation_of_multicellular_organismal_process	Ddah1,Mylk2,P2rx7,Pax6,Scn3b,Serpine2,Wnt5a,Wnt6
GO:0097659	2	74	299	23679	0.239927	1294	0.346541	nucleic_acidtemplated_transcription	Nkx2-9,Pax6
GO:0051050	5	74	1067	23679	0.24063	1295	0.347288	positive_regulation_of_transport	P2rx7,Pax6,Scn3b,Tex101,Wnt5a
GO:0014015	1	74	88	23679	0.241149	1296	0.347768	positive_regulation_of_gliogenesis	Serpine2
GO:0045055	1	74	88	23679	0.241149	1297	0.3475	regulated_exocytosis	P2rx7
GO:0070664	1	74	88	23679	0.241149	1298	0.347232	negative_regulation_of_leukocyte_proliferation	Cd80
GO:0051247	7	74	1619	23679	0.241265	1299	0.347132	positive_regulation_of_protein_metabolic_process	Boll,Cd80,Hspa1a,P2rx7,Piwil2,Tex101,Wnt5a
GO:0009063	1	74	89	23679	0.24353	1300	0.350121	cellular_amino_acid_catabolic_process	Ddah1
GO:0045685	1	74	89	23679	0.24353	1301	0.349852	regulation_of_glial_cell_differentiation	Serpine2
GO:1903524	1	74	89	23679	0.24353	1302	0.349583	positive_regulation_of_blood_circulation	Scn3b
GO:1905954	1	74	89	23679	0.24353	1303	0.349315	positive_regulation_of_lipid_localization	P2rx7
GO:0033365	3	74	547	23679	0.244224	1304	0.350042	protein_localization_to_organelle	AU015836,Pax6,Tex15
GO:0033554	6	74	1348	23679	0.244825	1305	0.350634	cellular_response_to_stress	Cdkn2b,Hsf5,Hspa1a,Mael,Tex15,Wnt5a
GO:0051128	10	74	2484	23679	0.245594	1306	0.351466	regulation_of_cellular_component_organization	Ccdc36,Ccna1,Ccnb3,Hspa1a,Irgm1,P2rx7,Pax6,Piwil2,Serpine2,Wnt5a
GO:0045765	2	74	304	23679	0.245709	1307	0.351362	regulation_of_angiogenesis	Ddah1,Wnt5a
GO:0001938	1	74	90	23679	0.245903	1308	0.351371	positive_regulation_of_endothelial_cell_proliferation	Wnt5a
GO:0032526	1	74	90	23679	0.245903	1309	0.351102	response_to_retinoic_acid	Rhox13
GO:0031175	2	74	305	23679	0.246866	1310	0.352208	neuron_projection_development	Cntnap2,Wnt5a
GO:0032103	2	74	305	23679	0.246866	1311	0.351939	positive_regulation_of_response_to_external_stimulus	Pla2g7,Wnt5a
GO:0006022	1	74	91	23679	0.248268	1312	0.353668	aminoglycan_metabolic_process	Chit1
GO:0007050	1	74	91	23679	0.248268	1313	0.353399	cell_cycle_arrest	Cdkn2b
GO:1902850	1	74	91	23679	0.248268	1314	0.35313	microtubule_cytoskeleton_organization_involved_in_mitosis	Pax6
GO:2000060	1	74	91	23679	0.248268	1315	0.352862	positive_regulation_of_ubiquitindependent_protein_catabolic_process	Hspa1a
GO:1903530	4	74	812	23679	0.248545	1316	0.352987	regulation_of_secretion_by_cell	Apba1,P2rx7,Pax6,Wnt5a
GO:0032760	1	74	92	23679	0.250627	1317	0.355673	positive_regulation_of_tumor_necrosis_factor_production	Wnt5a
GO:0019725	4	74	817	23679	0.251962	1318	0.357297	cellular_homeostasis	Grik2,P2rx7,Tex101,Wnt5a
GO:0002027	1	74	93	23679	0.252978	1319	0.358465	regulation_of_heart_rate	Scn3b
GO:0016999	1	74	93	23679	0.252978	1320	0.358194	antibiotic_metabolic_process	Duox1
GO:0031098	1	74	93	23679	0.252978	1321	0.357923	stressactivated_protein_kinase_signaling_cascade	Wnt5a
GO:0043506	1	74	93	23679	0.252978	1322	0.357652	regulation_of_JUN_kinase_activity	Wnt5a
GO:0051289	1	74	93	23679	0.252978	1323	0.357382	protein_homotetramerization	Sycp1
GO:1903557	1	74	93	23679	0.252978	1324	0.357112	positive_regulation_of_tumor_necrosis_factor_superfamily_cytokine_production	Wnt5a
GO:0002709	1	74	94	23679	0.255321	1325	0.360147	regulation_of_T_cell_mediated_immunity	P2rx7
GO:0007041	1	74	94	23679	0.255321	1326	0.359876	lysosomal_transport	Hspa1a
GO:0030510	1	74	94	23679	0.255321	1327	0.359604	regulation_of_BMP_signaling_pathway	Wnt5a
GO:0060968	1	74	94	23679	0.255321	1328	0.359334	regulation_of_gene_silencing	Mael
GO:0071103	1	74	94	23679	0.255321	1329	0.359063	DNA_conformation_change	Sycp1
GO:0097191	1	74	94	23679	0.255321	1330	0.358793	extrinsic_apoptotic_signaling_pathway	P2rx7
GO:0014066	1	74	95	23679	0.257658	1331	0.361805	regulation_of_phosphatidylinositol_3kinase_signaling	Serpine2
GO:0015748	1	74	95	23679	0.257658	1332	0.361534	organophosphate_ester_transport	P2rx7
GO:0045069	1	74	95	23679	0.257658	1333	0.361262	regulation_of_viral_genome_replication	Fkbp6
GO:0051216	1	74	95	23679	0.257658	1334	0.360992	cartilage_development	Wnt5a
GO:0097530	1	74	95	23679	0.257658	1335	0.360721	granulocyte_migration	Vav1
GO:0009914	1	74	96	23679	0.259987	1336	0.363709	hormone_transport	Ildr2
GO:0010595	1	74	96	23679	0.259987	1337	0.363437	positive_regulation_of_endothelial_cell_migration	Wnt5a
GO:0050673	1	74	96	23679	0.259987	1338	0.363166	epithelial_cell_proliferation	Wnt5a
GO:0071346	1	74	96	23679	0.259987	1339	0.362894	cellular_response_to_interferongamma	Irgm1
GO:1902749	1	74	96	23679	0.259987	1340	0.362624	regulation_of_cell_cycle_G2M_phase_transition	Ccnb3
GO:0030855	2	74	317	23679	0.260765	1341	0.363438	epithelial_cell_differentiation	Pax6,Wnt5a
GO:0031058	1	74	97	23679	0.262309	1342	0.365317	positive_regulation_of_histone_modification	Piwil2
GO:0042102	1	74	97	23679	0.262309	1343	0.365045	positive_regulation_of_T_cell_proliferation	Cd80
GO:0030182	2	74	320	23679	0.264243	1344	0.367463	neuron_differentiation	Wnt5a,Wnt6
GO:0050890	2	74	320	23679	0.264243	1345	0.36719	cognition	Cntnap2,Pax6
GO:0009749	1	74	98	23679	0.264624	1346	0.367446	response_to_glucose	Ildr2
GO:0046651	1	74	98	23679	0.264624	1347	0.367173	lymphocyte_proliferation	P2rx7
GO:0110110	1	74	98	23679	0.264624	1348	0.366901	positive_regulation_of_animal_organ_morphogenesis	Wnt6
GO:0050769	3	74	572	23679	0.26524	1349	0.367482	positive_regulation_of_neurogenesis	Pax6,Serpine2,Wnt5a
GO:0015672	2	74	321	23679	0.265402	1350	0.367434	monovalent_inorganic_cation_transport	Kcns1,Scn3b
GO:0031667	2	74	321	23679	0.265402	1351	0.367162	response_to_nutrient_levels	Cdkn2b,P2rx7
GO:0051649	6	74	1389	23679	0.26651	1352	0.368422	establishment_of_localization_in_cell	AU015836,Apba1,Grik2,Mylk2,P2rx7,Pax6
GO:0010771	1	74	99	23679	0.266932	1353	0.368733	negative_regulation_of_cell_morphogenesis_involved_in_differentiation	Wnt5a
GO:0032943	1	74	99	23679	0.266932	1354	0.368461	mononuclear_cell_proliferation	P2rx7
GO:1901362	4	74	842	23679	0.269198	1355	0.371314	organic_cyclic_compound_biosynthetic_process	Nkx2-9,Pax6,Sycp1,Taf7l
GO:0002702	1	74	100	23679	0.269232	1356	0.371087	positive_regulation_of_production_of_molecular_mediator_of_immune_response	Wnt5a
GO:0043255	1	74	100	23679	0.269232	1357	0.370814	regulation_of_carbohydrate_biosynthetic_process	Ppp1r3d
GO:0055002	1	74	100	23679	0.269232	1358	0.370541	striated_muscle_cell_development	Pitx2
GO:0006417	2	74	326	23679	0.271199	1359	0.372973	regulation_of_translation	Boll,Piwil2
GO:0009746	1	74	101	23679	0.271526	1360	0.373149	response_to_hexose	Ildr2
GO:0090305	1	74	101	23679	0.271526	1361	0.372874	nucleic_acid_phosphodiester_bond_hydrolysis	Ccdc36
GO:1901800	1	74	101	23679	0.271526	1362	0.372601	positive_regulation_of_proteasomal_protein_catabolic_process	Hspa1a
GO:1903426	1	74	101	23679	0.271526	1363	0.372327	regulation_of_reactive_oxygen_species_biosynthetic_process	Ddah1
GO:2000300	1	74	101	23679	0.271526	1364	0.372054	regulation_of_synaptic_vesicle_exocytosis	Apba1
GO:0050806	2	74	327	23679	0.272359	1365	0.372922	positive_regulation_of_synaptic_transmission	Grik2,Serpine2
GO:0032102	2	74	328	23679	0.273518	1366	0.374235	negative_regulation_of_response_to_external_stimulus	Serpine2,Wnt5a
GO:0034284	1	74	102	23679	0.273812	1367	0.374363	response_to_monosaccharide	Ildr2
GO:0051983	1	74	102	23679	0.273812	1368	0.37409	regulation_of_chromosome_segregation	Ccdc36
GO:0000018	1	74	103	23679	0.276091	1369	0.376928	regulation_of_DNA_recombination	Tex15
GO:0016241	1	74	103	23679	0.276091	1370	0.376653	regulation_of_macroautophagy	Irgm1
GO:0017015	1	74	103	23679	0.276091	1371	0.376378	regulation_of_transforming_growth_factor_beta_receptor_signaling_pathway	Cdkn2b
GO:0046634	1	74	103	23679	0.276091	1372	0.376104	regulation_of_alphabeta_T_cell_activation	Cd80
GO:0034220	3	74	586	23679	0.277112	1373	0.377219	ion_transmembrane_transport	Kcns1,P2rx7,Scn3b
GO:0010638	3	74	587	23679	0.277963	1374	0.378103	positive_regulation_of_organelle_organization	Irgm1,Piwil2,Wnt5a
GO:0006865	1	74	105	23679	0.280629	1375	0.381451	amino_acid_transport	Apba1
GO:0007093	1	74	105	23679	0.280629	1376	0.381174	mitotic_cell_cycle_checkpoint	Cdkn2b
GO:0042035	1	74	105	23679	0.280629	1377	0.380897	regulation_of_cytokine_biosynthetic_process	Wnt5a
GO:0043266	1	74	105	23679	0.280629	1378	0.380621	regulation_of_potassium_ion_transport	Kcns1
GO:0060562	1	74	105	23679	0.280629	1379	0.380345	epithelial_tube_morphogenesis	Wnt5a
GO:1902803	1	74	105	23679	0.280629	1380	0.380069	regulation_of_synaptic_vesicle_transport	Apba1
GO:1903844	1	74	105	23679	0.280629	1381	0.379794	regulation_of_cellular_response_to_transforming_growth_factor_beta_stimulus	Cdkn2b
GO:0044093	6	74	1416	23679	0.281067	1382	0.380112	positive_regulation_of_molecular_function	P2rx7,Pax6,Pitx2,Plekhg4,Vav1,Wnt5a
GO:0032496	2	74	336	23679	0.28279	1383	0.382165	response_to_lipopolysaccharide	Cd80,P2rx7
GO:0006839	1	74	106	23679	0.282887	1384	0.38202	mitochondrial_transport	AU015836
GO:0046467	1	74	106	23679	0.282887	1385	0.381744	membrane_lipid_biosynthetic_process	P2rx7
GO:0120034	1	74	106	23679	0.282887	1386	0.381469	positive_regulation_of_plasma_membrane_bounded_cell_projection_assembly	P2rx7
GO:0010975	3	74	594	23679	0.283923	1387	0.38259	regulation_of_neuron_projection_development	Pax6,Serpine2,Wnt5a
GO:0001505	2	74	337	23679	0.283949	1388	0.382349	regulation_of_neurotransmitter_levels	Apba1,Ddah1
GO:1901342	2	74	338	23679	0.285107	1389	0.383632	regulation_of_vasculature_development	Ddah1,Wnt5a
GO:0001843	1	74	107	23679	0.285138	1390	0.383398	neural_tube_closure	Wnt5a
GO:2000379	1	74	107	23679	0.285138	1391	0.383122	positive_regulation_of_reactive_oxygen_species_metabolic_process	Ddah1
GO:0009913	1	74	108	23679	0.287382	1392	0.38586	epidermal_cell_differentiation	Pax6
GO:0048145	1	74	108	23679	0.287382	1393	0.385583	regulation_of_fibroblast_proliferation	Wnt5a
GO:0014706	1	74	109	23679	0.289619	1394	0.388306	striated_muscle_tissue_development	Pitx2
GO:0032092	1	74	109	23679	0.289619	1395	0.388027	positive_regulation_of_protein_binding	Wnt5a
GO:0032649	1	74	109	23679	0.289619	1396	0.387749	regulation_of_interferongamma_production	Wnt5a
GO:0048514	1	74	109	23679	0.289619	1397	0.387472	blood_vessel_morphogenesis	Pitx2
GO:0060606	1	74	109	23679	0.289619	1398	0.387194	tube_closure	Wnt5a
GO:0070661	1	74	109	23679	0.289619	1399	0.386918	leukocyte_proliferation	P2rx7
GO:0090100	1	74	109	23679	0.289619	1400	0.386641	positive_regulation_of_transmembrane_receptor_protein_serinethreonine_kinase_signaling_pathway	Cdkn2b
GO:0030516	1	74	110	23679	0.29185	1401	0.389342	regulation_of_axon_extension	Wnt5a
GO:0044772	1	74	110	23679	0.29185	1402	0.389064	mitotic_cell_cycle_phase_transition	Cdkn2b
GO:0055001	1	74	111	23679	0.294073	1403	0.391748	muscle_cell_development	Pitx2
GO:1905330	1	74	111	23679	0.294073	1404	0.391469	regulation_of_morphogenesis_of_an_epithelium	Wnt5a
GO:0009991	2	74	346	23679	0.294369	1405	0.391584	response_to_extracellular_stimulus	Cdkn2b,P2rx7
GO:0030334	4	74	878	23679	0.294387	1406	0.39133	regulation_of_cell_migration	Pax6,Pitx2,Pla2g7,Wnt5a
GO:0031347	3	74	608	23679	0.295878	1407	0.393032	regulation_of_defense_response	Irgm1,Vav1,Wnt5a
GO:0090101	1	74	112	23679	0.29629	1408	0.3933	negative_regulation_of_transmembrane_receptor_protein_serinethreonine_kinase_signaling_pathway	Wnt5a
GO:1905269	1	74	112	23679	0.29629	1409	0.393021	positive_regulation_of_chromatin_organization	Piwil2
GO:0007569	1	74	113	23679	0.298499	1410	0.39567	cell_aging	Cdkn2b
GO:0051716	11	74	2913	23679	0.298686	1411	0.395637	cellular_response_to_stimulus	Cd80,Cdkn2b,Hsf5,Hspa1a,Irgm1,Mael,P2rx7,Pax6,Rhox13,Tex15,Wnt5a
GO:0006282	1	74	114	23679	0.300702	1412	0.398026	regulation_of_DNA_repair	Tex15
GO:0032368	1	74	114	23679	0.300702	1413	0.397744	regulation_of_lipid_transport	P2rx7
GO:0043244	1	74	114	23679	0.300702	1414	0.397463	regulation_of_protein_complex_disassembly	Irgm1
GO:1901136	1	74	114	23679	0.300702	1415	0.397182	carbohydrate_derivative_catabolic_process	Chit1
GO:1903052	1	74	114	23679	0.300702	1416	0.396901	positive_regulation_of_proteolysis_involved_in_cellular_protein_catabolic_process	Hspa1a
GO:2000045	1	74	114	23679	0.300702	1417	0.396621	regulation_of_G1S_transition_of_mitotic_cell_cycle	Cdkn2b
GO:0010508	1	74	115	23679	0.302898	1418	0.399236	positive_regulation_of_autophagy	Irgm1
GO:0051046	4	74	892	23679	0.304276	1419	0.400769	regulation_of_secretion	Apba1,P2rx7,Pax6,Wnt5a
GO:0009743	1	74	116	23679	0.305087	1420	0.401555	response_to_carbohydrate	Ildr2
GO:0015718	1	74	116	23679	0.305087	1421	0.401272	monocarboxylic_acid_transport	Apba1
GO:0050868	1	74	116	23679	0.305087	1422	0.40099	negative_regulation_of_T_cell_activation	Cd80
GO:0010976	2	74	356	23679	0.305925	1423	0.401809	positive_regulation_of_neuron_projection_development	Serpine2,Wnt5a
GO:0015711	2	74	357	23679	0.307079	1424	0.403041	organic_anion_transport	Apba1,P2rx7
GO:0097529	1	74	117	23679	0.30727	1425	0.403009	myeloid_leukocyte_migration	Vav1
GO:0007059	1	74	118	23679	0.309445	1426	0.405577	chromosome_segregation	Tex11
GO:0010906	1	74	118	23679	0.309445	1427	0.405293	regulation_of_glucose_metabolic_process	Ppp1r3d
GO:0045807	1	74	118	23679	0.309445	1428	0.405009	positive_regulation_of_endocytosis	Wnt5a
GO:0046620	1	74	118	23679	0.309445	1429	0.404725	regulation_of_organ_growth	Mael
GO:0051952	1	74	118	23679	0.309445	1430	0.404442	regulation_of_amine_transport	P2rx7
GO:0090090	1	74	118	23679	0.309445	1431	0.40416	negative_regulation_of_canonical_Wnt_signaling_pathway	Wnt5a
GO:0090277	1	74	118	23679	0.309445	1432	0.403878	positive_regulation_of_peptide_hormone_secretion	Pax6
GO:0006665	1	74	119	23679	0.311614	1433	0.406425	sphingolipid_metabolic_process	P2rx7
GO:0008277	1	74	119	23679	0.311614	1434	0.406141	regulation_of_G_proteincoupled_receptor_signaling_pathway	Wnt5a
GO:0044070	1	74	119	23679	0.311614	1435	0.405858	regulation_of_anion_transport	P2rx7
GO:0044770	1	74	119	23679	0.311614	1436	0.405576	cell_cycle_phase_transition	Cdkn2b
GO:0032434	1	74	120	23679	0.313776	1437	0.408105	regulation_of_proteasomal_ubiquitindependent_protein_catabolic_process	Hspa1a
GO:0051963	1	74	120	23679	0.313776	1438	0.407822	regulation_of_synapse_assembly	Wnt5a
GO:0060560	1	74	120	23679	0.313776	1439	0.407538	developmental_growth_involved_in_morphogenesis	Wnt5a
GO:0016310	4	74	907	23679	0.314915	1440	0.408733	phosphorylation	Mylk2,P2rx7,Stk31,Wnt5a
GO:0120036	3	74	631	23679	0.31559	1441	0.409325	plasma_membrane_bounded_cell_projection_organization	Cntnap2,P2rx7,Wnt5a
GO:0007219	1	74	121	23679	0.315932	1442	0.409485	Notch_signaling_pathway	Mesp2
GO:0009582	1	74	121	23679	0.315932	1443	0.409201	detection_of_abiotic_stimulus	Serpine2
GO:0034341	1	74	121	23679	0.315932	1444	0.408918	response_to_interferongamma	Irgm1
GO:1901214	2	74	365	23679	0.316298	1445	0.409108	regulation_of_neuron_death	Grik2,Wnt5a
GO:0044249	7	74	1772	23679	0.31679	1446	0.409461	cellular_biosynthetic_process	Ddah1,Duox1,Nkx2-9,P2rx7,Pax6,Sycp1,Taf7l
GO:0009581	1	74	122	23679	0.31808	1447	0.410844	detection_of_external_stimulus	Serpine2
GO:0034248	2	74	368	23679	0.319749	1448	0.412715	regulation_of_cellular_amide_metabolic_process	Boll,Piwil2
GO:0099175	1	74	123	23679	0.320223	1449	0.413041	regulation_of_postsynapse_organization	Wnt5a
GO:0031401	5	74	1200	23679	0.321067	1450	0.413844	positive_regulation_of_protein_modification_process	Cd80,P2rx7,Piwil2,Tex101,Wnt5a
GO:0051962	3	74	638	23679	0.3216	1451	0.414246	positive_regulation_of_nervous_system_development	Pax6,Serpine2,Wnt5a
GO:0048589	2	74	372	23679	0.324344	1452	0.417492	developmental_growth	Apba1,Wnt5a
GO:0021953	1	74	125	23679	0.324487	1453	0.417389	central_nervous_system_neuron_differentiation	Wnt5a
GO:0033138	1	74	125	23679	0.324487	1454	0.417102	positive_regulation_of_peptidylserine_phosphorylation	Wnt5a
GO:0050830	1	74	125	23679	0.324487	1455	0.416815	defense_response_to_Grampositive_bacterium	P2rx7
GO:0061387	1	74	125	23679	0.324487	1456	0.416529	regulation_of_extent_of_cell_growth	Wnt5a
GO:0006952	5	74	1206	23679	0.324797	1457	0.416641	defense_response	Duox1,Grik2,Irgm1,P2rx7,Pla2g7
GO:0010033	9	74	2382	23679	0.325943	1458	0.417824	response_to_organic_substance	Cd80,Duox1,Hspa1a,Ildr2,Irgm1,P2rx7,Pax6,Rhox13,Wnt5a
GO:1901565	3	74	644	23679	0.326754	1459	0.418577	organonitrogen_compound_catabolic_process	Chit1,Ddah1,P2rx7
GO:0030595	1	74	127	23679	0.328725	1460	0.420813	leukocyte_chemotaxis	Vav1
GO:0035264	1	74	127	23679	0.328725	1461	0.420525	multicellular_organism_growth	Apba1
GO:0042177	1	74	127	23679	0.328725	1462	0.420237	negative_regulation_of_protein_catabolic_process	Serpine2
GO:0048640	1	74	127	23679	0.328725	1463	0.41995	negative_regulation_of_developmental_growth	Wnt5a
GO:0060537	1	74	127	23679	0.328725	1464	0.419663	muscle_tissue_development	Pitx2
GO:0010720	3	74	648	23679	0.33019	1465	0.421246	positive_regulation_of_cell_development	Pax6,Serpine2,Wnt5a
GO:0000075	1	74	128	23679	0.330834	1466	0.421779	cell_cycle_checkpoint	Cdkn2b
GO:0000165	1	74	128	23679	0.330834	1467	0.421492	MAPK_cascade	Wnt5a
GO:0001936	1	74	128	23679	0.330834	1468	0.421205	regulation_of_endothelial_cell_proliferation	Wnt5a
GO:0030177	1	74	128	23679	0.330834	1469	0.420918	positive_regulation_of_Wnt_signaling_pathway	Wnt5a
GO:0030217	1	74	128	23679	0.330834	1470	0.420632	T_cell_differentiation	Vav1
GO:0051592	1	74	128	23679	0.330834	1471	0.420346	response_to_calcium_ion	P2rx7
GO:1903038	1	74	128	23679	0.330834	1472	0.42006	negative_regulation_of_leukocyte_cellcell_adhesion	Cd80
GO:0006974	3	74	649	23679	0.331049	1473	0.420048	cellular_response_to_DNA_damage_stimulus	Hspa1a,Mael,Tex15
GO:0051130	5	74	1217	23679	0.331648	1474	0.420522	positive_regulation_of_cellular_component_organization	Irgm1,P2rx7,Piwil2,Serpine2,Wnt5a
GO:0007034	1	74	129	23679	0.332937	1475	0.421871	vacuolar_transport	Hspa1a
GO:0051092	1	74	129	23679	0.332937	1476	0.421585	positive_regulation_of_NFkappaB_transcription_factor_activity	Wnt5a
GO:1901991	1	74	129	23679	0.332937	1477	0.421299	negative_regulation_of_mitotic_cell_cycle_phase_transition	Cdkn2b
GO:1902806	1	74	129	23679	0.332937	1478	0.421014	regulation_of_cell_cycle_G1S_phase_transition	Cdkn2b
GO:0045995	1	74	130	23679	0.335033	1479	0.423378	regulation_of_embryonic_development	Wnt5a
GO:0040007	2	74	383	23679	0.33694	1480	0.425501	growth	Apba1,Wnt5a
GO:0046649	2	74	383	23679	0.33694	1481	0.425213	lymphocyte_activation	P2rx7,Vav1
GO:0050906	1	74	131	23679	0.337122	1482	0.425156	detection_of_stimulus_involved_in_sensory_perception	Serpine2
GO:0050776	4	74	939	23679	0.337728	1483	0.425633	regulation_of_immune_response	Irgm1,P2rx7,Vav1,Wnt5a
GO:0031324	9	74	2410	23679	0.33855	1484	0.426381	negative_regulation_of_cellular_metabolic_process	Boll,Cdkn2b,Mael,P2rx7,Pax6,Pitx2,Rbm46,Serpine2,Wnt5a
GO:0010647	7	74	1815	23679	0.338876	1485	0.426505	positive_regulation_of_cell_communication	Cdkn2b,Grik2,Irgm1,P2rx7,Pax6,Serpine2,Wnt5a
GO:0051253	5	74	1229	23679	0.33914	1486	0.42655	negative_regulation_of_RNA_metabolic_process	Boll,Mael,Pitx2,Rbm46,Wnt5a
GO:0006954	2	74	385	23679	0.339224	1487	0.426368	inflammatory_response	P2rx7,Pla2g7
GO:0050767	4	74	943	23679	0.340587	1488	0.427794	regulation_of_neurogenesis	Cdkn2b,Pax6,Serpine2,Wnt5a
GO:0006836	1	74	133	23679	0.341282	1489	0.428379	neurotransmitter_transport	Apba1
GO:0046928	1	74	133	23679	0.341282	1490	0.428091	regulation_of_neurotransmitter_secretion	Apba1
GO:1903364	1	74	133	23679	0.341282	1491	0.427804	positive_regulation_of_cellular_protein_catabolic_process	Hspa1a
GO:0023056	7	74	1823	23679	0.343013	1492	0.429686	positive_regulation_of_signaling	Cdkn2b,Grik2,Irgm1,P2rx7,Pax6,Serpine2,Wnt5a
GO:0035023	1	74	134	23679	0.343352	1493	0.429822	regulation_of_Rho_protein_signal_transduction	Vav1
GO:0044085	1	74	134	23679	0.343352	1494	0.429535	cellular_component_biogenesis	Serpine2
GO:0045598	1	74	134	23679	0.343352	1495	0.429247	regulation_of_fat_cell_differentiation	Wnt5a
GO:0071805	1	74	134	23679	0.343352	1496	0.42896	potassium_ion_transmembrane_transport	Kcns1
GO:0051094	6	74	1530	23679	0.344309	1497	0.429869	positive_regulation_of_developmental_process	Ddah1,P2rx7,Pax6,Serpine2,Wnt5a,Wnt6
GO:0051668	1	74	135	23679	0.345416	1498	0.430963	localization_within_membrane	Grik2
GO:0017158	1	74	136	23679	0.347473	1499	0.43324	regulation_of_calcium_iondependent_exocytosis	Apba1
GO:0050671	1	74	136	23679	0.347473	1500	0.432951	positive_regulation_of_lymphocyte_proliferation	Cd80
GO:0065004	1	74	136	23679	0.347473	1501	0.432663	proteinDNA_complex_assembly	Taf7l
GO:0051090	2	74	394	23679	0.349471	1502	0.434861	regulation_of_DNAbinding_transcription_factor_activity	4930447C04Rik,Wnt5a
GO:0006401	1	74	137	23679	0.349524	1503	0.434638	RNA_catabolic_process	Stk31
GO:0017038	1	74	137	23679	0.349524	1504	0.434349	protein_import	AU015836
GO:0019827	1	74	137	23679	0.349524	1505	0.43406	stem_cell_population_maintenance	Piwil2
GO:0050729	1	74	137	23679	0.349524	1506	0.433772	positive_regulation_of_inflammatory_response	Wnt5a
GO:0005975	2	74	395	23679	0.350606	1507	0.434826	carbohydrate_metabolic_process	Chit1,Sec1
GO:0032946	1	74	138	23679	0.351569	1508	0.435731	positive_regulation_of_mononuclear_cell_proliferation	Cd80
GO:0048705	1	74	139	23679	0.353607	1509	0.437967	skeletal_system_morphogenesis	P2rx7
GO:0048638	2	74	399	23679	0.355142	1510	0.439576	regulation_of_developmental_growth	Mael,Wnt5a
GO:0006814	1	74	140	23679	0.355639	1511	0.4399	sodium_ion_transport	Scn3b
GO:0098727	1	74	141	23679	0.357665	1512	0.442114	maintenance_of_cell_number	Piwil2
GO:0002824	1	74	142	23679	0.359685	1513	0.444317	positive_regulation_of_adaptive_immune_response_based_on_somatic_recombination_of_immune_receptors_built_from_immunoglobulin_superfamily_domains	P2rx7
GO:0010634	1	74	142	23679	0.359685	1514	0.444023	positive_regulation_of_epithelial_cell_migration	Wnt5a
GO:0090288	1	74	142	23679	0.359685	1515	0.44373	negative_regulation_of_cellular_response_to_growth_factor_stimulus	Wnt5a
GO:0001933	2	74	404	23679	0.360796	1516	0.444807	negative_regulation_of_protein_phosphorylation	P2rx7,Pax6
GO:0045786	2	74	404	23679	0.360796	1517	0.444514	negative_regulation_of_cell_cycle	Cdkn2b,Mov10l1
GO:0046330	1	74	143	23679	0.361698	1518	0.445332	positive_regulation_of_JNK_cascade	Wnt5a
GO:0051188	1	74	144	23679	0.363705	1519	0.447508	cofactor_biosynthetic_process	Duox1
GO:0098693	1	74	144	23679	0.363705	1520	0.447214	regulation_of_synaptic_vesicle_cycle	Apba1
GO:1905952	1	74	144	23679	0.363705	1521	0.44692	regulation_of_lipid_localization	P2rx7
GO:0051336	4	74	976	23679	0.364207	1522	0.447242	regulation_of_hydrolase_activity	Plekhg4,Serpine2,Vav1,Wnt5a
GO:0070665	1	74	145	23679	0.365705	1523	0.448787	positive_regulation_of_leukocyte_proliferation	Cd80
GO:1902531	6	74	1568	23679	0.365808	1524	0.448619	regulation_of_intracellular_signal_transduction	Grik2,Mylk2,P2rx7,Serpine2,Vav1,Wnt5a
GO:0006281	2	74	409	23679	0.366433	1525	0.449091	DNA_repair	Hspa1a,Tex15
GO:1901988	1	74	146	23679	0.3677	1526	0.450348	negative_regulation_of_cell_cycle_phase_transition	Cdkn2b
GO:1903900	1	74	146	23679	0.3677	1527	0.450053	regulation_of_viral_life_cycle	Fkbp6
GO:2000058	1	74	146	23679	0.3677	1528	0.449759	regulation_of_ubiquitindependent_protein_catabolic_process	Hspa1a
GO:0001934	4	74	982	23679	0.368503	1529	0.450446	positive_regulation_of_protein_phosphorylation	Cd80,P2rx7,Tex101,Wnt5a
GO:0009628	4	74	983	23679	0.369219	1530	0.451026	response_to_abiotic_stimulus	Hsf5,Hspa1a,P2rx7,Serpine2
GO:0030856	1	74	147	23679	0.369688	1531	0.451304	regulation_of_epithelial_cell_differentiation	Pax6
GO:0097164	1	74	147	23679	0.369688	1532	0.45101	ammonium_ion_metabolic_process	Pla2g7
GO:0009059	4	74	985	23679	0.370651	1533	0.45189	macromolecule_biosynthetic_process	Nkx2-9,Pax6,Sycp1,Taf7l
GO:1903047	2	74	413	23679	0.370929	1534	0.451934	mitotic_cell_cycle_process	Cdkn2b,Pax6
GO:0002700	1	74	148	23679	0.37167	1535	0.452542	regulation_of_production_of_molecular_mediator_of_immune_response	Wnt5a
GO:0010675	1	74	148	23679	0.37167	1536	0.452247	regulation_of_cellular_carbohydrate_metabolic_process	Ppp1r3d
GO:0030178	1	74	148	23679	0.37167	1537	0.451953	negative_regulation_of_Wnt_signaling_pathway	Wnt5a
GO:0002821	1	74	149	23679	0.373646	1538	0.45406	positive_regulation_of_adaptive_immune_response	P2rx7
GO:0009306	1	74	149	23679	0.373646	1539	0.453765	protein_secretion	Ildr2
GO:0051250	1	74	149	23679	0.373646	1540	0.45347	negative_regulation_of_lymphocyte_activation	Cd80
GO:0006937	1	74	150	23679	0.375616	1541	0.455565	regulation_of_muscle_contraction	Mylk2
GO:0042737	1	74	150	23679	0.375616	1542	0.45527	drug_catabolic_process	Chit1
GO:0002694	3	74	701	23679	0.375621	1543	0.454981	regulation_of_leukocyte_activation	Cd80,Tex101,Wnt5a
GO:0031056	1	74	152	23679	0.379537	1544	0.459427	regulation_of_histone_modification	Piwil2
GO:0051172	8	74	2197	23679	0.380145	1545	0.459865	negative_regulation_of_nitrogen_compound_metabolic_process	Boll,Mael,P2rx7,Pax6,Pitx2,Rbm46,Serpine2,Wnt5a
GO:0051222	2	74	422	23679	0.381	1546	0.460601	positive_regulation_of_protein_transport	P2rx7,Wnt5a
GO:0070887	7	74	1896	23679	0.381046	1547	0.460359	cellular_response_to_chemical_stimulus	Cd80,Cdkn2b,Hspa1a,Irgm1,P2rx7,Pax6,Rhox13
GO:0070588	1	74	153	23679	0.381489	1548	0.460596	calcium_ion_transmembrane_transport	P2rx7
GO:0006886	3	74	709	23679	0.382443	1549	0.46145	intracellular_protein_transport	AU015836,Apba1,Grik2
GO:0032680	1	74	154	23679	0.383434	1550	0.462347	regulation_of_tumor_necrosis_factor_production	Wnt5a
GO:0010594	1	74	155	23679	0.385374	1551	0.464387	regulation_of_endothelial_cell_migration	Wnt5a
GO:0001558	2	74	426	23679	0.385456	1552	0.464186	regulation_of_cell_growth	Serpine2,Wnt5a
GO:0001819	2	74	426	23679	0.385456	1553	0.463887	positive_regulation_of_cytokine_production	P2rx7,Wnt5a
GO:0051302	1	74	156	23679	0.387307	1554	0.465815	regulation_of_cell_division	Pax6
GO:0097193	1	74	156	23679	0.387307	1555	0.465516	intrinsic_apoptotic_signaling_pathway	Mael
GO:1903555	1	74	156	23679	0.387307	1556	0.465216	regulation_of_tumor_necrosis_factor_superfamily_cytokine_production	Wnt5a
GO:0033993	3	74	715	23679	0.387549	1557	0.465208	response_to_lipid	Cd80,P2rx7,Rhox13
GO:0033135	1	74	157	23679	0.389235	1558	0.466932	regulation_of_peptidylserine_phosphorylation	Wnt5a
GO:0071310	6	74	1610	23679	0.389675	1559	0.46716	cellular_response_to_organic_substance	Cd80,Hspa1a,Irgm1,P2rx7,Pax6,Rhox13
GO:0043122	1	74	158	23679	0.391156	1560	0.468635	regulation_of_IkappaB_kinaseNFkappaB_signaling	Wnt5a
GO:1903169	1	74	158	23679	0.391156	1561	0.468335	regulation_of_calcium_ion_transmembrane_transport	Tex101
GO:1904064	1	74	158	23679	0.391156	1562	0.468035	positive_regulation_of_cation_transmembrane_transport	Tex101
GO:0001501	1	74	159	23679	0.393072	1563	0.470027	skeletal_system_development	Wnt5a
GO:0006813	1	74	159	23679	0.393072	1564	0.469726	potassium_ion_transport	Kcns1
GO:0045860	2	74	434	23679	0.394326	1565	0.470924	positive_regulation_of_protein_kinase_activity	P2rx7,Wnt5a
GO:0006643	1	74	160	23679	0.394981	1566	0.471405	membrane_lipid_metabolic_process	P2rx7
GO:0051241	5	74	1320	23679	0.396282	1567	0.472655	negative_regulation_of_multicellular_organismal_process	Cdkn2b,P2rx7,Pax6,Serpine2,Wnt5a
GO:0016485	1	74	161	23679	0.396885	1568	0.473073	protein_processing	P2rx7
GO:0023014	1	74	161	23679	0.396885	1569	0.472771	signal_transduction_by_protein_phosphorylation	Wnt5a
GO:2001257	1	74	161	23679	0.396885	1570	0.47247	regulation_of_cation_channel_activity	Kcns1
GO:0045934	5	74	1322	23679	0.397539	1571	0.472947	negative_regulation_of_nucleobasecontaining_compound_metabolic_process	Boll,Mael,Pitx2,Rbm46,Wnt5a
GO:0001568	1	74	162	23679	0.398783	1572	0.474126	blood_vessel_development	Pax6
GO:0046887	1	74	162	23679	0.398783	1573	0.473824	positive_regulation_of_hormone_secretion	Pax6
GO:0009056	6	74	1627	23679	0.399348	1574	0.474194	catabolic_process	Chit1,Ddah1,Irgm1,P2rx7,Pla2g7,Stk31
GO:0042327	4	74	1026	23679	0.399954	1575	0.474612	positive_regulation_of_phosphorylation	Cd80,P2rx7,Tex101,Wnt5a
GO:1904951	2	74	441	23679	0.402042	1576	0.476787	positive_regulation_of_establishment_of_protein_localization	P2rx7,Wnt5a
GO:0042221	10	74	2857	23679	0.402322	1577	0.476817	response_to_chemical	Cd80,Cdkn2b,Duox1,Hspa1a,Ildr2,Irgm1,P2rx7,Pax6,Rhox13,Wnt5a
GO:0007163	1	74	164	23679	0.40256	1578	0.476796	establishment_or_maintenance_of_cell_polarity	Wnt5a
GO:0007420	1	74	165	23679	0.40444	1579	0.47872	brain_development	Pax6
GO:0040008	3	74	735	23679	0.404502	1580	0.47849	regulation_of_growth	Mael,Serpine2,Wnt5a
GO:0002790	1	74	167	23679	0.408183	1581	0.482539	peptide_secretion	Ildr2
GO:0006887	1	74	168	23679	0.410046	1582	0.484435	exocytosis	P2rx7
GO:0007612	1	74	168	23679	0.410046	1583	0.484129	learning	Cntnap2
GO:0043271	1	74	168	23679	0.410046	1584	0.483823	negative_regulation_of_ion_transport	Serpine2
GO:0048568	1	74	168	23679	0.410046	1585	0.483518	embryonic_organ_development	Pitx2
GO:0032386	2	74	450	23679	0.411896	1586	0.485393	regulation_of_intracellular_transport	Apba1,Mylk2
GO:0015931	1	74	169	23679	0.411903	1587	0.485096	nucleobasecontaining_compound_transport	P2rx7
GO:0042129	1	74	169	23679	0.411903	1588	0.48479	regulation_of_T_cell_proliferation	Cd80
GO:0032101	3	74	744	23679	0.412091	1589	0.484706	regulation_of_response_to_external_stimulus	Pla2g7,Serpine2,Wnt5a
GO:0043085	4	74	1045	23679	0.413474	1590	0.486027	positive_regulation_of_catalytic_activity	P2rx7,Plekhg4,Vav1,Wnt5a
GO:0032874	1	74	170	23679	0.413754	1591	0.48605	positive_regulation_of_stressactivated_MAPK_cascade	Wnt5a
GO:0043409	1	74	170	23679	0.413754	1592	0.485745	negative_regulation_of_MAPK_cascade	P2rx7
GO:0070304	1	74	171	23679	0.415599	1593	0.487605	positive_regulation_of_stressactivated_protein_kinase_signaling_cascade	Wnt5a
GO:0090087	3	74	749	23679	0.416296	1594	0.488116	regulation_of_peptide_transport	P2rx7,Pax6,Wnt5a
GO:1901575	5	74	1352	23679	0.416369	1595	0.487896	organic_substance_catabolic_process	Chit1,Ddah1,P2rx7,Pla2g7,Stk31
GO:1901700	5	74	1352	23679	0.416369	1596	0.48759	response_to_oxygencontaining_compound	Cd80,Duox1,Ildr2,P2rx7,Rhox13
GO:0009058	7	74	1964	23679	0.416707	1597	0.48768	biosynthetic_process	Ddah1,Duox1,Nkx2-9,P2rx7,Pax6,Sycp1,Taf7l
GO:0008016	1	74	172	23679	0.417439	1598	0.488231	regulation_of_heart_contraction	Scn3b
GO:1901605	1	74	172	23679	0.417439	1599	0.487926	alphaamino_acid_metabolic_process	Ddah1
GO:0043902	1	74	173	23679	0.419273	1600	0.489763	positive_regulation_of_multiorganism_process	Fkbp6
GO:0006820	2	74	457	23679	0.419506	1601	0.489729	anion_transport	Apba1,P2rx7
GO:0051960	4	74	1054	23679	0.41986	1602	0.489837	regulation_of_nervous_system_development	Cdkn2b,Pax6,Serpine2,Wnt5a
GO:0010977	1	74	174	23679	0.421101	1603	0.490978	negative_regulation_of_neuron_projection_development	Wnt5a
GO:0051262	1	74	174	23679	0.421101	1604	0.490672	protein_tetramerization	Sycp1
GO:0061136	1	74	175	23679	0.422923	1605	0.492488	regulation_of_proteasomal_protein_catabolic_process	Hspa1a
GO:0030258	1	74	176	23679	0.42474	1606	0.494296	lipid_modification	Pla2g7
GO:0071824	1	74	176	23679	0.42474	1607	0.493988	proteinDNA_complex_subunit_organization	Taf7l
GO:0002695	1	74	177	23679	0.426551	1608	0.495786	negative_regulation_of_leukocyte_activation	Cd80
GO:0010951	1	74	177	23679	0.426551	1609	0.495478	negative_regulation_of_endopeptidase_activity	Serpine2
GO:0043524	1	74	177	23679	0.426551	1610	0.49517	negative_regulation_of_neuron_apoptotic_process	Grik2
GO:0007568	1	74	179	23679	0.430157	1611	0.499046	aging	Cdkn2b
GO:0008217	1	74	179	23679	0.430157	1612	0.498737	regulation_of_blood_pressure	Ddah1
GO:0045321	2	74	469	23679	0.432439	1613	0.501072	leukocyte_activation	P2rx7,Vav1
GO:0045664	3	74	769	23679	0.433019	1614	0.501433	regulation_of_neuron_differentiation	Pax6,Serpine2,Wnt5a
GO:0050792	1	74	181	23679	0.43374	1615	0.501957	regulation_of_viral_process	Fkbp6
GO:2001252	1	74	182	23679	0.435523	1616	0.503708	positive_regulation_of_chromosome_organization	Piwil2
GO:0033674	2	74	472	23679	0.435649	1617	0.503542	positive_regulation_of_kinase_activity	P2rx7,Wnt5a
GO:0050708	2	74	473	23679	0.436717	1618	0.504465	regulation_of_protein_secretion	P2rx7,Wnt5a
GO:0060284	4	74	1078	23679	0.436814	1619	0.504265	regulation_of_cell_development	Cdkn2b,Pax6,Serpine2,Wnt5a
GO:0031669	1	74	183	23679	0.437301	1620	0.504516	cellular_response_to_nutrient_levels	Cdkn2b
GO:0072659	1	74	183	23679	0.437301	1621	0.504205	protein_localization_to_plasma_membrane	Scn3b
GO:0120032	1	74	183	23679	0.437301	1622	0.503894	regulation_of_plasma_membrane_bounded_cell_projection_assembly	P2rx7
GO:0009057	3	74	775	23679	0.438005	1623	0.504394	macromolecule_catabolic_process	Chit1,P2rx7,Stk31
GO:0050870	1	74	185	23679	0.44084	1624	0.507346	positive_regulation_of_T_cell_activation	Cd80
GO:0060491	1	74	185	23679	0.44084	1625	0.507034	regulation_of_cell_projection_assembly	P2rx7
GO:1903305	1	74	185	23679	0.44084	1626	0.506722	regulation_of_regulated_secretory_pathway	Apba1
GO:0009605	6	74	1705	23679	0.44362	1627	0.509604	response_to_external_stimulus	Cd80,Cdkn2b,Irgm1,P2rx7,Serpine2,Wnt5a
GO:0050900	1	74	187	23679	0.444357	1628	0.510137	leukocyte_migration	Vav1
GO:0071396	2	74	483	23679	0.447337	1629	0.513243	cellular_response_to_lipid	Cd80,Rhox13
GO:0006914	1	74	189	23679	0.447852	1630	0.513519	autophagy	Irgm1
GO:0030534	1	74	189	23679	0.447852	1631	0.513204	adult_behavior	Cntnap2
GO:0061919	1	74	189	23679	0.447852	1632	0.512889	process_utilizing_autophagic_mechanism	Irgm1
GO:0010562	4	74	1095	23679	0.448748	1633	0.513601	positive_regulation_of_phosphorus_metabolic_process	Cd80,P2rx7,Tex101,Wnt5a
GO:0045937	4	74	1095	23679	0.448748	1634	0.513286	positive_regulation_of_phosphate_metabolic_process	Cd80,P2rx7,Tex101,Wnt5a
GO:0045596	3	74	790	23679	0.4504	1635	0.514861	negative_regulation_of_cell_differentiation	Cdkn2b,Pax6,Wnt5a
GO:0002822	1	74	191	23679	0.451326	1636	0.515604	regulation_of_adaptive_immune_response_based_on_somatic_recombination_of_immune_receptors_built_from_immunoglobulin_superfamily_domains	P2rx7
GO:0042593	1	74	191	23679	0.451326	1637	0.515289	glucose_homeostasis	Pax6
GO:0070925	2	74	487	23679	0.451555	1638	0.515236	organelle_assembly	Irgm1,P2rx7
GO:0033500	1	74	192	23679	0.453054	1639	0.516631	carbohydrate_homeostasis	Pax6
GO:0003018	1	74	194	23679	0.456495	1640	0.520237	vascular_process_in_circulatory_system	Ddah1
GO:0016054	1	74	194	23679	0.456495	1641	0.51992	organic_acid_catabolic_process	Ddah1
GO:0046395	1	74	194	23679	0.456495	1642	0.519604	carboxylic_acid_catabolic_process	Ddah1
GO:1902275	1	74	195	23679	0.458208	1643	0.521236	regulation_of_chromatin_organization	Piwil2
GO:0070507	1	74	196	23679	0.459915	1644	0.52286	regulation_of_microtubule_cytoskeleton_organization	Hspa1a
GO:0046777	1	74	197	23679	0.461617	1645	0.524475	protein_autophosphorylation	Mylk2
GO:0050679	1	74	197	23679	0.461617	1646	0.524157	positive_regulation_of_epithelial_cell_proliferation	Wnt5a
GO:2000377	1	74	197	23679	0.461617	1647	0.523839	regulation_of_reactive_oxygen_species_metabolic_process	Ddah1
GO:0060291	1	74	198	23679	0.463314	1648	0.525445	longterm_synaptic_potentiation	Serpine2
GO:0050896	18	74	5525	23679	0.464689	1649	0.526685	response_to_stimulus	Cd80,Cdkn2b,Duox1,Gpx6,Grik2,Hsf5,Hspa1a,Ildr2,Irgm1,Mael,P2rx7,Pax6,Pla2g7,Rhox13,Serpine2,Tex15,Vav1,Wnt5a
GO:1903039	1	74	200	23679	0.466691	1650	0.528634	positive_regulation_of_leukocyte_cellcell_adhesion	Cd80
GO:1902532	2	74	503	23679	0.468246	1651	0.530074	negative_regulation_of_intracellular_signal_transduction	P2rx7,Serpine2
GO:1902115	1	74	201	23679	0.468372	1652	0.529895	regulation_of_organelle_assembly	Hspa1a
GO:0060326	1	74	202	23679	0.470048	1653	0.53147	cell_chemotaxis	Vav1
GO:0040029	1	74	203	23679	0.471718	1654	0.533036	regulation_of_gene_expression_epigenetic	Mov10l1
GO:0031345	1	74	204	23679	0.473383	1655	0.534594	negative_regulation_of_cell_projection_organization	Wnt5a
GO:0050770	1	74	204	23679	0.473383	1656	0.534271	regulation_of_axonogenesis	Wnt5a
GO:0006650	1	74	205	23679	0.475043	1657	0.535821	glycerophospholipid_metabolic_process	Pla2g7
GO:1903050	1	74	205	23679	0.475043	1658	0.535498	regulation_of_proteolysis_involved_in_cellular_protein_catabolic_process	Hspa1a
GO:2001020	1	74	205	23679	0.475043	1659	0.535175	regulation_of_response_to_DNA_damage_stimulus	Tex15
GO:0002819	1	74	207	23679	0.478348	1660	0.538574	regulation_of_adaptive_immune_response	P2rx7
GO:0043410	2	74	517	23679	0.482608	1661	0.543043	positive_regulation_of_MAPK_cascade	P2rx7,Wnt5a
GO:0010948	1	74	214	23679	0.489753	1662	0.550751	negative_regulation_of_cell_cycle_process	Cdkn2b
GO:0043207	4	74	1155	23679	0.490228	1663	0.550954	response_to_external_biotic_stimulus	Cd80,Irgm1,P2rx7,Wnt5a
GO:0022618	1	74	215	23679	0.491363	1664	0.551898	ribonucleoprotein_complex_assembly	Tex16
GO:0030100	1	74	215	23679	0.491363	1665	0.551566	regulation_of_endocytosis	Wnt5a
GO:0043903	1	74	217	23679	0.494566	1666	0.554828	regulation_of_symbiosis_encompassing_mutualism_through_parasitism	Fkbp6
GO:0001775	2	74	529	23679	0.494731	1667	0.55468	cell_activation	P2rx7,Vav1
GO:0060828	1	74	219	23679	0.497749	1668	0.55773	regulation_of_canonical_Wnt_signaling_pathway	Wnt5a
GO:0015031	4	74	1169	23679	0.499738	1669	0.559623	protein_transport	AU015836,Apba1,Grik2,Ildr2
GO:0006816	1	74	221	23679	0.500913	1670	0.560603	calcium_ion_transport	P2rx7
GO:0045930	1	74	222	23679	0.502487	1671	0.562028	negative_regulation_of_mitotic_cell_cycle	Cdkn2b
GO:0051606	1	74	222	23679	0.502487	1672	0.561692	detection_of_stimulus	Serpine2
GO:0055114	3	74	855	23679	0.502788	1673	0.561692	oxidationreduction_process	Duox1,Gpx6,Pla2g7
GO:0003013	1	74	223	23679	0.504057	1674	0.562773	circulatory_system_process	Ddah1
GO:0010632	1	74	223	23679	0.504057	1675	0.562437	regulation_of_epithelial_cell_migration	Wnt5a
GO:0034655	1	74	223	23679	0.504057	1676	0.562102	nucleobasecontaining_compound_catabolic_process	Stk31
GO:0071705	5	74	1495	23679	0.50447	1677	0.562227	nitrogen_compound_transport	AU015836,Apba1,Grik2,Ildr2,P2rx7
GO:0009607	4	74	1178	23679	0.505814	1678	0.563389	response_to_biotic_stimulus	Cd80,Irgm1,P2rx7,Wnt5a
GO:0046578	1	74	225	23679	0.507181	1679	0.564575	regulation_of_Ras_protein_signal_transduction	Vav1
GO:0050670	1	74	225	23679	0.507181	1680	0.564239	regulation_of_lymphocyte_proliferation	Cd80
GO:0090276	1	74	226	23679	0.508736	1681	0.565632	regulation_of_peptide_hormone_secretion	Pax6
GO:0051347	2	74	544	23679	0.509637	1682	0.566297	positive_regulation_of_transferase_activity	P2rx7,Wnt5a
GO:0032944	1	74	227	23679	0.510286	1683	0.566681	regulation_of_mononuclear_cell_proliferation	Cd80
GO:0071826	1	74	228	23679	0.511831	1684	0.568059	ribonucleoprotein_complex_subunit_organization	Tex16
GO:0010817	2	74	549	23679	0.514543	1685	0.57073	regulation_of_hormone_levels	Ildr2,Pax6
GO:0032886	1	74	230	23679	0.514907	1686	0.570795	regulation_of_microtubulebased_process	Hspa1a
GO:0090257	1	74	231	23679	0.516438	1687	0.572153	regulation_of_muscle_system_process	Mylk2
GO:1990778	1	74	231	23679	0.516438	1688	0.571814	protein_localization_to_cell_periphery	Scn3b
GO:0015833	4	74	1196	23679	0.517872	1689	0.573063	peptide_transport	AU015836,Apba1,Grik2,Ildr2
GO:1903522	1	74	233	23679	0.519485	1690	0.574507	regulation_of_blood_circulation	Scn3b
GO:2000026	7	74	2165	23679	0.520684	1691	0.575493	regulation_of_multicellular_organismal_development	Cdkn2b,Ddah1,P2rx7,Pax6,Serpine2,Wnt5a,Wnt6
GO:0015849	1	74	235	23679	0.522514	1692	0.577174	organic_acid_transport	Apba1
GO:0046942	1	74	235	23679	0.522514	1693	0.576833	carboxylic_acid_transport	Apba1
GO:1903362	1	74	236	23679	0.524021	1694	0.578155	regulation_of_cellular_protein_catabolic_process	Hspa1a
GO:0031400	2	74	560	23679	0.525225	1695	0.579142	negative_regulation_of_protein_modification_process	P2rx7,Pax6
GO:0030098	1	74	238	23679	0.527021	1696	0.58078	lymphocyte_differentiation	Vav1
GO:0070663	1	74	238	23679	0.527021	1697	0.580437	regulation_of_leukocyte_proliferation	Cd80
GO:0060627	2	74	563	23679	0.528111	1698	0.581295	regulation_of_vesiclemediated_transport	Apba1,Wnt5a
GO:0034645	3	74	888	23679	0.528435	1699	0.58131	cellular_macromolecule_biosynthetic_process	Nkx2-9,Pax6,Sycp1
GO:0006520	1	74	240	23679	0.530003	1700	0.582692	cellular_amino_acid_metabolic_process	Ddah1
GO:0043393	1	74	240	23679	0.530003	1701	0.582349	regulation_of_protein_binding	Wnt5a
GO:0042886	4	74	1215	23679	0.530458	1702	0.582506	amide_transport	AU015836,Apba1,Grik2,Ildr2
GO:0007626	1	74	241	23679	0.531487	1703	0.583294	locomotory_behavior	Apba1
GO:0010506	1	74	241	23679	0.531487	1704	0.582951	regulation_of_autophagy	Irgm1
GO:1901215	1	74	241	23679	0.531487	1705	0.58261	negative_regulation_of_neuron_death	Grik2
GO:0010466	1	74	242	23679	0.532966	1706	0.583888	negative_regulation_of_peptidase_activity	Serpine2
GO:0017157	1	74	243	23679	0.534441	1707	0.585161	regulation_of_exocytosis	Apba1
GO:0051091	1	74	245	23679	0.537376	1708	0.58803	positive_regulation_of_DNAbinding_transcription_factor_activity	Wnt5a
GO:0044057	2	74	579	23679	0.543308	1709	0.594174	regulation_of_system_process	Mylk2,Scn3b
GO:0071222	1	74	250	23679	0.544635	1710	0.595276	cellular_response_to_lipopolysaccharide	Cd80
GO:0006869	1	74	253	23679	0.548936	1711	0.599627	lipid_transport	P2rx7
GO:0044087	3	74	919	23679	0.551872	1712	0.602482	regulation_of_cellular_component_biogenesis	Hspa1a,P2rx7,Wnt5a
GO:0051056	1	74	256	23679	0.553198	1713	0.603577	regulation_of_small_GTPase_mediated_signal_transduction	Vav1
GO:0051239	10	74	3206	23679	0.554009	1714	0.604109	regulation_of_multicellular_organismal_process	Cdkn2b,Ddah1,Mael,Mylk2,P2rx7,Pax6,Scn3b,Serpine2,Wnt5a,Wnt6
GO:0051704	4	74	1252	23679	0.554517	1715	0.60431	multiorganism_process	Cntnap2,Irgm1,P2rx7,Tex19.1
GO:0045184	4	74	1253	23679	0.555159	1716	0.604657	establishment_of_protein_localization	AU015836,Apba1,Grik2,Ildr2
GO:0007507	1	74	258	23679	0.556017	1717	0.605239	heart_development	Pitx2
GO:0019221	1	74	258	23679	0.556017	1718	0.604887	cytokinemediated_signaling_pathway	Duox1
GO:0048583	12	74	3862	23679	0.557458	1719	0.606102	regulation_of_response_to_stimulus	Cdkn2b,Ddah1,Duox1,Grik2,Irgm1,Mylk2,P2rx7,Pla2g7,Serpine2,Tex15,Vav1,Wnt5a
GO:0016042	1	74	261	23679	0.560212	1720	0.608742	lipid_catabolic_process	Pla2g7
GO:0044270	1	74	261	23679	0.560212	1721	0.608388	cellular_nitrogen_compound_catabolic_process	Stk31
GO:0010038	1	74	262	23679	0.561601	1722	0.609543	response_to_metal_ion	P2rx7
GO:0043523	1	74	263	23679	0.562987	1723	0.610692	regulation_of_neuron_apoptotic_process	Grik2
GO:0007264	1	74	265	23679	0.565745	1724	0.613328	small_GTPase_mediated_signal_transduction	Vav1
GO:0043062	1	74	265	23679	0.565745	1725	0.612972	extracellular_structure_organization	Pla2g7
GO:0050807	1	74	265	23679	0.565745	1726	0.612617	regulation_of_synapse_organization	Wnt5a
GO:0010648	4	74	1270	23679	0.565994	1727	0.612532	negative_regulation_of_cell_communication	Grik2,P2rx7,Serpine2,Wnt5a
GO:0006464	7	74	2261	23679	0.568246	1728	0.614613	cellular_protein_modification_process	Ddah1,Dpy19l2,Mylk2,P2rx7,Sec1,Stk31,Wnt5a
GO:0036211	7	74	2261	23679	0.568246	1729	0.614258	protein_modification_process	Ddah1,Dpy19l2,Mylk2,P2rx7,Sec1,Stk31,Wnt5a
GO:0046700	1	74	267	23679	0.568485	1730	0.614161	heterocycle_catabolic_process	Stk31
GO:0023057	4	74	1275	23679	0.569154	1731	0.614528	negative_regulation_of_signaling	Grik2,P2rx7,Serpine2,Wnt5a
GO:0071229	1	74	268	23679	0.569849	1732	0.614924	cellular_response_to_acid_chemical	Rhox13
GO:0048584	7	74	2268	23679	0.571637	1733	0.616497	positive_regulation_of_response_to_stimulus	Cdkn2b,Duox1,Irgm1,P2rx7,Pla2g7,Vav1,Wnt5a
GO:0072594	1	74	273	23679	0.576605	1734	0.621496	establishment_of_protein_localization_to_organelle	AU015836
GO:0046486	1	74	278	23679	0.583257	1735	0.628304	glycerolipid_metabolic_process	Pla2g7
GO:0019439	1	74	281	23679	0.587198	1736	0.632185	aromatic_compound_catabolic_process	Stk31
GO:0006796	5	74	1640	23679	0.588418	1737	0.633134	phosphatecontaining_compound_metabolic_process	Mylk2,P2rx7,Pla2g7,Stk31,Wnt5a
GO:1903037	1	74	282	23679	0.588503	1738	0.632861	regulation_of_leukocyte_cellcell_adhesion	Cd80
GO:0010646	10	74	3294	23679	0.590417	1739	0.634554	regulation_of_cell_communication	Apba1,Cdkn2b,Grik2,Irgm1,Mylk2,P2rx7,Pax6,Serpine2,Vav1,Wnt5a
GO:0007005	1	74	284	23679	0.591102	1740	0.634925	mitochondrion_organization	P2rx7
GO:0030111	1	74	285	23679	0.592396	1741	0.63595	regulation_of_Wnt_signaling_pathway	Wnt5a
GO:0071345	2	74	636	23679	0.5947	1742	0.638056	cellular_response_to_cytokine_stimulus	Irgm1,Pax6
GO:0032535	1	74	287	23679	0.59497	1743	0.63798	regulation_of_cellular_component_size	P2rx7
GO:0044282	1	74	287	23679	0.59497	1744	0.637614	small_molecule_catabolic_process	Ddah1
GO:0023051	10	74	3309	23679	0.596501	1745	0.638888	regulation_of_signaling	Apba1,Cdkn2b,Grik2,Irgm1,Mylk2,P2rx7,Pax6,Serpine2,Vav1,Wnt5a
GO:0006644	1	74	290	23679	0.598802	1746	0.640986	phospholipid_metabolic_process	Pla2g7
GO:0016192	3	74	985	23679	0.599475	1747	0.641339	vesiclemediated_transport	Mylk2,P2rx7,Vav1
GO:0014070	2	74	643	23679	0.600712	1748	0.642294	response_to_organic_cyclic_compound	Duox1,P2rx7
GO:0006793	5	74	1664	23679	0.601595	1749	0.642871	phosphorus_metabolic_process	Mylk2,P2rx7,Pla2g7,Stk31,Wnt5a
GO:0050878	1	74	294	23679	0.603856	1750	0.644918	regulation_of_body_fluid_levels	Serpine2
GO:0032269	3	74	992	23679	0.604332	1751	0.645058	negative_regulation_of_cellular_protein_metabolic_process	P2rx7,Pax6,Serpine2
GO:0046883	1	74	299	23679	0.610085	1752	0.650827	regulation_of_hormone_secretion	Pax6
GO:0050863	1	74	300	23679	0.611319	1753	0.651771	regulation_of_T_cell_activation	Cd80
GO:0062012	1	74	301	23679	0.612549	1754	0.65271	regulation_of_small_molecule_metabolic_process	Ppp1r3d
GO:0120031	1	74	302	23679	0.613776	1755	0.653645	plasma_membrane_bounded_cell_projection_assembly	P2rx7
GO:0001817	2	74	660	23679	0.615037	1756	0.654615	regulation_of_cytokine_production	P2rx7,Wnt5a
GO:0050793	8	74	2704	23679	0.619829	1757	0.65934	regulation_of_developmental_process	Cdkn2b,Ddah1,Mael,P2rx7,Pax6,Serpine2,Wnt5a,Wnt6
GO:1901361	1	74	311	23679	0.624642	1758	0.664082	organic_cyclic_compound_catabolic_process	Stk31
GO:1990823	1	74	312	23679	0.625831	1759	0.664968	response_to_leukemia_inhibitory_factor	Pax6
GO:1990830	1	74	312	23679	0.625831	1760	0.66459	cellular_response_to_leukemia_inhibitory_factor	Pax6
GO:0051271	1	74	313	23679	0.627016	1761	0.66547	negative_regulation_of_cellular_component_movement	Wnt5a
GO:0006979	1	74	314	23679	0.628197	1762	0.666345	response_to_oxidative_stress	Gpx6
GO:0044248	4	74	1373	23679	0.628515	1763	0.666304	cellular_catabolic_process	Chit1,Ddah1,Irgm1,Stk31
GO:0030031	1	74	315	23679	0.629375	1764	0.666838	cell_projection_assembly	P2rx7
GO:0045862	1	74	317	23679	0.631719	1765	0.668942	positive_regulation_of_proteolysis	Hspa1a
GO:0009966	8	74	2735	23679	0.633096	1766	0.670021	regulation_of_signal_transduction	Cdkn2b,Grik2,Irgm1,Mylk2,P2rx7,Serpine2,Vav1,Wnt5a
GO:0002521	1	74	320	23679	0.635208	1767	0.671875	leukocyte_differentiation	Vav1
GO:0009617	2	74	687	23679	0.636993	1768	0.673382	response_to_bacterium	Irgm1,P2rx7
GO:0012501	2	74	694	23679	0.642526	1769	0.678847	programmed_cell_death	Grik2,P2rx7
GO:0034622	2	74	694	23679	0.642526	1770	0.678464	cellular_proteincontaining_complex_assembly	Taf7l,Tex16
GO:0030162	2	74	695	23679	0.643311	1771	0.678909	regulation_of_proteolysis	Hspa1a,Serpine2
GO:0018193	2	74	697	23679	0.644877	1772	0.680178	peptidylamino_acid_modification	Dpy19l2,Mylk2
GO:0040013	1	74	329	23679	0.645479	1773	0.680429	negative_regulation_of_locomotion	Wnt5a
GO:0050727	1	74	330	23679	0.646603	1774	0.681229	regulation_of_inflammatory_response	Wnt5a
GO:0052548	1	74	330	23679	0.646603	1775	0.680846	regulation_of_endopeptidase_activity	Serpine2
GO:0061024	2	74	701	23679	0.647993	1776	0.681925	membrane_organization	Cntnap2,P2rx7
GO:0051093	3	74	1058	23679	0.648243	1777	0.681804	negative_regulation_of_developmental_process	Cdkn2b,Pax6,Wnt5a
GO:0051248	3	74	1058	23679	0.648243	1778	0.681421	negative_regulation_of_protein_metabolic_process	P2rx7,Pax6,Serpine2
GO:0051223	2	74	708	23679	0.653396	1779	0.686451	regulation_of_protein_transport	P2rx7,Wnt5a
GO:0022603	3	74	1067	23679	0.653963	1780	0.686661	regulation_of_anatomical_structure_morphogenesis	Ddah1,Wnt5a,Wnt6
GO:0010769	1	74	338	23679	0.655466	1781	0.687853	regulation_of_cell_morphogenesis_involved_in_differentiation	Wnt5a
GO:0045861	1	74	340	23679	0.657647	1782	0.689754	negative_regulation_of_proteolysis	Serpine2
GO:0045597	3	74	1091	23679	0.668898	1783	0.701161	positive_regulation_of_cell_differentiation	Pax6,Serpine2,Wnt5a
GO:0001101	1	74	352	23679	0.670451	1784	0.702395	response_to_acid_chemical	Rhox13
GO:0033044	1	74	352	23679	0.670451	1785	0.702002	regulation_of_chromosome_organization	Piwil2
GO:0008219	2	74	732	23679	0.671428	1786	0.702631	cell_death	Grik2,P2rx7
GO:0071702	5	74	1804	23679	0.673668	1787	0.704581	organic_substance_transport	AU015836,Apba1,Grik2,Ildr2,P2rx7
GO:0070201	2	74	739	23679	0.676545	1788	0.707194	regulation_of_establishment_of_protein_localization	P2rx7,Wnt5a
GO:0051052	1	74	362	23679	0.680759	1789	0.711201	regulation_of_DNA_metabolic_process	Tex15
GO:0010243	2	74	748	23679	0.68303	1790	0.713175	response_to_organonitrogen_compound	Duox1,P2rx7
GO:0051186	1	74	365	23679	0.683789	1791	0.713569	cofactor_metabolic_process	Duox1
GO:0009967	4	74	1481	23679	0.68779	1792	0.717343	positive_regulation_of_signal_transduction	Cdkn2b,Irgm1,P2rx7,Wnt5a
GO:0034097	2	74	756	23679	0.688707	1793	0.717899	response_to_cytokine	Irgm1,Pax6
GO:0000226	1	74	374	23679	0.69271	1794	0.721669	microtubule_cytoskeleton_organization	Pax6
GO:0045892	3	74	1136	23679	0.695653	1795	0.724332	negative_regulation_of_transcription_DNAtemplated	Mael,Pitx2,Wnt5a
GO:1903507	3	74	1140	23679	0.697953	1796	0.726322	negative_regulation_of_nucleic_acidtemplated_transcription	Mael,Pitx2,Wnt5a
GO:1902679	3	74	1141	23679	0.698525	1797	0.726513	negative_regulation_of_RNA_biosynthetic_process	Mael,Pitx2,Wnt5a
GO:0098609	1	74	381	23679	0.699476	1798	0.727097	cellcell_adhesion	Tcam1
GO:0071407	1	74	382	23679	0.700431	1799	0.727685	cellular_response_to_organic_cyclic_compound	P2rx7
GO:0007155	2	74	775	23679	0.701862	1800	0.728767	cell_adhesion	Cntnap2,Tcam1
GO:0009968	3	74	1149	23679	0.703079	1801	0.729625	negative_regulation_of_signal_transduction	P2rx7,Serpine2,Wnt5a
GO:0030163	1	74	389	23679	0.707029	1802	0.733317	protein_catabolic_process	P2rx7
GO:0022610	2	74	785	23679	0.708602	1803	0.734541	biological_adhesion	Cntnap2,Tcam1
GO:0032970	1	74	391	23679	0.708888	1804	0.73443	regulation_of_actin_filamentbased_process	Mylk2
GO:0051346	1	74	399	23679	0.716207	1805	0.741602	negative_regulation_of_hydrolase_activity	Serpine2
GO:0048585	4	74	1541	23679	0.717792	1806	0.742831	negative_regulation_of_response_to_stimulus	Ddah1,P2rx7,Serpine2,Wnt5a
GO:1901576	5	74	1900	23679	0.71801	1807	0.742646	organic_substance_biosynthetic_process	Nkx2-9,P2rx7,Pax6,Sycp1,Taf7l
GO:0043900	1	74	403	23679	0.719799	1808	0.744084	regulation_of_multiorganism_process	Fkbp6
GO:0044255	2	74	803	23679	0.720419	1809	0.744313	cellular_lipid_metabolic_process	P2rx7,Pla2g7
GO:0052547	1	74	405	23679	0.721578	1810	0.745099	regulation_of_peptidase_activity	Serpine2
GO:0007399	1	74	409	23679	0.725102	1811	0.748324	nervous_system_development	Serpine2
GO:0044267	7	74	2632	23679	0.728898	1812	0.751827	cellular_protein_metabolic_process	Ddah1,Dpy19l2,Mylk2,P2rx7,Sec1,Stk31,Wnt5a
GO:0008610	1	74	416	23679	0.731164	1813	0.753748	lipid_biosynthetic_process	P2rx7
GO:1901698	2	74	822	23679	0.732461	1814	0.754669	response_to_nitrogen_compound	Duox1,P2rx7
GO:0006955	3	74	1203	23679	0.732485	1815	0.754278	immune_response	Cd80,Irgm1,Vav1
GO:0043604	1	74	431	23679	0.743714	1816	0.765419	amide_biosynthetic_process	P2rx7
GO:0000122	2	74	844	23679	0.74586	1817	0.767205	negative_regulation_of_transcription_by_RNA_polymerase_II	Mael,Pitx2
GO:0010035	1	74	443	23679	0.753336	1818	0.774469	response_to_inorganic_substance	P2rx7
GO:0051251	1	74	447	23679	0.756463	1819	0.777256	positive_regulation_of_lymphocyte_activation	Cd80
GO:0090066	1	74	448	23679	0.757239	1820	0.777626	regulation_of_anatomical_structure_size	P2rx7
GO:0042742	1	74	457	23679	0.764112	1821	0.784253	defense_response_to_bacterium	P2rx7
GO:0019538	9	74	3449	23679	0.768754	1822	0.788585	protein_metabolic_process	AU015836,Ddah1,Dpy19l2,Mylk2,P2rx7,Pax6,Sec1,Stk31,Wnt5a
GO:0002683	1	74	466	23679	0.770792	1823	0.790241	negative_regulation_of_immune_system_process	Cd80
GO:1902533	2	74	915	23679	0.785301	1824	0.804675	positive_regulation_of_intracellular_signal_transduction	P2rx7,Wnt5a
GO:1901699	1	74	488	23679	0.786347	1825	0.805306	cellular_response_to_nitrogen_compound	P2rx7
GO:2000113	3	74	1337	23679	0.795735	1826	0.814474	negative_regulation_of_cellular_macromolecule_biosynthetic_process	Mael,Pitx2,Wnt5a
GO:0051707	2	74	940	23679	0.797876	1827	0.816218	response_to_other_organism	Irgm1,P2rx7
GO:1901701	2	74	941	23679	0.798365	1828	0.816271	cellular_response_to_oxygencontaining_compound	Cd80,Rhox13
GO:0044089	1	74	507	23679	0.79894	1829	0.816413	positive_regulation_of_cellular_component_biogenesis	P2rx7
GO:0035556	3	74	1350	23679	0.801167	1830	0.818241	intracellular_signal_transduction	Mael,Vav1,Wnt5a
GO:0022604	1	74	514	23679	0.803392	1831	0.820065	regulation_of_cell_morphogenesis	Wnt5a
GO:1901564	11	74	4290	23679	0.808321	1832	0.824646	organonitrogen_compound_metabolic_process	AU015836,Chit1,Ddah1,Dpy19l2,Mylk2,P2rx7,Pax6,Pla2g7,Sec1,Stk31,Wnt5a
GO:0003008	6	74	2509	23679	0.809493	1833	0.825391	system_process	Cntnap2,Ddah1,Mylk2,P2rx7,Pax6,Scn3b
GO:0010558	3	74	1372	23679	0.81009	1834	0.82555	negative_regulation_of_macromolecule_biosynthetic_process	Mael,Pitx2,Wnt5a
GO:0051051	1	74	526	23679	0.8108	1835	0.825823	negative_regulation_of_transport	Serpine2
GO:1903827	1	74	527	23679	0.811404	1836	0.825988	regulation_of_cellular_protein_localization	Wnt5a
GO:0051493	1	74	537	23679	0.817348	1837	0.831586	regulation_of_cytoskeleton_organization	Hspa1a
GO:0031327	3	74	1421	23679	0.828778	1838	0.842756	negative_regulation_of_cellular_biosynthetic_process	Mael,Pitx2,Wnt5a
GO:0009890	3	74	1458	23679	0.841847	1839	0.85558	negative_regulation_of_biosynthetic_process	Mael,Pitx2,Wnt5a
GO:0002376	4	74	1866	23679	0.844645	1840	0.857957	immune_system_process	Cd80,Irgm1,P2rx7,Vav1
GO:0006629	2	74	1053	23679	0.847021	1841	0.859903	lipid_metabolic_process	P2rx7,Pla2g7
GO:0051249	1	74	606	23679	0.853611	1842	0.866123	regulation_of_lymphocyte_activation	Cd80
GO:0045595	4	74	1897	23679	0.853832	1843	0.865877	regulation_of_cell_differentiation	Cdkn2b,Pax6,Serpine2,Wnt5a
GO:0045087	1	74	609	23679	0.855015	1844	0.866607	innate_immune_response	Irgm1
GO:0007017	1	74	614	23679	0.857326	1845	0.868478	microtubulebased_process	Pax6
GO:0042493	1	74	616	23679	0.85824	1846	0.868933	response_to_drug	P2rx7
GO:0006325	1	74	644	23679	0.870446	1847	0.880814	chromatin_organization	Sycp1
GO:0098542	1	74	648	23679	0.872103	1848	0.882013	defense_response_to_other_organism	P2rx7
GO:0006915	1	74	650	23679	0.872923	1849	0.882365	apoptotic_process	Grik2
GO:0044265	1	74	654	23679	0.874549	1850	0.883531	cellular_macromolecule_catabolic_process	Stk31
GO:1901135	1	74	656	23679	0.875354	1851	0.883866	carbohydrate_derivative_metabolic_process	Chit1
GO:0043603	1	74	658	23679	0.876154	1852	0.884196	cellular_amide_metabolic_process	P2rx7
GO:0043086	1	74	674	23679	0.882374	1853	0.889993	negative_regulation_of_catalytic_activity	Serpine2
GO:0051129	1	74	712	23679	0.895939	1854	0.903188	negative_regulation_of_cellular_component_organization	Wnt5a
GO:0019637	1	74	713	23679	0.896274	1855	0.903038	organophosphate_metabolic_process	Pla2g7
GO:0019752	1	74	720	23679	0.898592	1856	0.904886	carboxylic_acid_metabolic_process	Ddah1
GO:0006396	1	74	722	23679	0.899244	1857	0.905055	RNA_processing	Piwil2
GO:0043436	1	74	761	23679	0.911174	1858	0.916568	oxoacid_metabolic_process	Ddah1
GO:0006082	1	74	788	23679	0.918605	1859	0.923546	organic_acid_metabolic_process	Ddah1
GO:0007010	1	74	826	23679	0.928036	1860	0.932526	cytoskeleton_organization	Pax6
GO:1901566	1	74	848	23679	0.932994	1861	0.937005	organonitrogen_compound_biosynthetic_process	P2rx7
GO:0007165	10	74	4781	23679	0.948712	1862	0.952279	signal_transduction	Cd80,Duox1,Mael,Mesp2,P2rx7,Pax6,Pitx2,Vav1,Wnt5a,Wnt6
GO:0044092	1	74	993	23679	0.958215	1863	0.961301	negative_regulation_of_molecular_function	Serpine2
GO:0050877	3	74	2110	23679	0.966065	1864	0.968656	nervous_system_process	Cntnap2,P2rx7,Pax6
GO:0006508	1	74	1103	23679	0.970855	1865	0.972937	proteolysis	P2rx7
GO:0044281	1	74	1443	23679	0.990536	1866	0.992129	small_molecule_metabolic_process	Ddah1
GO:0007600	1	74	1690	23679	0.995865	1867	0.996932	sensory_perception	P2rx7
GO:0007186	1	74	1857	23679	0.99765	1868	0.998184	G_proteincoupled_receptor_signaling_pathway	Vav1
GO:0008150	74	74	23679	23679	1	1869	1	biological_process	4930447C04Rik,AU015836,Apba1,Boll,Btbd18,Ccdc36,Ccna1,Ccnb3,Cd80,Cdkn2b,Chit1,Cilp2,Cntnap2,Ddah1,Ddx4,Dmrtb1,Dpy19l2,Duox1,Fkbp6,G730013B05Rik,Gm364,Gpx6,Grik2,Hormad2,Hsf5,Hspa1a,Ildr2,Irgm1,Kcns1,Mael,Mageb4,Mesp2,Mov10l1,Mylk2,Nipal2,Nkx2-9,P2rx7,Pax6,Pitx2,Piwil2,Pla2g7,Plekhg4,Pogk,Ppp1r3d,Prr19,Rasef,Rbm46,Rhox13,Scn3b,Sec1,Serf1,Serpine2,Slc25a31,Stk31,Syce1,Syce3,Sycp1,Sycp2,Taf7l,Tcam1,…
GO:0000002	0	74	13	23679	1		#DIV/0!	mitochondrial_genome_maintenance	.
GO:0000012	0	74	9	23679	1		#DIV/0!	single_strand_break_repair	.
GO:0000019	0	74	7	23679	1		#DIV/0!	regulation_of_mitotic_recombination	.
GO:0000027	0	74	39	23679	1		#DIV/0!	ribosomal_large_subunit_assembly	.
GO:0000028	0	74	19	23679	1		#DIV/0!	ribosomal_small_subunit_assembly	.
GO:0000032	0	74	1	23679	1		#DIV/0!	cell_wall_mannoprotein_biosynthetic_process	.
GO:0000038	0	74	30	23679	1		#DIV/0!	very_longchain_fatty_acid_metabolic_process	.
GO:0000041	0	74	94	23679	1		#DIV/0!	transition_metal_ion_transport	.
GO:0000050	0	74	10	23679	1		#DIV/0!	urea_cycle	.
GO:0000053	0	74	3	23679	1		#DIV/0!	argininosuccinate_metabolic_process	.
GO:0000054	0	74	13	23679	1		#DIV/0!	ribosomal_subunit_export_from_nucleus	.
GO:0000055	0	74	9	23679	1		#DIV/0!	ribosomal_large_subunit_export_from_nucleus	.
GO:0000056	0	74	6	23679	1		#DIV/0!	ribosomal_small_subunit_export_from_nucleus	.
GO:0000070	0	74	28	23679	1		#DIV/0!	mitotic_sister_chromatid_segregation	.
GO:0000076	0	74	14	23679	1		#DIV/0!	DNA_replication_checkpoint	.
GO:0000077	0	74	65	23679	1		#DIV/0!	DNA_damage_checkpoint	.
GO:0000082	0	74	57	23679	1		#DIV/0!	G1S_transition_of_mitotic_cell_cycle	.
GO:0000083	0	74	12	23679	1		#DIV/0!	regulation_of_transcription_involved_in_G1S_transition_of_mitotic_cell_cycle	.
GO:0000096	0	74	32	23679	1		#DIV/0!	sulfur_amino_acid_metabolic_process	.
GO:0000097	0	74	17	23679	1		#DIV/0!	sulfur_amino_acid_biosynthetic_process	.
GO:0000098	0	74	8	23679	1		#DIV/0!	sulfur_amino_acid_catabolic_process	.
GO:0000101	0	74	4	23679	1		#DIV/0!	sulfur_amino_acid_transport	.
GO:0000103	0	74	4	23679	1		#DIV/0!	sulfate_assimilation	.
GO:0000105	0	74	2	23679	1		#DIV/0!	histidine_biosynthetic_process	.
GO:0000117	0	74	2	23679	1		#DIV/0!	regulation_of_transcription_involved_in_G2M_transition_of_mitotic_cell_cycle	.
GO:0000147	0	74	6	23679	1		#DIV/0!	actin_cortical_patch_assembly	.
GO:0000154	0	74	26	23679	1		#DIV/0!	rRNA_modification	.
GO:0000183	0	74	7	23679	1		#DIV/0!	chromatin_silencing_at_rDNA	.
GO:0000184	0	74	35	23679	1		#DIV/0!	nucleartranscribed_mRNA_catabolic_process_nonsensemediated_decay	.
GO:0000185	0	74	8	23679	1		#DIV/0!	activation_of_MAPKKK_activity	.
GO:0000186	0	74	35	23679	1		#DIV/0!	activation_of_MAPKK_activity	.
GO:0000188	0	74	17	23679	1		#DIV/0!	inactivation_of_MAPK_activity	.
GO:0000209	0	74	179	23679	1		#DIV/0!	protein_polyubiquitination	.
GO:0000212	0	74	14	23679	1		#DIV/0!	meiotic_spindle_organization	.
GO:0000244	0	74	9	23679	1		#DIV/0!	spliceosomal_trisnRNP_complex_assembly	.
GO:0000245	0	74	18	23679	1		#DIV/0!	spliceosomal_complex_assembly	.
GO:0000255	0	74	2	23679	1		#DIV/0!	allantoin_metabolic_process	.
GO:0000256	0	74	1	23679	1		#DIV/0!	allantoin_catabolic_process	.
GO:0000266	0	74	17	23679	1		#DIV/0!	mitochondrial_fission	.
GO:0000270	0	74	6	23679	1		#DIV/0!	peptidoglycan_metabolic_process	.
GO:0000271	0	74	39	23679	1		#DIV/0!	polysaccharide_biosynthetic_process	.
GO:0000281	0	74	48	23679	1		#DIV/0!	mitotic_cytokinesis	.
GO:0000288	0	74	9	23679	1		#DIV/0!	nucleartranscribed_mRNA_catabolic_process_deadenylationdependent_decay	.
GO:0000289	0	74	11	23679	1		#DIV/0!	nucleartranscribed_mRNA_polyA_tail_shortening	.
GO:0000290	0	74	10	23679	1		#DIV/0!	deadenylationdependent_decapping_of_nucleartranscribed_mRNA	.
GO:0000291	0	74	15	23679	1		#DIV/0!	nucleartranscribed_mRNA_catabolic_process_exonucleolytic	.
GO:0000294	0	74	2	23679	1		#DIV/0!	nucleartranscribed_mRNA_catabolic_process_endonucleolytic_cleavagedependent_decay	.
GO:0000301	0	74	1	23679	1		#DIV/0!	retrograde_transport_vesicle_recycling_within_Golgi	.
GO:0000302	0	74	154	23679	1		#DIV/0!	response_to_reactive_oxygen_species	.
GO:0000303	0	74	7	23679	1		#DIV/0!	response_to_superoxide	.
GO:0000304	0	74	1	23679	1		#DIV/0!	response_to_singlet_oxygen	.
GO:0000305	0	74	8	23679	1		#DIV/0!	response_to_oxygen_radical	.
GO:0000320	0	74	4	23679	1		#DIV/0!	reentry_into_mitotic_cell_cycle	.
GO:0000338	0	74	9	23679	1		#DIV/0!	protein_deneddylation	.
GO:0000349	0	74	2	23679	1		#DIV/0!	generation_of_catalytic_spliceosome_for_first_transesterification_step	.
GO:0000350	0	74	3	23679	1		#DIV/0!	generation_of_catalytic_spliceosome_for_second_transesterification_step	.
GO:0000375	0	74	149	23679	1		#DIV/0!	RNA_splicing_via_transesterification_reactions	.
GO:0000377	0	74	148	23679	1		#DIV/0!	RNA_splicing_via_transesterification_reactions_with_bulged_adenosine_as_nucleophile	.
GO:0000378	0	74	1	23679	1		#DIV/0!	RNA_exon_ligation	.
GO:0000379	0	74	3	23679	1		#DIV/0!	tRNAtype_intron_splice_site_recognition_and_cleavage	.
GO:0000380	0	74	18	23679	1		#DIV/0!	alternative_mRNA_splicing_via_spliceosome	.
GO:0000381	0	74	63	23679	1		#DIV/0!	regulation_of_alternative_mRNA_splicing_via_spliceosome	.
GO:0000388	0	74	1	23679	1		#DIV/0!	spliceosome_conformational_change_to_release_U4_or_U4atac_and_U1_or_U11	.
GO:0000389	0	74	3	23679	1		#DIV/0!	mRNA_3splice_site_recognition	.
GO:0000390	0	74	2	23679	1		#DIV/0!	spliceosomal_complex_disassembly	.
GO:0000394	0	74	11	23679	1		#DIV/0!	RNA_splicing_via_endonucleolytic_cleavage_and_ligation	.
GO:0000395	0	74	7	23679	1		#DIV/0!	mRNA_5splice_site_recognition	.
GO:0000398	0	74	148	23679	1		#DIV/0!	mRNA_splicing_via_spliceosome	.
GO:0000409	0	74	1	23679	1		#DIV/0!	regulation_of_transcription_by_galactose	.
GO:0000411	0	74	1	23679	1		#DIV/0!	positive_regulation_of_transcription_by_galactose	.
GO:0000413	0	74	22	23679	1		#DIV/0!	protein_peptidylprolyl_isomerization	.
GO:0000414	0	74	5	23679	1		#DIV/0!	regulation_of_histone_H3K36_methylation	.
GO:0000415	0	74	1	23679	1		#DIV/0!	negative_regulation_of_histone_H3K36_methylation	.
GO:0000416	0	74	2	23679	1		#DIV/0!	positive_regulation_of_histone_H3K36_methylation	.
GO:0000422	0	74	37	23679	1		#DIV/0!	autophagy_of_mitochondrion	.
GO:0000423	0	74	7	23679	1		#DIV/0!	mitophagy	.
GO:0000429	0	74	4	23679	1		#DIV/0!	carbon_catabolite_regulation_of_transcription_from_RNA_polymerase_II_promoter	.
GO:0000430	0	74	3	23679	1		#DIV/0!	regulation_of_transcription_from_RNA_polymerase_II_promoter_by_glucose	.
GO:0000431	0	74	1	23679	1		#DIV/0!	regulation_of_transcription_from_RNA_polymerase_II_promoter_by_galactose	.
GO:0000432	0	74	3	23679	1		#DIV/0!	positive_regulation_of_transcription_from_RNA_polymerase_II_promoter_by_glucose	.
GO:0000435	0	74	1	23679	1		#DIV/0!	positive_regulation_of_transcription_from_RNA_polymerase_II_promoter_by_galactose	.
GO:0000436	0	74	4	23679	1		#DIV/0!	carbon_catabolite_activation_of_transcription_from_RNA_polymerase_II_promoter	.
GO:0000447	0	74	7	23679	1		#DIV/0!	endonucleolytic_cleavage_in_ITS1_to_separate_SSUrRNA_from_58S_rRNA_and_LSUrRNA_from_tricistronic_rRNA_transcript_SSUrRNA_58S_rRNA_LSUrRNA	.
GO:0000448	0	74	3	23679	1		#DIV/0!	cleavage_in_ITS2_between_58S_rRNA_and_LSUrRNA_of_tricistronic_rRNA_transcript_SSUrRNA_58S_rRNA_LSUrRNA	.
GO:0000451	0	74	1	23679	1		#DIV/0!	rRNA_2Omethylation	.
GO:0000454	0	74	4	23679	1		#DIV/0!	snoRNA_guided_rRNA_pseudouridine_synthesis	.
GO:0000455	0	74	1	23679	1		#DIV/0!	enzymedirected_rRNA_pseudouridine_synthesis	.
GO:0000459	0	74	7	23679	1		#DIV/0!	exonucleolytic_trimming_involved_in_rRNA_processing	.
GO:0000460	0	74	11	23679	1		#DIV/0!	maturation_of_58S_rRNA	.
GO:0000461	0	74	2	23679	1		#DIV/0!	endonucleolytic_cleavage_to_generate_mature_3end_of_SSUrRNA_from_SSUrRNA_58S_rRNA_LSUrRNA	.
GO:0000462	0	74	24	23679	1		#DIV/0!	maturation_of_SSUrRNA_from_tricistronic_rRNA_transcript_SSUrRNA_58S_rRNA_LSUrRNA	.
GO:0000463	0	74	14	23679	1		#DIV/0!	maturation_of_LSUrRNA_from_tricistronic_rRNA_transcript_SSUrRNA_58S_rRNA_LSUrRNA	.
GO:0000466	0	74	4	23679	1		#DIV/0!	maturation_of_58S_rRNA_from_tricistronic_rRNA_transcript_SSUrRNA_58S_rRNA_LSUrRNA	.
GO:0000467	0	74	7	23679	1		#DIV/0!	exonucleolytic_trimming_to_generate_mature_3end_of_58S_rRNA_from_tricistronic_rRNA_transcript_SSUrRNA_58S_rRNA_LSUrRNA	.
GO:0000469	0	74	21	23679	1		#DIV/0!	cleavage_involved_in_rRNA_processing	.
GO:0000470	0	74	24	23679	1		#DIV/0!	maturation_of_LSUrRNA	.
GO:0000472	0	74	1	23679	1		#DIV/0!	endonucleolytic_cleavage_to_generate_mature_5end_of_SSUrRNA_from_SSUrRNA_58S_rRNA_LSUrRNA	.
GO:0000478	0	74	11	23679	1		#DIV/0!	endonucleolytic_cleavage_involved_in_rRNA_processing	.
GO:0000479	0	74	11	23679	1		#DIV/0!	endonucleolytic_cleavage_of_tricistronic_rRNA_transcript_SSUrRNA_58S_rRNA_LSUrRNA	.
GO:0000480	0	74	4	23679	1		#DIV/0!	endonucleolytic_cleavage_in_5ETS_of_tricistronic_rRNA_transcript_SSUrRNA_58S_rRNA_LSUrRNA	.
GO:0000481	0	74	1	23679	1		#DIV/0!	maturation_of_5S_rRNA	.
GO:0000491	0	74	12	23679	1		#DIV/0!	small_nucleolar_ribonucleoprotein_complex_assembly	.
GO:0000492	0	74	10	23679	1		#DIV/0!	box_CD_snoRNP_assembly	.
GO:0000493	0	74	2	23679	1		#DIV/0!	box_HACA_snoRNP_assembly	.
GO:0000494	0	74	2	23679	1		#DIV/0!	box_CD_snoRNA_3end_processing	.
GO:0000495	0	74	2	23679	1		#DIV/0!	box_HACA_snoRNA_3end_processing	.
GO:0000707	0	74	1	23679	1		#DIV/0!	meiotic_DNA_recombinase_assembly	.
GO:0000710	0	74	3	23679	1		#DIV/0!	meiotic_mismatch_repair	.
GO:0000715	0	74	3	23679	1		#DIV/0!	nucleotideexcision_repair_DNA_damage_recognition	.
GO:0000717	0	74	2	23679	1		#DIV/0!	nucleotideexcision_repair_DNA_duplex_unwinding	.
GO:0000720	0	74	3	23679	1		#DIV/0!	pyrimidine_dimer_repair_by_nucleotideexcision_repair	.
GO:0000722	0	74	15	23679	1		#DIV/0!	telomere_maintenance_via_recombination	.
GO:0000724	0	74	82	23679	1		#DIV/0!	doublestrand_break_repair_via_homologous_recombination	.
GO:0000725	0	74	82	23679	1		#DIV/0!	recombinational_repair	.
GO:0000726	0	74	34	23679	1		#DIV/0!	nonrecombinational_repair	.
GO:0000727	0	74	5	23679	1		#DIV/0!	doublestrand_break_repair_via_breakinduced_replication	.
GO:0000730	0	74	5	23679	1		#DIV/0!	DNA_recombinase_assembly	.
GO:0000732	0	74	2	23679	1		#DIV/0!	strand_displacement	.
GO:0000733	0	74	5	23679	1		#DIV/0!	DNA_strand_renaturation	.
GO:0000735	0	74	1	23679	1		#DIV/0!	removal_of_nonhomologous_ends	.
GO:0000737	0	74	16	23679	1		#DIV/0!	DNA_catabolic_process_endonucleolytic	.
GO:0000738	0	74	5	23679	1		#DIV/0!	DNA_catabolic_process_exonucleolytic	.
GO:0000819	0	74	31	23679	1		#DIV/0!	sister_chromatid_segregation	.
GO:0000820	0	74	7	23679	1		#DIV/0!	regulation_of_glutamine_family_amino_acid_metabolic_process	.
GO:0000821	0	74	2	23679	1		#DIV/0!	regulation_of_arginine_metabolic_process	.
GO:0000904	0	74	156	23679	1		#DIV/0!	cell_morphogenesis_involved_in_differentiation	.
GO:0000910	0	74	69	23679	1		#DIV/0!	cytokinesis	.
GO:0000912	0	74	5	23679	1		#DIV/0!	assembly_of_actomyosin_apparatus_involved_in_cytokinesis	.
GO:0000915	0	74	5	23679	1		#DIV/0!	actomyosin_contractile_ring_assembly	.
GO:0000917	0	74	1	23679	1		#DIV/0!	division_septum_assembly	.
[truncated: 13,457 more rows]

## Sheet: DESeq2_siRNA_Dnmt1
fpkm_RNA_siCtrl_72h_1	fpkm_RNA_siCtrl_72h_2	fpkm_RNA_siCtrl_72h_3	fpkm_RNA_siDnmt1_72h_1	fpkm_RNA_siDnmt1_72h_2	fpkm_RNA_siDnmt1_72h_3	gene.id	up	baseMean	log2FoldChange	pvalue	padj
0	0	0	2.64603	2.89472	2.15711	Nnat	1	83.857	9.77262	5.02638e-16	1.07622e-13
0	0	0	0.20975	0.28082	0.41519	A230070E04Rik	1	13.6704	7.161	5.03916e-08	3.65826e-06
0	0	0	0.23036	0.31712	0.35905	Olah	1	11.1467	6.86477	2.36669e-07	1.49328e-05
0	0	0	0.66163	0.49197	0.52203	Hemt1	1	10.9712	6.83934	2.52595e-07	1.57662e-05
0	0	0	0.1334	0.45656	0.19695	Magea2	1	10.8115	6.816	8.1281e-07	4.4208e-05
0.03272	0	0	0.78057	1.30483	1.28672	Gm5635	1	20.3499	6.75675	1.02014e-07	7.07199e-06
0	0	0	0.2382	0.39818	0.37812	Magea6	1	9.93478	6.69778	6.74259e-07	3.80457e-05
0	0.00869	0.00807	0.51192	0.65111	0.54695	Cyp4a12b	1	33.7206	6.59694	1.05501e-09	1.09481e-07
0.01961	0	0	0.75187	0.39102	0.25706	Xlr4c	1	14.1561	6.22203	2.90337e-06	0.000138339
0	0	0	0.25703	0.3923	0.37349	Rhox2d	1	6.63028	6.11418	1.59413e-05	0.000619141
0.01147	0.04477	0	0.816	1.33742	0.98983	Pet2	1	109.101	5.80689	3.70225e-09	3.46098e-07
0	0.03918	0.07279	2.07805	2.0753	2.23671	Gm41	1	28.1518	5.74583	3.65897e-10	4.07181e-08
0.04585	0.02387	0.02956	2.0395	1.70949	1.48278	H19	1	113.671	5.74428	1.00651e-33	7.73872e-31
0.03712	0.01288	0	0.68325	0.75315	0.78408	Nefm	1	59.7976	5.58136	8.96267e-20	2.70721e-17
0.05651	0	0.00911	1.20371	0.66629	1.0371	Gm595	1	51.4353	5.58112	4.52091e-16	9.80401e-14
0.02115	0	0.01704	0.54059	0.49505	0.58528	Xlr5b	1	15.3409	5.43656	1.69804e-06	8.62533e-05
0.02522	0.02188	0.02032	1.24624	0.78708	0.67954	Gm773	1	21.5592	5.33834	2.07767e-08	1.64994e-06
0.03299	0.04293	0.05317	1.37727	2.43099	1.46552	1700080O16Rik	1	64.0547	5.33108	2.68006e-20	8.40583e-18
0.03267	0	0.02633	1.03006	0.79316	0.45212	4930558C23Rik	1	13.9709	5.29222	6.11992e-06	0.00027099
0.03069	0.02662	0.02473	0.58831	1.30367	1.02807	Magea5	1	38.2601	5.16326	3.11047e-13	5.1582e-11
0.01376	0	0.00554	0.23447	0.21472	0.17035	Mat1a	1	18.1588	5.07353	1.15269e-07	7.92594e-06
0.21552	0.11898	0.04737	3.0718	4.39965	3.93843	1700013H16Rik	1	117.685	4.95532	2.47796e-35	1.99594e-32
0	0.01155	0.00536	0.09072	0.26538	0.16477	Clvs1	1	15.8035	4.89255	1.5695e-06	8.04488e-05
0.05828	0.05056	0.05871	1.15454	1.7811	1.64474	Magea8	1	63.7231	4.77415	3.65238e-22	1.34304e-19
0.01317	0.03428	0.03184	0.70695	0.6965	0.61385	Magea10	1	31.1304	4.63452	1.28283e-12	2.02795e-10
0.01491	0.02847	0.01202	0.34311	0.50429	0.49531	Dcdc2a	1	91.6553	4.59979	3.91108e-29	2.2052e-26
0.04741	0.0257	0.0382	0.9644	0.97359	0.66032	Usp9y	1	178.828	4.55542	3.71506e-48	4.48859e-45
0.04333	0.05638	0.0291	0.67068	1.1019	1.0203	Pkd2l1	1	79.1162	4.44811	3.00968e-25	1.27272e-22
0	0.00566	0.03157	0.2726	0.33965	0.17119	Pramel3	1	24.5785	4.30511	5.58704e-09	5.13613e-07
0.12404	0.1674	0.21104	3.02989	3.60875	2.48942	Asz1	1	136.635	4.16352	6.7148e-40	6.68123e-37
0.02847	0.04939	0.04014	0.77613	0.78356	0.53901	1700018B24Rik	1	60.9117	4.13623	5.46126e-21	1.88525e-18
0.0511	0	0.02745	0.78369	0.31011	0.21709	Zfy2	1	31.9033	4.09499	1.33555e-08	1.09664e-06
0	0.04827	0.06726	0.56893	0.91659	0.58761	Gm6329	1	15.3833	4.09318	1.05444e-06	5.60878e-05
0.10679	0.34411	0.11065	3.05472	3.71666	2.63325	4930550L24Rik	1	127.745	4.05669	5.52634e-30	3.59531e-27
0.02988	0.0713	0.04215	0.57292	1.04285	0.74544	Iqca	1	65.5532	4.02755	6.80315e-20	2.09228e-17
0.08793	0.05721	0.07972	1.09569	1.49604	1.0326	Cyp2b23	1	68.4835	4.01571	6.65745e-23	2.50246e-20
0.00877	0.04563	0.02826	0.38097	0.45985	0.45333	Kdm5d	1	61.4193	3.93654	2.10851e-20	6.99323e-18
0.13925	0.09396	0.09975	1.39743	1.67679	1.80295	Mgl2	1	65.848	3.88893	6.48872e-23	2.49447e-20
0.10174	0.07566	0.02343	0.90405	0.9451	0.96328	Xlr5a	1	40.5399	3.85149	8.87303e-15	1.76573e-12
0.01817	0.04728	0.04392	0.54181	0.63007	0.43665	Xlr4b	1	18.49	3.84524	7.69936e-08	5.45461e-06
0.22957	0.37176	0.185	2.96014	4.44503	3.6671	Tuba3b	1	151.518	3.81671	6.03824e-37	5.10684e-34
0.02966	0.0772	0.0239	0.92251	0.51434	0.37805	Xlr3b	1	25.6531	3.78843	1.12154e-08	9.48543e-07
0.0121	0.06298	0.039	0.39177	0.62418	0.56399	Slfn4	1	54.7544	3.76219	1.57313e-16	3.64514e-14
0.22975	0.21691	0.21238	3.44311	2.63051	2.69693	Ushbp1	1	272.874	3.73629	6.67062e-65	1.25371e-61
0.01125	0.09763	0.03628	0.63287	0.62445	0.62291	Als2cr11	1	35.1929	3.66654	5.12876e-12	7.54373e-10
0.09206	0.03993	0.19784	0.9936	1.72935	1.48624	Dnajc5g	1	57.8475	3.65116	2.69895e-15	5.50032e-13
0.15178	0.21947	0.28542	2.30638	3.31183	2.70835	Magea4	1	69.439	3.64301	7.60663e-22	2.73758e-19
0.43753	0.80659	0.72723	8.59771	8.38087	7.33895	Fkbp6	1	375.98	3.61172	1.11963e-69	3.78772e-66
1.00493	1.18212	1.18047	13.5986	16.4949	11.0404	AI662270	1	510.903	3.60625	2.60664e-75	1.10228e-71
0.08833	0.09579	0.10678	1.22304	1.18703	1.04539	Ccdc172	1	33.1743	3.56208	1.60783e-12	2.51819e-10
0.00852	0	0.04118	0.18867	0.14767	0.22329	Pde6b	1	13.9908	3.44092	2.49587e-05	0.000909864
0.01172	0.01695	0.00944	0.16643	0.10499	0.12518	Maml2	1	21.7604	3.38197	3.62234e-08	2.6992e-06
0.40831	0.61878	0.6956	6.04216	6.44377	5.52215	Ddx3y	1	746.491	3.37754	2.32289e-79	1.96458e-75
0.01666	0.02168	0.02685	0.11356	0.23833	0.3276	Gcm2	1	17.4814	3.37073	3.00659e-06	0.000142455
0.79498	0.30652	0.4627	6.58558	4.67153	4.47106	Cox7b2	1	76.5627	3.3516	1.37686e-19	4.01545e-17
0.11905	0.09683	0.06896	0.9732	1.04832	0.7912	Tktl2	1	162.807	3.31733	1.23922e-37	1.16452e-34
0.02949	0.05437	0.03565	0.34868	0.41233	0.40007	Gpr126	1	67.9239	3.27162	1.40359e-20	4.74836e-18
0.01892	0.01641	0.06099	0.42722	0.24606	0.25493	Btk	1	21.1772	3.23044	5.26281e-07	3.10176e-05
0.31145	0.35126	0.1506	2.36187	3.26734	1.826	Pramel6	1	103.827	3.20672	2.6835e-20	8.40583e-18
0.13235	0.11482	0.34131	1.3307	2.38674	1.79288	Mzb1	1	45.0542	3.20012	1.1781e-11	1.64691e-09
8.13302	7.26249	4.77768	83.2341	57.9081	43.9581	Rpl39l	1	1347.38	3.19994	1.31913e-42	1.39457e-39
0.40985	0.42283	0.40171	2.78433	4.77307	3.77558	Gm364	1	221.853	3.19872	1.54466e-37	1.37516e-34
0.5661	0.53576	0.49769	5.74435	5.48806	3.41076	Wfdc15a	1	61.7173	3.19544	1.12565e-16	2.64449e-14
0.19434	0.13488	0.06265	1.2585	1.31425	0.76432	Tex12	1	18.76	3.11953	1.48032e-06	7.63403e-05
0.10598	0.06567	0.19522	1.36743	1.10261	0.71673	Xlr3c	1	45.8979	3.1	2.26761e-11	3.04417e-09
0.03387	0.08816	0.01365	0.33191	0.35241	0.43172	Crisp1	1	14.4521	3.04724	2.73258e-05	0.00098344
0.25875	0.34262	0.27437	1.81018	3.05802	2.27129	Smtnl1	1	115.09	3.02387	8.16549e-24	3.21208e-21
0.06012	0.08476	0.05451	0.49308	0.49521	0.5802	Samd7	1	45.9983	2.97714	7.15915e-14	1.23568e-11
0.26238	0.54631	0.08458	3.08524	2.82082	1.03191	Gm9112	1	29.1816	2.96126	2.31353e-06	0.00011213
0.155	0.08218	0.09021	1.01987	0.5674	0.92191	Zfy1	1	64.4141	2.95717	1.86546e-14	3.50603e-12
0.25955	0.02252	0.06275	0.79613	1.17012	0.58598	Olfr153	1	21.8268	2.93659	1.32573e-05	0.000531391
1.10848	1.08098	0.91939	6.8941	9.31578	7.46021	Dazl	1	647.194	2.93095	2.70086e-68	7.61419e-65
0.08054	0.15722	0.03245	0.70344	0.82051	0.51328	Xlr4a	1	22.4082	2.92071	9.74045e-07	5.24712e-05
0.18615	0.21532	0.12501	0.92522	1.50629	1.51388	Ly6k	1	28.1858	2.91601	1.5614e-08	1.26369e-06
2.00287	2.91111	3.00846	18.6382	20.0466	21.1625	Pnma5	1	1263.76	2.91348	1.09642e-75	6.18199e-72
0.05559	0.03445	0.0192	0.29772	0.25474	0.24869	Slc16a5	1	22.4177	2.90727	2.31704e-07	1.47897e-05
0.42707	0.57339	0.5982	3.37031	4.16548	4.02124	Nckap1l	1	505.99	2.84796	4.76187e-61	8.0547e-58
0.15107	0.06553	0.18262	0.90103	1.11328	0.82517	1700019E08Rik	1	16.769	2.82578	9.10065e-06	0.000380093
0.19721	0.25663	0.36326	2.10042	1.99678	1.73891	Pnma3	1	184.719	2.82193	1.62851e-32	1.19766e-29
0.33648	0.38037	0.29582	1.86791	2.49294	2.75507	Pdha2	1	155.889	2.81602	3.12998e-29	1.82564e-26
0.06903	0.02566	0.03973	0.12603	0.32488	0.474	Nr2f1	1	21.0068	2.80704	2.41501e-05	0.000882288
0.18289	0.31734	0.18424	1.18826	1.96227	1.63172	H2bfm	1	46.759	2.80096	1.1942e-11	1.65573e-09
0.19625	0.10215	0.18979	1.00331	1.12298	1.25779	Bglap3	1	19.2917	2.79981	1.69563e-06	8.62533e-05
0.14942	0.08642	0.06021	0.70023	0.75569	0.56225	Gstt4	1	18.1716	2.79736	4.63012e-06	0.000212245
0.2901	0.05034	0.15586	1.4996	1.20729	0.66202	Gm8267	1	39.0802	2.78344	1.32149e-07	9.04977e-06
0.41142	0.54115	0.62569	3.11544	3.86617	3.673	Nlrp4c	1	360.478	2.74732	7.24573e-48	8.17076e-45
0.95778	1.059	0.97618	6.89671	7.23736	5.91549	Efhc2	1	479.859	2.74242	2.09073e-67	5.05209e-64
0.13263	0.1046	0.04858	0.60614	0.79447	0.48297	Cyp2c55	1	35.1834	2.74181	6.2235e-09	5.59949e-07
0.21884	0.22335	0.2386	0.94328	1.57364	1.97818	Nxf7	1	78.625	2.72349	1.7193e-14	3.30476e-12
0.14543	0.17664	0.24613	1.18962	1.48786	1.05919	3830417A13Rik	1	57.8819	2.70086	5.73725e-14	1.00047e-11
1.90362	1.78735	1.87879	13.1043	10.7747	10.6613	Uba1y	1	1301.99	2.6327	1.93739e-88	3.2771e-84
0.12133	0.07894	0.11407	0.84424	0.51717	0.56699	Nsg2	1	43.3767	2.62007	2.45585e-10	2.8068e-08
0.09133	0.01585	0.10304	0.55248	0.46715	0.2594	Tph2	1	31.8876	2.60399	2.41317e-06	0.000116625
2.85725	2.31432	2.25898	17.8842	14.2763	12.673	Eif2s3y	1	754.717	2.59552	5.09654e-52	7.83708e-49
0.49688	0.46276	0.52999	3.10683	2.97121	2.79394	Nlrp14	1	277.286	2.57269	4.47028e-49	5.81652e-46
0.27047	0.13036	0.16953	1.1523	1.01616	1.16003	Ccdc152	1	25.3689	2.56495	3.00202e-07	1.84652e-05
0.03174	0.0826	0.11935	0.41463	0.63284	0.31588	Prame	1	29.5211	2.51326	1.72088e-06	8.71519e-05
0.21412	0.26316	0.2157	1.47478	1.42327	1.05264	Gm11127	1	50.8891	2.50722	6.27609e-12	8.99661e-10
0.32819	0.54166	0.37092	1.76309	2.36653	2.87701	Myh3	1	402.951	2.49589	1.44405e-27	6.78501e-25
2.04955	0.7006	0.90216	7.36976	7.76929	5.12706	Zfp600	1	839.787	2.47341	7.28237e-07	4.07885e-05
0.07987	0.2252	0.25748	0.98683	0.93487	1.22161	Sit1	1	36.2906	2.45762	3.29714e-08	2.47872e-06
0.31496	0.46841	0.46232	2.29069	2.35033	2.16278	Slc5a4b	1	139.933	2.43887	8.68071e-26	3.86406e-23
0.55712	0.52828	0.51162	3.22353	2.68467	2.62322	Chit1	1	152.866	2.41889	1.18012e-27	5.70336e-25
0.1284	0.13614	0.09198	0.48624	0.7545	0.6442	Dpep3	1	30.7228	2.40992	1.37298e-07	9.3269e-06
0.28821	0.1316	0.20782	1.55098	0.93374	0.75123	Gm5622	1	49.8061	2.3748	2.10011e-08	1.65997e-06
0.36985	0.30397	0.15687	1.87423	1.38389	1.00657	Akr1c13	1	51.186	2.37414	6.34889e-09	5.68209e-07
0.09662	0.08382	0.07008	0.58454	0.30158	0.38704	Wdr95	1	30.8361	2.35308	6.61581e-07	3.78062e-05
0.74238	0.47603	0.28613	2.97024	2.93833	1.64553	Ube2dnl1	1	54.88	2.34444	1.03981e-08	8.86016e-07
0.48862	0.65303	0.4257	2.14918	3.057	2.7411	Slfn3	1	140.887	2.34308	2.26571e-20	7.37008e-18
0.40931	0.29053	0.20991	1.93403	1.38722	1.21951	4930503E14Rik	1	57.2866	2.33363	2.20841e-10	2.54118e-08
0.91988	0.93928	0.95125	4.82761	5.12393	4.20941	Gm19757	1	407.673	2.33158	1.28869e-49	1.81652e-46
0.26147	0.33429	0.35859	1.60643	1.83343	1.3564	Uty	1	245.139	2.32211	6.22492e-30	3.76052e-27
0.38936	0.72562	0.40676	2.61724	2.92565	2.09005	Gm9	1	124.136	2.32172	2.42089e-16	5.5337e-14
1.89744	2.66297	2.93666	9.22576	15.208	13.0372	Usp26	1	1515.42	2.31982	1.08666e-30	7.35235e-28
0.26011	0.5867	0.46116	2.57089	2.70614	1.17451	Mlana	1	29.1674	2.28446	1.02971e-05	0.000420713
1.22899	1.38318	0.96366	4.92457	7.1707	5.17693	Gtsf1	1	122.734	2.27461	1.01937e-17	2.53567e-15
0.87434	1.19197	0.70462	4.8602	4.51218	3.95211	Tmem40	1	226.782	2.26644	2.40633e-25	1.04367e-22
0.11625	0.13645	0.11573	0.63511	0.72331	0.41337	Zfp112	1	61.2006	2.26166	1.02412e-10	1.24626e-08
0.42074	0.73001	0.52401	2.41168	2.71923	2.86923	Gm6880	1	49.4626	2.24943	2.95271e-10	3.32967e-08
0.28738	0.26178	0.20844	1.06517	1.22087	1.2872	H2-Eb1	1	58.9373	2.24699	4.30383e-12	6.44242e-10
0.31958	0.09242	0.16097	0.7148	1.01594	0.85342	1700001C19Rik	1	46.3627	2.1941	2.35244e-07	1.49032e-05
0.24852	0.44467	0.18776	1.56167	1.46784	0.98416	Slc51a	1	61.6212	2.18624	5.67341e-09	5.18733e-07
0.39315	0.59119	0.46469	2.59055	2.18147	1.77524	Timm8a2	1	59.6585	2.1682	1.06846e-10	1.29093e-08
0.2562	0.49215	0.50142	1.58265	2.14982	1.87256	4933427D06Rik	1	146.495	2.15376	4.17019e-16	9.16087e-14
0.0584	0.1351	0.14119	0.4727	0.54006	0.4962	Nxf2	1	37.0407	2.15175	2.04343e-07	1.31926e-05
0.07774	0.14612	0.07309	0.43054	0.44932	0.43406	Popdc3	1	24.3124	2.14263	1.30035e-05	0.00052362
0.29098	0.28049	0.20193	1.0193	1.38054	0.96543	A430078G23Rik	1	100.125	2.1267	2.39848e-14	4.45827e-12
0.48943	0.70767	0.89841	2.31679	3.13532	3.66352	Rhox1	1	80.6271	2.11073	2.99348e-11	3.92517e-09
0.08098	0.09033	0.13052	0.35486	0.43129	0.50553	Dyrk4	1	26.935	2.08759	7.55623e-06	0.000326889
0.21068	0.19169	0.31059	0.90633	0.99795	1.12274	Brsk2	1	142.322	2.07993	1.19103e-17	2.91975e-15
0.11782	0.16726	0.05179	0.53846	0.39003	0.47585	C8b	1	31.7884	2.07005	9.28886e-06	0.000385101
3.95726	6.57664	6.96738	17.0894	26.9926	29.2606	Tuba3a	1	1117.76	2.06556	2.5754e-19	7.02628e-17
0.34117	0.23504	0.16173	1.08583	0.97436	0.98658	Bfsp1	1	73.7552	2.06228	4.09053e-11	5.16353e-09
0.33811	0.46094	0.23356	1.50221	1.50759	1.28401	Gm44	1	43.1268	2.05951	5.97748e-08	4.3209e-06
0.25234	0.37889	0.29721	1.23217	1.47253	1.18043	Tktl1	1	96.9846	2.05888	1.17186e-14	2.30488e-12
0.05785	0.10037	0.06734	0.31766	0.30093	0.29492	Nutm1	1	34.6531	2.01134	7.54301e-07	4.18328e-05
0.12296	0.09334	0.12386	0.47146	0.45307	0.44402	Pzp	1	65.218	2.00925	1.86217e-11	2.54021e-09
0.14593	0.21101	0.0686	0.67354	0.53773	0.48714	Hsf3	1	34.1518	2.00406	9.31746e-06	0.000385342
0.4568	0.60765	0.60128	2.49102	2.42905	1.78542	Tnfrsf8	1	107.506	2.00088	2.80339e-14	5.15428e-12
0.10764	0.11206	0.18216	0.48609	0.5786	0.55659	Wdr20rt	1	36.754	1.99977	5.91995e-07	3.4411e-05
0.04136	0.07534	0.05999	0.20085	0.2474	0.26204	Creg2	1	41.9399	1.99841	1.53949e-07	1.02927e-05
0.67555	0.51281	0.51039	2.69817	1.72048	2.21401	1700047E10Rik	1	38.5859	1.97349	6.54282e-07	3.7631e-05
0.07101	0.07803	0.08012	0.26218	0.3858	0.25513	Trpc6	1	46.771	1.9732	6.92549e-08	4.96375e-06
0.90278	1.03585	0.90356	3.67243	3.90089	3.59502	Xlr3a	1	188.153	1.97319	3.32814e-25	1.37306e-22
1.52203	1.25056	1.75875	5.5168	6.84926	5.33719	Nxf3	1	539.904	1.9645	5.79041e-30	3.62758e-27
0.23711	0.51426	0.30028	1.19776	1.29217	1.55419	Cldn5	1	58.8349	1.93778	2.91358e-08	2.21001e-06
0.55935	0.75388	0.83715	2.56171	3.02227	2.63337	Mageb4	1	202.973	1.92625	5.37047e-21	1.88525e-18
0.23512	0.18624	0.12357	0.68811	0.81538	0.5286	Xlr	1	49.2954	1.90954	2.64169e-07	1.63678e-05
0.12112	0.3021	0.29893	0.58696	1.11574	0.99239	Nell2	1	88.2722	1.88905	1.71248e-07	1.13151e-05
4.03142	2.5084	2.77619	14.3806	11.6101	8.44726	Zfp951	1	1035.68	1.88758	1.90782e-18	5.04231e-16
5.23011	5.09067	3.44387	16.8473	15.6494	17.3035	Gstp2	1	389.76	1.85987	6.09344e-25	2.45406e-22
5.19339	6.13803	6.41455	16.1849	25.6483	22.1538	Scml2	1	3252.88	1.84989	4.72954e-28	2.42425e-25
0.87434	1.26421	1.54346	4.46996	4.80096	4.09362	Gm21283	1	80.0612	1.84665	1.27862e-10	1.51244e-08
0.21145	0.19873	0.32661	0.87081	0.8708	0.8855	Barx1	1	37.3304	1.82419	2.50416e-06	0.000120335
0.27022	0.31257	0.27221	0.69073	1.0152	1.31201	Nkx2-4	1	33.632	1.82249	2.22704e-05	0.000826631
0.76158	0.70627	0.70687	2.92236	2.34515	2.36783	Znf41-ps	1	365.233	1.81272	1.62819e-28	8.88416e-26
1.48893	0.79008	1.13002	4.3849	4.1484	3.28476	Gm13212	1	205.98	1.79802	5.36559e-14	9.45406e-12
0.63709	0.86853	0.56844	2.32647	2.82095	2.02169	Tex101	1	79.4372	1.7877	1.08506e-09	1.11913e-07
0.37724	0.49871	0.34745	1.37758	1.68206	1.16441	Ldoc1	1	59.2976	1.78533	4.34444e-08	3.18122e-06
0.35924	0.60442	0.43865	0.92756	1.91594	1.86316	AU022751	1	109.735	1.7444	8.24884e-08	5.78959e-06
0.44167	0.64405	0.61343	1.99377	1.70281	2.00532	Tbx21	1	154.006	1.74068	2.26051e-15	4.66299e-13
0.78107	0.46078	0.37767	2.52365	1.47354	1.37435	Nlrc4	1	218.782	1.73539	6.38458e-09	5.68396e-07
6.97439	4.30321	4.0943	22.4769	16.7588	11.8229	Gm13247	1	1728.45	1.7327	2.61024e-13	4.3715e-11
0.53153	0.70266	0.8669	2.45856	2.29317	2.24893	Igsf23	1	140.636	1.72692	5.00136e-14	8.99978e-12
0.09131	0.11882	0.09461	0.38345	0.2488	0.37526	Rasal3	1	39.3437	1.7251	8.33075e-06	0.00035317
3.88836	3.27582	3.22415	13.7313	8.94433	11.4585	Gpx2	1	387.352	1.71865	2.44602e-19	6.7827e-17
0.17013	0.33436	0.40013	0.59465	1.01447	1.363	Plxnd1	1	218.333	1.71184	1.43885e-07	9.69647e-06
0.74171	1.59675	1.39472	3.20673	4.73956	4.32151	Otud6a	1	113.9	1.70765	6.83407e-09	6.05227e-07
1.26221	1.46003	1.1405	3.06349	5.10684	4.4292	Rhox13	1	168.325	1.7066	2.15544e-12	3.34488e-10
0.91668	1.6256	1.35798	2.8486	4.16077	5.61095	Emilin3	1	479.285	1.69267	2.38769e-11	3.18014e-09
0.32467	0.39433	0.34886	0.90367	1.18222	1.35567	Rasl10a	1	40.7402	1.68845	6.07678e-06	0.000269787
1.23988	1.89654	1.10439	5.22669	4.75249	3.65956	4930591A17Rik	1	107.154	1.68322	1.6429e-09	1.67408e-07
0.16868	0.09083	0.1125	0.35189	0.5043	0.32619	Kcnk2	1	52.2559	1.67676	3.81663e-06	0.000177847
3.15052	5.13654	5.1436	13.0288	15.7766	14.0243	Rec114	1	405.066	1.66827	2.07174e-17	5.00621e-15
0.52515	0.60746	0.36443	1.75256	1.53032	1.44488	2810047C21Rik1	1	83.4431	1.66325	3.27748e-09	3.14992e-07
0.20121	0.33821	0.38512	1.13582	0.81773	0.99832	Osm	1	60.2759	1.66258	5.72305e-07	3.33811e-05
0.32316	0.30987	0.63052	1.17387	1.51886	1.31305	Fxyd5	1	60.5812	1.65236	1.92881e-06	9.53973e-05
0.52966	0.61267	0.66399	2.50725	1.55622	1.54302	Tsx	1	49.261	1.62747	6.50288e-06	0.000286448
0.21223	0.16507	0.29489	0.51756	0.6789	0.86877	Syt12	1	73.1443	1.61703	7.86787e-07	4.30696e-05
0.70437	1.04754	0.54061	2.77218	1.97744	2.1741	Apom	1	53.7307	1.59597	5.64784e-06	0.000252067
0.42074	1.48284	1.05958	3.69696	2.78141	2.50884	Cela2a	1	88.8666	1.59031	1.47502e-05	0.000582681
0.93258	0.93596	0.86208	2.267	3.24208	2.64355	Arntl2	1	232.766	1.57865	8.75626e-16	1.8514e-13
0.43361	0.78129	0.49728	1.42101	1.92306	1.77333	Aurkc	1	80.0784	1.5756	1.64603e-07	1.09187e-05
0.84359	0.82768	0.83361	2.39596	2.42053	2.58188	Kank4os	1	192.83	1.56338	4.05199e-18	1.05445e-15
0.37757	0.58116	0.71653	2.02369	1.51004	1.4459	Zscan5b	1	106.844	1.56093	3.15688e-08	2.38387e-06
1.53178	1.4327	0.92583	4.30299	4.27463	2.82386	Ly6a	1	124.936	1.55536	1.30651e-08	1.08085e-06
1.05546	1.88639	1.04244	4.23288	3.89423	3.55448	Serpine1	1	386.022	1.55052	4.17257e-12	6.30169e-10
0.17034	0.23369	0.19474	0.5333	0.59416	0.62029	Myh7	1	115.832	1.54259	3.40698e-11	4.37973e-09
0.51537	0.66569	0.59069	1.88337	1.83694	1.43466	Was	1	118.268	1.53557	1.21565e-10	1.45834e-08
0.20732	0.24863	0.1769	0.68062	0.5921	0.55511	Slc5a1	1	78.9118	1.53088	2.41847e-08	1.87653e-06
0.12883	0.16066	0.1752	0.45623	0.47818	0.41048	Acpp	1	87.8955	1.52527	3.31979e-09	3.17255e-07
0.3369	0.86913	0.67162	1.28421	1.82171	2.31159	Col26a1	1	160.903	1.52419	1.54541e-06	7.94547e-05
9.45908	8.90953	7.32492	31.0269	21.0758	21.2369	Khdc3	1	1361.45	1.5138	6.32423e-18	1.59663e-15
2.07386	1.25646	2.04392	5.10998	5.06982	5.13534	Nlrp4f	1	594.998	1.51168	3.17412e-16	7.0645e-14
0.18462	0.19331	0.17957	0.47736	0.42501	0.67231	Rhbdl3	1	65.4908	1.50198	1.38508e-06	7.1647e-05
27.6042	14.2062	17.6458	67.9541	59.8965	40.3085	Gm10324	1	3563.41	1.50029	9.71134e-11	1.19903e-08
0.70333	0.29764	0.40783	1.57129	1.17495	1.15566	Pitx2	1	121.074	1.47803	1.13446e-06	5.97802e-05
2.30427	1.99905	1.62486	7.09592	4.89674	4.47825	Pla2g7	1	349.753	1.47638	5.36016e-12	7.81614e-10
0.5123	0.63888	0.67949	1.48231	2.119	1.49243	Arl14epl	1	126.867	1.47016	2.79401e-09	2.74771e-07
0.14326	0.16779	0.17895	0.45775	0.45956	0.433	Nek10	1	50.2389	1.45652	5.06548e-06	0.000229098
1.67316	1.99493	1.8739	4.96414	5.85453	4.40558	Adrb3	1	473.263	1.45556	1.68933e-19	4.8047e-17
0.36109	0.4433	0.63142	1.05654	1.27588	1.60271	Btbd18	1	154.154	1.4494	2.13601e-08	1.6805e-06
0.29836	0.46413	0.50576	0.85033	1.06146	1.53606	Cygb	1	89.637	1.43825	4.61637e-06	0.00021219
0.3997	0.54378	0.6003	1.19973	1.33889	1.63414	Peg12	1	123.055	1.42956	6.14993e-09	5.56289e-07
1.40462	0.97485	1.04856	3.18732	3.25598	2.7136	BC052688	1	166.442	1.42221	2.97398e-11	3.92517e-09
0.22426	0.24172	0.43813	0.83381	0.76004	0.83643	Trim52	1	95.9466	1.41706	1.04533e-06	5.57786e-05
7.52223	6.1882	6.95742	18.5047	20.0989	16.3787	Gm10845	1	2090.47	1.41181	2.51979e-28	1.33194e-25
4.39619	4.7805	4.25141	12.7939	12.4398	10.4968	Epha4	1	2536.46	1.4117	8.51064e-32	5.99823e-29
0.37372	0.53264	0.37862	0.84611	1.25438	1.31812	Hic1	1	172.279	1.41153	6.95541e-09	6.12764e-07
18.3235	24.1075	23.8869	59.2601	60.3102	55.83	Klhl13	1	6941.63	1.40281	9.99959e-28	4.9748e-25
0.65804	0.60259	0.75127	2.28949	1.55307	1.46438	Adh4	1	78.296	1.39564	2.17479e-06	0.000106013
0.64785	0.72967	0.73277	2.49858	1.77374	1.29133	Slc25a31	1	132.027	1.39464	3.23394e-07	1.9677e-05
0.13156	0.1284	0.15461	0.35964	0.34693	0.38326	Papln	1	53.6666	1.39209	6.6699e-06	0.000293042
0.73569	0.59052	0.49868	1.38844	1.59756	1.77766	Capn3	1	187.382	1.39126	4.56114e-11	5.71494e-09
0.91211	0.66695	0.74031	2.25936	1.80187	1.9217	Pax6	1	249.188	1.37065	4.16963e-13	6.8475e-11
1.39085	1.14804	1.38204	3.09503	3.38341	3.63877	1700008I05Rik	1	203.29	1.36922	1.58619e-13	2.71014e-11
0.57498	0.49882	0.52235	1.25598	1.50458	1.35526	Nhlrc1	1	106.842	1.3687	3.55797e-09	3.36218e-07
1.56891	1.47452	1.38479	4.20141	2.8824	4.21689	H2-DMb1	1	164.675	1.35483	1.22084e-09	1.25155e-07
0.90358	1.27222	1.11019	2.91555	2.63273	2.82651	Sox18	1	153.935	1.34565	1.0126e-10	1.24116e-08
0.91215	0.5935	0.68915	2.13732	1.68051	1.70232	Gpx6	1	79.388	1.33671	1.96023e-06	9.66685e-05
1.51824	1.98914	2.07251	4.0921	5.61442	4.42294	Gm13238	1	124.387	1.33417	2.6833e-08	2.05376e-06
1.12959	0.5126	0.64423	1.95457	1.68748	2.07568	Fv1	1	90.065	1.33401	1.37816e-05	0.000548506
0.94197	0.36925	0.54545	1.7836	1.7725	1.09258	Sycp1	1	182.311	1.32846	2.13498e-05	0.000795445
0.28699	0.44609	0.58303	1.10042	1.16635	1.04509	Slfn8	1	151.358	1.32222	1.35906e-07	9.26953e-06
0.21352	0.22465	0.28556	0.65417	0.67745	0.48306	Herc6	1	109.263	1.31917	1.8815e-07	1.22406e-05
0.89494	1.49308	1.64923	2.61292	3.72219	3.70562	Cnga3	1	439.874	1.31135	7.93676e-09	6.84951e-07
3.59643	3.66006	3.30242	5.93724	10.7484	9.43194	Ube2l6	1	414.788	1.30724	7.42689e-10	8.00165e-08
0.60345	0.65891	0.53662	1.48934	1.44327	1.50792	Paqr9	1	117.269	1.30546	2.84073e-09	2.77751e-07
3.6046	5.46259	4.15511	10.4659	11.116	10.9728	Gpat2	1	980.925	1.29884	2.57673e-16	5.81139e-14
0.58533	0.72543	0.61997	1.32523	1.65293	1.75392	Snx20	1	77.9057	1.2929	2.05043e-06	0.000100531
1.75322	2.0833	2.31202	4.92519	4.91936	5.24679	Slc9a3r2	1	390.883	1.29221	7.37822e-17	1.75778e-14
0.48535	0.73195	0.60682	1.06287	1.6478	1.7509	Ace	1	270.972	1.28886	2.38241e-08	1.85707e-06
7.7037	8.45	5.50652	22.2606	17.5281	12.88	Car2	1	1084.86	1.28217	8.98654e-10	9.56021e-08
0.32858	0.3828	0.40099	0.91592	0.82208	0.97091	D630003M21Rik	1	159.187	1.28142	1.55629e-10	1.8155e-08
2.67517	2.85387	2.4149	6.9832	6.49089	5.83121	Aim2	1	563.686	1.28122	1.7043e-19	4.8047e-17
0.98522	1.92582	1.79231	3.08159	4.07265	4.28402	Galnt6	1	759.294	1.28035	1.37842e-08	1.12638e-06
0.38264	0.29876	0.31607	0.79063	0.72155	0.89873	Map3k8	1	69.6732	1.27993	5.23395e-06	0.000236086
0.80463	0.89385	1.0043	1.70563	2.21193	2.57275	Ttc39a	1	183.2	1.26251	7.13766e-09	6.25562e-07
3.16594	4.66919	3.7952	9.52581	9.95862	8.22866	Naaa	1	777.62	1.25087	1.83828e-14	3.49376e-12
1.15412	1.39543	1.19374	2.68687	2.72606	3.48131	Cebpa	1	271.934	1.24916	8.57053e-12	1.21824e-09
7.12707	3.22169	4.33291	14.7449	11.5235	8.5236	Hormad1	1	773.723	1.24606	1.75299e-06	8.82496e-05
0.44306	0.64062	0.53101	1.53909	1.30997	0.98459	4933406J08Rik	1	93.781	1.24133	7.32568e-06	0.000317728
0.39278	0.4372	0.40613	0.82722	1.1694	0.92836	Ptchd3	1	109.794	1.24082	2.89899e-07	1.78965e-05
0.53783	0.46659	0.60054	1.54043	1.31461	0.93442	Aass	1	162.789	1.23638	2.37477e-07	1.49328e-05
1.17064	1.45884	1.33953	2.84358	3.14013	3.37263	Slc1a1	1	402.885	1.23581	1.36251e-15	2.84529e-13
0.31243	0.42163	0.36835	0.69018	1.12864	0.77533	Ptgs2	1	124.935	1.23057	2.2698e-06	0.000110327
0.60068	0.79469	0.91975	1.49705	2.46069	1.49834	Atp6v1c2	1	101.194	1.22917	2.59538e-05	0.000940061
4.00914	6.92458	4.7289	13.6641	12.608	10.3522	Cyct	1	280.532	1.2224	2.49537e-08	1.92736e-06
15.9177	20.846	17.9288	43.5448	44.9988	38.8249	Rpl10l	1	1518.64	1.21863	1.20552e-19	3.57743e-17
0.55248	0.77274	0.83595	1.2393	1.67158	2.12681	2005-09-01	1	124.852	1.21786	6.82523e-06	0.00029909
0.14174	0.18026	0.14149	0.32664	0.38962	0.34723	Dnah17	1	185.38	1.19698	1.00227e-09	1.05301e-07
0.68666	0.73797	0.72682	1.76397	1.46611	1.70182	Clcnkb	1	135.151	1.19626	1.04237e-08	8.86016e-07
4.49407	8.70139	8.56865	11.9141	18.8617	18.9018	Sohlh2	1	1367.77	1.18976	6.67703e-07	3.79e-05
0.66208	0.70202	1.05527	2.13117	1.59449	1.8109	Twist1	1	105.74	1.18758	7.00136e-06	0.000305127
0.22694	0.26536	0.19482	0.53387	0.4534	0.5713	Hs6st2	1	89.0101	1.18476	4.28962e-06	0.000197708
0.88189	1.03832	0.78322	1.52585	2.19234	2.41838	Taf9b	1	192.093	1.18462	1.94393e-07	1.25983e-05
0.78177	1.11707	1.00062	2.07672	2.1131	2.41143	Upk3bl	1	80.7984	1.18305	8.19658e-06	0.000349624
0.45552	0.40631	0.53772	1.10972	1.11804	0.95788	D330045A20Rik	1	139.752	1.18304	3.38684e-08	2.53488e-06
0.36317	0.5098	0.61381	0.8961	1.26165	1.18657	Plce1	1	374.579	1.16613	3.72953e-08	2.76528e-06
0.47832	0.43404	0.58929	0.94628	1.2012	1.22127	Tspan2	1	173.226	1.16391	3.74371e-08	2.76528e-06
0.57859	0.49467	0.55412	0.83594	1.20682	1.58783	Rnf217	1	122.616	1.16122	1.93232e-05	0.000724728
1.06769	1.10439	0.95972	2.48428	1.83355	2.66178	Tmem54	1	96.2982	1.15973	6.21068e-06	0.000274291
1.19551	1.29299	1.16256	3.60602	2.4945	2.06064	Slc23a1	1	289.812	1.15925	1.07983e-07	7.45522e-06
11.024	9.31208	10.079	24.1419	21.4629	22.1378	Gstp1	1	595.47	1.15648	6.26747e-18	1.59663e-15
2.97287	4.62401	4.27034	8.59547	9.38235	8.39333	Slfn9	1	1202.26	1.15043	2.63518e-12	4.01568e-10
4.84792	5.77024	4.66183	11.8135	11.5941	10.5069	1700029P11Rik	1	410.751	1.14955	3.0489e-14	5.54539e-12
0.46928	0.73358	0.78135	1.12035	1.63128	1.66052	Cnksr2	1	282.524	1.14952	5.71158e-07	3.33811e-05
0.34856	0.36212	0.49245	0.67099	0.91033	1.08438	Pm20d2	1	175.806	1.14571	1.88819e-06	9.36621e-05
9.35001	14.43	11.1175	25.7593	27.1066	24.2399	Syce1	1	1335.18	1.14275	9.55974e-13	1.53925e-10
0.95881	1.92736	1.92231	2.69001	4.00434	3.92583	M1ap	1	258.022	1.13914	1.4778e-05	0.000582681
6.85646	9.42488	6.73662	18.3267	18.8378	13.4758	Magohb	1	460.058	1.13613	2.8713e-09	2.79127e-07
1.81743	2.20036	1.62087	3.95743	4.92317	3.46498	Irak3	1	435.377	1.13	7.5509e-10	8.08377e-08
0.38475	0.56217	0.47326	0.93174	1.21141	0.96285	Ddr2	1	305.949	1.12583	4.42766e-09	4.11505e-07
0.44863	0.55787	0.5142	0.86646	1.15824	1.28881	Dlk1	1	189.637	1.12296	1.50911e-07	1.01296e-05
0.80507	0.94436	0.74018	1.84535	1.95633	1.60209	Msln	1	136.124	1.11708	2.21427e-07	1.42412e-05
2.06383	2.42891	2.30787	4.92109	4.57732	5.25497	Gfra4	1	263.446	1.11615	1.34295e-11	1.84683e-09
0.41361	0.38541	0.33333	0.7179	0.79025	0.90929	Gas1	1	90.6249	1.09986	1.14846e-05	0.000465856
0.53503	0.54607	0.69326	1.15311	1.32793	1.3218	Mst1	1	103.957	1.09589	3.74851e-06	0.00017564
2.94008	2.60491	4.20942	5.9097	6.89456	8.04112	Snx25	1	765.235	1.0947	1.30992e-08	1.08085e-06
1.14562	1.05991	1.08888	2.4063	2.56726	2.00135	Dpp4	1	527.611	1.08177	2.07215e-13	3.50504e-11
1.04715	1.70255	1.44582	2.40218	3.16168	3.32789	Sema7a	1	349.48	1.08147	1.74853e-07	1.15083e-05
0.63913	0.70743	0.82588	1.40839	1.4044	1.78165	Nat8l	1	360.245	1.07924	4.88528e-10	5.36588e-08
3.76351	3.53279	4.22415	7.58692	8.06468	8.49959	Smc1b	1	1175.08	1.06754	1.81858e-18	4.88274e-16
1.56143	1.34303	1.34976	2.93947	3.12403	2.78952	Bmi1	1	384.106	1.05887	6.34953e-13	1.03271e-10
1.32854	1.3699	1.55397	2.74266	3.11981	3.00777	St8sia6	1	338.013	1.0588	5.05607e-12	7.50205e-10
45.5783	34.1431	35.1008	93.0412	81.4752	64.1744	2410141K09Rik	1	4955	1.05591	8.81232e-11	1.09603e-08
0.34551	0.23336	0.2392	0.56114	0.60716	0.52354	Lama3	1	211.654	1.05302	2.24853e-07	1.44068e-05
0.62323	0.91916	0.92415	1.60372	1.64262	1.88823	Qpct	1	119.246	1.05264	8.77584e-06	0.000368346
1.34497	0.8117	0.92681	2.50236	2.08992	1.78399	Gm13251	1	284.699	1.0512	1.61095e-06	8.23241e-05
0.18042	0.21854	0.21672	0.33936	0.4427	0.49336	Plxnc1	1	108.632	1.04944	2.0723e-05	0.000773795
0.16505	0.22557	0.20954	0.29668	0.43321	0.51211	Atxn1	1	159.324	1.04812	2.54555e-05	0.000923991
1.12709	1.62966	1.29939	2.70765	2.91796	2.7704	Tlx3	1	155.549	1.04635	5.21107e-07	3.082e-05
1.01681	1.45431	1.23284	2.16986	2.73999	2.72199	Cyp4f39	1	241.983	1.04071	9.86495e-08	6.8669e-06
0.40844	0.49235	0.55437	0.74732	1.03253	1.21179	Myom3	1	202.25	1.03812	4.81681e-06	0.000220206
1.66902	2.06821	1.39412	2.92108	4.03211	3.53658	Tenm4	1	1354.35	1.03181	1.91709e-09	1.91879e-07
3.02274	4.20393	3.50707	5.43173	9.26928	7.13549	Htra1	1	541.503	1.02345	6.5629e-07	3.7631e-05
0.79657	1.2645	1.20195	2.1084	2.20411	2.33293	Cd74	1	114.321	1.02011	2.35733e-05	0.000864951
0.5685	0.48362	0.36474	0.94528	0.98577	0.90848	Eya1	1	150.798	1.00865	3.81582e-06	0.000177847
4.68438	4.24058	4.98557	8.09122	9.24831	10.5501	Tesc	1	321.064	1.0043	2.52956e-09	2.50219e-07
1.10866	1.27566	0.94988	2.0285	2.22592	2.4223	Syndig1	1	167.745	1.00425	6.74768e-07	3.80457e-05
1.9495	2.45637	1.63343	4.21866	4.65476	3.22278	Cd209c	1	229.205	1.00133	3.97999e-06	0.000184443
0	0	0	0	0	0	0610031O16Rik	0	0	NA	NA	NA
0	0	0	0	0	0	1110015O18Rik	0	0	NA	NA	NA
0	0	0	0	0	0	1110025L11Rik	0	0	NA	NA	NA
0	0	0	0	0	0	1190003K10Rik	0	0	NA	NA	NA
0	0	0	0	0	0	1500015L24Rik	0	0	NA	NA	NA
0	0	0	0	0	0	1500017E21Rik	0	0	NA	NA	NA
0	0	0	0	0	0	1600027J07Rik	0	0	NA	NA	NA
0	0	0	0	0	0	1700001D01Rik	0	0	NA	NA	NA
0	0	0	0	0	0	1700001F09Rik	0	0	NA	NA	NA
0	0	0	0	0	0	1700003C15Rik	0	0	NA	NA	NA
0	0	0	0	0	0	1700003E24Rik	0	0	NA	NA	NA
0	0	0	0	0	0	1700003G13Rik	0	0	NA	NA	NA
0	0	0	0	0	0	1700003H04Rik	0	0	NA	NA	NA
0	0	0	0	0	0	1700003L19Rik	0	0	NA	NA	NA
0	0	0	0	0	0	1700003P14Rik	0	0	NA	NA	NA
0	0	0	0	0	0	1700006A11Rik	0	0	NA	NA	NA
0	0	0	0	0	0	1700007B14Rik	0	0	NA	NA	NA
0	0	0	0	0	0	1700007F19Rik	0	0	NA	NA	NA
0	0	0	0	0	0	1700008P02Rik	0	0	NA	NA	NA
0	0	0	0	0	0	1700009J07Rik	0	0	NA	NA	NA
0	0	0	0	0	0	1700009N14Rik	0	0	NA	NA	NA
0	0	0	0	0	0	1700010J16Rik	0	0	NA	NA	NA
0	0	0	0	0	0	1700010K23Rik	0	0	NA	NA	NA
0	0	0	0	0	0	1700011B04Rik	0	0	NA	NA	NA
0	0	0	0	0	0	1700011I03Rik	0	0	NA	NA	NA
0	0	0	0	0	0	1700011L22Rik	0	0	NA	NA	NA
0	0	0	0	0	0	1700012A03Rik	0	0	NA	NA	NA
0	0	0	0	0	0	1700012I11Rik	0	0	NA	NA	NA
0	0	0	0	0	0	1700012L04Rik	0	0	NA	NA	NA
0	0	0	0	0	0	1700012P22Rik	0	0	NA	NA	NA
0	0	0	0	0	0	1700013D24Rik	0	0	NA	NA	NA
0	0	0	0	0	0	1700015E13Rik	0	0	NA	NA	NA
0	0	0	0	0	0	1700015G11Rik	0	0	NA	NA	NA
0	0	0	0	0	0	1700016L21Rik	0	0	NA	NA	NA
0	0	0	0	0	0	1700016P04Rik	0	0	NA	NA	NA
0	0	0	0	0	0	1700017D01Rik	0	0	NA	NA	NA
0	0	0	0	0	0	1700017G19Rik	0	0	NA	NA	NA
0	0	0	0	0	0	1700017N19Rik	0	0	NA	NA	NA
0	0	0	0	0	0	1700018A04Rik	0	0	NA	NA	NA
0	0	0	0	0	0	1700018C11Rik	0	0	NA	NA	NA
0	0	0	0	0	0	1700019M22Rik	0	0	NA	NA	NA
0	0	0	0	0	0	1700020A23Rik	0	0	NA	NA	NA
0	0	0	0	0	0	1700020G17Rik	0	0	NA	NA	NA
0	0	0	0	0	0	1700022A22Rik	0	0	NA	NA	NA
0	0	0	0	0	0	1700022E09Rik	0	0	NA	NA	NA
0	0	0	0	0	0	1700022H16Rik	0	0	NA	NA	NA
0	0	0	0	0	0	1700022I11Rik	0	0	NA	NA	NA
0	0	0	0	0	0	1700023C21Rik	0	0	NA	NA	NA
0	0	0	0	0	0	1700024P04Rik	0	0	NA	NA	NA
0	0	0	0	0	0	1700025C18Rik	0	0	NA	NA	NA
0	0	0	0	0	0	1700025F22Rik	0	0	NA	NA	NA
0	0	0	0	0	0	1700025K24Rik	0	0	NA	NA	NA
0	0	0	0	0	0	1700026D11Rik	0	0	NA	NA	NA
0	0	0	0	0	0	1700027F09Rik	0	0	NA	NA	NA
0	0	0	0	0	0	1700027H10Rik	0	0	NA	NA	NA
0	0	0	0	0	0	1700027I24Rik	0	0	NA	NA	NA
0	0	0	0	0	0	1700027J07Rik	0	0	NA	NA	NA
0	0	0	0	0	0	1700028D13Rik	0	0	NA	NA	NA
0	0	0	0	0	0	1700028M03Rik	0	0	NA	NA	NA
0	0	0	0	0	0	1700028P15Rik	0	0	NA	NA	NA
0	0	0	0	0	0	1700029B22Rik	0	0	NA	NA	NA
0	0	0	0	0	0	1700029N11Rik	0	0	NA	NA	NA
0	0	0	0	0	0	1700030F18Rik	0	0	NA	NA	NA
0	0	0	0	0	0	1700030O20Rik	0	0	NA	NA	NA
0	0	0	0	0	0	1700031M16Rik	0	0	NA	NA	NA
0	0	0	0	0	0	1700031P21Rik	0	0	NA	NA	NA
0	0	0	0	0	0	1700034E13Rik	0	0	NA	NA	NA
0	0	0	0	0	0	1700034I23Rik	0	0	NA	NA	NA
0	0	0	0	0	0	1700034J05Rik	0	0	NA	NA	NA
0	0	0	0	0	0	1700034O15Rik	0	0	NA	NA	NA
0	0	0	0	0	0	1700036G14Rik	0	0	NA	NA	NA
0	0	0	0	0	0	1700041C23Rik	0	0	NA	NA	NA
0	0	0	0	0	0	1700041M19Rik	0	0	NA	NA	NA
0	0	0	0	0	0	1700042B14Rik	0	0	NA	NA	NA
0	0	0	0	0	0	1700045H11Rik	0	0	NA	NA	NA
0	0	0	0	0	0	1700046C09Rik	0	0	NA	NA	NA
0	0	0	0	0	0	1700047G03Rik	0	0	NA	NA	NA
0	0	0	0	0	0	1700047I17Rik2	0	0	NA	NA	NA
0	0	0	0	0	0	1700047L14Rik	0	0	NA	NA	NA
0	0	0	0	0	0	1700048M11Rik	0	0	NA	NA	NA
0	0	0	0	0	0	1700049E15Rik	0	0	NA	NA	NA
0	0	0	0	0	0	1700049L16Rik	0	0	NA	NA	NA
0	0	0	0	0	0	1700052I22Rik	0	0	NA	NA	NA
0	0	0	0	0	0	1700054A03Rik	0	0	NA	NA	NA
0	0	0	0	0	0	1700054K19Rik	0	0	NA	NA	NA
0	0	0	0	0	0	1700055N04Rik	0	0	NA	NA	NA
0	0	0	0	0	0	1700060C16Rik	0	0	NA	NA	NA
0	0	0	0	0	0	1700061F12Rik	0	0	NA	NA	NA
0	0	0	0	0	0	1700063A18Rik	0	0	NA	NA	NA
0	0	0	0	0	0	1700063O14Rik	0	0	NA	NA	NA
0	0	0	0	0	0	1700064J06Rik	0	0	NA	NA	NA
0	0	0	0	0	0	1700065J18Rik	0	0	NA	NA	NA
0	0	0	0	0	0	1700065L07Rik	0	0	NA	NA	NA
0	0	0	0	0	0	1700066N21Rik	0	0	NA	NA	NA
0	0	0	0	0	0	1700066O22Rik	0	0	NA	NA	NA
0	0	0	0	0	0	1700067P10Rik	0	0	NA	NA	NA
0	0	0	0	0	0	1700069P05Rik	0	0	NA	NA	NA
0	0	0	0	0	0	1700072O05Rik	0	0	NA	NA	NA
0	0	0	0	0	0	1700074H08Rik	0	0	NA	NA	NA
0	0	0	0	0	0	1700074P13Rik	0	0	NA	NA	NA
0	0	0	0	0	0	1700080E11Rik	0	0	NA	NA	NA
0	0	0	0	0	0	1700080N15Rik	0	0	NA	NA	NA
0	0	0	0	0	0	1700084F23Rik	0	0	NA	NA	NA
0	0	0	0	0	0	1700085C21Rik	0	0	NA	NA	NA
0	0	0	0	0	0	1700092C02Rik	0	0	NA	NA	NA
0	0	0	0	0	0	1700092C10Rik	0	0	NA	NA	NA
0	0	0	0	0	0	1700092E19Rik	0	0	NA	NA	NA
0	0	0	0	0	0	1700092K14Rik	0	0	NA	NA	NA
0	0	0	0	0	0	1700094M24Rik	0	0	NA	NA	NA
0	0	0	0	0	0	1700096J18Rik	0	0	NA	NA	NA
0	0	0	0	0	0	1700100L14Rik	0	0	NA	NA	NA
0	0	0	0	0	0	1700101O22Rik	0	0	NA	NA	NA
0	0	0	0	0	0	1700104L18Rik	0	0	NA	NA	NA
0	0	0	0	0	0	1700108J01Rik	0	0	NA	NA	NA
0	0	0	0	0	0	1700109I08Rik	0	0	NA	NA	NA
0	0	0	0	0	0	1700112J05Rik	0	0	NA	NA	NA
0	0	0	0	0	0	1700113H08Rik	0	0	NA	NA	NA
0	0	0	0	0	0	1700119H24Rik	0	0	NA	NA	NA
0	0	0	0	0	0	1700120E14Rik	0	0	NA	NA	NA
0	0	0	0	0	0	1700120G07Rik	0	0	NA	NA	NA
0	0	0	0	0	0	1700123K08Rik	0	0	NA	NA	NA
0	0	0	0	0	0	1700123O12Rik	0	0	NA	NA	NA
0	0	0	0	0	0	1700123O21Rik	0	0	NA	NA	NA
0	0	0	0	0	0	1700125G02Rik	0	0	NA	NA	NA
0	0	0	0	0	0	1700125H03Rik	0	0	NA	NA	NA
0	0	0	0	0	0	1700126H18Rik	0	0	NA	NA	NA
0	0	0	0	0	0	1700129C05Rik	0	0	NA	NA	NA
0	0	0	0	0	0	1810007C17Rik	0	0	NA	NA	NA
0	0	0	0	0	0	1810007D17Rik	0	0	NA	NA	NA
0	0	0	0	0	0	1810008I18Rik	0	0	NA	NA	NA
0	0	0	0	0	0	1810009J06Rik	0	0	NA	NA	NA
0	0	0	0	0	0	1810011H11Rik	0	0	NA	NA	NA
0	0	0	0	0	0	1810018F18Rik	0	0	NA	NA	NA
0	0	0	0	0	0	1810046K07Rik	0	0	NA	NA	NA
0	0	0	0	0	0	1810053B23Rik	0	0	NA	NA	NA
0	0	0	0	0	0	1810065E05Rik	0	0	NA	NA	NA
0	0	0	0	0	0	2010009K17Rik	0	0	NA	NA	NA
0	0	0	0	0	0	2010106C02Rik	0	0	NA	NA	NA
0	0	0	0	0	0	2010106E10Rik	0	0	NA	NA	NA
0	0	0	0	0	0	2010310C07Rik	0	0	NA	NA	NA
0	0	0	0	0	0	2210019I11Rik	0	0	NA	NA	NA
0	0	0	0	0	0	2210407C18Rik	0	0	NA	NA	NA
0	0	0	0	0	0	2210409D07Rik	0	0	NA	NA	NA
0	0	0	0	0	0	2210414B05Rik	0	0	NA	NA	NA
0	0	0	0	0	0	2300003K06Rik	0	0	NA	NA	NA
0	0	0	0	0	0	2310002D06Rik	0	0	NA	NA	NA
0	0	0	0	0	0	2310002L09Rik	0	0	NA	NA	NA
0	0	0	0	0	0	2310015D24Rik	0	0	NA	NA	NA
0	0	0	0	0	0	2310016D03Rik	0	0	NA	NA	NA
0	0	0	0	0	0	2310020H05Rik	0	0	NA	NA	NA
0	0	0	0	0	0	2310034C09Rik	0	0	NA	NA	NA
0	0	0	0	0	0	2310043L19Rik	0	0	NA	NA	NA
0	0	0	0	0	0	2310043O21Rik	0	0	NA	NA	NA
0	0	0	0	0	0	2310050C09Rik	0	0	NA	NA	NA
0	0	0	0	0	0	2310057J18Rik	0	0	NA	NA	NA
0	0	0	0	0	0	2310057N15Rik	0	0	NA	NA	NA
0	0	0	0	0	0	2310061N02Rik	0	0	NA	NA	NA
0	0	0	0	0	0	2310065F04Rik	0	0	NA	NA	NA
0	0	0	0	0	0	2310079G19Rik	0	0	NA	NA	NA
0	0	0	0	0	0	2310081J21Rik	0	0	NA	NA	NA
0	0	0	0	0	0	2410017I17Rik	0	0	NA	NA	NA
0	0	0	0	0	0	2610016A17Rik	0	0	NA	NA	NA
0	0	0	0	0	0	2810007J24Rik	0	0	NA	NA	NA
0	0	0	0	0	0	2810049E08Rik	0	0	NA	NA	NA
0	0	0	0	0	0	2810404M03Rik	0	0	NA	NA	NA
0	0	0	0	0	0	2810405F15Rik	0	0	NA	NA	NA
0	0	0	0	0	0	2810442N19Rik	0	0	NA	NA	NA
0	0	0	0	0	0	2900057B20Rik	0	0	NA	NA	NA
0	0	0	0	0	0	2900079G21Rik	0	0	NA	NA	NA
0	0	0	0	0	0	2900092C05Rik	0	0	NA	NA	NA
0	0	0	0	0	0	3010033K07Rik	0	0	NA	NA	NA
0	0	0	0	0	0	3110009F21Rik	0	0	NA	NA	NA
0	0	0	0	0	0	3110035E14Rik	0	0	NA	NA	NA
0	0	0	0	0	0	3110039I08Rik	0	0	NA	NA	NA
0	0	0	0	0	0	3110099E03Rik	0	0	NA	NA	NA
0	0	0	0	0	0	3200001D21Rik	0	0	NA	NA	NA
0	0	0	0	0	0	3300005D01Rik	0	0	NA	NA	NA
0	0	0	0	0	0	4833411C07Rik	0	0	NA	NA	NA
0	0	0	0	0	0	4921501E09Rik	0	0	NA	NA	NA
0	0	0	0	0	0	4921504E06Rik	0	0	NA	NA	NA
0	0	0	0	0	0	4921507L20Rik	0	0	NA	NA	NA
0	0	0	0	0	0	4921508D12Rik	0	0	NA	NA	NA
0	0	0	0	0	0	4921511H03Rik	0	0	NA	NA	NA
0	0	0	0	0	0	4921511I17Rik	0	0	NA	NA	NA
0	0	0	0	0	0	4921511M17Rik	0	0	NA	NA	NA
0	0	0	0	0	0	4921517D22Rik	0	0	NA	NA	NA
0	0	0	0	0	0	4921524L21Rik	0	0	NA	NA	NA
0	0	0	0	0	0	4921530L21Rik	0	0	NA	NA	NA
0	0	0	0	0	0	4921531P14Rik	0	0	NA	NA	NA
0	0	0	0	0	0	4921534H16Rik	0	0	NA	NA	NA
0	0	0	0	0	0	4922502D21Rik	0	0	NA	NA	NA
0	0	0	0	0	0	4922502H24Rik	0	0	NA	NA	NA
0	0	0	0	0	0	4922502N22Rik	0	0	NA	NA	NA
0	0	0	0	0	0	4930401C15Rik	0	0	NA	NA	NA
0	0	0	0	0	0	4930401O10Rik	0	0	NA	NA	NA
0	0	0	0	0	0	4930401O12Rik	0	0	NA	NA	NA
0	0	0	0	0	0	4930402F06Rik	0	0	NA	NA	NA
0	0	0	0	0	0	4930404A05Rik	0	0	NA	NA	NA
0	0	0	0	0	0	4930404I05Rik	0	0	NA	NA	NA
0	0	0	0	0	0	4930405A10Rik	0	0	NA	NA	NA
0	0	0	0	0	0	4930405D11Rik	0	0	NA	NA	NA
0	0	0	0	0	0	4930405J17Rik	0	0	NA	NA	NA
0	0	0	0	0	0	4930405L22Rik	0	0	NA	NA	NA
0	0	0	0	0	0	4930406D18Rik	0	0	NA	NA	NA
0	0	0	0	0	0	4930412B13Rik	0	0	NA	NA	NA
0	0	0	0	0	0	4930412D23Rik	0	0	NA	NA	NA
0	0	0	0	0	0	4930413E15Rik	0	0	NA	NA	NA
0	0	0	0	0	0	4930413M19Rik	0	0	NA	NA	NA
0	0	0	0	0	0	4930414N06Rik	0	0	NA	NA	NA
0	0	0	0	0	0	4930415L06Rik	0	0	NA	NA	NA
0	0	0	0	0	0	4930423M02Rik	0	0	NA	NA	NA
0	0	0	0	0	0	4930425K10Rik	0	0	NA	NA	NA
0	0	0	0	0	0	4930428D18Rik	0	0	NA	NA	NA
0	0	0	0	0	0	4930428E07Rik	0	0	NA	NA	NA
0	0	0	0	0	0	4930428G15Rik	0	0	NA	NA	NA
0	0	0	0	0	0	4930428O21Rik	0	0	NA	NA	NA
0	0	0	0	0	0	4930429D17Rik	0	0	NA	NA	NA
0	0	0	0	0	0	4930429F11Rik	0	0	NA	NA	NA
0	0	0	0	0	0	4930430A15Rik	0	0	NA	NA	NA
0	0	0	0	0	0	4930430F21Rik	0	0	NA	NA	NA
0	0	0	0	0	0	4930432M17Rik	0	0	NA	NA	NA
0	0	0	0	0	0	4930433B08Rik	0	0	NA	NA	NA
0	0	0	0	0	0	4930433I11Rik	0	0	NA	NA	NA
0	0	0	0	0	0	4930434J06Rik	0	0	NA	NA	NA
0	0	0	0	0	0	4930438E09Rik	0	0	NA	NA	NA
0	0	0	0	0	0	4930440C22Rik	0	0	NA	NA	NA
0	0	0	0	0	0	4930441J16Rik	0	0	NA	NA	NA
0	0	0	0	0	0	4930442L01Rik	0	0	NA	NA	NA
0	0	0	0	0	0	4930443O20Rik	0	0	NA	NA	NA
0	0	0	0	0	0	4930447A16Rik	0	0	NA	NA	NA
0	0	0	0	0	0	4930447J18Rik	0	0	NA	NA	NA
0	0	0	0	0	0	4930447N08Rik	0	0	NA	NA	NA
0	0	0	0	0	0	4930448C13Rik	0	0	NA	NA	NA
0	0	0	0	0	0	4930448F12Rik	0	0	NA	NA	NA
0	0	0	0	0	0	4930448H16Rik	0	0	NA	NA	NA
0	0	0	0	0	0	4930448I06Rik	0	0	NA	NA	NA
0	0	0	0	0	0	4930448I18Rik	0	0	NA	NA	NA
0	0	0	0	0	0	4930449E18Rik	0	0	NA	NA	NA
0	0	0	0	0	0	4930449I24Rik	0	0	NA	NA	NA
0	0	0	0	0	0	4930452A19Rik	0	0	NA	NA	NA
0	0	0	0	0	0	4930452G13Rik	0	0	NA	NA	NA
0	0	0	0	0	0	4930452N14Rik	0	0	NA	NA	NA
0	0	0	0	0	0	4930453L07Rik	0	0	NA	NA	NA
0	0	0	0	0	0	4930455F16Rik	0	0	NA	NA	NA
0	0	0	0	0	0	4930455H04Rik	0	0	NA	NA	NA
0	0	0	0	0	0	4930455J16Rik	0	0	NA	NA	NA
0	0	0	0	0	0	4930456L15Rik	0	0	NA	NA	NA
0	0	0	0	0	0	4930459C07Rik	0	0	NA	NA	NA
0	0	0	0	0	0	4930459L07Rik	0	0	NA	NA	NA
0	0	0	0	0	0	4930467E23Rik	0	0	NA	NA	NA
0	0	0	0	0	0	4930468A15Rik	0	0	NA	NA	NA
0	0	0	0	0	0	4930470O06Rik	0	0	NA	NA	NA
0	0	0	0	0	0	4930471G03Rik	0	0	NA	NA	NA
0	0	0	0	0	0	4930473O22Rik	0	0	NA	NA	NA
0	0	0	0	0	0	4930474H20Rik	0	0	NA	NA	NA
0	0	0	0	0	0	4930474M22Rik	0	0	NA	NA	NA
0	0	0	0	0	0	4930474N05Rik	0	0	NA	NA	NA
0	0	0	0	0	0	4930478P22Rik	0	0	NA	NA	NA
0	0	0	0	0	0	4930480E11Rik	0	0	NA	NA	NA
0	0	0	0	0	0	4930480G23Rik	0	0	NA	NA	NA
0	0	0	0	0	0	4930480M12Rik	0	0	NA	NA	NA
0	0	0	0	0	0	4930482G09Rik	0	0	NA	NA	NA
0	0	0	0	0	0	4930483K19Rik	0	0	NA	NA	NA
0	0	0	0	0	0	4930486F22Rik	0	0	NA	NA	NA
0	0	0	0	0	0	4930486I03Rik	0	0	NA	NA	NA
0	0	0	0	0	0	4930487D11Rik	0	0	NA	NA	NA
0	0	0	0	0	0	4930488B22Rik	0	0	NA	NA	NA
0	0	0	0	0	0	4930500F04Rik	0	0	NA	NA	NA
0	0	0	0	0	0	4930500L23Rik	0	0	NA	NA	NA
0	0	0	0	0	0	4930503H13Rik	0	0	NA	NA	NA
0	0	0	0	0	0	4930505G20Rik	0	0	NA	NA	NA
0	0	0	0	0	0	4930507D10Rik	0	0	NA	NA	NA
0	0	0	0	0	0	4930509J09Rik	0	0	NA	NA	NA
0	0	0	0	0	0	4930509K18Rik	0	0	NA	NA	NA
0	0	0	0	0	0	4930512B01Rik	0	0	NA	NA	NA
0	0	0	0	0	0	4930513D17Rik	0	0	NA	NA	NA
0	0	0	0	0	0	4930513O06Rik	0	0	NA	NA	NA
0	0	0	0	0	0	4930515G16Rik	0	0	NA	NA	NA
0	0	0	0	0	0	4930515L03Rik	0	0	NA	NA	NA
0	0	0	0	0	0	4930517E11Rik	0	0	NA	NA	NA
0	0	0	0	0	0	4930519D14Rik	0	0	NA	NA	NA
0	0	0	0	0	0	4930519F24Rik	0	0	NA	NA	NA
0	0	0	0	0	0	4930520P13Rik	0	0	NA	NA	NA
0	0	0	0	0	0	4930521E06Rik	0	0	NA	NA	NA
0	0	0	0	0	0	4930522H14Rik	0	0	NA	NA	NA
0	0	0	0	0	0	4930522O17Rik	0	0	NA	NA	NA
0	0	0	0	0	0	4930523O13Rik	0	0	NA	NA	NA
0	0	0	0	0	0	4930524B17Rik	0	0	NA	NA	NA
0	0	0	0	0	0	4930524C18Rik	0	0	NA	NA	NA
0	0	0	0	0	0	4930524N10Rik	0	0	NA	NA	NA
0	0	0	0	0	0	4930524O05Rik	0	0	NA	NA	NA
0	0	0	0	0	0	4930527G23Rik	0	0	NA	NA	NA
0	0	0	0	0	0	4930528P14Rik	0	0	NA	NA	NA
0	0	0	0	0	0	4930529K09Rik	0	0	NA	NA	NA
0	0	0	0	0	0	4930529L06Rik	0	0	NA	NA	NA
0	0	0	0	0	0	4930532M18Rik	0	0	NA	NA	NA
0	0	0	0	0	0	4930539C22Rik	0	0	NA	NA	NA
0	0	0	0	0	0	4930539N22Rik	0	0	NA	NA	NA
0	0	0	0	0	0	4930540M03Rik	0	0	NA	NA	NA
0	0	0	0	0	0	4930542C21Rik	0	0	NA	NA	NA
0	0	0	0	0	0	4930544G11Rik	0	0	NA	NA	NA
0	0	0	0	0	0	4930544M13Rik	0	0	NA	NA	NA
0	0	0	0	0	0	4930545E07Rik	0	0	NA	NA	NA
0	0	0	0	0	0	4930545H06Rik	0	0	NA	NA	NA
0	0	0	0	0	0	4930546C10Rik	0	0	NA	NA	NA
0	0	0	0	0	0	4930547E14Rik	0	0	NA	NA	NA
0	0	0	0	0	0	4930548G14Rik	0	0	NA	NA	NA
0	0	0	0	0	0	4930548K13Rik	0	0	NA	NA	NA
0	0	0	0	0	0	4930552N02Rik	0	0	NA	NA	NA
0	0	0	0	0	0	4930553E22Rik	0	0	NA	NA	NA
0	0	0	0	0	0	4930554C24Rik	0	0	NA	NA	NA
0	0	0	0	0	0	4930555B11Rik	0	0	NA	NA	NA
0	0	0	0	0	0	4930556J02Rik	0	0	NA	NA	NA
0	0	0	0	0	0	4930557A04Rik	0	0	NA	NA	NA
0	0	0	0	0	0	4930557J02Rik	0	0	NA	NA	NA
0	0	0	0	0	0	4930558G05Rik	0	0	NA	NA	NA
0	0	0	0	0	0	4930562F07Rik	0	0	NA	NA	NA
0	0	0	0	0	0	4930563F08Rik	0	0	NA	NA	NA
0	0	0	0	0	0	4930564B18Rik	0	0	NA	NA	NA
0	0	0	0	0	0	4930564C03Rik	0	0	NA	NA	NA
0	0	0	0	0	0	4930565D16Rik	0	0	NA	NA	NA
0	0	0	0	0	0	4930567H12Rik	0	0	NA	NA	NA
0	0	0	0	0	0	4930567H17Rik	0	0	NA	NA	NA
0	0	0	0	0	0	4930567J20Rik	0	0	NA	NA	NA
0	0	0	0	0	0	4930567K20Rik	0	0	NA	NA	NA
0	0	0	0	0	0	4930568D16Rik	0	0	NA	NA	NA
0	0	0	0	0	0	4930568G15Rik	0	0	NA	NA	NA
0	0	0	0	0	0	4930571K23Rik	0	0	NA	NA	NA
0	0	0	0	0	0	4930571O06Rik	0	0	NA	NA	NA
0	0	0	0	0	0	4930572K03Rik	0	0	NA	NA	NA
0	0	0	0	0	0	4930572O03Rik	0	0	NA	NA	NA
0	0	0	0	0	0	4930572O13Rik	0	0	NA	NA	NA
0	0	0	0	0	0	4930573O16Rik	0	0	NA	NA	NA
0	0	0	0	0	0	4930578C19Rik	0	0	NA	NA	NA
0	0	0	0	0	0	4930578I06Rik	0	0	NA	NA	NA
0	0	0	0	0	0	4930578N18Rik	0	0	NA	NA	NA
0	0	0	0	0	0	4930583P06Rik	0	0	NA	NA	NA
0	0	0	0	0	0	4930584F24Rik	0	0	NA	NA	NA
0	0	0	0	0	0	4930592A05Rik	0	0	NA	NA	NA
0	0	0	0	0	0	4930592I03Rik	0	0	NA	NA	NA
0	0	0	0	0	0	4930593A02Rik	0	0	NA	NA	NA
0	0	0	0	0	0	4930596D02Rik	0	0	NA	NA	NA
0	0	0	0	0	0	4930598F16Rik	0	0	NA	NA	NA
0	0	0	0	0	0	4931403E22Rik	0	0	NA	NA	NA
0	0	0	0	0	0	4931403G20Rik	0	0	NA	NA	NA
0	0	0	0	0	0	4931412M21	0	0	NA	NA	NA
0	0	0	0	0	0	4931430N09Rik	0	0	NA	NA	NA
0	0	0	0	0	0	4931431F19Rik	0	0	NA	NA	NA
0	0	0	0	0	0	4932411E22Rik	0	0	NA	NA	NA
0	0	0	0	0	0	4932413F04Rik	0	0	NA	NA	NA
0	0	0	0	0	0	4932414J04Rik	0	0	NA	NA	NA
0	0	0	0	0	0	4932429P05Rik	0	0	NA	NA	NA
0	0	0	0	0	0	4932441J04Rik	0	0	NA	NA	NA
0	0	0	0	0	0	4932443I19Rik	0	0	NA	NA	NA
0	0	0	0	0	0	4933400B14Rik	0	0	NA	NA	NA
0	0	0	0	0	0	4933400C23Rik	0	0	NA	NA	NA
0	0	0	0	0	0	4933400F21Rik	0	0	NA	NA	NA
0	0	0	0	0	0	4933401B06Rik	0	0	NA	NA	NA
0	0	0	0	0	0	4933401H06Rik	0	0	NA	NA	NA
0	0	0	0	0	0	4933402C06Rik	0	0	NA	NA	NA
0	0	0	0	0	0	4933402D24Rik	0	0	NA	NA	NA
0	0	0	0	0	0	4933402J10Rik	0	0	NA	NA	NA
0	0	0	0	0	0	4933402J15Rik	0	0	NA	NA	NA
0	0	0	0	0	0	4933402N03Rik	0	0	NA	NA	NA
0	0	0	0	0	0	4933402N22Rik	0	0	NA	NA	NA
0	0	0	0	0	0	4933404G15Rik	0	0	NA	NA	NA
0	0	0	0	0	0	4933405E24Rik	0	0	NA	NA	NA
0	0	0	0	0	0	4933405O20Rik	0	0	NA	NA	NA
0	0	0	0	0	0	4933406D12Rik	0	0	NA	NA	NA
0	0	0	0	0	0	4933406F09Rik	0	0	NA	NA	NA
0	0	0	0	0	0	4933406G16Rik	0	0	NA	NA	NA
0	0	0	0	0	0	4933407I05Rik	0	0	NA	NA	NA
0	0	0	0	0	0	4933407L21Rik	0	0	NA	NA	NA
0	0	0	0	0	0	4933409G03Rik	0	0	NA	NA	NA
0	0	0	0	0	0	4933409K07Rik	0	0	NA	NA	NA
0	0	0	0	0	0	4933411G06Rik	0	0	NA	NA	NA
0	0	0	0	0	0	4933412O06Rik	0	0	NA	NA	NA
0	0	0	0	0	0	4933413L06Rik	0	0	NA	NA	NA
0	0	0	0	0	0	4933416E03Rik	0	0	NA	NA	NA
0	0	0	0	0	0	4933416I08Rik	0	0	NA	NA	NA
0	0	0	0	0	0	4933416M06Rik	0	0	NA	NA	NA
0	0	0	0	0	0	4933417A18Rik	0	0	NA	NA	NA
0	0	0	0	0	0	4933417E11Rik	0	0	NA	NA	NA
0	0	0	0	0	0	4933427E13Rik	0	0	NA	NA	NA
0	0	0	0	0	0	4933429O19Rik	0	0	NA	NA	NA
0	0	0	0	0	0	4933430H16Rik	0	0	NA	NA	NA
0	0	0	0	0	0	4933430M04Rik	0	0	NA	NA	NA
0	0	0	0	0	0	4933430N04Rik	0	0	NA	NA	NA
0	0	0	0	0	0	4933432G23Rik	0	0	NA	NA	NA
0	0	0	0	0	0	4933432I09Rik	0	0	NA	NA	NA
0	0	0	0	0	0	4933433F19Rik	0	0	NA	NA	NA
0	0	0	0	0	0	4933433H22Rik	0	0	NA	NA	NA
0	0	0	0	0	0	4933436E23Rik	0	0	NA	NA	NA
0	0	0	0	0	0	4933436H12Rik	0	0	NA	NA	NA
0	0	0	0	0	0	4933436I01Rik	0	0	NA	NA	NA
0	0	0	0	0	0	4933440J02Rik	0	0	NA	NA	NA
0	0	0	0	0	0	5031425F14Rik	0	0	NA	NA	NA
0	0	0	0	0	0	5330439B14Rik	0	0	NA	NA	NA
0	0	0	0	0	0	5430402E10Rik	0	0	NA	NA	NA
0	0	0	0	0	0	5430425K12Rik	0	0	NA	NA	NA
0	0	0	0	0	0	5430427M07Rik	0	0	NA	NA	NA
0	0	0	0	0	0	5430428K19Rik	0	0	NA	NA	NA
0	0	0	0	0	0	5430434I15Rik	0	0	NA	NA	NA
0	0	0	0	0	0	5530400C23Rik	0	0	NA	NA	NA
0	0	0	0	0	0	5530401A14Rik	0	0	NA	NA	NA
0	0	0	0	0	0	5730412P04Rik	0	0	NA	NA	NA
0	0	0	0	0	0	5730435O14Rik	0	0	NA	NA	NA
0	0	0	0	0	0	5730460C07Rik	0	0	NA	NA	NA
0	0	0	0	0	0	5730488B01Rik	0	0	NA	NA	NA
0	0	0	0	0	0	5830432E09Rik	0	0	NA	NA	NA
0	0	0	0	0	0	6030469F06Rik	0	0	NA	NA	NA
0	0	0	0	0	0	6430584L05Rik	0	0	NA	NA	NA
0	0	0	0	0	0	6430706D22Rik	0	0	NA	NA	NA
0	0	0	0	0	0	7420701I03Rik	0	0	NA	NA	NA
0	0	0	0	0	0	7630403G23Rik	0	0	NA	NA	NA
0	0	0	0	0	0	8030411F24Rik	0	0	NA	NA	NA
0	0	0	0	0	0	8030423J24Rik	0	0	NA	NA	NA
0	0	0	0	0	0	8030443G20Rik	0	0	NA	NA	NA
0	0	0	0	0	0	8430422H06Rik	0	0	NA	NA	NA
0	0	0	0	0	0	8430436N08Rik	0	0	NA	NA	NA
0	0	0	0	0	0	9030204H09Rik	0	0	NA	NA	NA
0	0	0	0	0	0	9130015L21Rik	0	0	NA	NA	NA
0	0	0	0	0	0	9130019P16Rik	0	0	NA	NA	NA
0	0	0	0	0	0	9130209A04Rik	0	0	NA	NA	NA
0	0	0	0	0	0	9230009I02Rik	0	0	NA	NA	NA
0	0	0	0	0	0	9230102K24Rik	0	0	NA	NA	NA
0	0	0	0	0	0	9230102O04Rik	0	0	NA	NA	NA
0	0	0	0	0	0	9230110F15Rik	0	0	NA	NA	NA
0	0	0	0	0	0	9330117O12Rik	0	0	NA	NA	NA
0	0	0	0	0	0	9330162B11Rik	0	0	NA	NA	NA
0	0	0	0	0	0	9330175M20Rik	0	0	NA	NA	NA
0	0	0	0	0	0	9330178D15Rik	0	0	NA	NA	NA
0	0	0	0	0	0	9430007A20Rik	0	0	NA	NA	NA
0	0	0	0	0	0	9430014N10Rik	0	0	NA	NA	NA
0	0	0	0	0	0	9430019J16Rik	0	0	NA	NA	NA
0	0	0	0	0	0	9430021M05Rik	0	0	NA	NA	NA
0	0	0	0	0	0	9530002B09Rik	0	0	NA	NA	NA
0	0	0	0	0	0	9530003J23Rik	0	0	NA	NA	NA
0	0	0	0	0	0	9630013A20Rik	0	0	NA	NA	NA
0	0	0	0	0	0	9830166K06Rik	0	0	NA	NA	NA
0	0	0	0	0	0	9930111J21Rik2	0	0	NA	NA	NA
0	0	0	0	0	0	A1bg	0	0	NA	NA	NA
0	0	0	0	0	0	A1cf	0	0	NA	NA	NA
0	0	0	0	0	0	A230001M10Rik	0	0	NA	NA	NA
0	0	0	0	0	0	A230057D06Rik	0	0	NA	NA	NA
0	0	0	0	0	0	A230073K19Rik	0	0	NA	NA	NA
0	0	0	0	0	0	A230108P19Rik	0	0	NA	NA	NA
0	0	0	0	0	0	A330070K13Rik	0	0	NA	NA	NA
0	0	0	0	0	0	A330076C08Rik	0	0	NA	NA	NA
0	0	0	0	0	0	A330076H08Rik	0	0	NA	NA	NA
0	0	0	0	0	0	A430090L17Rik	0	0	NA	NA	NA
0	0	0	0	0	0	A4gnt	0	0	NA	NA	NA
0	0	0	0	0	0	A530006G24Rik	0	0	NA	NA	NA
0	0	0	0	0	0	A530016L24Rik	0	0	NA	NA	NA
0	0	0	0	0	0	A530050N04Rik	0	0	NA	NA	NA
0	0	0	0	0	0	A530053G22Rik	0	0	NA	NA	NA
0	0	0	0	0	0	A530058N18Rik	0	0	NA	NA	NA
0	0	0	0	0	0	A530099J19Rik	0	0	NA	NA	NA
0	0	0	0	0	0	A630012P03Rik	0	0	NA	NA	NA
0	0	0	0	0	0	A630023A22Rik	0	0	NA	NA	NA
0	0	0	0	0	0	A630023P12Rik	0	0	NA	NA	NA
0	0	0	0	0	0	A630073D07Rik	0	0	NA	NA	NA
0	0	0	0	0	0	A630076J17Rik	0	0	NA	NA	NA
0	0	0	0	0	0	A630095E13Rik	0	0	NA	NA	NA
0	0	0	0	0	0	A730008H23Rik	0	0	NA	NA	NA
0	0	0	0	0	0	A730018C14Rik	0	0	NA	NA	NA
0	0	0	0	0	0	A730043L09Rik	0	0	NA	NA	NA
0	0	0	0	0	0	A730085K08Rik	0	0	NA	NA	NA
0	0	0	0	0	0	A830011K09Rik	0	0	NA	NA	NA
0	0	0	0	0	0	A830019L24Rik	0	0	NA	NA	NA
0	0	0	0	0	0	A930002C04Rik	0	0	NA	NA	NA
0	0	0	0	0	0	A930006I01Rik	0	0	NA	NA	NA
0	0	0	0	0	0	A930009A15Rik	0	0	NA	NA	NA
0	0	0	0	0	0	A930011G23Rik	0	0	NA	NA	NA
0	0	0	0	0	0	A930019D19Rik	0	0	NA	NA	NA
0	0	0	0	0	0	A930041C12Rik	0	0	NA	NA	NA
0	0	0	0	0	0	AA387883	0	0	NA	NA	NA
0	0	0	0	0	0	AA545190	0	0	NA	NA	NA
0	0	0	0	0	0	AU015791	0	0	NA	NA	NA
0	0	0	0	0	0	AU016765	0	0	NA	NA	NA
0	0	0	0	0	0	AU018829	0	0	NA	NA	NA
0	0	0	0	0	0	AU022793	0	0	NA	NA	NA
0	0	0	0	0	0	AW112010	0	0	NA	NA	NA
0	0	0	0	0	0	AY761184	0	0	NA	NA	NA
0	0	0	0	0	0	AY761185	0	0	NA	NA	NA
0	0	0	0	0	0	Abcg5	0	0	NA	NA	NA
0	0	0	0	0	0	Abcg8	0	0	NA	NA	NA
0	0	0	0	0	0	Ace3	0	0	NA	NA	NA
0	0	0	0	0	0	Acnat2	0	0	NA	NA	NA
0	0	0	0	0	0	Acot12	0	0	NA	NA	NA
0	0	0	0	0	0	Acox2	0	0	NA	NA	NA
0	0	0	0	0	0	Acpt	0	0	NA	NA	NA
0	0	0	0	0	0	Acrv1	0	0	NA	NA	NA
0	0	0	0	0	0	Acsm5	0	0	NA	NA	NA
0	0	0	0	0	0	Acss2os	0	0	NA	NA	NA
0	0	0	0	0	0	Actbl2	0	0	NA	NA	NA
0	0	0	0	0	0	Actl11	0	0	NA	NA	NA
0	0	0	0	0	0	Actl7a	0	0	NA	NA	NA
0	0	0	0	0	0	Actl9	0	0	NA	NA	NA
0	0	0	0	0	0	Actrt1	0	0	NA	NA	NA
0	0	0	0	0	0	Adam1b	0	0	NA	NA	NA
0	0	0	0	0	0	Adam26b	0	0	NA	NA	NA
0	0	0	0	0	0	Adam29	0	0	NA	NA	NA
0	0	0	0	0	0	Adam34	0	0	NA	NA	NA
0	0	0	0	0	0	Adam39	0	0	NA	NA	NA
0	0	0	0	0	0	Adam6a	0	0	NA	NA	NA
0	0	0	0	0	0	Adam6b	0	0	NA	NA	NA
0	0	0	0	0	0	Adam7	0	0	NA	NA	NA
0	0	0	0	0	0	Adamdec1	0	0	NA	NA	NA
0	0	0	0	0	0	Adamtsl2	0	0	NA	NA	NA
0	0	0	0	0	0	Adh6a	0	0	NA	NA	NA
0	0	0	0	0	0	Afm	0	0	NA	NA	NA
0	0	0	0	0	0	Agbl1	0	0	NA	NA	NA
0	0	0	0	0	0	Agmo	0	0	NA	NA	NA
0	0	0	0	0	0	Agr3	0	0	NA	NA	NA
0	0	0	0	0	0	Agxt2	0	0	NA	NA	NA
0	0	0	0	0	0	Akap4	0	0	NA	NA	NA
0	0	0	0	0	0	Akr1b3	0	0	NA	NA	NA
0	0	0	0	0	0	Akr1c19	0	0	NA	NA	NA
0	0	0	0	0	0	Akr1c20	0	0	NA	NA	NA
0	0	0	0	0	0	Aldob	0	0	NA	NA	NA
0	0	0	0	0	0	Alpk2	0	0	NA	NA	NA
0	0	0	0	0	0	Amd1	0	0	NA	NA	NA
0	0	0	0	0	0	Amd2	0	0	NA	NA	NA
0	0	0	0	0	0	Amelx	0	0	NA	NA	NA
0	0	0	0	0	0	Amtn	0	0	NA	NA	NA
0	0	0	0	0	0	Amy2a2	0	0	NA	NA	NA
0	0	0	0	0	0	Amy2a3	0	0	NA	NA	NA
0	0	0	0	0	0	Amy2a4	0	0	NA	NA	NA
0	0	0	0	0	0	Amy2a5	0	0	NA	NA	NA
0	0	0	0	0	0	Amy2b	0	0	NA	NA	NA
0	0	0	0	0	0	Ang3	0	0	NA	NA	NA
0	0	0	0	0	0	Ang5	0	0	NA	NA	NA
0	0	0	0	0	0	Ang6	0	0	NA	NA	NA
0	0	0	0	0	0	Angptl3	0	0	NA	NA	NA
0	0	0	0	0	0	Ankrd60	0	0	NA	NA	NA
0	0	0	0	0	0	Ankrd7	0	0	NA	NA	NA
0	0	0	0	0	0	Antxrl	0	0	NA	NA	NA
0	0	0	0	0	0	Apcs	0	0	NA	NA	NA
0	0	0	0	0	0	Aplnr	0	0	NA	NA	NA
0	0	0	0	0	0	Apoa4	0	0	NA	NA	NA
0	0	0	0	0	0	Apobec4	0	0	NA	NA	NA
0	0	0	0	0	0	Apoc3	0	0	NA	NA	NA
0	0	0	0	0	0	Apoh	0	0	NA	NA	NA
0	0	0	0	0	0	Apol10a	0	0	NA	NA	NA
0	0	0	0	0	0	Apol11a	0	0	NA	NA	NA
0	0	0	0	0	0	Apol11b	0	0	NA	NA	NA
0	0	0	0	0	0	Apol7c	0	0	NA	NA	NA
0	0	0	0	0	0	Apoo-ps	0	0	NA	NA	NA
0	0	0	0	0	0	Aqp12	0	0	NA	NA	NA
0	0	0	0	0	0	Aqp4	0	0	NA	NA	NA
0	0	0	0	0	0	Arhgap15	0	0	NA	NA	NA
0	0	0	0	0	0	Arr3	0	0	NA	NA	NA
0	0	0	0	0	0	Art2a-ps	0	0	NA	NA	NA
0	0	0	0	0	0	Art2b	0	0	NA	NA	NA
0	0	0	0	0	0	Ascl3	0	0	NA	NA	NA
0	0	0	0	0	0	Asmt	0	0	NA	NA	NA
0	0	0	0	0	0	Aspn	0	0	NA	NA	NA
0	0	0	0	0	0	Atp13a5	0	0	NA	NA	NA
0	0	0	0	0	0	Atp4b	0	0	NA	NA	NA
0	0	0	0	0	0	Atp6v0d2	0	0	NA	NA	NA
0	0	0	0	0	0	Atp6v1g3	0	0	NA	NA	NA
0	0	0	0	0	0	Awat1	0	0	NA	NA	NA
0	0	0	0	0	0	Azgp1	0	0	NA	NA	NA
0	0	0	0	0	0	B130024G19Rik	0	0	NA	NA	NA
0	0	0	0	0	0	B230209E15Rik	0	0	NA	NA	NA
0	0	0	0	0	0	B230214G05Rik	0	0	NA	NA	NA
0	0	0	0	0	0	B230323A14Rik	0	0	NA	NA	NA
0	0	0	0	0	0	B3galt2	0	0	NA	NA	NA
0	0	0	0	0	0	B930025P03Rik	0	0	NA	NA	NA
0	0	0	0	0	0	BB031773	0	0	NA	NA	NA
0	0	0	0	0	0	BC035044	0	0	NA	NA	NA
0	0	0	0	0	0	BC048502	0	0	NA	NA	NA
0	0	0	0	0	0	BC048562	0	0	NA	NA	NA
0	0	0	0	0	0	BC048602	0	0	NA	NA	NA
0	0	0	0	0	0	BC048671	0	0	NA	NA	NA
0	0	0	0	0	0	BC049352	0	0	NA	NA	NA
0	0	0	0	0	0	BC051665	0	0	NA	NA	NA
0	0	0	0	0	0	BC061195	0	0	NA	NA	NA
0	0	0	0	0	0	BC061212	0	0	NA	NA	NA
0	0	0	0	0	0	BC100530	0	0	NA	NA	NA
0	0	0	0	0	0	BC117090	0	0	NA	NA	NA
0	0	0	0	0	0	Bbox1	0	0	NA	NA	NA
0	0	0	0	0	0	Bcas3os2	0	0	NA	NA	NA
0	0	0	0	0	0	Bcl2a1a	0	0	NA	NA	NA
0	0	0	0	0	0	Bcl2a1c	0	0	NA	NA	NA
0	0	0	0	0	0	Bcl2a1d	0	0	NA	NA	NA
0	0	0	0	0	0	Bglap2	0	0	NA	NA	NA
0	0	0	0	0	0	Bmp10	0	0	NA	NA	NA
0	0	0	0	0	0	Bmp5	0	0	NA	NA	NA
0	0	0	0	0	0	Bpifa1	0	0	NA	NA	NA
0	0	0	0	0	0	Bpifa2	0	0	NA	NA	NA
0	0	0	0	0	0	Bpifa3	0	0	NA	NA	NA
0	0	0	0	0	0	Bpifa5	0	0	NA	NA	NA
0	0	0	0	0	0	Bpifa6	0	0	NA	NA	NA
0	0	0	0	0	0	Bpifb2	0	0	NA	NA	NA
0	0	0	0	0	0	Bpifb6	0	0	NA	NA	NA
0	0	0	0	0	0	Bpifb9a	0	0	NA	NA	NA
0	0	0	0	0	0	Bpifb9b	0	0	NA	NA	NA
0	0	0	0	0	0	Brs3	0	0	NA	NA	NA
0	0	0	0	0	0	Bsph1	0	0	NA	NA	NA
0	0	0	0	0	0	Bsph2	0	0	NA	NA	NA
0	0	0	0	0	0	Btg3	0	0	NA	NA	NA
0	0	0	0	0	0	Btg4	0	0	NA	NA	NA
0	0	0	0	0	0	C030007H22Rik	0	0	NA	NA	NA
0	0	0	0	0	0	C030013G03Rik	0	0	NA	NA	NA
0	0	0	0	0	0	C030023E24Rik	0	0	NA	NA	NA
0	0	0	0	0	0	C130030K03Rik	0	0	NA	NA	NA
0	0	0	0	0	0	C130079G13Rik	0	0	NA	NA	NA
0	0	0	0	0	0	C130080G10Rik	0	0	NA	NA	NA
0	0	0	0	0	0	C1qb	0	0	NA	NA	NA
0	0	0	0	0	0	C1qc	0	0	NA	NA	NA
0	0	0	0	0	0	C1qtnf5	0	0	NA	NA	NA
0	0	0	0	0	0	C1qtnf7	0	0	NA	NA	NA
0	0	0	0	0	0	C230029M16	0	0	NA	NA	NA
0	0	0	0	0	0	C230079O03Rik	0	0	NA	NA	NA
0	0	0	0	0	0	C4bp	0	0	NA	NA	NA
0	0	0	0	0	0	C530044C16Rik	0	0	NA	NA	NA
0	0	0	0	0	0	C5ar1	0	0	NA	NA	NA
0	0	0	0	0	0	C630031E19Rik	0	0	NA	NA	NA
0	0	0	0	0	0	C730002L08Rik	0	0	NA	NA	NA
0	0	0	0	0	0	C730027H18Rik	0	0	NA	NA	NA
0	0	0	0	0	0	C86187	0	0	NA	NA	NA
0	0	0	0	0	0	C87414	0	0	NA	NA	NA
0	0	0	0	0	0	C87499	0	0	NA	NA	NA
0	0	0	0	0	0	C87977	0	0	NA	NA	NA
0	0	0	0	0	0	C9	0	0	NA	NA	NA
0	0	0	0	0	0	Calml3	0	0	NA	NA	NA
0	0	0	0	0	0	Capza3	0	0	NA	NA	NA
0	0	0	0	0	0	Car1	0	0	NA	NA	NA
0	0	0	0	0	0	Cartpt	0	0	NA	NA	NA
0	0	0	0	0	0	Casp1	0	0	NA	NA	NA
0	0	0	0	0	0	Casp12	0	0	NA	NA	NA
0	0	0	0	0	0	Casp4	0	0	NA	NA	NA
0	0	0	0	0	0	Catsper1	0	0	NA	NA	NA
0	0	0	0	0	0	Cav3	0	0	NA	NA	NA
0	0	0	0	0	0	Ccdc34os	0	0	NA	NA	NA
0	0	0	0	0	0	Ccdc42	0	0	NA	NA	NA
0	0	0	0	0	0	Ccdc42b	0	0	NA	NA	NA
0	0	0	0	0	0	Ccdc54	0	0	NA	NA	NA
0	0	0	0	0	0	Ccdc7	0	0	NA	NA	NA
0	0	0	0	0	0	Ccdc70	0	0	NA	NA	NA
0	0	0	0	0	0	Cckar	0	0	NA	NA	NA
0	0	0	0	0	0	Ccl11	0	0	NA	NA	NA
0	0	0	0	0	0	Ccl12	0	0	NA	NA	NA
0	0	0	0	0	0	Ccl17	0	0	NA	NA	NA
0	0	0	0	0	0	Ccl2	0	0	NA	NA	NA
0	0	0	0	0	0	Ccl21a	0	0	NA	NA	NA
0	0	0	0	0	0	Ccl21b	0	0	NA	NA	NA
0	0	0	0	0	0	Ccl21c	0	0	NA	NA	NA
0	0	0	0	0	0	Ccl22	0	0	NA	NA	NA
0	0	0	0	0	0	Ccl24	0	0	NA	NA	NA
0	0	0	0	0	0	Ccl26	0	0	NA	NA	NA
0	0	0	0	0	0	Ccl27b	0	0	NA	NA	NA
0	0	0	0	0	0	Ccl4	0	0	NA	NA	NA
0	0	0	0	0	0	Ccl5	0	0	NA	NA	NA
0	0	0	0	0	0	Ccl6	0	0	NA	NA	NA
0	0	0	0	0	0	Ccl7	0	0	NA	NA	NA
0	0	0	0	0	0	Ccr1	0	0	NA	NA	NA
0	0	0	0	0	0	Ccr1l1	0	0	NA	NA	NA
0	0	0	0	0	0	Ccr3	0	0	NA	NA	NA
0	0	0	0	0	0	Ccr5	0	0	NA	NA	NA
0	0	0	0	0	0	Cd200r3	0	0	NA	NA	NA
0	0	0	0	0	0	Cd209b	0	0	NA	NA	NA
0	0	0	0	0	0	Cd209g	0	0	NA	NA	NA
0	0	0	0	0	0	Cd226	0	0	NA	NA	NA
0	0	0	0	0	0	Cd300c	0	0	NA	NA	NA
0	0	0	0	0	0	Cd300lh	0	0	NA	NA	NA
0	0	0	0	0	0	Cd3g	0	0	NA	NA	NA
0	0	0	0	0	0	Cd40lg	0	0	NA	NA	NA
0	0	0	0	0	0	Cd69	0	0	NA	NA	NA
0	0	0	0	0	0	Ceacam11	0	0	NA	NA	NA
0	0	0	0	0	0	Ceacam12	0	0	NA	NA	NA
0	0	0	0	0	0	Ceacam13	0	0	NA	NA	NA
0	0	0	0	0	0	Ceacam14	0	0	NA	NA	NA
0	0	0	0	0	0	Ceacam15	0	0	NA	NA	NA
0	0	0	0	0	0	Ceacam3	0	0	NA	NA	NA
0	0	0	0	0	0	Cel	0	0	NA	NA	NA
0	0	0	0	0	0	Cela3a	0	0	NA	NA	NA
0	0	0	0	0	0	Cela3b	0	0	NA	NA	NA
0	0	0	0	0	0	Cers1	0	0	NA	NA	NA
0	0	0	0	0	0	Ces1d	0	0	NA	NA	NA
0	0	0	0	0	0	Ces1e	0	0	NA	NA	NA
0	0	0	0	0	0	Ces1f	0	0	NA	NA	NA
0	0	0	0	0	0	Ces1g	0	0	NA	NA	NA
0	0	0	0	0	0	Ces2a	0	0	NA	NA	NA
0	0	0	0	0	0	Ces2c	0	0	NA	NA	NA
0	0	0	0	0	0	Ces2d-ps	0	0	NA	NA	NA
0	0	0	0	0	0	Ces2h	0	0	NA	NA	NA
0	0	0	0	0	0	Ces3a	0	0	NA	NA	NA
0	0	0	0	0	0	Ces3b	0	0	NA	NA	NA
0	0	0	0	0	0	Cfd	0	0	NA	NA	NA
0	0	0	0	0	0	Chil6	0	0	NA	NA	NA
0	0	0	0	0	0	ChkbCpt1b	0	0	NA	NA	NA
0	0	0	0	0	0	Chrm2	0	0	NA	NA	NA
0	0	0	0	0	0	Chrm5	0	0	NA	NA	NA
0	0	0	0	0	0	Chrna3	0	0	NA	NA	NA
0	0	0	0	0	0	Chrna6	0	0	NA	NA	NA
0	0	0	0	0	0	Chst9	0	0	NA	NA	NA
0	0	0	0	0	0	Cib4	0	0	NA	NA	NA
0	0	0	0	0	0	Ckmt2	0	0	NA	NA	NA
0	0	0	0	0	0	Clca6	0	0	NA	NA	NA
0	0	0	0	0	0	Cldn17	0	0	NA	NA	NA
0	0	0	0	0	0	Cldn18	0	0	NA	NA	NA
0	0	0	0	0	0	Cldn22	0	0	NA	NA	NA
0	0	0	0	0	0	Cldn24	0	0	NA	NA	NA
0	0	0	0	0	0	Clec12a	0	0	NA	NA	NA
0	0	0	0	0	0	Clec12b	0	0	NA	NA	NA
0	0	0	0	0	0	Clec1b	0	0	NA	NA	NA
0	0	0	0	0	0	Clec3a	0	0	NA	NA	NA
0	0	0	0	0	0	Clec4a3	0	0	NA	NA	NA
0	0	0	0	0	0	Clec4a4	0	0	NA	NA	NA
0	0	0	0	0	0	Clec4b1	0	0	NA	NA	NA
0	0	0	0	0	0	Clec4b2	0	0	NA	NA	NA
0	0	0	0	0	0	Clec4d	0	0	NA	NA	NA
0	0	0	0	0	0	Clec4g	0	0	NA	NA	NA
0	0	0	0	0	0	Clec4n	0	0	NA	NA	NA
0	0	0	0	0	0	Clec5a	0	0	NA	NA	NA
0	0	0	0	0	0	Clec7a	0	0	NA	NA	NA
0	0	0	0	0	0	Clec9a	0	0	NA	NA	NA
0	0	0	0	0	0	Cma2	0	0	NA	NA	NA
0	0	0	0	0	0	Cml5	0	0	NA	NA	NA
0	0	0	0	0	0	Cmtm1	0	0	NA	NA	NA
0	0	0	0	0	0	Cnga1	0	0	NA	NA	NA
0	0	0	0	0	0	Cntn4	0	0	NA	NA	NA
0	0	0	0	0	0	Cntnap5a	0	0	NA	NA	NA
0	0	0	0	0	0	Cntnap5b	0	0	NA	NA	NA
0	0	0	0	0	0	Cntnap5c	0	0	NA	NA	NA
0	0	0	0	0	0	Col10a1	0	0	NA	NA	NA
0	0	0	0	0	0	Cpa3	0	0	NA	NA	NA
0	0	0	0	0	0	Cpa4	0	0	NA	NA	NA
0	0	0	0	0	0	Cpa5	0	0	NA	NA	NA
0	0	0	0	0	0	Cpa6	0	0	NA	NA	NA
0	0	0	0	0	0	Cphx1	0	0	NA	NA	NA
0	0	0	0	0	0	Cphx2	0	0	NA	NA	NA
0	0	0	0	0	0	Cpxcr1	0	0	NA	NA	NA
0	0	0	0	0	0	Crh	0	0	NA	NA	NA
0	0	0	0	0	0	Crisp4	0	0	NA	NA	NA
0	0	0	0	0	0	Cryba1	0	0	NA	NA	NA
0	0	0	0	0	0	Crybb2	0	0	NA	NA	NA
0	0	0	0	0	0	Crygf	0	0	NA	NA	NA
0	0	0	0	0	0	Csmd2os	0	0	NA	NA	NA
0	0	0	0	0	0	Csn1s1	0	0	NA	NA	NA
0	0	0	0	0	0	Csn1s2a	0	0	NA	NA	NA
0	0	0	0	0	0	Csn2	0	0	NA	NA	NA
0	0	0	0	0	0	Csn3	0	0	NA	NA	NA
0	0	0	0	0	0	Csnka2ip	0	0	NA	NA	NA
0	0	0	0	0	0	Csprs	0	0	NA	NA	NA
0	0	0	0	0	0	Cst10	0	0	NA	NA	NA
0	0	0	0	0	0	Cst11	0	0	NA	NA	NA
0	0	0	0	0	0	Cst12	0	0	NA	NA	NA
0	0	0	0	0	0	Cst8	0	0	NA	NA	NA
0	0	0	0	0	0	Cst9	0	0	NA	NA	NA
0	0	0	0	0	0	Ctrb1	0	0	NA	NA	NA
0	0	0	0	0	0	Ctrc	0	0	NA	NA	NA
0	0	0	0	0	0	Cts6	0	0	NA	NA	NA
0	0	0	0	0	0	Ctsll3	0	0	NA	NA	NA
0	0	0	0	0	0	Ctsq	0	0	NA	NA	NA
0	0	0	0	0	0	Ctxn2	0	0	NA	NA	NA
0	0	0	0	0	0	Cxcl13	0	0	NA	NA	NA
0	0	0	0	0	0	Cxcr3	0	0	NA	NA	NA
0	0	0	0	0	0	Cxcr6	0	0	NA	NA	NA
0	0	0	0	0	0	Cylc1	0	0	NA	NA	NA
0	0	0	0	0	0	Cylc2	0	0	NA	NA	NA
0	0	0	0	0	0	Cyp11b1	0	0	NA	NA	NA
0	0	0	0	0	0	Cyp11b2	0	0	NA	NA	NA
0	0	0	0	0	0	Cyp21a1	0	0	NA	NA	NA
0	0	0	0	0	0	Cyp2a12	0	0	NA	NA	NA
0	0	0	0	0	0	Cyp2a22	0	0	NA	NA	NA
0	0	0	0	0	0	Cyp2a4	0	0	NA	NA	NA
0	0	0	0	0	0	Cyp2b13	0	0	NA	NA	NA
0	0	0	0	0	0	Cyp2b9	0	0	NA	NA	NA
0	0	0	0	0	0	Cyp2c37	0	0	NA	NA	NA
0	0	0	0	0	0	Cyp2c38	0	0	NA	NA	NA
0	0	0	0	0	0	Cyp2c39	0	0	NA	NA	NA
0	0	0	0	0	0	Cyp2c50	0	0	NA	NA	NA
0	0	0	0	0	0	Cyp2c54	0	0	NA	NA	NA
0	0	0	0	0	0	Cyp2c65	0	0	NA	NA	NA
0	0	0	0	0	0	Cyp2c67	0	0	NA	NA	NA
0	0	0	0	0	0	Cyp2c68	0	0	NA	NA	NA
0	0	0	0	0	0	Cyp2d10	0	0	NA	NA	NA
0	0	0	0	0	0	Cyp2d11	0	0	NA	NA	NA
0	0	0	0	0	0	Cyp2d13	0	0	NA	NA	NA
0	0	0	0	0	0	Cyp2d34	0	0	NA	NA	NA
0	0	0	0	0	0	Cyp2d9	0	0	NA	NA	NA
0	0	0	0	0	0	Cyp2j12	0	0	NA	NA	NA
0	0	0	0	0	0	Cyp3a11	0	0	NA	NA	NA
0	0	0	0	0	0	Cyp3a16	0	0	NA	NA	NA
0	0	0	0	0	0	Cyp3a25	0	0	NA	NA	NA
0	0	0	0	0	0	Cyp3a41a	0	0	NA	NA	NA
0	0	0	0	0	0	Cyp3a41b	0	0	NA	NA	NA
0	0	0	0	0	0	Cyp3a57	0	0	NA	NA	NA
0	0	0	0	0	0	Cyp3a59	0	0	NA	NA	NA
0	0	0	0	0	0	Cyp4a12a	0	0	NA	NA	NA
0	0	0	0	0	0	Cyp4a32	0	0	NA	NA	NA
0	0	0	0	0	0	Cyp4b1	0	0	NA	NA	NA
0	0	0	0	0	0	Cyp4b1-ps2	0	0	NA	NA	NA
0	0	0	0	0	0	Cyp8b1	0	0	NA	NA	NA
0	0	0	0	0	0	Cypt1	0	0	NA	NA	NA
0	0	0	0	0	0	Cypt10	0	0	NA	NA	NA
0	0	0	0	0	0	Cypt12	0	0	NA	NA	NA
0	0	0	0	0	0	Cypt15	0	0	NA	NA	NA
0	0	0	0	0	0	Cypt4	0	0	NA	NA	NA
0	0	0	0	0	0	Cypt7	0	0	NA	NA	NA
0	0	0	0	0	0	Cypt8	0	0	NA	NA	NA
0	0	0	0	0	0	Cypt9	0	0	NA	NA	NA
0	0	0	0	0	0	D030024E09Rik	0	0	NA	NA	NA
0	0	0	0	0	0	D130009I18Rik	0	0	NA	NA	NA
0	0	0	0	0	0	D130058E03	0	0	NA	NA	NA
0	0	0	0	0	0	D16Ertd519e	0	0	NA	NA	NA
0	0	0	0	0	0	D530049I02Rik	0	0	NA	NA	NA
0	0	0	0	0	0	D5Ertd577e	0	0	NA	NA	NA
0	0	0	0	0	0	D630010B17Rik	0	0	NA	NA	NA
0	0	0	0	0	0	D6Ertd474e	0	0	NA	NA	NA
0	0	0	0	0	0	D730050B12Rik	0	0	NA	NA	NA
0	0	0	0	0	0	D830013O20Rik	0	0	NA	NA	NA
0	0	0	0	0	0	D830026I12Rik	0	0	NA	NA	NA
0	0	0	0	0	0	D830032E09Rik	0	0	NA	NA	NA
0	0	0	0	0	0	DXBay18	0	0	NA	NA	NA
0	0	0	0	0	0	Dbh	0	0	NA	NA	NA
0	0	0	0	0	0	Dbx1	0	0	NA	NA	NA
0	0	0	0	0	0	Dcn	0	0	NA	NA	NA
0	0	0	0	0	0	Dcpp1	0	0	NA	NA	NA
0	0	0	0	0	0	Dcpp2	0	0	NA	NA	NA
0	0	0	0	0	0	Dcpp3	0	0	NA	NA	NA
0	0	0	0	0	0	Ddi1	0	0	NA	NA	NA
0	0	0	0	0	0	Dear1	0	0	NA	NA	NA
0	0	0	0	0	0	Defa-ps12	0	0	NA	NA	NA
0	0	0	0	0	0	Defa-ps13	0	0	NA	NA	NA
0	0	0	0	0	0	Defa-rs1	0	0	NA	NA	NA
0	0	0	0	0	0	Defa-rs7	0	0	NA	NA	NA
0	0	0	0	0	0	Defa17	0	0	NA	NA	NA
0	0	0	0	0	0	Defa2	0	0	NA	NA	NA
0	0	0	0	0	0	Defa20	0	0	NA	NA	NA
0	0	0	0	0	0	Defa21	0	0	NA	NA	NA
0	0	0	0	0	0	Defa23	0	0	NA	NA	NA
0	0	0	0	0	0	Defa24	0	0	NA	NA	NA
0	0	0	0	0	0	Defa25	0	0	NA	NA	NA
0	0	0	0	0	0	Defa3	0	0	NA	NA	NA
0	0	0	0	0	0	Defa4	0	0	NA	NA	NA
0	0	0	0	0	0	Defa5	0	0	NA	NA	NA
0	0	0	0	0	0	Defa6	0	0	NA	NA	NA
0	0	0	0	0	0	Defb10	0	0	NA	NA	NA
0	0	0	0	0	0	Defb11	0	0	NA	NA	NA
0	0	0	0	0	0	Defb12	0	0	NA	NA	NA
0	0	0	0	0	0	Defb13	0	0	NA	NA	NA
0	0	0	0	0	0	Defb14	0	0	NA	NA	NA
0	0	0	0	0	0	Defb15	0	0	NA	NA	NA
0	0	0	0	0	0	Defb18	0	0	NA	NA	NA
0	0	0	0	0	0	Defb19	0	0	NA	NA	NA
0	0	0	0	0	0	Defb2	0	0	NA	NA	NA
0	0	0	0	0	0	Defb21	0	0	NA	NA	NA
0	0	0	0	0	0	Defb22	0	0	NA	NA	NA
0	0	0	0	0	0	Defb26	0	0	NA	NA	NA
0	0	0	0	0	0	Defb3	0	0	NA	NA	NA
0	0	0	0	0	0	Defb33	0	0	NA	NA	NA
0	0	0	0	0	0	Defb34	0	0	NA	NA	NA
0	0	0	0	0	0	Defb35	0	0	NA	NA	NA
0	0	0	0	0	0	Defb37	0	0	NA	NA	NA
0	0	0	0	0	0	Defb38	0	0	NA	NA	NA
0	0	0	0	0	0	Defb39	0	0	NA	NA	NA
0	0	0	0	0	0	Defb40	0	0	NA	NA	NA
0	0	0	0	0	0	Defb41	0	0	NA	NA	NA
0	0	0	0	0	0	Defb43	0	0	NA	NA	NA
0	0	0	0	0	0	Defb44-ps	0	0	NA	NA	NA
0	0	0	0	0	0	Defb46	0	0	NA	NA	NA
0	0	0	0	0	0	Defb48	0	0	NA	NA	NA
0	0	0	0	0	0	Defb5	0	0	NA	NA	NA
0	0	0	0	0	0	Defb50	0	0	NA	NA	NA
0	0	0	0	0	0	Defb6	0	0	NA	NA	NA
0	0	0	0	0	0	Defb7	0	0	NA	NA	NA
0	0	0	0	0	0	Defb8	0	0	NA	NA	NA
0	0	0	0	0	0	Defb9	0	0	NA	NA	NA
0	0	0	0	0	0	Dgat2l6	0	0	NA	NA	NA
0	0	0	0	0	0	Dhrs7c	0	0	NA	NA	NA
0	0	0	0	0	0	Dhrs9	0	0	NA	NA	NA
0	0	0	0	0	0	Dhrsx	0	0	NA	NA	NA
0	0	0	0	0	0	Dio2	0	0	NA	NA	NA
0	0	0	0	0	0	Dkk4	0	0	NA	NA	NA
0	0	0	0	0	0	Dlx6as2	0	0	NA	NA	NA
0	0	0	0	0	0	Dmr	0	0	NA	NA	NA
0	0	0	0	0	0	Dmrtc1c1	0	0	NA	NA	NA
0	0	0	0	0	0	Dmrtc1c2	0	0	NA	NA	NA
0	0	0	0	0	0	Dnajb7	0	0	NA	NA	NA
0	0	0	0	0	0	Dnase2b	0	0	NA	NA	NA
0	0	0	0	0	0	Dnmt3aos	0	0	NA	NA	NA
0	0	0	0	0	0	Doxl2	0	0	NA	NA	NA
0	0	0	0	0	0	Dreh	0	0	NA	NA	NA
0	0	0	0	0	0	Dsc1	0	0	NA	NA	NA
0	0	0	0	0	0	Dsg1a	0	0	NA	NA	NA
0	0	0	0	0	0	Dsg1c	0	0	NA	NA	NA
0	0	0	0	0	0	Dsg4	0	0	NA	NA	NA
0	0	0	0	0	0	Dspp	0	0	NA	NA	NA
0	0	0	0	0	0	Dthd1	0	0	NA	NA	NA
0	0	0	0	0	0	Dusp21	0	0	NA	NA	NA
0	0	0	0	0	0	Duxbl1	0	0	NA	NA	NA
0	0	0	0	0	0	Duxbl2	0	0	NA	NA	NA
0	0	0	0	0	0	Duxbl3	0	0	NA	NA	NA
0	0	0	0	0	0	Dynap	0	0	NA	NA	NA
0	0	0	0	0	0	Dynlt1c	0	0	NA	NA	NA
0	0	0	0	0	0	Dytn	0	0	NA	NA	NA
0	0	0	0	0	0	E030002O03Rik	0	0	NA	NA	NA
0	0	0	0	0	0	E030003E18Rik	0	0	NA	NA	NA
0	0	0	0	0	0	E030019B06Rik	0	0	NA	NA	NA
0	0	0	0	0	0	E030025P04Rik	0	0	NA	NA	NA
0	0	0	0	0	0	E330013P04Rik	0	0	NA	NA	NA
0	0	0	0	0	0	E330014E10Rik	0	0	NA	NA	NA
0	0	0	0	0	0	E330017L17Rik	0	0	NA	NA	NA
0	0	0	0	0	0	Ear1	0	0	NA	NA	NA
0	0	0	0	0	0	Ear10	0	0	NA	NA	NA
0	0	0	0	0	0	Ear12	0	0	NA	NA	NA
0	0	0	0	0	0	Ear14	0	0	NA	NA	NA
0	0	0	0	0	0	Ear2	0	0	NA	NA	NA
0	0	0	0	0	0	Ear3	0	0	NA	NA	NA
0	0	0	0	0	0	Ear4	0	0	NA	NA	NA
0	0	0	0	0	0	Ear6	0	0	NA	NA	NA
0	0	0	0	0	0	Ear7	0	0	NA	NA	NA
0	0	0	0	0	0	Eddm3b	0	0	NA	NA	NA
0	0	0	0	0	0	Egfbp2	0	0	NA	NA	NA
0	0	0	0	0	0	Eif3j1	0	0	NA	NA	NA
0	0	0	0	0	0	Eif3j2	0	0	NA	NA	NA
0	0	0	0	0	0	Elane	0	0	NA	NA	NA
0	0	0	0	0	0	Eltd1	0	0	NA	NA	NA
0	0	0	0	0	0	Emcn	0	0	NA	NA	NA
0	0	0	0	0	0	Enam	0	0	NA	NA	NA
0	0	0	0	0	0	Entpd4	0	0	NA	NA	NA
0	0	0	0	0	0	Entpd8	0	0	NA	NA	NA
0	0	0	0	0	0	Epyc	0	0	NA	NA	NA
0	0	0	0	0	0	Erich3	0	0	NA	NA	NA
0	0	0	0	0	0	Erich4	0	0	NA	NA	NA
0	0	0	0	0	0	Esp1	0	0	NA	NA	NA
0	0	0	0	0	0	Esp15	0	0	NA	NA	NA
0	0	0	0	0	0	Esp16	0	0	NA	NA	NA
0	0	0	0	0	0	Esp18	0	0	NA	NA	NA
0	0	0	0	0	0	Esp23	0	0	NA	NA	NA
0	0	0	0	0	0	Esp34	0	0	NA	NA	NA
0	0	0	0	0	0	Esp36	0	0	NA	NA	NA
0	0	0	0	0	0	Esp38	0	0	NA	NA	NA
0	0	0	0	0	0	Esp4	0	0	NA	NA	NA
0	0	0	0	0	0	Esp5	0	0	NA	NA	NA
0	0	0	0	0	0	Esp6Esp5	0	0	NA	NA	NA
0	0	0	0	0	0	Etd	0	0	NA	NA	NA
0	0	0	0	0	0	Etnppl	0	0	NA	NA	NA
0	0	0	0	0	0	Evi2a-evi2b	0	0	NA	NA	NA
0	0	0	0	0	0	Evi2b	0	0	NA	NA	NA
0	0	0	0	0	0	Evx2	0	0	NA	NA	NA
0	0	0	0	0	0	F11	0	0	NA	NA	NA
0	0	0	0	0	0	F630028O10Rik	0	0	NA	NA	NA
0	0	0	0	0	0	F630206G17Rik	0	0	NA	NA	NA
0	0	0	0	0	0	F830045P16Rik	0	0	NA	NA	NA
0	0	0	0	0	0	F9	0	0	NA	NA	NA
0	0	0	0	0	0	Fabp2	0	0	NA	NA	NA
0	0	0	0	0	0	Fabp4	0	0	NA	NA	NA
0	0	0	0	0	0	Fam115e	0	0	NA	NA	NA
0	0	0	0	0	0	Fam122c	0	0	NA	NA	NA
0	0	0	0	0	0	Fam177a	0	0	NA	NA	NA
0	0	0	0	0	0	Fam180a	0	0	NA	NA	NA
0	0	0	0	0	0	Fam216b	0	0	NA	NA	NA
0	0	0	0	0	0	Fam219aos	0	0	NA	NA	NA
0	0	0	0	0	0	Fam24a	0	0	NA	NA	NA
0	0	0	0	0	0	Fam47c	0	0	NA	NA	NA
0	0	0	0	0	0	Fam71a	0	0	NA	NA	NA
0	0	0	0	0	0	Fam71b	0	0	NA	NA	NA
0	0	0	0	0	0	Fam71d	0	0	NA	NA	NA
0	0	0	0	0	0	Fap	0	0	NA	NA	NA
0	0	0	0	0	0	Fate1	0	0	NA	NA	NA
0	0	0	0	0	0	Fbxw15	0	0	NA	NA	NA
0	0	0	0	0	0	Fbxw18	0	0	NA	NA	NA
0	0	0	0	0	0	Fbxw19	0	0	NA	NA	NA
0	0	0	0	0	0	Fbxw21	0	0	NA	NA	NA
0	0	0	0	0	0	Fbxw22	0	0	NA	NA	NA
0	0	0	0	0	0	Fbxw26	0	0	NA	NA	NA
0	0	0	0	0	0	Fbxw28	0	0	NA	NA	NA
0	0	0	0	0	0	Fcer1a	0	0	NA	NA	NA
0	0	0	0	0	0	Fcnb	0	0	NA	NA	NA
0	0	0	0	0	0	Ferd3l	0	0	NA	NA	NA
0	0	0	0	0	0	Ffar1	0	0	NA	NA	NA
0	0	0	0	0	0	Fgb	0	0	NA	NA	NA
0	0	0	0	0	0	Fgf6	0	0	NA	NA	NA
0	0	0	0	0	0	Fhad1os1	0	0	NA	NA	NA
0	0	0	0	0	0	Fhl5	0	0	NA	NA	NA
0	0	0	0	0	0	Flg2	0	0	NA	NA	NA
0	0	0	0	0	0	Fmo2	0	0	NA	NA	NA
0	0	0	0	0	0	Fmo3	0	0	NA	NA	NA
0	0	0	0	0	0	Fmo6	0	0	NA	NA	NA
0	0	0	0	0	0	Fmo9	0	0	NA	NA	NA
0	0	0	0	0	0	Fnd3c2	0	0	NA	NA	NA
0	0	0	0	0	0	Foxi1	0	0	NA	NA	NA
0	0	0	0	0	0	Fpr-rs3	0	0	NA	NA	NA
0	0	0	0	0	0	Fpr-rs4	0	0	NA	NA	NA
0	0	0	0	0	0	Fpr-rs6	0	0	NA	NA	NA
0	0	0	0	0	0	Fpr1	0	0	NA	NA	NA
0	0	0	0	0	0	Fpr2	0	0	NA	NA	NA
0	0	0	0	0	0	Fpr3	0	0	NA	NA	NA
0	0	0	0	0	0	Frmd7	0	0	NA	NA	NA
0	0	0	0	0	0	Frmpd4	0	0	NA	NA	NA
0	0	0	0	0	0	Fshb	0	0	NA	NA	NA
0	0	0	0	0	0	Fshr	0	0	NA	NA	NA
0	0	0	0	0	0	Ftmt	0	0	NA	NA	NA
0	0	0	0	0	0	G630064G18Rik	0	0	NA	NA	NA
0	0	0	0	0	0	G630071F17Rik	0	0	NA	NA	NA
0	0	0	0	0	0	G6pc	0	0	NA	NA	NA
0	0	0	0	0	0	Gabra6	0	0	NA	NA	NA
0	0	0	0	0	0	Gabrb1	0	0	NA	NA	NA
0	0	0	0	0	0	Galnt5	0	0	NA	NA	NA
0	0	0	0	0	0	Galp	0	0	NA	NA	NA
0	0	0	0	0	0	Gcg	0	0	NA	NA	NA
0	0	0	0	0	0	Gdf1	0	0	NA	NA	NA
0	0	0	0	0	0	Gfral	0	0	NA	NA	NA
0	0	0	0	0	0	Ghrhr	0	0	NA	NA	NA
0	0	0	0	0	0	Gif	0	0	NA	NA	NA
0	0	0	0	0	0	Gimap7	0	0	NA	NA	NA
0	0	0	0	0	0	Gk2	0	0	NA	NA	NA
0	0	0	0	0	0	Gkn1	0	0	NA	NA	NA
0	0	0	0	0	0	Gkn2	0	0	NA	NA	NA
0	0	0	0	0	0	Gkn3	0	0	NA	NA	NA
0	0	0	0	0	0	Gldnos	0	0	NA	NA	NA
0	0	0	0	0	0	Glipr1l2	0	0	NA	NA	NA
0	0	0	0	0	0	Glra3	0	0	NA	NA	NA
0	0	0	0	0	0	Glra4	0	0	NA	NA	NA
0	0	0	0	0	0	Glt6d1	0	0	NA	NA	NA
0	0	0	0	0	0	Glycam1	0	0	NA	NA	NA
0	0	0	0	0	0	Gm10007	0	0	NA	NA	NA
0	0	0	0	0	0	Gm10024	0	0	NA	NA	NA
0	0	0	0	0	0	Gm10052	0	0	NA	NA	NA
0	0	0	0	0	0	Gm10057	0	0	NA	NA	NA
0	0	0	0	0	0	Gm10058	0	0	NA	NA	NA
0	0	0	0	0	0	Gm10081	0	0	NA	NA	NA
0	0	0	0	0	0	Gm10094	0	0	NA	NA	NA
0	0	0	0	0	0	Gm10096	0	0	NA	NA	NA
0	0	0	0	0	0	Gm10100	0	0	NA	NA	NA
0	0	0	0	0	0	Gm10104	0	0	NA	NA	NA
0	0	0	0	0	0	Gm10142	0	0	NA	NA	NA
0	0	0	0	0	0	Gm10147	0	0	NA	NA	NA
0	0	0	0	0	0	Gm10228	0	0	NA	NA	NA
0	0	0	0	0	0	Gm10229	0	0	NA	NA	NA
0	0	0	0	0	0	Gm10230	0	0	NA	NA	NA
0	0	0	0	0	0	Gm10248	0	0	NA	NA	NA
0	0	0	0	0	0	Gm10256	0	0	NA	NA	NA
0	0	0	0	0	0	Gm10267	0	0	NA	NA	NA
0	0	0	0	0	0	Gm10272	0	0	NA	NA	NA
0	0	0	0	0	0	Gm10280	0	0	NA	NA	NA
0	0	0	0	0	0	Gm10318	0	0	NA	NA	NA
0	0	0	0	0	0	Gm10319	0	0	NA	NA	NA
0	0	0	0	0	0	Gm10334	0	0	NA	NA	NA
0	0	0	0	0	0	Gm10352	0	0	NA	NA	NA
0	0	0	0	0	0	Gm10354	0	0	NA	NA	NA
0	0	0	0	0	0	Gm10375	0	0	NA	NA	NA
0	0	0	0	0	0	Gm10377	0	0	NA	NA	NA
0	0	0	0	0	0	Gm10408	0	0	NA	NA	NA
0	0	0	0	0	0	Gm10409	0	0	NA	NA	NA
0	0	0	0	0	0	Gm10413	0	0	NA	NA	NA
0	0	0	0	0	0	Gm10415	0	0	NA	NA	NA
0	0	0	0	0	0	Gm10421	0	0	NA	NA	NA
0	0	0	0	0	0	Gm10436	0	0	NA	NA	NA
0	0	0	0	0	0	Gm10440	0	0	NA	NA	NA
0	0	0	0	0	0	Gm10445	0	0	NA	NA	NA
0	0	0	0	0	0	Gm10466	0	0	NA	NA	NA
0	0	0	0	0	0	Gm10486	0	0	NA	NA	NA
0	0	0	0	0	0	Gm10487	0	0	NA	NA	NA
0	0	0	0	0	0	Gm10488	0	0	NA	NA	NA
0	0	0	0	0	0	Gm10494	0	0	NA	NA	NA
0	0	0	0	0	0	Gm10510	0	0	NA	NA	NA
0	0	0	0	0	0	Gm10512	0	0	NA	NA	NA
0	0	0	0	0	0	Gm10538	0	0	NA	NA	NA
0	0	0	0	0	0	Gm10578	0	0	NA	NA	NA
0	0	0	0	0	0	Gm10591	0	0	NA	NA	NA
0	0	0	0	0	0	Gm10619	0	0	NA	NA	NA
0	0	0	0	0	0	Gm10635	0	0	NA	NA	NA
0	0	0	0	0	0	Gm10637	0	0	NA	NA	NA
0	0	0	0	0	0	Gm10662	0	0	NA	NA	NA
0	0	0	0	0	0	Gm10665	0	0	NA	NA	NA
0	0	0	0	0	0	Gm10666	0	0	NA	NA	NA
0	0	0	0	0	0	Gm10670	0	0	NA	NA	NA
0	0	0	0	0	0	Gm10681	0	0	NA	NA	NA
0	0	0	0	0	0	Gm10684	0	0	NA	NA	NA
0	0	0	0	0	0	Gm10697	0	0	NA	NA	NA
0	0	0	0	0	0	Gm10731	0	0	NA	NA	NA
0	0	0	0	0	0	Gm10745	0	0	NA	NA	NA
0	0	0	0	0	0	Gm10782	0	0	NA	NA	NA
0	0	0	0	0	0	Gm10790	0	0	NA	NA	NA
0	0	0	0	0	0	Gm10823	0	0	NA	NA	NA
0	0	0	0	0	0	Gm10921	0	0	NA	NA	NA
0	0	0	0	0	0	Gm10922	0	0	NA	NA	NA
0	0	0	0	0	0	Gm11149	0	0	NA	NA	NA
0	0	0	0	0	0	Gm11213	0	0	NA	NA	NA
0	0	0	0	0	0	Gm11236	0	0	NA	NA	NA
0	0	0	0	0	0	Gm11237	0	0	NA	NA	NA
0	0	0	0	0	0	Gm11351	0	0	NA	NA	NA
0	0	0	0	0	0	Gm1140	0	0	NA	NA	NA
0	0	0	0	0	0	Gm11437	0	0	NA	NA	NA
0	0	0	0	0	0	Gm11468	0	0	NA	NA	NA
0	0	0	0	0	0	Gm11548	0	0	NA	NA	NA
0	0	0	0	0	0	Gm11554	0	0	NA	NA	NA
0	0	0	0	0	0	Gm11559	0	0	NA	NA	NA
0	0	0	0	0	0	Gm11562	0	0	NA	NA	NA
0	0	0	0	0	0	Gm11563	0	0	NA	NA	NA
0	0	0	0	0	0	Gm11564	0	0	NA	NA	NA
0	0	0	0	0	0	Gm11565	0	0	NA	NA	NA
0	0	0	0	0	0	Gm11567	0	0	NA	NA	NA
0	0	0	0	0	0	Gm11568	0	0	NA	NA	NA
0	0	0	0	0	0	Gm11570	0	0	NA	NA	NA
0	0	0	0	0	0	Gm11595	0	0	NA	NA	NA
0	0	0	0	0	0	Gm11596	0	0	NA	NA	NA
0	0	0	0	0	0	Gm11710	0	0	NA	NA	NA
0	0	0	0	0	0	Gm11711	0	0	NA	NA	NA
0	0	0	0	0	0	Gm11757	0	0	NA	NA	NA
0	0	0	0	0	0	Gm11758	0	0	NA	NA	NA
0	0	0	0	0	0	Gm11937	0	0	NA	NA	NA
0	0	0	0	0	0	Gm11938	0	0	NA	NA	NA
0	0	0	0	0	0	Gm11978	0	0	NA	NA	NA
0	0	0	0	0	0	Gm11981	0	0	NA	NA	NA
0	0	0	0	0	0	Gm12	0	0	NA	NA	NA
0	0	0	0	0	0	Gm12130	0	0	NA	NA	NA
0	0	0	0	0	0	Gm12159	0	0	NA	NA	NA
0	0	0	0	0	0	Gm12171	0	0	NA	NA	NA
0	0	0	0	0	0	Gm12191	0	0	NA	NA	NA
0	0	0	0	0	0	Gm12295	0	0	NA	NA	NA
0	0	0	0	0	0	Gm12429	0	0	NA	NA	NA
0	0	0	0	0	0	Gm12603	0	0	NA	NA	NA
0	0	0	0	0	0	Gm12633	0	0	NA	NA	NA
0	0	0	0	0	0	Gm12669	0	0	NA	NA	NA
0	0	0	0	0	0	Gm12695	0	0	NA	NA	NA
0	0	0	0	0	0	Gm12709	0	0	NA	NA	NA
0	0	0	0	0	0	Gm12830	0	0	NA	NA	NA
0	0	0	0	0	0	Gm12886	0	0	NA	NA	NA
0	0	0	0	0	0	Gm12887	0	0	NA	NA	NA
0	0	0	0	0	0	Gm12888	0	0	NA	NA	NA
0	0	0	0	0	0	Gm13023	0	0	NA	NA	NA
0	0	0	0	0	0	Gm13040	0	0	NA	NA	NA
0	0	0	0	0	0	Gm13043	0	0	NA	NA	NA
0	0	0	0	0	0	Gm13057	0	0	NA	NA	NA
0	0	0	0	0	0	Gm13084	0	0	NA	NA	NA
0	0	0	0	0	0	Gm13088	0	0	NA	NA	NA
0	0	0	0	0	0	Gm13102	0	0	NA	NA	NA
0	0	0	0	0	0	Gm13103	0	0	NA	NA	NA
0	0	0	0	0	0	Gm13177	0	0	NA	NA	NA
0	0	0	0	0	0	Gm13178	0	0	NA	NA	NA
0	0	0	0	0	0	Gm13271	0	0	NA	NA	NA
0	0	0	0	0	0	Gm13272	0	0	NA	NA	NA
0	0	0	0	0	0	Gm13275	0	0	NA	NA	NA
0	0	0	0	0	0	Gm13276	0	0	NA	NA	NA
0	0	0	0	0	0	Gm13277	0	0	NA	NA	NA
0	0	0	0	0	0	Gm13278	0	0	NA	NA	NA
0	0	0	0	0	0	Gm13279	0	0	NA	NA	NA
0	0	0	0	0	0	Gm13283	0	0	NA	NA	NA
0	0	0	0	0	0	Gm13285	0	0	NA	NA	NA
0	0	0	0	0	0	Gm13286	0	0	NA	NA	NA
0	0	0	0	0	0	Gm13287	0	0	NA	NA	NA
0	0	0	0	0	0	Gm13288	0	0	NA	NA	NA
0	0	0	0	0	0	Gm13289	0	0	NA	NA	NA
0	0	0	0	0	0	Gm13290	0	0	NA	NA	NA
0	0	0	0	0	0	Gm13293	0	0	NA	NA	NA
0	0	0	0	0	0	Gm13298	0	0	NA	NA	NA
0	0	0	0	0	0	Gm13304	0	0	NA	NA	NA
0	0	0	0	0	0	Gm13305	0	0	NA	NA	NA
0	0	0	0	0	0	Gm13306	0	0	NA	NA	NA
0	0	0	0	0	0	Gm13308	0	0	NA	NA	NA
0	0	0	0	0	0	Gm13363	0	0	NA	NA	NA
0	0	0	0	0	0	Gm13483	0	0	NA	NA	NA
0	0	0	0	0	0	Gm13539	0	0	NA	NA	NA
0	0	0	0	0	0	Gm13546	0	0	NA	NA	NA
0	0	0	0	0	0	Gm13582	0	0	NA	NA	NA
0	0	0	0	0	0	Gm136	0	0	NA	NA	NA
0	0	0	0	0	0	Gm13629	0	0	NA	NA	NA
0	0	0	0	0	0	Gm13749	0	0	NA	NA	NA
0	0	0	0	0	0	Gm13769	0	0	NA	NA	NA
0	0	0	0	0	0	Gm13807	0	0	NA	NA	NA
0	0	0	0	0	0	Gm13871	0	0	NA	NA	NA
0	0	0	0	0	0	Gm13944	0	0	NA	NA	NA
0	0	0	0	0	0	Gm14015	0	0	NA	NA	NA
0	0	0	0	0	0	Gm14092	0	0	NA	NA	NA
0	0	0	0	0	0	Gm14207	0	0	NA	NA	NA
0	0	0	0	0	0	Gm14288	0	0	NA	NA	NA
0	0	0	0	0	0	Gm14306	0	0	NA	NA	NA
0	0	0	0	0	0	Gm14308	0	0	NA	NA	NA
0	0	0	0	0	0	Gm14345	0	0	NA	NA	NA
0	0	0	0	0	0	Gm14346	0	0	NA	NA	NA
0	0	0	0	0	0	Gm14347	0	0	NA	NA	NA
0	0	0	0	0	0	Gm14351	0	0	NA	NA	NA
0	0	0	0	0	0	Gm14374	0	0	NA	NA	NA
0	0	0	0	0	0	Gm14391	0	0	NA	NA	NA
0	0	0	0	0	0	Gm14430	0	0	NA	NA	NA
0	0	0	0	0	0	Gm14431	0	0	NA	NA	NA
0	0	0	0	0	0	Gm14434	0	0	NA	NA	NA
0	0	0	0	0	0	Gm14440	0	0	NA	NA	NA
0	0	0	0	0	0	Gm14459	0	0	NA	NA	NA
0	0	0	0	0	0	Gm14474	0	0	NA	NA	NA
0	0	0	0	0	0	Gm14475	0	0	NA	NA	NA
0	0	0	0	0	0	Gm14476	0	0	NA	NA	NA
0	0	0	0	0	0	Gm14477	0	0	NA	NA	NA
0	0	0	0	0	0	Gm14478	0	0	NA	NA	NA
0	0	0	0	0	0	Gm14479	0	0	NA	NA	NA
0	0	0	0	0	0	Gm14482	0	0	NA	NA	NA
0	0	0	0	0	0	Gm14483	0	0	NA	NA	NA
0	0	0	0	0	0	Gm14484	0	0	NA	NA	NA
0	0	0	0	0	0	Gm14499	0	0	NA	NA	NA
0	0	0	0	0	0	Gm14511	0	0	NA	NA	NA
0	0	0	0	0	0	Gm14525	0	0	NA	NA	NA
0	0	0	0	0	0	Gm14548	0	0	NA	NA	NA
0	0	0	0	0	0	Gm14625	0	0	NA	NA	NA
0	0	0	0	0	0	Gm14632	0	0	NA	NA	NA
0	0	0	0	0	0	Gm14635	0	0	NA	NA	NA
0	0	0	0	0	0	Gm14685	0	0	NA	NA	NA
0	0	0	0	0	0	Gm14692	0	0	NA	NA	NA
0	0	0	0	0	0	Gm14718	0	0	NA	NA	NA
0	0	0	0	0	0	Gm14725	0	0	NA	NA	NA
0	0	0	0	0	0	Gm14743	0	0	NA	NA	NA
0	0	0	0	0	0	Gm14744	0	0	NA	NA	NA
0	0	0	0	0	0	Gm14781	0	0	NA	NA	NA
0	0	0	0	0	0	Gm14819	0	0	NA	NA	NA
0	0	0	0	0	0	Gm14850	0	0	NA	NA	NA
0	0	0	0	0	0	Gm14851	0	0	NA	NA	NA
0	0	0	0	0	0	Gm14920	0	0	NA	NA	NA
0	0	0	0	0	0	Gm15023	0	0	NA	NA	NA
0	0	0	0	0	0	Gm15056	0	0	NA	NA	NA
0	0	0	0	0	0	Gm15080	0	0	NA	NA	NA
0	0	0	0	0	0	Gm15085	0	0	NA	NA	NA
0	0	0	0	0	0	Gm15093	0	0	NA	NA	NA
0	0	0	0	0	0	Gm15133	0	0	NA	NA	NA
0	0	0	0	0	0	Gm15140	0	0	NA	NA	NA
0	0	0	0	0	0	Gm15292	0	0	NA	NA	NA
0	0	0	0	0	0	Gm15293	0	0	NA	NA	NA
0	0	0	0	0	0	Gm15308	0	0	NA	NA	NA
0	0	0	0	0	0	Gm15315	0	0	NA	NA	NA
0	0	0	0	0	0	Gm15348	0	0	NA	NA	NA
0	0	0	0	0	0	Gm15350	0	0	NA	NA	NA
0	0	0	0	0	0	Gm15386	0	0	NA	NA	NA
0	0	0	0	0	0	Gm15412	0	0	NA	NA	NA
0	0	0	0	0	0	Gm15471	0	0	NA	NA	NA
0	0	0	0	0	0	Gm156	0	0	NA	NA	NA
0	0	0	0	0	0	Gm15679	0	0	NA	NA	NA
0	0	0	0	0	0	Gm15713	0	0	NA	NA	NA
0	0	0	0	0	0	Gm15772	0	0	NA	NA	NA
0	0	0	0	0	0	Gm1587	0	0	NA	NA	NA
0	0	0	0	0	0	Gm15881	0	0	NA	NA	NA
0	0	0	0	0	0	Gm15941	0	0	NA	NA	NA
0	0	0	0	0	0	Gm1604b	0	0	NA	NA	NA
0	0	0	0	0	0	Gm16130	0	0	NA	NA	NA
0	0	0	0	0	0	Gm16291	0	0	NA	NA	NA
0	0	0	0	0	0	Gm16294	0	0	NA	NA	NA
0	0	0	0	0	0	Gm16325	0	0	NA	NA	NA
0	0	0	0	0	0	Gm16367	0	0	NA	NA	NA
0	0	0	0	0	0	Gm16381	0	0	NA	NA	NA
0	0	0	0	0	0	Gm16404	0	0	NA	NA	NA
0	0	0	0	0	0	Gm16405	0	0	NA	NA	NA
0	0	0	0	0	0	Gm16430	0	0	NA	NA	NA
0	0	0	0	0	0	Gm16442	0	0	NA	NA	NA
0	0	0	0	0	0	Gm16445	0	0	NA	NA	NA
0	0	0	0	0	0	Gm16451	0	0	NA	NA	NA
0	0	0	0	0	0	Gm16497	0	0	NA	NA	NA
0	0	0	0	0	0	Gm16501	0	0	NA	NA	NA
0	0	0	0	0	0	Gm16677	0	0	NA	NA	NA
0	0	0	0	0	0	Gm16833	0	0	NA	NA	NA
0	0	0	0	0	0	Gm16982	0	0	NA	NA	NA
0	0	0	0	0	0	Gm17019	0	0	NA	NA	NA
0	0	0	0	0	0	Gm1715	0	0	NA	NA	NA
0	0	0	0	0	0	Gm1720	0	0	NA	NA	NA
0	0	0	0	0	0	Gm17252	0	0	NA	NA	NA
0	0	0	0	0	0	Gm17359	0	0	NA	NA	NA
0	0	0	0	0	0	Gm17365	0	0	NA	NA	NA
0	0	0	0	0	0	Gm17660	0	0	NA	NA	NA
0	0	0	0	0	0	Gm17677	0	0	NA	NA	NA
0	0	0	0	0	0	Gm17689	0	0	NA	NA	NA
0	0	0	0	0	0	Gm17727	0	0	NA	NA	NA
0	0	0	0	0	0	Gm17751	0	0	NA	NA	NA
0	0	0	0	0	0	Gm17757	0	0	NA	NA	NA
0	0	0	0	0	0	Gm17830	0	0	NA	NA	NA
0	0	0	0	0	0	Gm18409	0	0	NA	NA	NA
0	0	0	0	0	0	Gm18853	0	0	NA	NA	NA
0	0	0	0	0	0	Gm19277	0	0	NA	NA	NA
0	0	0	0	0	0	Gm19299	0	0	NA	NA	NA
0	0	0	0	0	0	Gm19303	0	0	NA	NA	NA
0	0	0	0	0	0	Gm19395	0	0	NA	NA	NA
0	0	0	0	0	0	Gm19402	0	0	NA	NA	NA
0	0	0	0	0	0	Gm19424	0	0	NA	NA	NA
0	0	0	0	0	0	Gm19466	0	0	NA	NA	NA
0	0	0	0	0	0	Gm19522	0	0	NA	NA	NA
0	0	0	0	0	0	Gm1965	0	0	NA	NA	NA
0	0	0	0	0	0	Gm19668	0	0	NA	NA	NA
0	0	0	0	0	0	Gm1979	0	0	NA	NA	NA
0	0	0	0	0	0	Gm1987	0	0	NA	NA	NA
0	0	0	0	0	0	Gm19990	0	0	NA	NA	NA
0	0	0	0	0	0	Gm2002	0	0	NA	NA	NA
0	0	0	0	0	0	Gm20098	0	0	NA	NA	NA
0	0	0	0	0	0	Gm20110	0	0	NA	NA	NA
0	0	0	0	0	0	Gm20268	0	0	NA	NA	NA
0	0	0	0	0	0	Gm20319	0	0	NA	NA	NA
0	0	0	0	0	0	Gm2042	0	0	NA	NA	NA
0	0	0	0	0	0	Gm20604	0	0	NA	NA	NA
0	0	0	0	0	0	Gm20611	0	0	NA	NA	NA
0	0	0	0	0	0	Gm20736	0	0	NA	NA	NA
0	0	0	0	0	0	Gm20738	0	0	NA	NA	NA
0	0	0	0	0	0	Gm20740	0	0	NA	NA	NA
0	0	0	0	0	0	Gm20741	0	0	NA	NA	NA
0	0	0	0	0	0	Gm20743	0	0	NA	NA	NA
0	0	0	0	0	0	Gm20747	0	0	NA	NA	NA
0	0	0	0	0	0	Gm20754	0	0	NA	NA	NA
0	0	0	0	0	0	Gm20755	0	0	NA	NA	NA
0	0	0	0	0	0	Gm20757	0	0	NA	NA	NA
0	0	0	0	0	0	Gm20758	0	0	NA	NA	NA
0	0	0	0	0	0	Gm20759	0	0	NA	NA	NA
0	0	0	0	0	0	Gm20765	0	0	NA	NA	NA
0	0	0	0	0	0	Gm20806	0	0	NA	NA	NA
0	0	0	0	0	0	Gm20809	0	0	NA	NA	NA
0	0	0	0	0	0	Gm20815	0	0	NA	NA	NA
0	0	0	0	0	0	Gm20816	0	0	NA	NA	NA
0	0	0	0	0	0	Gm20822	0	0	NA	NA	NA
0	0	0	0	0	0	Gm20823	0	0	NA	NA	NA
0	0	0	0	0	0	Gm20826	0	0	NA	NA	NA
0	0	0	0	0	0	Gm2083	0	0	NA	NA	NA
0	0	0	0	0	0	Gm20831	0	0	NA	NA	NA
0	0	0	0	0	0	Gm20854	0	0	NA	NA	NA
0	0	0	0	0	0	Gm20857	0	0	NA	NA	NA
0	0	0	0	0	0	Gm20858	0	0	NA	NA	NA
0	0	0	0	0	0	Gm20865	0	0	NA	NA	NA
0	0	0	0	0	0	Gm20867	0	0	NA	NA	NA
0	0	0	0	0	0	Gm2087	0	0	NA	NA	NA
0	0	0	0	0	0	Gm20871	0	0	NA	NA	NA
0	0	0	0	0	0	Gm20877	0	0	NA	NA	NA
0	0	0	0	0	0	Gm20878	0	0	NA	NA	NA
0	0	0	0	0	0	Gm20917	0	0	NA	NA	NA
0	0	0	0	0	0	Gm21002	0	0	NA	NA	NA
0	0	0	0	0	0	Gm21057	0	0	NA	NA	NA
0	0	0	0	0	0	Gm21119	0	0	NA	NA	NA
0	0	0	0	0	0	Gm21221	0	0	NA	NA	NA
0	0	0	0	0	0	Gm21269	0	0	NA	NA	NA
0	0	0	0	0	0	Gm21276	0	0	NA	NA	NA
0	0	0	0	0	0	Gm21293	0	0	NA	NA	NA
0	0	0	0	0	0	Gm21304	0	0	NA	NA	NA
0	0	0	0	0	0	Gm21312	0	0	NA	NA	NA
0	0	0	0	0	0	Gm21379	0	0	NA	NA	NA
0	0	0	0	0	0	Gm21498	0	0	NA	NA	NA
0	0	0	0	0	0	Gm21541	0	0	NA	NA	NA
0	0	0	0	0	0	Gm21586	0	0	NA	NA	NA
0	0	0	0	0	0	Gm21637	0	0	NA	NA	NA
0	0	0	0	0	0	Gm21677	0	0	NA	NA	NA
0	0	0	0	0	0	Gm21704	0	0	NA	NA	NA
0	0	0	0	0	0	Gm21708	0	0	NA	NA	NA
0	0	0	0	0	0	Gm21943	0	0	NA	NA	NA
0	0	0	0	0	0	Gm21944	0	0	NA	NA	NA
0	0	0	0	0	0	Gm21949	0	0	NA	NA	NA
0	0	0	0	0	0	Gm21950	0	0	NA	NA	NA
0	0	0	0	0	0	Gm21951	0	0	NA	NA	NA
0	0	0	0	0	0	Gm2447	0	0	NA	NA	NA
0	0	0	0	0	0	Gm2506	0	0	NA	NA	NA
0	0	0	0	0	0	Gm2663	0	0	NA	NA	NA
0	0	0	0	0	0	Gm2696	0	0	NA	NA	NA
0	0	0	0	0	0	Gm2799	0	0	NA	NA	NA
0	0	0	0	0	0	Gm2825	0	0	NA	NA	NA
0	0	0	0	0	0	Gm2863	0	0	NA	NA	NA
0	0	0	0	0	0	Gm2913	0	0	NA	NA	NA
0	0	0	0	0	0	Gm2927	0	0	NA	NA	NA
0	0	0	0	0	0	Gm2933	0	0	NA	NA	NA
0	0	0	0	0	0	Gm3020	0	0	NA	NA	NA
0	0	0	0	0	0	Gm3139	0	0	NA	NA	NA
0	0	0	0	0	0	Gm3238	0	0	NA	NA	NA
0	0	0	0	0	0	Gm3259	0	0	NA	NA	NA
0	0	0	0	0	0	Gm3279	0	0	NA	NA	NA
0	0	0	0	0	0	Gm3285	0	0	NA	NA	NA
0	0	0	0	0	0	Gm3286	0	0	NA	NA	NA
0	0	0	0	0	0	Gm3317	0	0	NA	NA	NA
0	0	0	0	0	0	Gm3363	0	0	NA	NA	NA
0	0	0	0	0	0	Gm3376	0	0	NA	NA	NA
0	0	0	0	0	0	Gm3383	0	0	NA	NA	NA
0	0	0	0	0	0	Gm3402	0	0	NA	NA	NA
0	0	0	0	0	0	Gm3404	0	0	NA	NA	NA
0	0	0	0	0	0	Gm3409	0	0	NA	NA	NA
0	0	0	0	0	0	Gm3415	0	0	NA	NA	NA
0	0	0	0	0	0	Gm3417	0	0	NA	NA	NA
0	0	0	0	0	0	Gm3428	0	0	NA	NA	NA
0	0	0	0	0	0	Gm3434	0	0	NA	NA	NA
0	0	0	0	0	0	Gm3448	0	0	NA	NA	NA
0	0	0	0	0	0	Gm3458	0	0	NA	NA	NA
0	0	0	0	0	0	Gm3488	0	0	NA	NA	NA
0	0	0	0	0	0	Gm3500	0	0	NA	NA	NA
0	0	0	0	0	0	Gm362	0	0	NA	NA	NA
0	0	0	0	0	0	Gm3646	0	0	NA	NA	NA
0	0	0	0	0	0	Gm3701	0	0	NA	NA	NA
0	0	0	0	0	0	Gm3706	0	0	NA	NA	NA
0	0	0	0	0	0	Gm3750	0	0	NA	NA	NA
0	0	0	0	0	0	Gm3763	0	0	NA	NA	NA
0	0	0	0	0	0	Gm3776	0	0	NA	NA	NA
0	0	0	0	0	0	Gm382	0	0	NA	NA	NA
0	0	0	0	0	0	Gm4027	0	0	NA	NA	NA
0	0	0	0	0	0	Gm4064	0	0	NA	NA	NA
0	0	0	0	0	0	Gm4070	0	0	NA	NA	NA
0	0	0	0	0	0	Gm4133	0	0	NA	NA	NA
0	0	0	0	0	0	Gm4141	0	0	NA	NA	NA
0	0	0	0	0	0	Gm4175	0	0	NA	NA	NA
0	0	0	0	0	0	Gm4177	0	0	NA	NA	NA
0	0	0	0	0	0	Gm4187	0	0	NA	NA	NA
0	0	0	0	0	0	Gm4201	0	0	NA	NA	NA
0	0	0	0	0	0	Gm4214	0	0	NA	NA	NA
0	0	0	0	0	0	Gm4216	0	0	NA	NA	NA
0	0	0	0	0	0	Gm4251	0	0	NA	NA	NA
0	0	0	0	0	0	Gm4265	0	0	NA	NA	NA
0	0	0	0	0	0	Gm4278	0	0	NA	NA	NA
0	0	0	0	0	0	Gm428	0	0	NA	NA	NA
0	0	0	0	0	0	Gm4297	0	0	NA	NA	NA
0	0	0	0	0	0	Gm4301	0	0	NA	NA	NA
0	0	0	0	0	0	Gm4302	0	0	NA	NA	NA
0	0	0	0	0	0	Gm4303	0	0	NA	NA	NA
0	0	0	0	0	0	Gm4305	0	0	NA	NA	NA
0	0	0	0	0	0	Gm4307	0	0	NA	NA	NA
0	0	0	0	0	0	Gm4312	0	0	NA	NA	NA
0	0	0	0	0	0	Gm4340	0	0	NA	NA	NA
0	0	0	0	0	0	Gm436	0	0	NA	NA	NA
0	0	0	0	0	0	Gm4461	0	0	NA	NA	NA
0	0	0	0	0	0	Gm4477	0	0	NA	NA	NA
0	0	0	0	0	0	Gm4498	0	0	NA	NA	NA
0	0	0	0	0	0	Gm4541	0	0	NA	NA	NA
0	0	0	0	0	0	Gm4559	0	0	NA	NA	NA
0	0	0	0	0	0	Gm4567	0	0	NA	NA	NA
0	0	0	0	0	0	Gm4719	0	0	NA	NA	NA
0	0	0	0	0	0	Gm4724	0	0	NA	NA	NA
0	0	0	0	0	0	Gm4736	0	0	NA	NA	NA
0	0	0	0	0	0	Gm4745	0	0	NA	NA	NA
0	0	0	0	0	0	Gm4759	0	0	NA	NA	NA
0	0	0	0	0	0	Gm4763	0	0	NA	NA	NA
0	0	0	0	0	0	Gm4776	0	0	NA	NA	NA
0	0	0	0	0	0	Gm4794	0	0	NA	NA	NA
0	0	0	0	0	0	Gm4814	0	0	NA	NA	NA
0	0	0	0	0	0	Gm4836	0	0	NA	NA	NA
0	0	0	0	0	0	Gm4846	0	0	NA	NA	NA
0	0	0	0	0	0	Gm4861	0	0	NA	NA	NA
0	0	0	0	0	0	Gm4871	0	0	NA	NA	NA
0	0	0	0	0	0	Gm4884	0	0	NA	NA	NA
0	0	0	0	0	0	Gm4894	0	0	NA	NA	NA
0	0	0	0	0	0	Gm4906	0	0	NA	NA	NA
0	0	0	0	0	0	Gm4937	0	0	NA	NA	NA
0	0	0	0	0	0	Gm4952	0	0	NA	NA	NA
0	0	0	0	0	0	Gm4956	0	0	NA	NA	NA
0	0	0	0	0	0	Gm5065	0	0	NA	NA	NA
0	0	0	0	0	0	Gm5072	0	0	NA	NA	NA
0	0	0	0	0	0	Gm5082	0	0	NA	NA	NA
0	0	0	0	0	0	Gm5084	0	0	NA	NA	NA
0	0	0	0	0	0	Gm5087	0	0	NA	NA	NA
0	0	0	0	0	0	Gm5095	0	0	NA	NA	NA
0	0	0	0	0	0	Gm5105	0	0	NA	NA	NA
0	0	0	0	0	0	Gm5111	0	0	NA	NA	NA
0	0	0	0	0	0	Gm5122	0	0	NA	NA	NA
0	0	0	0	0	0	Gm5127	0	0	NA	NA	NA
0	0	0	0	0	0	Gm5128	0	0	NA	NA	NA
0	0	0	0	0	0	Gm5132	0	0	NA	NA	NA
0	0	0	0	0	0	Gm5148	0	0	NA	NA	NA
0	0	0	0	0	0	Gm5168	0	0	NA	NA	NA
0	0	0	0	0	0	Gm5169	0	0	NA	NA	NA
0	0	0	0	0	0	Gm5334	0	0	NA	NA	NA
0	0	0	0	0	0	Gm5346	0	0	NA	NA	NA
0	0	0	0	0	0	Gm5347	0	0	NA	NA	NA
0	0	0	0	0	0	Gm5409	0	0	NA	NA	NA
0	0	0	0	0	0	Gm5414	0	0	NA	NA	NA
0	0	0	0	0	0	Gm5416	0	0	NA	NA	NA
0	0	0	0	0	0	Gm5420	0	0	NA	NA	NA
0	0	0	0	0	0	Gm5424	0	0	NA	NA	NA
0	0	0	0	0	0	Gm5441	0	0	NA	NA	NA
0	0	0	0	0	0	Gm5477	0	0	NA	NA	NA
0	0	0	0	0	0	Gm5478	0	0	NA	NA	NA
0	0	0	0	0	0	Gm5485	0	0	NA	NA	NA
0	0	0	0	0	0	Gm5538	0	0	NA	NA	NA
0	0	0	0	0	0	Gm5547	0	0	NA	NA	NA
0	0	0	0	0	0	Gm5549	0	0	NA	NA	NA
0	0	0	0	0	0	Gm5591	0	0	NA	NA	NA
0	0	0	0	0	0	Gm5592	0	0	NA	NA	NA
0	0	0	0	0	0	Gm5627	0	0	NA	NA	NA
0	0	0	0	0	0	Gm5640	0	0	NA	NA	NA
0	0	0	0	0	0	Gm5725	0	0	NA	NA	NA
0	0	0	0	0	0	Gm5726	0	0	NA	NA	NA
0	0	0	0	0	0	Gm5728	0	0	NA	NA	NA
0	0	0	0	0	0	Gm5771	0	0	NA	NA	NA
0	0	0	0	0	0	Gm5800	0	0	NA	NA	NA
0	0	0	0	0	0	Gm5833	0	0	NA	NA	NA
0	0	0	0	0	0	Gm5885	0	0	NA	NA	NA
0	0	0	0	0	0	Gm5891	0	0	NA	NA	NA
0	0	0	0	0	0	Gm5901	0	0	NA	NA	NA
0	0	0	0	0	0	Gm5916	0	0	NA	NA	NA
0	0	0	0	0	0	Gm5925	0	0	NA	NA	NA
0	0	0	0	0	0	Gm5934	0	0	NA	NA	NA
0	0	0	0	0	0	Gm5935	0	0	NA	NA	NA
0	0	0	0	0	0	Gm5936	0	0	NA	NA	NA
0	0	0	0	0	0	Gm5938	0	0	NA	NA	NA
0	0	0	0	0	0	Gm597	0	0	NA	NA	NA
0	0	0	0	0	0	Gm6026	0	0	NA	NA	NA
0	0	0	0	0	0	Gm6040	0	0	NA	NA	NA
0	0	0	0	0	0	Gm6042	0	0	NA	NA	NA
0	0	0	0	0	0	Gm6121	0	0	NA	NA	NA
0	0	0	0	0	0	Gm6150	0	0	NA	NA	NA
0	0	0	0	0	0	Gm6164	0	0	NA	NA	NA
0	0	0	0	0	0	Gm6249	0	0	NA	NA	NA
0	0	0	0	0	0	Gm6260	0	0	NA	NA	NA
0	0	0	0	0	0	Gm6300	0	0	NA	NA	NA
0	0	0	0	0	0	Gm6367	0	0	NA	NA	NA
0	0	0	0	0	0	Gm6408	0	0	NA	NA	NA
0	0	0	0	0	0	Gm6416	0	0	NA	NA	NA
0	0	0	0	0	0	Gm6455	0	0	NA	NA	NA
0	0	0	0	0	0	Gm6567	0	0	NA	NA	NA
0	0	0	0	0	0	Gm6592	0	0	NA	NA	NA
0	0	0	0	0	0	Gm6634	0	0	NA	NA	NA
0	0	0	0	0	0	Gm6644	0	0	NA	NA	NA
0	0	0	0	0	0	Gm6696	0	0	NA	NA	NA
0	0	0	0	0	0	Gm6760	0	0	NA	NA	NA
0	0	0	0	0	0	Gm6763	0	0	NA	NA	NA
0	0	0	0	0	0	Gm6793	0	0	NA	NA	NA
0	0	0	0	0	0	Gm6878	0	0	NA	NA	NA
0	0	0	0	0	0	Gm6902	0	0	NA	NA	NA
0	0	0	0	0	0	Gm6927	0	0	NA	NA	NA
0	0	0	0	0	0	Gm6936	0	0	NA	NA	NA
0	0	0	0	0	0	Gm6994	0	0	NA	NA	NA
0	0	0	0	0	0	Gm7056	0	0	NA	NA	NA
0	0	0	0	0	0	Gm7073	0	0	NA	NA	NA
0	0	0	0	0	0	Gm7134	0	0	NA	NA	NA
0	0	0	0	0	0	Gm7257	0	0	NA	NA	NA
0	0	0	0	0	0	Gm7271	0	0	NA	NA	NA
0	0	0	0	0	0	Gm732	0	0	NA	NA	NA
0	0	0	0	0	0	Gm7334	0	0	NA	NA	NA
0	0	0	0	0	0	Gm7367	0	0	NA	NA	NA
0	0	0	0	0	0	Gm7550	0	0	NA	NA	NA
0	0	0	0	0	0	Gm765	0	0	NA	NA	NA
0	0	0	0	0	0	Gm7714	0	0	NA	NA	NA
0	0	0	0	0	0	Gm7849	0	0	NA	NA	NA
0	0	0	0	0	0	Gm7854	0	0	NA	NA	NA
0	0	0	0	0	0	Gm7861	0	0	NA	NA	NA
0	0	0	0	0	0	Gm7903	0	0	NA	NA	NA
0	0	0	0	0	0	Gm7978	0	0	NA	NA	NA
0	0	0	0	0	0	Gm813	0	0	NA	NA	NA
0	0	0	0	0	0	Gm815	0	0	NA	NA	NA
0	0	0	0	0	0	Gm8179	0	0	NA	NA	NA
0	0	0	0	0	0	Gm8298	0	0	NA	NA	NA
0	0	0	0	0	0	Gm839	0	0	NA	NA	NA
0	0	0	0	0	0	Gm8439	0	0	NA	NA	NA
0	0	0	0	0	0	Gm8453	0	0	NA	NA	NA
0	0	0	0	0	0	Gm8633	0	0	NA	NA	NA
0	0	0	0	0	0	Gm8653	0	0	NA	NA	NA
0	0	0	0	0	0	Gm8660	0	0	NA	NA	NA
0	0	0	0	0	0	Gm8677	0	0	NA	NA	NA
0	0	0	0	0	0	Gm8693	0	0	NA	NA	NA
0	0	0	0	0	0	Gm8720	0	0	NA	NA	NA
0	0	0	0	0	0	Gm8764	0	0	NA	NA	NA
0	0	0	0	0	0	Gm8882	0	0	NA	NA	NA
0	0	0	0	0	0	Gm8883	0	0	NA	NA	NA
0	0	0	0	0	0	Gm8884	0	0	NA	NA	NA
0	0	0	0	0	0	Gm8898	0	0	NA	NA	NA
0	0	0	0	0	0	Gm8979	0	0	NA	NA	NA
0	0	0	0	0	0	Gm8989	0	0	NA	NA	NA
0	0	0	0	0	0	Gm9125	0	0	NA	NA	NA
0	0	0	0	0	0	Gm94	0	0	NA	NA	NA
0	0	0	0	0	0	Gm9513	0	0	NA	NA	NA
0	0	0	0	0	0	Gm9573	0	0	NA	NA	NA
0	0	0	0	0	0	Gm9731	0	0	NA	NA	NA
0	0	0	0	0	0	Gm9733	0	0	NA	NA	NA
0	0	0	0	0	0	Gm9758	0	0	NA	NA	NA
0	0	0	0	0	0	Gm9839	0	0	NA	NA	NA
0	0	0	0	0	0	Gm9855	0	0	NA	NA	NA
0	0	0	0	0	0	Gm9871	0	0	NA	NA	NA
0	0	0	0	0	0	Gm9961	0	0	NA	NA	NA
0	0	0	0	0	0	Gm9999	0	0	NA	NA	NA
0	0	0	0	0	0	Gmcl1l	0	0	NA	NA	NA
0	0	0	0	0	0	Gnat3	0	0	NA	NA	NA
0	0	0	0	0	0	Gnrhr	0	0	NA	NA	NA
0	0	0	0	0	0	Gp2	0	0	NA	NA	NA
0	0	0	0	0	0	Gp49a	0	0	NA	NA	NA
0	0	0	0	0	0	Gp9	0	0	NA	NA	NA
0	0	0	0	0	0	Gper1	0	0	NA	NA	NA
0	0	0	0	0	0	Gpr119	0	0	NA	NA	NA
0	0	0	0	0	0	Gpr151	0	0	NA	NA	NA
0	0	0	0	0	0	Gpr171	0	0	NA	NA	NA
0	0	0	0	0	0	Gpr18	0	0	NA	NA	NA
0	0	0	0	0	0	Gpr183	0	0	NA	NA	NA
0	0	0	0	0	0	Gpr22	0	0	NA	NA	NA
0	0	0	0	0	0	Gpr33	0	0	NA	NA	NA
0	0	0	0	0	0	Gpr34	0	0	NA	NA	NA
0	0	0	0	0	0	Gpr55	0	0	NA	NA	NA
0	0	0	0	0	0	Gpr6	0	0	NA	NA	NA
0	0	0	0	0	0	Gpr65	0	0	NA	NA	NA
0	0	0	0	0	0	Gpr82	0	0	NA	NA	NA
0	0	0	0	0	0	Gprc6a	0	0	NA	NA	NA
0	0	0	0	0	0	Gpx5	0	0	NA	NA	NA
0	0	0	0	0	0	Grxcr1	0	0	NA	NA	NA
0	0	0	0	0	0	Grxcr2	0	0	NA	NA	NA
0	0	0	0	0	0	Gsdmc3	0	0	NA	NA	NA
0	0	0	0	0	0	Gsdmcl-ps	0	0	NA	NA	NA
0	0	0	0	0	0	Gsdmcl1	0	0	NA	NA	NA
0	0	0	0	0	0	Gsdmcl2	0	0	NA	NA	NA
0	0	0	0	0	0	Gsta1	0	0	NA	NA	NA
0	0	0	0	0	0	Guca2b	0	0	NA	NA	NA
0	0	0	0	0	0	Gucy2d	0	0	NA	NA	NA
0	0	0	0	0	0	Gvin1	0	0	NA	NA	NA
0	0	0	0	0	0	Gykl1	0	0	NA	NA	NA
0	0	0	0	0	0	Gzma	0	0	NA	NA	NA
0	0	0	0	0	0	Gzmb	0	0	NA	NA	NA
0	0	0	0	0	0	Gzmd	0	0	NA	NA	NA
0	0	0	0	0	0	Gzme	0	0	NA	NA	NA
0	0	0	0	0	0	Gzmg	0	0	NA	NA	NA
0	0	0	0	0	0	Gzmk	0	0	NA	NA	NA
0	0	0	0	0	0	Gzmn	0	0	NA	NA	NA
0	0	0	0	0	0	H1fnt	0	0	NA	NA	NA
0	0	0	0	0	0	H2-Ea-ps	0	0	NA	NA	NA
0	0	0	0	0	0	H2-L	0	0	NA	NA	NA
0	0	0	0	0	0	H2-M1	0	0	NA	NA	NA
0	0	0	0	0	0	H2-M10.3	0	0	NA	NA	NA
0	0	0	0	0	0	H2-M10.5	0	0	NA	NA	NA
0	0	0	0	0	0	H2-M11	0	0	NA	NA	NA
0	0	0	0	0	0	H2-M9	0	0	NA	NA	NA
0	0	0	0	0	0	H2-Ob	0	0	NA	NA	NA
0	0	0	0	0	0	H2-Q6	0	0	NA	NA	NA
0	0	0	0	0	0	H2-Q7	0	0	NA	NA	NA
0	0	0	0	0	0	H2-Q8	0	0	NA	NA	NA
0	0	0	0	0	0	H2-Q9	0	0	NA	NA	NA
0	0	0	0	0	0	H2-T9	0	0	NA	NA	NA
0	0	0	0	0	0	H2afb2	0	0	NA	NA	NA
0	0	0	0	0	0	Hamp2	0	0	NA	NA	NA
0	0	0	0	0	0	Hao1	0	0	NA	NA	NA
0	0	0	0	0	0	Hba-a1	0	0	NA	NA	NA
0	0	0	0	0	0	Hba-a2	0	0	NA	NA	NA
0	0	0	0	0	0	Hbb-b1	0	0	NA	NA	NA
0	0	0	0	0	0	Hbb-b2	0	0	NA	NA	NA
0	0	0	0	0	0	Hbb-bh1	0	0	NA	NA	NA
0	0	0	0	0	0	Hbb-bh2	0	0	NA	NA	NA
0	0	0	0	0	0	Hbb-bs	0	0	NA	NA	NA
0	0	0	0	0	0	Hbb-bt	0	0	NA	NA	NA
0	0	0	0	0	0	Hcar2	0	0	NA	NA	NA
0	0	0	0	0	0	Higd1c	0	0	NA	NA	NA
0	0	0	0	0	0	Hist1h2ao	0	0	NA	NA	NA
0	0	0	0	0	0	Hist1h2ap	0	0	NA	NA	NA
0	0	0	0	0	0	Hist1h2bq	0	0	NA	NA	NA
0	0	0	0	0	0	Hist1h2br	0	0	NA	NA	NA
0	0	0	0	0	0	Hist1h4m	0	0	NA	NA	NA
0	0	0	0	0	0	Hist2h2aa1	0	0	NA	NA	NA
0	0	0	0	0	0	Hist2h2aa2	0	0	NA	NA	NA
0	0	0	0	0	0	Hist2h3c1	0	0	NA	NA	NA
0	0	0	0	0	0	Hist2h3c2	0	0	NA	NA	NA
0	0	0	0	0	0	Hmga1-rs1	0	0	NA	NA	NA
0	0	0	0	0	0	Hnf4aos	0	0	NA	NA	NA
0	0	0	0	0	0	Hoxa6	0	0	NA	NA	NA
0	0	0	0	0	0	Hoxb3	0	0	NA	NA	NA
0	0	0	0	0	0	Hoxb5	0	0	NA	NA	NA
0	0	0	0	0	0	Hoxb6	0	0	NA	NA	NA
0	0	0	0	0	0	Hrnr	0	0	NA	NA	NA
0	0	0	0	0	0	Hsd11b1	0	0	NA	NA	NA
0	0	0	0	0	0	Hsd3b1	0	0	NA	NA	NA
0	0	0	0	0	0	Hsd3b2	0	0	NA	NA	NA
0	0	0	0	0	0	Hsd3b3	0	0	NA	NA	NA
0	0	0	0	0	0	Hsd3b4	0	0	NA	NA	NA
0	0	0	0	0	0	Hsd3b5	0	0	NA	NA	NA
0	0	0	0	0	0	Hsfy2	0	0	NA	NA	NA
0	0	0	0	0	0	Htr2c	0	0	NA	NA	NA
0	0	0	0	0	0	Hyal4	0	0	NA	NA	NA
0	0	0	0	0	0	Hyal5	0	0	NA	NA	NA
0	0	0	0	0	0	Hypm	0	0	NA	NA	NA
0	0	0	0	0	0	I730028E13Rik	0	0	NA	NA	NA
0	0	0	0	0	0	I730030J21Rik	0	0	NA	NA	NA
0	0	0	0	0	0	Iapp	0	0	NA	NA	NA
0	0	0	0	0	0	Ibsp	0	0	NA	NA	NA
0	0	0	0	0	0	Icos	0	0	NA	NA	NA
0	0	0	0	0	0	Ifi202b	0	0	NA	NA	NA
0	0	0	0	0	0	Ifi205	0	0	NA	NA	NA
0	0	0	0	0	0	Ifi27l2b	0	0	NA	NA	NA
0	0	0	0	0	0	Ifi44l	0	0	NA	NA	NA
0	0	0	0	0	0	Ifltd1	0	0	NA	NA	NA
0	0	0	0	0	0	Ifna1	0	0	NA	NA	NA
0	0	0	0	0	0	Ifna11	0	0	NA	NA	NA
0	0	0	0	0	0	Ifna12	0	0	NA	NA	NA
0	0	0	0	0	0	Ifna13	0	0	NA	NA	NA
0	0	0	0	0	0	Ifna14	0	0	NA	NA	NA
0	0	0	0	0	0	Ifna15	0	0	NA	NA	NA
0	0	0	0	0	0	Ifna16	0	0	NA	NA	NA
0	0	0	0	0	0	Ifna2	0	0	NA	NA	NA
0	0	0	0	0	0	Ifna4	0	0	NA	NA	NA
0	0	0	0	0	0	Ifna5	0	0	NA	NA	NA
0	0	0	0	0	0	Ifna6	0	0	NA	NA	NA
0	0	0	0	0	0	Ifna7	0	0	NA	NA	NA
0	0	0	0	0	0	Ifna9	0	0	NA	NA	NA
0	0	0	0	0	0	Ifnab	0	0	NA	NA	NA
0	0	0	0	0	0	Ifnb1	0	0	NA	NA	NA
0	0	0	0	0	0	Ifne	0	0	NA	NA	NA
0	0	0	0	0	0	Ifng	0	0	NA	NA	NA
0	0	0	0	0	0	Ifnk	0	0	NA	NA	NA
0	0	0	0	0	0	Ifnl3	0	0	NA	NA	NA
0	0	0	0	0	0	Igfbp1	0	0	NA	NA	NA
0	0	0	0	0	0	Igfl3	0	0	NA	NA	NA
0	0	0	0	0	0	Il11ra2	0	0	NA	NA	NA
0	0	0	0	0	0	Il12a	0	0	NA	NA	NA
0	0	0	0	0	0	Il12b	0	0	NA	NA	NA
0	0	0	0	0	0	Il13ra2	0	0	NA	NA	NA
0	0	0	0	0	0	Il17a	0	0	NA	NA	NA
0	0	0	0	0	0	Il19	0	0	NA	NA	NA
0	0	0	0	0	0	Il1a	0	0	NA	NA	NA
0	0	0	0	0	0	Il1b	0	0	NA	NA	NA
0	0	0	0	0	0	Il1f10	0	0	NA	NA	NA
0	0	0	0	0	0	Il1f5	0	0	NA	NA	NA
0	0	0	0	0	0	Il1f6	0	0	NA	NA	NA
0	0	0	0	0	0	Il1rapl2	0	0	NA	NA	NA
0	0	0	0	0	0	Il2	0	0	NA	NA	NA
0	0	0	0	0	0	Il20	0	0	NA	NA	NA
0	0	0	0	0	0	Il22	0	0	NA	NA	NA
0	0	0	0	0	0	Il22ra2	0	0	NA	NA	NA
0	0	0	0	0	0	Il24	0	0	NA	NA	NA
[truncated: 22,085 more rows]

## Sheet: DESeq2_siRNA_Erh
fpkm_RNA_siCtrl_72h_1	fpkm_RNA_siCtrl_72h_2	fpkm_RNA_siCtrl_72h_3	fpkm_RNA_siErh_72h_1	fpkm_RNA_siErh_72h_2	fpkm_RNA_siErh_72h_3	gene.id	up	baseMean	log2FoldChange	pvalue	padj
0.04236	0	0.01146	0.58742	0.17442	0.24251	Krt36	1	14.1104	4.29826	6.29682e-06	0.000176925
0.04735	0	0.01921	0.39612	0.22422	0.25682	Apol10b	1	15.0103	3.77896	1.80529e-06	5.88197e-05
0.00986	0.05971	0	0.35675	0.35733	0.21394	Art4	1	19.047	3.73315	3.80689e-07	1.48662e-05
0.01404	0.03642	0.02277	0.29196	0.48546	0.17763	1700019L03Rik	1	13.7941	3.68974	5.66265e-06	0.000161071
0.01589	0.05496	0	0.33042	0.26163	0.28718	Oas1f	1	11.2614	3.63949	2.83252e-05	0.000614844
0.16536	0.08878	0.11102	1.17062	1.37117	1.05665	Kcnk2	1	130.88	3.3177	2.57752e-34	1.03926e-30
0.00438	0.0019	0.00711	0.06541	0.04332	0.02377	Arpp21	1	12.5336	3.29346	3.77452e-05	0.000774497
0.09372	0.01871	0.02924	0.62593	0.38591	0.26068	Arhgef33	1	36.9342	3.20799	3.52868e-09	2.45304e-07
0.4427	0.52399	0.17012	3.32944	3.33873	2.10621	Ms4a10	1	80.0916	2.96227	3.17823e-16	9.85739e-14
0.0375	0.02595	0.01217	0.29841	0.14822	0.12202	Gm6639	1	16.1759	2.93925	1.70152e-05	0.000409057
0.02407	0.01602	0.02253	0.1976	0.17078	0.08369	Cacna1e	1	52.3376	2.85661	1.01038e-11	1.2345e-09
0.14809	0.06405	0.18021	0.83709	1.06713	0.83668	1700019E08Rik	1	15.9345	2.80418	7.54577e-06	0.000203509
0.10935	0.04729	0.05544	0.60572	0.40523	0.42009	Krt15	1	22.6343	2.7806	2.71922e-07	1.12698e-05
4.47808	0.48416	0.68116	20.5027	10.1413	6.57788	Mir15a	1	28.8374	2.76321	3.71187e-05	0.000766518
0.08017	0.07801	0.0813	0.52566	0.61895	0.39858	P2rx6	1	33.4942	2.68949	6.8427e-10	5.74787e-08
0.02279	0.03449	0.01849	0.21638	0.17827	0.08239	Cdhr2	1	18.2715	2.65626	1.75617e-05	0.000418986
0.0958	0.06905	0.05181	0.4765	0.46676	0.35359	Crhr2	1	35.6977	2.60079	6.1215e-10	5.25146e-08
0.06588	0.0407	0.10689	0.48516	0.42628	0.37433	Astl	1	29.994	2.57853	2.26313e-08	1.27177e-06
0.77934	0.29959	0.45662	4.62048	1.88973	2.26997	Cox7b2	1	44.8611	2.53024	4.90718e-08	2.45025e-06
0.02407	0.01562	0.00814	0.09616	0.08426	0.0816	Col12a1	1	29.081	2.48228	8.63994e-08	4.01743e-06
0.07658	0.12143	0.09319	0.5656	0.60962	0.42688	Gm5662	1	27.9306	2.45336	8.74699e-08	4.03741e-06
0.20324	0.243	0.17458	1.21636	1.17651	0.98342	Slc5a1	1	125.904	2.44528	1.28816e-24	1.48396e-21
0.08512	0.02454	0.01381	0.14883	0.24768	0.23083	Col9a1	1	24.9122	2.38846	3.07646e-05	0.000656312
0.06103	0.07541	0.03537	0.3706	0.24771	0.26796	C4b	1	45.7001	2.37405	7.61501e-10	6.23426e-08
0.02394	0.06212	0.02428	0.24358	0.20701	0.11903	Sec14l3	1	21.3908	2.36171	2.62618e-05	0.000577831
0.13143	0.04974	0.15327	0.68348	0.56148	0.39355	Itgb2	1	45.2225	2.29318	3.68117e-08	1.91516e-06
0.08953	0.01549	0.10168	0.40484	0.39813	0.20232	Tph2	1	25.4894	2.28586	4.42324e-05	0.000882897
0.16077	0.1595	0.12659	0.70987	0.71259	0.7138	Aox4	1	102.86	2.26257	1.13354e-20	7.61737e-18
0.34002	0.44815	0.26271	1.0836	2.30676	1.08307	Gm12794	1	64.2414	2.0942	4.63376e-08	2.32814e-06
0.58267	0.47725	0.48344	2.22361	2.44645	1.76764	Trp73	1	340.434	2.06425	4.03907e-30	9.30601e-27
0.13134	0.07229	0.01937	0.30775	0.28023	0.3076	Gm7444	1	35.2793	2.03403	2.68476e-05	0.000587515
0.65536	0.53427	0.44611	2.77953	2.09674	1.75678	Plcd4	1	206.683	2.02527	1.16128e-18	6.24307e-16
0.66225	0.50121	0.50368	2.65775	2.69278	1.34693	1700047E10Rik	1	38.0508	2.01498	1.27173e-06	4.34545e-05
0.92343	0.3609	0.53827	3.0993	2.06169	2.11465	Sycp1	1	250.442	2.00337	2.01173e-12	2.90321e-10
0.28395	0.28467	0.23036	1.0739	1.38177	0.69419	A930004D18Rik	1	115.213	1.98332	4.98689e-12	6.59251e-10
0.23698	0.20497	0.12596	0.93118	0.74024	0.53184	Agpat9	1	63.8521	1.96699	7.89432e-09	5.03239e-07
0.3173	0.24254	0.26939	1.4148	0.78999	1.00722	Svop	1	103.117	1.9562	4.96597e-12	6.59251e-10
0.6033	0.4729	0.51238	2.64284	1.66127	1.84056	Neurod1	1	154.464	1.95424	6.11949e-16	1.70164e-13
0.30532	0.34331	0.14862	0.93884	1.18176	0.92458	Pramel6	1	47.3913	1.94529	1.12908e-07	5.10076e-06
0.09812	0.05875	0.09797	0.4505	0.2424	0.27289	Wnt3	1	30.4515	1.92299	1.79675e-05	0.000426146
0.31521	0.29259	0.23077	1.09161	1.06997	0.97293	Adam8	1	97.3048	1.90916	7.01451e-15	1.59338e-12
0.89416	0.65186	0.73057	2.62815	2.50359	3.0945	Pax6	1	309.63	1.85704	1.25537e-25	1.8406e-22
0.24618	0.12421	0.29957	0.8349	0.91229	0.6305	Pou4f3	1	27.9717	1.82718	4.96768e-05	0.000972315
0.21589	0.19606	0.39406	1.13241	1.04893	0.68302	5830418P13Rik	1	64.0234	1.82002	1.70706e-07	7.42086e-06
0.74679	0.61004	0.56096	2.58897	2.43718	1.68763	Cd80	1	117.519	1.81387	8.80183e-13	1.33921e-10
0.46313	0.36416	0.49867	1.54972	1.63304	1.44621	Plch2	1	266.313	1.80381	1.09919e-24	1.36367e-21
0.25366	0.33487	0.27076	1.03835	1.02246	0.92923	Smtnl1	1	54.2894	1.79608	5.89024e-09	3.89335e-07
0.05961	0.03314	0.07944	0.25798	0.19985	0.13855	Bai3	1	33.9896	1.78858	4.14526e-05	0.000835684
0.19489	0.13735	0.12883	0.49614	0.52905	0.54809	Tbx4	1	53.0658	1.78223	1.84504e-08	1.05896e-06
0.09934	0.10024	0.06716	0.25455	0.4363	0.2195	Ssc5d	1	40.1593	1.78044	1.12155e-05	0.000290208
0.12671	0.11351	0.12115	0.37654	0.53293	0.32317	A330023F24Rik	1	66.321	1.77383	9.41538e-09	5.95495e-07
0.23393	0.20234	0.20333	0.66491	0.99074	0.49844	Usp17lb	1	31.4806	1.75868	4.13698e-05	0.000835059
0.06086	0.05264	0.11393	0.26249	0.26986	0.24121	Wisp1	1	40.2605	1.75371	4.17428e-06	0.000122628
0.46522	0.61762	0.5354	2.01564	1.7463	1.6528	Cpz	1	122.397	1.73828	1.11375e-14	2.395e-12
4.28415	3.4463	3.13944	14.5095	10.9181	10.7015	D630023F18Rik	1	1003.88	1.73447	2.35753e-25	3.16852e-22
0.12498	0.0888	0.05432	0.29873	0.25731	0.31068	Meis2	1	47.8696	1.70884	1.54129e-06	5.14655e-05
0.11545	0.06307	0.10352	0.3627	0.32026	0.21422	6330410L21Rik	1	36.5398	1.67556	2.89588e-05	0.000624395
0.57896	0.60807	0.95615	2.07571	2.52014	2.18684	Hesx1	1	81.2796	1.65368	3.03937e-09	2.15943e-07
0.09189	0.12839	0.12616	0.46027	0.39583	0.23641	5330417C22Rik	1	38.3301	1.65062	3.08528e-05	0.000656528
0.29411	0.23798	0.39254	0.88377	1.18759	0.789	Il20rb	1	75.1166	1.62672	5.36901e-08	2.65618e-06
12.7076	11.6375	15.1233	46.0311	38.5764	35.9555	Plk2	1	3589.95	1.61073	1.82059e-30	4.89375e-27
2.62251	2.78931	2.38314	8.25507	7.98241	7.47199	Aim2	1	640.121	1.60564	4.82626e-35	2.5946e-31
1.20038	1.33581	1.27072	3.03838	4.37004	4.16167	D1Pas1	1	395.564	1.60335	6.26282e-20	3.74099e-17
1.20063	1.24778	1.15523	3.85511	3.99325	2.96984	Cd55	1	291.759	1.58679	1.64094e-19	9.45179e-17
0.28172	0.25586	0.2057	0.75162	0.54521	0.91679	H2-Eb1	1	39.5242	1.5785	2.44049e-05	0.000542153
0.4871	0.4523	0.52301	1.65846	1.22111	1.4893	Nlrp14	1	153.276	1.57697	6.90652e-14	1.34203e-11
0.9404	1.04884	0.82313	2.50668	3.0162	2.81864	Nkain4	1	84.8634	1.57101	5.38012e-10	4.64013e-08
0.57381	0.70902	0.61181	2.06096	1.95768	1.60054	Snx20	1	86.294	1.56651	8.1596e-10	6.54716e-08
0.2018	0.21334	0.28195	0.49682	0.76631	0.80061	Krt79	1	46.3669	1.56034	9.27728e-06	0.000244085
0.35245	0.25969	0.16944	0.73195	0.903	0.63719	Fas	1	44.0468	1.55558	2.09328e-05	0.000484367
0.9766	0.92711	0.91788	3.11283	2.62851	2.52996	Plbd1	1	175.373	1.55254	4.69759e-16	1.35291e-13
0.27444	0.3093	0.24962	0.95517	0.77388	0.71415	Alox5	1	74.1849	1.55227	1.36712e-08	8.13613e-07
0.33198	0.39155	0.31012	0.928	1.16811	0.90935	Sec14l5	1	75.5988	1.54151	1.23303e-08	7.39271e-07
0.39465	0.37386	0.38115	1.42767	1.14524	0.76445	Them5	1	44.9557	1.53865	1.9199e-05	0.00045006
1.50163	1.40029	0.91366	3.86197	4.23155	2.92687	Ly6a	1	119.057	1.53773	2.1557e-09	1.55907e-07
1.54729	1.77596	1.48131	4.34393	5.41087	4.13631	Ttll6	1	480.037	1.53225	1.01673e-21	8.0378e-19
0.33871	0.22808	0.23606	0.79563	0.79937	0.69661	Lama3	1	256.306	1.5193	1.86223e-15	4.62063e-13
0.47379	0.42393	0.33135	1.28547	1.34543	0.87133	Ltb4r2	1	54.5272	1.51877	3.21746e-06	9.77234e-05
0.16262	0.14066	0.20669	0.53437	0.41962	0.49491	Lcp1	1	68.0403	1.5013	1.44491e-07	6.31533e-06
0.82698	0.80896	0.82265	2.08347	2.4809	2.38502	Kank4os	1	179.929	1.49981	5.56956e-16	1.57589e-13
0.28448	0.59442	0.61717	1.13899	1.69522	1.40714	Acan	1	337.964	1.49929	3.90113e-09	2.67733e-07
2.02156	1.81329	1.88296	5.23087	5.13307	5.73591	Nkx2-9	1	219.466	1.4949	1.76357e-18	8.45201e-16
0.92506	0.89383	0.59496	2.11791	2.69033	1.92854	Fam169b	1	206.74	1.48611	1.54394e-11	1.80439e-09
1.36692	1.47121	1.45494	3.75978	4.53232	3.68826	Pou6f1	1	596.267	1.48033	5.11644e-26	1.03147e-22
0.18759	0.36224	0.28667	0.60365	1.07779	0.63491	Abcc2	1	136.077	1.46588	6.29123e-07	2.32185e-05
7.32296	9.30045	7.9524	24.4791	24.0936	18.8636	Calcoco2	1	1495.19	1.45584	2.33998e-23	2.3587e-20
0.3818	0.36834	0.29782	1.0226	1.07627	0.75662	Tnfaip6	1	50.0506	1.45209	7.60912e-06	0.000204875
0.28975	0.25558	0.18153	0.69533	0.74419	0.52902	Palm2	1	176.906	1.44364	2.1472e-10	2.0522e-08
23.3072	22.5681	24.348	66.8305	61.3889	60.993	Tex19.1	1	3613.26	1.42985	2.08796e-46	1.68373e-42
0.40332	0.52891	0.61746	1.39433	1.49465	1.29368	Nlrp4c	1	165.917	1.42603	6.52723e-12	8.28906e-10
0.84238	0.87312	0.84999	2.1218	2.50538	2.24976	Cgnl1	1	510.758	1.42276	1.16509e-25	1.8406e-22
0.63955	0.51998	0.36319	1.68893	1.06389	1.29498	Apol8	1	81.9998	1.41776	1.72586e-06	5.66898e-05
0.25965	0.39812	0.29681	0.67244	1.108	0.74679	Zscan4d	1	55.5476	1.40311	2.64613e-05	0.000579849
2.31529	2.13312	1.82156	5.46614	6.47178	4.50187	Mme	1	1161.66	1.39189	2.19325e-18	1.01065e-15
5.76477	4.40121	3.84065	14.1262	11.7756	10.684	Nanos3	1	295.787	1.38973	7.06078e-13	1.11643e-10
0.96889	0.97976	1.09812	3.50501	2.55797	1.91909	Prkch	1	291.484	1.38837	2.25659e-10	2.14084e-08
0.73728	0.53702	0.75103	1.79983	1.73475	1.74383	Scn3b	1	248.076	1.38278	9.64181e-15	2.15977e-12
0.46467	0.61917	0.86601	1.59011	2.43044	1.07847	Gm8300	1	105.681	1.38228	2.29383e-05	0.000518024
0.54525	0.52728	0.6205	1.51358	1.49984	1.38278	Bche	1	302.799	1.37513	7.62671e-19	4.2415e-16
19.8019	15.9123	18.7392	56.353	44.4196	39.9289	Sdc4	1	3844.9	1.36968	4.95471e-20	3.07345e-17
0.77234	0.66803	0.38847	1.88592	1.56464	1.2427	Tspan8	1	79.5009	1.36882	7.36675e-06	0.000199954
0.87733	1.4593	1.62754	3.26255	3.97118	2.97257	Cnga3	1	434.89	1.36101	2.10112e-10	2.02916e-08
2.24069	1.86338	1.70569	5.68497	5.11973	4.09383	C77370	1	1806.27	1.35949	1.70062e-18	8.45201e-16
0.21984	0.23625	0.43236	0.62659	0.85585	0.78286	Trim52	1	89.1353	1.34204	6.69693e-06	0.000185581
0.58948	0.42989	0.58137	1.30666	1.55153	1.19109	Cyyr1	1	92.0389	1.34191	1.07464e-07	4.88218e-06
0.22974	0.23656	0.24407	0.6431	0.55857	0.59829	Nfam1	1	86.4107	1.33936	2.81756e-08	1.51979e-06
1.86009	2.60273	2.89804	4.95926	7.60284	6.07263	Usp26	1	860.469	1.33865	5.05435e-12	6.62737e-10
0.46314	0.61519	0.30416	1.13191	1.18053	1.17622	Rimbp2	1	166.349	1.33797	2.59729e-08	1.41517e-06
0.35664	0.27728	0.37059	1.12344	0.75569	0.65925	Cd109	1	166.473	1.33725	3.99205e-08	2.05044e-06
0.26432	0.25772	0.28071	0.6476	0.66488	0.71244	Spag16	1	110.786	1.33374	7.24302e-10	5.99054e-08
0.1245	0.20495	0.21177	0.3741	0.4564	0.52276	Klhdc7a	1	88.8205	1.31345	1.83583e-06	5.96942e-05
1.00521	1.05596	0.94926	2.41471	2.90124	2.15841	Plekhg1	1	622.562	1.3128	1.7818e-18	8.45201e-16
0.21872	0.16166	0.15808	0.4999	0.49122	0.3379	Has3	1	88.4219	1.31069	1.34135e-06	4.54481e-05
0.83388	1.0263	0.96018	2.13269	2.7493	2.09112	Synm	1	616.965	1.30514	1.1508e-16	3.86667e-14
0.40179	0.41327	0.39643	0.90351	1.16254	0.91289	Gm364	1	72.6585	1.29975	1.15773e-06	4.00683e-05
0.03103	0.03627	0.02993	0.08115	0.09669	0.05989	Obscn	1	75.2049	1.29132	5.42999e-06	0.000155274
3.83769	2.77324	2.78073	9.93761	6.64492	6.29321	Yy2	1	740.904	1.28574	1.03002e-10	1.06488e-08
0.9226	1.18275	1.26973	1.89228	4.20591	2.01049	Gm20767	1	131.244	1.26359	4.88578e-05	0.000957447
4.55945	3.82483	3.77551	11.7337	8.63386	8.79404	2700089E24Rik	1	906.106	1.26286	9.80749e-16	2.55121e-13
0.20931	0.21956	0.28181	0.6847	0.55746	0.46698	Herc6	1	102.307	1.26123	5.49317e-07	2.06834e-05
5.05516	4.22267	3.146	11.4295	8.75369	9.48342	Ripply1	1	228.888	1.26033	1.36773e-09	1.03078e-07
1.61027	1.60751	1.68192	4.79973	3.43676	3.50555	Pvrl4	1	467.017	1.26016	4.41879e-14	9.02104e-12
0.45585	0.51111	0.51362	1.20625	1.27913	1.06067	Tas1r1	1	112.117	1.25825	1.02174e-08	6.28953e-07
0.35217	0.59075	0.43288	0.81072	1.33583	1.14795	AU022751	1	82.4004	1.25681	2.03839e-05	0.000474124
0.58827	0.38162	0.5369	1.44407	1.04676	1.09202	Noxo1	1	91.2257	1.25202	2.47156e-06	7.83131e-05
0.30864	0.42097	0.41891	0.99037	0.90181	0.84502	9530053A07Rik	1	246.534	1.24839	4.81889e-12	6.47659e-10
0.54323	0.46116	0.41622	1.21003	1.07698	1.07304	Papolb	1	89.4783	1.24718	2.59795e-07	1.08831e-05
0.1733	0.24495	0.26747	0.50842	0.6927	0.43176	Cps1	1	103.283	1.24708	3.83688e-06	0.000114595
1.14304	0.63351	0.70222	2.45891	1.83235	1.56992	Lpar4	1	283.004	1.24577	2.62706e-07	1.09481e-05
1.6409	1.65168	1.64258	3.54078	4.0381	4.03347	Ttc29	1	324.69	1.23474	1.14912e-16	3.86667e-14
0.27827	0.27154	0.39361	0.83887	0.79323	0.58047	Nipal4	1	83.2838	1.22511	8.70357e-06	0.000230874
2.01135	1.90538	1.74528	4.93071	4.4352	3.7495	Aoah	1	479.881	1.21328	2.46239e-15	5.92738e-13
1.86615	1.74692	1.85408	4.21929	4.82925	3.60867	Uba1y	1	577.863	1.21183	2.88338e-16	9.11828e-14
27.0609	13.8848	17.4137	52.5017	45.6289	36.5041	Gm10324	1	2967.67	1.20655	1.5729e-08	9.15803e-07
1.13217	1.52933	1.59316	2.97062	3.7064	3.15237	Naa11	1	379.449	1.20516	4.4822e-12	6.07471e-10
0.39862	0.46355	0.46352	0.78911	1.20731	1.06098	Lrrc15	1	186.33	1.20445	1.09842e-08	6.685e-07
18.1395	13.3446	14.0773	34.5379	38.3818	32.0514	Tug1	1	8175.12	1.20437	6.29124e-18	2.7423e-15
0.20548	0.22803	0.18557	0.45582	0.54277	0.42405	Gnal	1	99.1569	1.20269	3.78799e-07	1.48283e-05
1.00042	1.24645	1.13044	2.69276	2.64813	2.43306	Pla1a	1	176.296	1.2002	9.01564e-11	9.56607e-09
2.37627	1.89791	1.64065	4.52676	5.17953	3.81158	Gpc4	1	361.848	1.19649	1.00447e-10	1.04516e-08
1.96345	2.84526	2.96889	4.95525	7.17881	5.68692	Pnma5	1	468.87	1.19401	9.19945e-10	7.3088e-08
3.75384	3.5822	3.10252	8.60682	8.8241	6.40416	C330046G13Rik	1	366.173	1.19335	7.68331e-12	9.60593e-10
0.47874	0.57972	0.57959	1.58533	1.1403	1.0253	Tmprss6	1	137.765	1.19173	3.45873e-07	1.37395e-05
0.16699	0.2284	0.19218	0.41091	0.54046	0.38965	Myh7	1	93.5088	1.18886	3.16038e-06	9.65353e-05
0.55881	0.48334	0.59096	1.59736	1.15047	0.97418	Rgs14	1	101.045	1.18773	5.30111e-06	0.000152129
31.4983	31.4896	38.0037	78.4411	77.6555	73.7464	Mdm2	1	8211.12	1.18623	5.84618e-26	1.04764e-22
1.61931	1.64633	1.88729	3.82248	4.18773	3.69221	Zbtb10	1	1005.42	1.18256	1.04659e-21	8.0378e-19
3.31126	1.69178	2.09905	7.05484	4.50885	4.53155	Ttpa	1	567.198	1.18227	1.05528e-06	3.69991e-05
5.7699	3.79045	3.7618	11.9693	9.39471	8.82772	Otx2	1	932.925	1.18202	3.13555e-10	2.87331e-08
0.94288	0.8245	0.83217	1.97721	2.03932	1.86385	Adrb2	1	154.098	1.18073	5.29312e-10	4.58965e-08
1.02267	1.04357	0.95083	2.42134	2.46978	1.91119	Tex19.2	1	160.901	1.17448	3.4267e-09	2.40286e-07
1.79498	0.90435	1.25516	3.95179	2.71748	2.20711	Pof1b	1	399.738	1.16869	4.43238e-06	0.000129738
15.2054	13.6324	12.9286	35.3045	29.6432	28.4941	1700007K13Rik	1	870.621	1.16276	1.75627e-17	6.58723e-15
2.16389	1.71383	1.67238	4.09492	4.63293	3.66467	Vcan	1	2110.81	1.1598	3.66118e-16	1.1141e-13
0.962	0.96345	1.01319	2.51848	1.84852	2.18161	Cdkn2b	1	105.843	1.15386	6.05374e-07	2.23933e-05
0.91423	0.91479	0.85074	2.24536	1.91172	1.77434	Arntl2	1	180.897	1.14701	9.13507e-10	7.29358e-08
2.31203	1.78157	2.0855	5.18699	4.6732	3.80174	Arap2	1	1169.85	1.14541	8.24257e-14	1.56396e-11
3.23654	2.18937	2.39679	6.81803	5.25968	5.19956	AU015836	1	603.066	1.14514	1.88141e-10	1.839e-08
0.56805	0.34869	0.55746	1.28434	0.91296	1.05181	Nuggc	1	97.0674	1.1411	1.89449e-05	0.000445094
3.51919	2.79129	1.80064	7.47473	5.89241	4.47472	Gsta3	1	334.644	1.14066	3.58604e-06	0.000108307
0.37718	0.54945	0.46704	0.86946	1.32886	0.87673	Ddr2	1	296.694	1.14059	1.11768e-07	5.06345e-06
7.33399	6.66824	6.74076	14.098	17.6252	13.7134	Pramef8	1	2057.55	1.13176	3.97437e-18	1.78052e-15
0.55962	0.79842	0.74418	1.50269	1.78167	1.32986	Afap1l2	1	219.198	1.13117	1.40128e-08	8.30875e-07
0.20531	0.23283	0.37383	0.59004	0.54855	0.64749	Pld1	1	107.22	1.12882	1.57294e-05	0.000383789
1.5307	1.31265	1.332	3.50818	2.94667	2.65497	Bmi1	1	382.398	1.12714	3.57442e-12	4.96283e-10
8.32366	11.5957	10.6984	17.9479	25.5727	22.9853	Inpp5d	1	3842.58	1.11886	5.72858e-12	7.45085e-10
3.57289	4.38133	3.27183	7.28085	9.94468	7.08154	Ptprv	1	1730.24	1.11476	1.40147e-11	1.64985e-09
2.91729	2.80159	2.65671	5.7617	6.05907	6.28888	Gca	1	697.439	1.11347	2.81805e-20	1.81798e-17
1.48261	1.29382	1.31554	3.2324	3.09053	2.50688	Unc45b	1	367.591	1.11144	3.81426e-12	5.21325e-10
1.80015	1.4117	1.61616	3.13667	3.94331	3.31955	Rnf135	1	238.91	1.11009	6.62815e-10	5.62625e-08
37.932	29.4797	40.5302	85.146	78.4771	68.0639	Trp53inp1	1	14769.8	1.10193	1.38203e-14	2.93281e-12
4.44499	6.59805	4.43053	10.359	13.0836	9.73087	Dusp27	1	1568.17	1.10013	7.01799e-10	5.86456e-08
3.22977	3.45789	2.98231	6.77797	8.26941	5.64917	Ptpn14	1	2612.95	1.09805	1.59575e-13	2.95819e-11
1.49207	1.22227	1.73562	2.44178	3.6082	3.46106	Nxf3	1	332.975	1.09557	3.53559e-08	1.85136e-06
0.72923	0.47596	0.63515	1.78431	1.07949	1.05146	Fermt1	1	242.233	1.09041	6.83842e-06	0.00018853
0.96294	1.22902	0.91457	2.34711	2.71747	1.52859	Matn1	1	155.522	1.08651	1.21302e-05	0.000310042
3.31427	2.94638	2.84509	7.20355	6.18675	5.88955	Urgcp	1	1275.58	1.08302	3.68035e-17	1.31904e-14
0.31082	0.41868	0.4299	0.66818	1.10777	0.68167	Psd2	1	133.659	1.08184	3.04628e-05	0.000650734
1.58152	2.44648	2.34398	3.57576	5.23467	4.65996	Mael	1	245.682	1.07679	5.47056e-07	2.06626e-05
0.12403	0.16687	0.15428	0.25923	0.35862	0.32139	Rgs9	1	94.5773	1.07405	1.62533e-05	0.000394185
3.13055	2.21109	2.61337	6.16414	5.64767	4.92362	Epm2aip1	1	1433.04	1.07386	1.6044e-12	2.39591e-10
1.67781	1.33547	1.26928	2.81135	2.74645	3.40547	Lfng	1	242.296	1.069	5.71638e-09	3.79398e-07
0.50222	0.62443	0.67055	1.30581	1.4303	1.0309	Arl14epl	1	100.133	1.0639	1.3748e-05	0.000343765
37.3158	30.4588	31.6659	70.8584	67.0281	69.8063	Trmt6	1	6936.59	1.06279	2.49727e-21	1.75113e-18
0.20141	0.20324	0.1733	0.37258	0.40712	0.42481	Usp29	1	109.978	1.06191	1.09168e-06	3.81096e-05
0.51795	0.50937	0.57273	1.15181	1.18321	1.00694	Fam198b	1	262.295	1.0618	5.97292e-11	6.46519e-09
1.32839	1.02974	1.342	2.67475	2.6523	2.35626	Smarca5-ps	1	342.063	1.05499	7.49086e-11	8.05417e-09
6.72151	9.21168	6.64802	16.4878	14.4068	16.0358	Magohb	1	426.439	1.05435	2.44052e-10	2.27519e-08
7.40036	8.20172	8.58424	17.0566	16.8776	16.0298	Zfp365	1	2528.06	1.04614	9.14208e-23	8.19131e-20
5.49124	4.1769	4.48346	10.8506	9.66221	8.61078	Cpped1	1	922.954	1.04257	2.12326e-12	3.03044e-10
6.83711	4.20586	4.04045	13.9659	9.40432	7.63886	Gm13247	1	1177.95	1.04071	8.35125e-06	0.000222259
5.12335	5.82293	5.80336	11.7266	12.1448	10.5436	1700061G19Rik	1	1005.99	1.03812	1.99929e-17	7.3283e-15
3.16231	2.50354	2.70563	7.02483	5.21552	4.90482	Ddit4l	1	556.061	1.0353	2.04435e-09	1.48519e-07
4.17147	3.67845	3.87701	8.86981	8.21962	6.90898	Fam122b	1	1240.04	1.03366	5.05805e-15	1.18226e-12
2.5408	1.95443	1.71906	4.61389	4.21785	3.84	Slc5a11	1	354.089	1.03184	5.64816e-09	3.76758e-07
0.72511	0.95402	1.02737	2.00428	1.8587	1.68942	Cpne2	1	152.264	1.03128	5.9426e-07	2.20835e-05
1.39993	1.84512	2.15423	3.07476	4.51995	3.43481	Tex13	1	278.414	1.02781	9.3083e-07	3.31094e-05
2.75493	1.7699	2.48648	5.47974	4.62499	4.09178	Pmaip1	1	450.783	1.01912	6.01561e-08	2.93111e-06
0.5245	0.53372	0.68414	1.19053	1.31274	1.02261	Mst1	1	96.4521	1.01382	2.71729e-05	0.000592223
0.2401	0.29219	0.32161	0.54285	0.55179	0.62839	Greb1l	1	173.794	1.00802	1.74429e-07	7.54206e-06
0.88349	0.9031	0.93083	1.78481	1.91812	1.76319	Calhm2	1	134.293	1.00786	2.89174e-07	1.18371e-05
0.82745	0.79089	0.59292	1.38893	1.67836	1.36497	Kndc1	1	388.517	1.00626	6.01911e-09	3.94619e-07
3.78764	4.48115	4.39045	9.10506	8.9078	7.42351	Rtkn	1	1024.53	1.00588	6.69926e-14	1.31763e-11
0.4702	0.63611	0.76779	1.14488	1.46447	1.16611	Sowahb	1	176.462	1.00575	4.92094e-06	0.000141977
0.85877	1.30159	1.04823	1.62458	2.86129	1.95851	Actn2	1	230.691	1.00523	2.55809e-05	0.000564889
0.30206	0.29274	0.26277	0.67802	0.6084	0.43095	Limch1	1	133.22	1.00406	1.43277e-05	0.000353871
0.60047	0.74899	0.64866	1.24045	1.61882	1.14843	Col6a4	1	357.813	1.00392	1.90793e-08	1.08349e-06
44.6812	33.3707	34.6391	81.0283	78.5356	66.0667	2410141K09Rik	1	4657.75	1.00196	2.01612e-12	2.90321e-10
5.12717	4.97552	3.39858	8.70839	9.93784	8.30848	Gstp2	1	243.652	1.00168	2.95141e-07	1.20083e-05
0	0.00567	0	0.08299	0.04858	0.05332	Trpv1	0	5.47417	4.8826	0.000604181	0.00729905
0.00282	0	0.00229	0.03832	0.04652	0.02043	Abca12	0	7.35806	4.39317	0.000392497	0.00520575
0.50559	0	0.20508	5.48698	2.91452	2.05661	Mir16-1	0	8.31877	3.9409	0.000278733	0.00400303
0.00516	0.00447	0.01256	0.04202	0.08503	0.10266	Ccnb3	0	9.18753	3.34328	0.000247416	0.00363418
0.03034	0.02624	0.07383	0.32922	0.5496	0.43874	4833427G06Rik	0	8.98729	3.3089	0.000217243	0.00328062
0.01523	0.01976	0.01236	0.15841	0.19442	0.04131	Mpp4	0	10.9152	3.06308	0.000339788	0.00467985
0.0295	0.02551	0.04786	0.30679	0.26721	0.13332	D730001G18Rik	0	10.3431	2.76899	0.000423457	0.00551658
0.02574	0.03339	0.0522	0.15129	0.3603	0.23264	Gypa	0	12.5186	2.72446	0.000157287	0.00254946
0.02891	0.005	0.02345	0.16734	0.1238	0.08363	Slc6a11	0	14.0719	2.72443	8.42935e-05	0.00152238
0.01741	0.02259	0.02825	0.15744	0.09318	0.20457	Rnf222	0	11.3228	2.71973	0.000252069	0.00369521
0.02776	0.01801	0.01126	0.113	0.14862	0.06902	4933413J09Rik	0	10.5161	2.56519	0.000715187	0.00837437
0.06354	0.05496	0.07732	0.27296	0.48402	0.25847	Myog	0	14.3572	2.37405	0.00018829	0.00293689
0.01382	0.00341	0.0048	0.04641	0.03413	0.02854	Ptprb	0	12.5088	2.34722	0.00072573	0.00846715
0.02951	0.03573	0.00957	0.1014	0.17981	0.08535	Sncaip	0	14.0827	2.31315	0.000542037	0.00671427
0.01323	0.08013	0.05368	0.10772	0.21797	0.39477	Capn6	0	24.6848	2.27222	0.00021573	0.00326401
0.1359	0.17631	0.0735	0.65548	0.76473	0.36853	AU040972	0	18.0765	2.22456	0.000126926	0.0021368
0.06498	0.13489	0.06326	0.58767	0.33178	0.29369	Rgs5	0	21.3883	2.19886	5.91351e-05	0.00112204
0.28439	0.0492	0.15381	1.04595	0.59331	0.42846	Gm8267	0	25.375	2.10503	0.000230221	0.00344116
0.07186	0.10359	0.08744	0.48741	0.46355	0.16239	Dusp13	0	21.6366	2.07853	0.000210792	0.00321025
0.22179	0.19184	0.16357	0.98469	1.09589	0.32807	4930519F16Rik	0	27.8829	2.06941	7.82578e-05	0.00142776
0.10529	0.14311	0.04881	0.4081	0.39638	0.33992	Art3	0	18.0459	1.95568	0.000338626	0.00467182
0.08658	0.04085	0.03831	0.18507	0.20741	0.22056	4930525G20Rik	0	18.6303	1.91255	0.00032258	0.00449272
0.27551	0.18534	0.22351	1.05203	0.37814	1.10686	Vpreb1	0	19.8141	1.89276	0.000891422	0.00987311
0.25499	0.57343	0.45509	1.56813	1.72189	1.52127	Mlana	0	22.5025	1.89163	7.71394e-05	0.00140895
0.0482	0.07743	0.07263	0.16193	0.20983	0.36727	Gm11190	0	25.6273	1.88741	0.000127726	0.0021458
0.08711	0.12055	0.04947	0.4254	0.27976	0.20472	Ces2e	0	25.2257	1.82865	0.000247123	0.00363318
0.14306	0.20623	0.0677	0.5391	0.55962	0.35563	Hsf3	0	29.555	1.81086	9.37152e-05	0.00166092
0.28254	0.12862	0.20508	1.15657	0.5878	0.38981	Gm5622	0	34.8258	1.8001	0.000211582	0.00321923
0.24922	0.2443	0.08087	0.78136	0.58835	0.60075	Ckm	0	28.8397	1.79437	0.000100918	0.00175577
0.12384	0.09063	0.03864	0.25845	0.28241	0.30138	1700001J11Rik	0	21.6506	1.7577	0.000482251	0.00611458
0.06781	0.06452	0.04401	0.15332	0.23454	0.17776	Podn	0	20.6017	1.69301	0.000588717	0.00714474
0.0364	0.01657	0.01865	0.11608	0.05837	0.05368	Dnah7a	0	29.4615	1.68616	0.000512134	0.00639295
0.09962	0.12925	0.09429	0.39791	0.38284	0.24013	Gm7173	0	30.4841	1.66002	7.65059e-05	0.00139896
0.14324	0.10841	0.08716	0.26719	0.45711	0.32371	Klhl34	0	29.1666	1.64341	0.000147831	0.00241807
0.02076	0.05028	0.02695	0.12954	0.10428	0.07131	Cubn	0	36.5627	1.63144	0.000131077	0.00218616
0.11981	0.14969	0.2592	0.49363	0.7126	0.39711	Gm2016	0	30.1548	1.58856	0.000379267	0.00508886
0.06009	0.12019	0.06093	0.15284	0.37423	0.18332	Cacna1s	0	47.709	1.55827	0.000309646	0.00437683
0.10238	0.08389	0.0612	0.22417	0.29287	0.19483	Skida1	0	33.5223	1.53749	0.000108844	0.00186947
0.36257	0.2971	0.15481	1.08726	0.77003	0.48299	Akr1c13	0	31.1278	1.53593	0.000891405	0.00987311
0.03515	0.07383	0.11406	0.23614	0.21089	0.19518	Itgam	0	32.445	1.50509	0.000473357	0.00602075
0.40126	0.28396	0.20715	1.05568	0.73598	0.64299	4930503E14Rik	0	34.3461	1.46079	0.000339334	0.00467759
0.1179	0.10198	0.06887	0.2815	0.27575	0.21316	Tmem229a	0	42.286	1.42682	5.58115e-05	0.00106903
0.52162	0.38671	0.66497	1.21305	1.53413	1.48189	Ptprtos	0	29.3228	1.42362	0.000501439	0.00628866
0.40534	0.23373	0.26033	1.11503	0.62589	0.65648	Ltb4r1	0	36.7539	1.42347	0.000469499	0.00598111
0.17569	0.29443	0.23162	0.4171	0.62396	0.81393	Gpr20	0	43.8401	1.39629	0.00021681	0.00327715
0.0545	0.06061	0.04737	0.13379	0.15389	0.13021	Pkib	0	28.0697	1.36595	0.000707039	0.00828716
0.18593	0.23229	0.21788	0.53249	0.73156	0.37349	Zscan4c	0	41.4442	1.36345	0.000276059	0.00397525
0.31002	0.25139	0.18339	0.8645	0.63827	0.38533	Slc26a9	0	76.7549	1.34871	6.74035e-05	0.00125385
0.28491	0.18695	0.39851	0.63084	0.92233	0.65718	0610040F04Rik	0	59.0423	1.34227	7.54911e-05	0.00138673
0.42581	0.92633	0.56527	1.59874	2.41213	0.85146	Gm2022	0	98.9309	1.3406	0.000334026	0.00462418
0.49615	0.39613	0.23222	0.9492	1.00575	0.84524	Adipoq	0	38.7245	1.33074	0.000366978	0.00495697
0.36369	0.30334	0.20021	0.90452	0.51343	0.72796	Eldr	0	43.6786	1.31472	0.000415614	0.00543195
0.19802	0.37369	0.42351	0.78145	0.91912	0.74853	Pfn4	0	36.026	1.28582	0.000804419	0.00913884
0.17499	0.15136	0.26541	0.39909	0.47619	0.56396	Ptpn20	0	50.2619	1.27533	0.000154163	0.00250386
0.32653	0.29655	0.3841	0.81209	0.88737	0.69363	1700084C01Rik	0	39.2144	1.24702	0.000329531	0.00457566
0.20833	0.33336	0.28731	0.56523	0.86639	0.52729	Zscan4a	0	50.3941	1.23678	0.000335203	0.0046365
0.35764	0.19716	0.15623	0.71087	0.5761	0.36947	Itga1	0	113.423	1.22879	0.000172018	0.00273331
0.11745	0.15101	0.11074	0.20096	0.40782	0.2726	F5	0	74.77	1.21887	0.000128281	0.00215287
0.10565	0.07785	0.06032	0.18403	0.21913	0.15917	Gab2	0	38.7895	1.2188	0.000855374	0.00959291
0.08977	0.10482	0.07282	0.23543	0.20329	0.17446	Slit1	0	36.9412	1.19976	0.000903017	0.00995479
0.27325	0.29998	0.40072	0.81741	0.70969	0.646	Spon2	0	56.3819	1.15056	0.000139903	0.00229771
0.3187	0.38167	0.30826	0.69839	0.74697	0.78669	Tmem35	0	49.7801	1.14554	0.00017927	0.002818
0.24737	0.37032	0.29331	0.51628	0.94806	0.55043	Tktl1	0	57.9005	1.14439	0.000804635	0.00913884
0.10191	0.0759	0.15157	0.18177	0.2914	0.25077	Runx1t1	0	70.0605	1.13285	0.000433724	0.00561865
0.5912	0.42613	0.73541	1.21192	1.47681	1.14007	A930001C03Rik	0	53.329	1.12617	0.000426854	0.00554738
0.18507	0.25154	0.21984	0.39452	0.63683	0.4003	Fam124a	0	59.4845	1.12398	0.000412428	0.00540058
0.19333	0.25082	0.35849	0.44335	0.63683	0.60541	Pnma3	0	67.8542	1.06231	0.000559374	0.00688145
0.51156	0.37926	0.33201	0.81955	1.02311	0.68042	Masp2	0	96.5114	1.05343	7.39209e-05	0.00136251
1.58439	0.69574	0.90963	2.81069	1.72631	2.03813	Serpinb9b	0	150.859	1.04899	0.000383294	0.00512584
0.64743	0.62999	0.55806	1.04297	1.48288	1.24364	Mc5r	0	52.1616	1.04271	0.000704974	0.00827498
0.85713	1.16501	0.69536	1.91949	2.18481	1.46351	Tmem40	0	114.663	1.03673	6.93858e-05	0.00128923
2.30705	2.04297	2.22811	5.61357	3.70931	4.12123	Spata45	0	68.632	1.03075	0.000274085	0.00395388
1.45963	0.7722	1.11516	2.58887	2.13564	1.9471	Gm13212	0	133.114	1.00006	7.5081e-05	0.00138231
0	0	0	0	0	0	0610031O16Rik	0	0	NA	NA	NA
0	0	0	0	0	0	1110015O18Rik	0	0	NA	NA	NA
0	0	0	0	0	0	1110025L11Rik	0	0	NA	NA	NA
0	0	0	0	0	0	1190003K10Rik	0	0	NA	NA	NA
0	0	0	0	0	0	1500015L24Rik	0	0	NA	NA	NA
0	0	0	0	0	0	1600025M17Rik	0	0	NA	NA	NA
0	0	0	0	0	0	1600027J07Rik	0	0	NA	NA	NA
0	0	0	0	0	0	1700001D01Rik	0	0	NA	NA	NA
0	0	0	0	0	0	1700001J03Rik	0	0	NA	NA	NA
0	0	0	0	0	0	1700003C15Rik	0	0	NA	NA	NA
0	0	0	0	0	0	1700003D09Rik	0	0	NA	NA	NA
0	0	0	0	0	0	1700003E24Rik	0	0	NA	NA	NA
0	0	0	0	0	0	1700003G13Rik	0	0	NA	NA	NA
0	0	0	0	0	0	1700003I22Rik	0	0	NA	NA	NA
0	0	0	0	0	0	1700003L19Rik	0	0	NA	NA	NA
0	0	0	0	0	0	1700003P14Rik	0	0	NA	NA	NA
0	0	0	0	0	0	1700006A11Rik	0	0	NA	NA	NA
0	0	0	0	0	0	1700006F04Rik	0	0	NA	NA	NA
0	0	0	0	0	0	1700008K24Rik	0	0	NA	NA	NA
0	0	0	0	0	0	1700008P02Rik	0	0	NA	NA	NA
0	0	0	0	0	0	1700009J07Rik	0	0	NA	NA	NA
0	0	0	0	0	0	1700009N14Rik	0	0	NA	NA	NA
0	0	0	0	0	0	1700010B08Rik	0	0	NA	NA	NA
0	0	0	0	0	0	1700010J16Rik	0	0	NA	NA	NA
0	0	0	0	0	0	1700010K23Rik	0	0	NA	NA	NA
0	0	0	0	0	0	1700011I03Rik	0	0	NA	NA	NA
0	0	0	0	0	0	1700011M02Rik	0	0	NA	NA	NA
0	0	0	0	0	0	1700012A03Rik	0	0	NA	NA	NA
0	0	0	0	0	0	1700012I11Rik	0	0	NA	NA	NA
0	0	0	0	0	0	1700012L04Rik	0	0	NA	NA	NA
0	0	0	0	0	0	1700013D24Rik	0	0	NA	NA	NA
0	0	0	0	0	0	1700015E13Rik	0	0	NA	NA	NA
0	0	0	0	0	0	1700015G11Rik	0	0	NA	NA	NA
0	0	0	0	0	0	1700016C15Rik	0	0	NA	NA	NA
0	0	0	0	0	0	1700016L21Rik	0	0	NA	NA	NA
0	0	0	0	0	0	1700016P04Rik	0	0	NA	NA	NA
0	0	0	0	0	0	1700017D01Rik	0	0	NA	NA	NA
0	0	0	0	0	0	1700017G19Rik	0	0	NA	NA	NA
0	0	0	0	0	0	1700017N19Rik	0	0	NA	NA	NA
0	0	0	0	0	0	1700018A04Rik	0	0	NA	NA	NA
0	0	0	0	0	0	1700018C11Rik	0	0	NA	NA	NA
0	0	0	0	0	0	1700018G05Rik	0	0	NA	NA	NA
0	0	0	0	0	0	1700019M22Rik	0	0	NA	NA	NA
0	0	0	0	0	0	1700020A23Rik	0	0	NA	NA	NA
0	0	0	0	0	0	1700020G17Rik	0	0	NA	NA	NA
0	0	0	0	0	0	1700022A22Rik	0	0	NA	NA	NA
0	0	0	0	0	0	1700022E09Rik	0	0	NA	NA	NA
0	0	0	0	0	0	1700022H16Rik	0	0	NA	NA	NA
0	0	0	0	0	0	1700022I11Rik	0	0	NA	NA	NA
0	0	0	0	0	0	1700023C21Rik	0	0	NA	NA	NA
0	0	0	0	0	0	1700024P04Rik	0	0	NA	NA	NA
0	0	0	0	0	0	1700025C18Rik	0	0	NA	NA	NA
0	0	0	0	0	0	1700025F22Rik	0	0	NA	NA	NA
0	0	0	0	0	0	1700025K24Rik	0	0	NA	NA	NA
0	0	0	0	0	0	1700025M24Rik	0	0	NA	NA	NA
0	0	0	0	0	0	1700026D11Rik	0	0	NA	NA	NA
0	0	0	0	0	0	1700027F09Rik	0	0	NA	NA	NA
0	0	0	0	0	0	1700027H10Rik	0	0	NA	NA	NA
0	0	0	0	0	0	1700027J07Rik	0	0	NA	NA	NA
0	0	0	0	0	0	1700028P15Rik	0	0	NA	NA	NA
0	0	0	0	0	0	1700029B22Rik	0	0	NA	NA	NA
0	0	0	0	0	0	1700029N11Rik	0	0	NA	NA	NA
0	0	0	0	0	0	1700030N03Rik	0	0	NA	NA	NA
0	0	0	0	0	0	1700030O20Rik	0	0	NA	NA	NA
0	0	0	0	0	0	1700031M16Rik	0	0	NA	NA	NA
0	0	0	0	0	0	1700034E13Rik	0	0	NA	NA	NA
0	0	0	0	0	0	1700034G24Rik	0	0	NA	NA	NA
0	0	0	0	0	0	1700034I23Rik	0	0	NA	NA	NA
0	0	0	0	0	0	1700034J05Rik	0	0	NA	NA	NA
[truncated: 23,733 more rows]

## Sheet: GO_siRNA_Erh
#db_category	genes_in_category	genes	db_category	db	p-value	rank	adj p-value	category_name	gene_list
[truncated: 15,456 more rows]

[truncated: 2 more sheets: DESeq2_siRNA_Shfm1, GO_siRNA_Shfm1]
