# Supplementary material for: Systematic identification of factors involved in the silencing of germline genes in mouse embryonic stem cells
Source: Nucleic Acids Res. 2023 Feb 11;51(7):3130–49. doi: 10.1093/nar/gkad071 (PMC10123117; doi:10.1093/nar/gkad071)
Supplement: gkad071_Supplemental_Files [file gkad071_supplemental_files.zip › Supplementary Table S6_RNAseq analysis_Usp7KO clones.xlsx]

## Sheet: DESeq2_Usp7KO
fpkm_Usp7WT5	fpkm_Usp7WT9	fpkm_Usp7WT13	fpkm_Usp7WT21	fpkm_Usp7KO54	fpkm_Usp7KO74	fpkm_Usp7KO85	fpkm_Usp7KO86	gene.id	up	baseMean	log2FoldChange	pvalue	padj
0.09125	0.05426	0.11836	0.06783	6.85331	2.43818	8.52657	33.2507	Nxf2	1	457.219	7.26647	3.23011e-18	9.55885e-16
0.09351	0.14595	0.15161	0.14895	29.4925	13.917	3.05172	36.5052	Tdrd9	1	1449.74	7.26135	2.58445e-40	3.96314e-37
0	0	0	0	0.08523	0.30233	0.13072	0.12084	Trpv5	1	5.99884	6.24324	1.34927e-06	4.73172e-05
0	0.00915	0	0.01307	0.63091	0.84535	0.06766	0.20068	AY512915	1	23.3002	6.20626	2.10501e-08	1.24151e-06
0	0	0.00454	0.00372	0.11736	0.33233	0.01444	0.1305	Scn10a	1	13.973	6.0238	2.185e-06	7.11518e-05
0	0	0.04897	0	0.55821	0.09428	1.94561	0.55689	Xlr4a	1	13.7758	6.00134	3.37645e-06	0.000101162
0.15368	0.58638	0.46512	0.43794	20.1109	12.0442	27.0281	35.3815	Rhox13	1	435.536	5.84635	3.91846e-47	9.44237e-44
0.00922	0	0.04184	0.0137	0.8521	0.06444	1.01067	1.73289	Atp1a4	1	46.8629	5.79818	3.11812e-11	3.48321e-09
0.01001	0.03124	0.03634	0.00744	1.24266	0.43728	1.13575	1.41373	Iqca	1	49.9973	5.68215	6.98694e-19	2.26645e-16
0.02758	0.04305	0.10017	0.05126	1.78885	2.67594	2.97156	3.32745	Mlc1	1	92.3678	5.58546	4.30739e-34	6.05476e-31
0.02954	0.0461	0.08045	0.03293	2.18042	3.58822	1.53416	1.70128	Hpse2	1	72.1834	5.57243	6.59083e-26	6.17634e-23
0	0	0	0.00571	0.05299	0.01343	0.14776	0.18364	Pet2	1	6.09214	5.56792	4.70862e-05	0.000892415
1.31134	1.00184	0.96456	0.95016	35.2054	42.2478	30.4013	81.7774	Taf7l	1	1354.21	5.48889	2.0224e-62	8.52847e-59
0.02408	0.02506	0	0	0.23257	0.04209	1.01907	0.68037	Adh1	1	9.74357	5.48685	2.70944e-05	0.000576329
0.4578	0.20961	0.14964	0.17697	1.8699	0.32011	20.0104	20.539	Fkbp6	1	276.923	5.42886	1.51432e-06	5.22363e-05
0.08199	0.23463	0.20472	0.19809	3.6204	1.86319	5.46157	19.3811	Tuba3b	1	175.625	5.39678	3.35307e-18	9.75167e-16
0.00807	0.0084	0.01465	0.012	0.3006	0.88853	0.30268	0.35952	Themis	1	27.2262	5.38877	1.57189e-12	2.22812e-10
0.71546	0.77619	1.45123	0.86004	29.3237	20.862	49.6098	53.1896	Slc25a31	1	1194.29	5.32925	1.20422e-52	3.38548e-49
0.02821	0.00734	0	0.00524	0.16545	0.19727	0.42742	0.5979	Ccnb3	1	23.4904	5.15817	2.05604e-10	1.94839e-08
0.14386	0.05444	0.0475	0.12639	1.98509	4.64078	0.72964	5.85595	Sytl3	1	120.437	5.14013	9.41467e-18	2.69164e-15
0.01288	0.0134	0.01169	0.00957	0.58645	0.42774	0.22918	0.38491	Slco2b1	1	30.1769	5.10871	4.47144e-15	9.42803e-13
0.4953	0.42788	0.54304	0.50019	13.8755	23.9975	9.02528	18.9116	Sycp1	1	840.956	5.06261	1.55759e-59	5.25469e-56
0.01032	0.01074	0.00937	0.00767	0.12814	0.30661	0.1985	0.61675	Sycp1-ps1	1	14.4759	5.05883	6.48488e-08	3.39711e-06
0.35606	0.27789	0.66004	0.71687	18.6909	6.61311	12.5012	24.0085	Gm364	1	498.84	4.93346	2.07045e-32	2.4946e-29
0.07549	0	0.20561	0.08417	3.95822	1.38552	2.10574	3.69183	Fam3b	1	35.3502	4.90357	1.76773e-14	3.38842e-12
0	0	0.00723	0.00592	0.09896	0.0975	0.09964	0.12124	Ptprr	1	6.26467	4.85765	4.02308e-05	0.000787254
0.0437	0.1819	0.43645	0.2274	5.48744	1.37502	11.3497	7.4566	4930591A17Rik	1	70.4696	4.84162	2.32175e-14	4.40038e-12
0.06109	0.30318	0.29013	0.14323	7.80736	2.25901	5.11247	6.06234	Trpm1	1	543.804	4.73746	6.56868e-25	5.54003e-22
0.04127	0.01074	0	0	0.42713	0.18036	0.25805	0.41491	Aqp9	1	14.9743	4.7333	3.39081e-08	1.90654e-06
0.02016	0.04196	0.01831	0	0.27823	1.30409	0.27153	0.15339	Gm9992	1	12.0059	4.70092	6.54204e-06	0.000175439
3.86432	2.59432	3.28223	3.10437	91.9689	53.2412	70.8656	114.795	Mael	1	1918.34	4.68718	3.08613e-67	1.73523e-63
0.03879	0.02018	0.01761	0.01442	0.45499	0.50857	0.54106	0.7378	BC049635	1	13.9499	4.66747	3.88486e-09	2.70784e-07
0.05979	0.12444	0.05429	0.02593	1.38892	0.85361	2.36779	1.3647	Tktl2	1	145.196	4.52707	2.69054e-24	1.891e-21
0.31235	0.05417	0.37812	0.34829	4.66922	2.45698	4.85728	13.4654	Tex12	1	59.1197	4.52457	3.82497e-14	7.09006e-12
0	0.02577	0.06745	0.03682	1.29855	0.99566	0.19057	0.56521	Gm5086	1	14.8898	4.50326	2.97561e-07	1.31394e-05
0.01074	0.01118	0.00975	0	0.20753	0.15022	0.11367	0.1868	A630019I02Rik	1	7.44676	4.46347	1.3819e-05	0.000324651
0	0.03891	0	0.0278	0.59336	0.39218	0.14387	0.36574	Sag	1	9.68683	4.45949	5.07659e-06	0.000141775
0.60948	0.47567	0.80239	0.24919	6.89635	5.38027	12.1357	21.296	Tex101	1	182.052	4.42932	4.45033e-21	2.02887e-18
0.16878	0.08782	0.07662	0.07528	0.55897	6.54994	0.14612	1.50419	C1qtnf9	1	62.982	4.42345	3.6447e-05	0.000729286
0.14371	0.03739	0	0.02671	1.33857	1.94692	0.13824	0.7419	Tas2r108	1	14.1148	4.35468	6.59053e-06	0.000176459
0.51396	0.41728	0.6974	0.56261	12.5787	11.1464	8.16549	9.39767	Sycp2	1	892.656	4.23269	7.94535e-72	6.70111e-68
3.8366	3.80263	5.55619	3.78313	90.0434	78.0953	64.5147	85.496	Mov10l1	1	4902.26	4.2278	1.54271e-90	2.60224e-86
0.93197	0.92651	1.18615	0.43301	16.3049	12.4657	15.6402	20.4566	Liph	1	952.381	4.22537	3.73915e-44	7.00799e-41
0	0.07167	0.04169	0.08534	1.23556	1.806	0.22085	0.524	Sgcd	1	20.1267	4.20387	1.95298e-07	9.02546e-06
0.01848	0.00962	0.02517	0.02061	0.58654	0.20998	0.47109	0.08034	Ctcflos	1	17.8419	4.17363	9.10526e-08	4.62613e-06
1.56583	5.47311	5.35866	4.089	37.064	24.9852	161.819	66.5875	Rhox5	1	886.469	4.13936	1.71668e-15	3.9131e-13
0.09617	0.03336	0.0291	0.04766	1.0616	1.56897	0.0925	0.87096	Tas2r137	1	13.7469	4.11629	4.76462e-06	0.000134173
0.04232	0.04404	0.11527	0.03146	0.93432	0.51782	1.8725	0.55191	Figla	1	11.2606	4.08155	1.75283e-06	5.86642e-05
0.28325	0.29475	0.76617	0.61415	4.22615	7.03508	8.63371	12.3843	Tdrd1	1	672.756	4.03959	1.05033e-24	8.05319e-22
0.07721	0.08035	0.0701	0.0574	0.7458	0.80981	1.55967	1.25871	Lst1	1	6.9969	3.97692	2.80392e-05	0.000591693
0.04225	0.02931	0.12148	0.06806	0.76769	1.13253	0.73159	1.50011	Zfp541	1	72.3337	3.96583	2.9183e-19	1.00461e-16
0.40047	0.28413	0.23139	0.25711	6.2294	2.73653	1.88232	7.18147	Trim52	1	244.643	3.94538	8.99768e-21	3.79432e-18
1.14974	0.6077	0.86163	0.66477	11.71	12.1545	8.20683	16.6707	Btbd18	1	661.116	3.89324	4.5157e-41	7.61708e-38
0.03176	0.04131	0.15861	0.08854	1.82984	1.94327	0.22151	0.75944	Tmem181c-ps	1	74.0986	3.87606	1.06857e-09	8.46223e-08
0	0.05748	0.03761	0.05133	0.60976	0.50691	0.21253	0.82543	Cd180	1	19.322	3.85656	1.78041e-08	1.07257e-06
0.38939	0.33247	0.42606	0.46018	5.44205	2.5656	11.0543	3.646	Ctcfl	1	282.397	3.81923	2.25654e-20	8.65075e-18
0.12517	0.07815	0.06819	0.04653	1.74454	1.35662	0.74652	0.51696	Adtrp	1	43.3778	3.79253	3.38823e-13	5.34137e-11
0.16519	0.28649	0.21664	0.10915	3.64704	2.18169	0.98868	3.53072	Cdx1	1	70.2874	3.74965	5.10586e-15	1.03766e-12
0.8379	0.7266	0.25359	0.14534	13.1038	5.32172	2.9553	4.40148	Peril	1	115.189	3.72947	2.13563e-11	2.4506e-09
1.55998	1.56088	1.63428	1.45702	21.7055	11.6768	14.948	32.5934	D1Pas1	1	1010.39	3.70412	7.33829e-33	9.52171e-30
0.03983	0.18649	0.34352	0.29606	2.41805	3.79416	2.24108	2.92165	1700123I01Rik (Majin)	1	71.2789	3.68888	2.1297e-17	5.52674e-15
0.46822	0.7378	1.00813	0.9547	6.09169	10.0554	5.23731	19.1334	Mageb4	1	378.667	3.67385	6.74993e-19	2.2325e-16
0.96154	1.23476	1.62222	1.33328	25.3885	27.215	3.24706	8.6196	Tmem181b-ps	1	1183.81	3.64475	3.98024e-13	6.15951e-11
0.01341	0.06978	0.07306	0.04985	0.81426	0.72674	0.24511	0.7725	Fam217a	1	23.904	3.62297	1.70542e-09	1.29581e-07
0.03812	0.12893	0.06058	0.05668	0.63129	0.14995	1.27436	1.38804	1700018B24Rik	1	45.3541	3.61796	6.8173e-09	4.42285e-07
1.39071	1.12998	2.23132	0.89221	11.5405	9.32446	28.3674	18.3859	Khdc3	1	445.918	3.58503	3.49706e-20	1.31085e-17
5.14737	3.13487	1.73166	1.07948	33.6898	26.6526	16.3863	55.3657	Dazl	1	1532.15	3.57519	6.91665e-15	1.35803e-12
0.01963	0.06129	0.09804	0.04378	1.28685	0.10296	0.92538	0.33073	4921525O09Rik	1	33.8851	3.5736	4.27285e-07	1.80148e-05
0.07273	0.13624	0.10566	0.06488	0.823	1.72915	0.29385	1.61261	Meox1	1	38.565	3.56063	9.8638e-10	7.84824e-08
0.13498	0.21068	0.34722	0.30102	1.65143	1.63587	6.82497	1.1002	Cntnap2	1	314.587	3.49481	1.87971e-11	2.17171e-09
0.20305	0.19209	0.20112	0.17839	0.94247	0.22588	3.88867	3.49083	Asz1	1	58.5596	3.47229	1.15497e-07	5.74693e-06
0.05131	0.0267	0.04659	0.07629	0.42481	1.12114	0.37016	0.39035	Tnnt2	1	11.3327	3.45795	4.6607e-06	0.000132351
1.01849	0.95644	1.64647	0.9972	8.9466	11.7678	12.067	17.0357	Prr19	1	254.096	3.43144	4.23288e-32	4.76002e-29
0.08061	0.11185	0.05693	0.07324	1.66855	1.06469	0.11201	0.59381	Cdh22	1	48.6977	3.41421	8.87975e-08	4.52519e-06
0.37711	0.35183	0.59034	0.72502	3.05048	5.04637	5.55383	7.87203	Sec1	1	210.144	3.38796	5.09566e-22	2.7727e-19
0.01079	0.01964	0.00979	0.01203	0.13395	0.20268	0.09856	0.11136	Ptprb	1	25.75	3.38584	1.64045e-11	1.92161e-09
0.0664	0.05025	0.08221	0.05385	0.6747	0.61201	0.70258	0.57076	Plb1	1	54.0309	3.34328	1.23142e-22	7.6932e-20
0.17671	0.09735	0.11325	0.07727	1.62082	0.78133	1.55981	0.64394	Ptpn20	1	56.562	3.32468	7.94532e-14	1.35375e-11
0.06504	0.12408	0.22637	0.20146	1.60055	1.40224	1.14701	2.10887	1700029M20Rik	1	73.5462	3.32426	1.09409e-17	3.07585e-15
4.94019	3.79892	5.67138	3.08737	36.8115	41.2171	46.6022	49.1045	Hormad1	1	1324.12	3.31298	5.34208e-45	1.12638e-41
0.55993	0.10594	0.36973	0.07568	2.9501	0.62286	6.56118	0.71919	Ptprtos	1	27.2549	3.3093	3.75507e-05	0.000749174
0.12559	0.34306	0.54164	0.4318	1.34308	0.60373	5.94973	6.12516	Tex19.2	1	114.219	3.28114	1.84785e-07	8.73098e-06
0.04066	0.03173	0.01846	0.01511	0.35065	0.47973	0.12711	0.06628	4931409K22Rik	1	12.8877	3.27633	3.30684e-05	0.000674508
0	0.01411	0.00985	0.00202	0.06734	0.05213	0.0678	0.05598	Cmya5	1	11.5147	3.27478	5.84586e-06	0.000160078
0.08128	0.09868	0.1599	0.06042	0.87858	0.52097	1.15975	1.22201	Lax1	1	35.7923	3.26107	2.67421e-12	3.63779e-10
0.01673	0.05222	0.03038	0.09949	0.66944	0.55562	0.1931	0.56362	Lipc	1	15.1145	3.25982	1.79232e-06	5.97488e-05
0.20491	0.26654	0.83721	0.49506	2.89823	3.85056	4.28705	6.40263	Gm6880	1	43.555	3.259	3.45624e-12	4.59053e-10
0.54017	0.38915	0.86772	0.52512	7.33916	3.92227	3.91699	6.86424	Ly6k	1	67.9922	3.24333	3.61733e-17	9.24502e-15
0.06189	0.0644	0.16857	0.20703	0.85398	0.54091	1.63709	1.61426	AU040972	1	19.2913	3.18537	1.92908e-07	8.96411e-06
0.06979	0.13073	0.07604	0.06226	1.82988	0.34161	0.12085	0.75855	Gm10532	1	28.1576	3.17886	1.01459e-05	0.00024984
0.25093	0.13429	0.15623	0.17588	2.10726	3.3713	0.23448	0.66232	Pcdhgb4	1	114.711	3.14757	2.37627e-07	1.07461e-05
0.03872	0.10073	0.12305	0.04318	0.24044	0.30459	0.96842	1.11521	Rad21l	1	17.5742	3.13356	6.31515e-06	0.000170712
0.48427	0.43497	0.76367	0.67452	7.80078	5.21278	3.66284	3.43487	Dpp4	1	511.097	3.08953	2.11026e-22	1.22744e-19
0.08333	0.06194	0.04324	0.0531	0.90352	0.6035	0.09161	0.45285	Rdh9	1	22.3347	3.08344	3.31285e-06	9.99983e-05
0.13009	0.11076	0.10737	0.03517	0.81594	1.07497	0.3754	0.91255	2610307P16Rik	1	34.9276	3.06931	6.87783e-10	5.8891e-08
0	0.17229	0.22549	0.12308	0.97096	0.9406	0.91574	1.52949	Gm6890	1	13.6643	3.06084	2.07109e-06	6.78807e-05
2.09072	1.98583	2.00174	1.714	14.9282	13.2582	7.40534	28.4207	Tulp4	1	2556.69	3.03842	1.88181e-18	5.87823e-16
0.73645	1.67687	1.88019	1.77251	18.594	17.8318	3.87869	9.12925	Tmem181a	1	882.577	3.02552	9.36199e-12	1.15269e-09
0.07069	0.03678	0.01605	0	0.24386	0.4016	0.19549	0.13445	C8a	1	14.4206	3.02093	5.24387e-05	0.000975232
3.02302	2.57558	2.23009	1.65737	31.5987	9.37978	17.1929	18.0086	Cd80	1	525.743	3.00798	1.16657e-17	3.22585e-15
0.22697	0.47912	0.08832	0.09642	1.78969	1.62103	2.33297	1.31796	Myom2	1	142.196	2.99929	1.49753e-10	1.50782e-08
0.04302	0.02798	0.02604	0.008	0.30178	0.23501	0.03621	0.25911	Xist	1	60.6202	2.99516	5.69601e-07	2.22924e-05
1.6269	1.25762	0.67526	0.86387	9.81363	16.9415	3.37579	4.59718	Cd37	1	195.333	2.97266	4.19778e-10	3.74647e-08
0.06879	0.02169	0.0265	0.0124	0.33943	0.21135	0.18849	0.26281	Ryr3	1	62.9364	2.96965	1.82922e-10	1.76316e-08
0.01995	0.01038	0.02717	0.00371	0.1927	0.08718	0.06717	0.11925	Atp8b1	1	12.2641	2.95094	2.44773e-05	0.000527496
1.52211	2.06877	2.45373	2.6787	24.1112	15.9915	9.53184	16.6776	Wnt6	1	560.187	2.9237	1.57926e-21	7.97479e-19
1.94301	2.38383	2.42842	2.24686	29.294	16.5211	2.73429	19.5007	Tgfbi	1	744.923	2.91788	1.89766e-09	1.41636e-07
0.66025	0.42941	0.47004	0.396	5.01091	4.73462	1.04648	3.52263	Spata31d1b	1	251.453	2.8713	6.72706e-12	8.59637e-10
0.0437	0.01516	0.11903	0.05414	0.34171	0.25463	0.65856	0.44328	Popdc2	1	15.3649	2.8687	5.48161e-06	0.000151356
0.40881	0.36702	0.61135	0.37541	2.86481	4.75011	2.86063	2.36962	Rin3	1	211.309	2.8619	1.60744e-21	7.97479e-19
0.09461	0.12306	0.2577	0.19341	0.2611	1.94322	1.43333	1.25958	Fancd2os	1	27.2872	2.85674	2.09638e-06	6.85304e-05
0.49171	0.24758	0.41764	0.34195	0.98493	3.04994	3.98219	2.79266	4933402E13Rik	1	89.9807	2.85253	1.63202e-11	1.92161e-09
0.34317	0.53186	0.35799	0.37453	5.09815	4.10984	0.95519	1.36491	Fgfr3	1	208.603	2.84082	1.85225e-09	1.38861e-07
0.25503	0.16955	0.12221	0.24752	1.88665	2.41477	0.49745	0.90851	Pcdhga4	1	106.42	2.83738	1.68755e-09	1.28804e-07
0.14362	0.21978	0.27613	0.17585	0.27978	2.37759	0.50383	2.60756	Skor1	1	90.3706	2.82123	2.20828e-06	7.16331e-05
0.06147	0.04265	0.07442	0.05331	0.3393	0.69847	0.0887	0.52335	Gm6639	1	21.296	2.81496	9.07839e-06	0.000229587
0.675	0.56192	0.33943	0.28563	2.27842	3.55795	2.53723	4.53706	Ak7	1	164.951	2.80229	7.62985e-16	1.76302e-13
1.81528	1.7135	3.15225	3.26673	12.3329	22.0563	13.9692	20.7207	Stk31	1	923.778	2.7936	1.78988e-20	7.02132e-18
0.12297	0.25592	0.11165	0.05485	1.42535	1.4617	0.37852	0.48112	B930059L03Rik	1	20.2361	2.79289	1.67953e-05	0.00038181
0.06428	0.11466	0.10004	0.03413	0.60819	0.64204	0.28264	0.59877	Dclk3	1	30.8724	2.78234	8.02518e-09	5.08905e-07
1.08989	0.83392	0.74944	1.03659	12.6949	8.2931	0.85566	3.63192	Rgs22	1	422.29	2.77857	4.88892e-07	1.98714e-05
0.29041	0.42308	0.52736	0.34542	2.40443	1.62449	2.40242	4.22939	Syce3	1	24.4496	2.76174	1.74738e-08	1.05644e-06
0.14209	0.09036	0.11467	0.13497	1.52495	1.18668	0.23539	0.34316	B430319G15Rik	1	55.4123	2.76022	8.48646e-07	3.18819e-05
0.04023	0.02617	0.04566	0.04486	0.18736	0.17582	0.46439	0.22955	Siglec1	1	27.9927	2.7559	2.10188e-08	1.24151e-06
7.30922	7.65512	4.34796	4.68413	52.8208	41.9378	13.0616	53.0729	Htra1	1	1360.96	2.74561	2.40491e-12	3.32508e-10
0.146	0.39066	0.24618	0.15505	0.69073	0.29167	1.72538	3.46816	Pramel6	1	39.5494	2.73621	2.91228e-05	0.000609482
0.37044	0.54421	0.72412	0.67388	3.6203	3.2149	3.73522	4.74601	Pogk	1	469.044	2.72544	1.44945e-26	1.4382e-23
0.09833	0.05968	0.0372	0.03046	0.12437	0.21485	0.85911	0.25825	Lancl3	1	23.8062	2.72112	4.49175e-05	0.000859034
0.2225	0.23616	0.13333	0.11578	2.84302	0.92566	0.19262	0.64806	Atp2b2	1	138.551	2.70476	6.02555e-06	0.000163934
0.61967	0.7523	1.33155	0.64492	8.32278	4.18843	7.35153	1.81837	Prss42	1	140.507	2.69523	2.13176e-09	1.58408e-07
0.93958	1.61143	0.91627	0.50445	5.54621	9.3679	3.23022	7.35608	Plet1	1	196.408	2.68684	1.38235e-11	1.64208e-09
0.29306	0.12198	0.10643	0.13072	1.24014	1.09288	0.43225	1.40143	5330411J11Rik	1	28.5999	2.6811	2.65746e-07	1.18274e-05
0.22964	0.27013	0.4442	0.30431	2.43859	3.63024	0.57624	1.36725	Masp2	1	107.549	2.67466	3.46251e-08	1.93396e-06
0.81357	0.67728	0.32502	0.24192	2.98621	1.19461	5.61893	3.16544	Pla1a	1	107.058	2.66883	3.8968e-08	2.14108e-06
0.10742	0.09082	0.04877	0.01497	0.21308	0.7746	0.21312	0.43781	Sh3rf2	1	32.8246	2.65895	1.04628e-05	0.000256896
0.021	0.02185	0.09533	0.06244	0.20285	0.33038	0.2727	0.47929	Fut2	1	16.4086	2.65329	9.64377e-06	0.000240282
5.72576	4.93933	4.329	3.671	26.4344	7.66481	47.3989	34.3068	Tuba3a	1	732.539	2.63481	4.61752e-10	4.09939e-08
1.06661	1.04685	1.55168	1.71196	6.69006	7.47915	11.9738	7.06069	Tdrkh	1	369.091	2.62387	8.09897e-21	3.50291e-18
0.13076	0.10432	0.0554	0.06156	0.7398	0.54859	0.37315	0.49267	Fam65b	1	66.6731	2.62354	2.14069e-12	2.98422e-10
0.09197	0.12515	0.08351	0.11571	0.97625	1.18724	0.11569	0.29987	Pcdhga6	1	49.0936	2.62094	1.46925e-05	0.00034184
0.53601	0.55777	0.68633	0.43934	4.09648	2.69081	2.40613	4.39154	Papolb	1	133.338	2.6176	2.47874e-18	7.60208e-16
0.18732	0.30777	0.39385	0.44706	1.34679	1.77504	2.16217	2.93581	Ppp1r3d	1	112.392	2.61545	7.36423e-14	1.26755e-11
1.66646	1.37051	1.29341	1.27879	13.8714	9.67882	2.48205	8.3254	Gm13034	1	172.418	2.61349	7.5103e-10	6.33419e-08
0.06617	0.04131	0.0721	0.02951	0.49307	0.20821	0.20368	0.35958	Mag	1	12.9115	2.612	2.62421e-05	0.00056174
0.01226	0.04465	0.03339	0.06835	0.32142	0.38574	0.21816	0.06662	Abca16	1	21.7654	2.61044	3.95174e-05	0.000776889
0.44828	0.24737	0.60435	0.48472	2.69923	5.96016	0.55534	1.66827	Pcdhga8	1	216.264	2.60403	1.48612e-06	5.13685e-05
0.22543	0.1689	0.21287	0.17429	1.67979	1.35559	0.83269	0.89182	Scube2	1	71.257	2.6015	3.49992e-14	6.55963e-12
0.19862	0.21406	0.12237	0.12129	1.21376	1.32678	0.85292	0.56279	Nlrp5-ps	1	75.3993	2.59583	2.90699e-12	3.91255e-10
0.28454	0.15675	0.20516	0.16798	0.78527	0.99478	0.72451	2.383	Nlrc4	1	79.0038	2.59052	3.13913e-09	2.26226e-07
1.03075	0.6228	0.83775	0.59323	4.93228	6.65505	1.45526	5.51992	Oas2	1	301.962	2.58868	1.65456e-10	1.64171e-08
5.47916	4.88038	7.86136	8.69944	27.5202	32.1626	42.7278	59.4139	Ddx4	1	1941.26	2.58722	3.04355e-18	9.16761e-16
5.57531	4.43035	7.37616	7.10507	32.6518	31.921	29.3779	53.0234	Zcwpw1	1	1372.91	2.58479	1.58934e-22	9.57465e-20
0.21381	0.24722	0.12942	0.24725	2.13085	0.91363	0.50275	1.47172	Tbx3os2	1	28.5853	2.57867	1.01018e-06	3.68028e-05
0.54682	0.22428	0.10679	0.07736	2.2318	0.80033	0.93826	1.64938	Ttn	1	2476.17	2.55697	1.00984e-06	3.68028e-05
1.22851	1.732	6.06284	3.47628	9.21431	13.6123	38.425	12.0165	Tdrd12	1	501.907	2.55082	7.95728e-07	3.00949e-05
0.37937	0.48249	0.68888	0.56403	1.91944	3.97889	2.7166	3.84816	Gm6406	1	40.1019	2.54824	1.50174e-10	1.50782e-08
0.13025	0.05421	0.11038	0.06455	0.57514	0.33393	0.91879	0.2548	Xpnpep2	1	32.6104	2.54754	8.53382e-07	3.19216e-05
1.29732	0.51644	1.21742	1.2039	6.70412	9.55816	5.73705	2.71582	Robo4	1	385.546	2.54213	6.4251e-11	6.94734e-09
6.65894	8.15208	2.48951	4.95018	38.3761	67.7867	8.28925	15.3256	Mir19a	1	45.0043	2.53918	3.02943e-05	0.000626999
0.06846	0.08548	0.07459	0.14249	0.30228	0.23933	0.89554	0.68448	Xlr	1	21.1108	2.51695	1.14139e-05	0.000275041
1.00588	1.22513	1.15198	1.19812	2.47634	3.35681	14.2717	6.01267	Hspa1b	1	311.416	2.51316	3.71607e-08	2.05517e-06
0.25614	0.63969	0.69767	0.22849	3.11029	1.70141	4.28705	1.16918	1700019A02Rik	1	27.3657	2.51311	7.67137e-06	0.000199251
0.49785	0.5526	0.88144	0.73402	4.45392	4.2643	2.80948	3.75144	Cspg5	1	250.775	2.51299	2.35646e-21	1.10413e-18
0.08063	0.04195	0.14642	0.26974	0.79742	0.28191	1.26688	0.75951	Bfsp1	1	31.4448	2.50873	1.85622e-05	0.00041482
7.65186	8.98625	2.24965	2.58683	31.8523	50.3185	29.4067	9.12803	Aqp3	1	904.914	2.49143	1.00374e-06	3.67268e-05
1.00803	0.65353	0.26355	0.40803	4.52975	4.7327	1.27423	2.51803	Col5a3	1	338.085	2.48491	5.69738e-08	3.03165e-06
0.11221	0.08757	0.22923	0.12512	0.58063	0.93169	0.48571	1.12804	Slamf9	1	15.2122	2.48247	1.54213e-05	0.000356355
10.4601	6.27797	3.8498	4.17538	35.2932	40.0601	39.593	23.2168	Tfpi	1	2223.31	2.48057	1.09879e-13	1.8171e-11
0.94779	0.69861	1.5179	1.30151	3.56027	6.58111	6.33121	8.39801	Pramel1	1	258.412	2.47456	4.75777e-14	8.72327e-12
0.11401	0.0678	0.19225	0.20584	1.1013	0.76874	0.64237	0.77889	Adad1	1	27.5593	2.47316	3.41084e-08	1.91143e-06
1.1927	1.9615	1.8932	1.52527	11.9235	7.27529	7.63783	9.3548	Rbm44	1	594.523	2.46155	7.92871e-23	5.1439e-20
0.4688	0.53218	0.43209	0.38546	2.62676	5.62459	0.63542	1.13479	Pcdhgb5	1	193.286	2.45963	2.56451e-06	7.99597e-05
1.54891	1.26035	1.34288	1.45446	10.7831	7.20663	2.57656	10.151	Hal	1	361.662	2.45298	9.08998e-11	9.46481e-09
0.16026	0.09728	0.24252	0.14892	1.73232	0.72372	0.34686	0.76929	5930412G12Rik	1	36.6492	2.45136	3.13883e-06	9.59164e-05
6.09602	4.87515	2.56234	2.96203	35.0903	14.5956	22.4643	17.9451	Epha4	1	2435.02	2.44986	1.51036e-12	2.15904e-10
0.49001	0.61988	0.47107	0.25713	4.40167	2.55288	1.42328	1.62898	Slc6a7	1	142.95	2.44782	1.46846e-09	1.13105e-07
0.13293	0.13833	0.05532	0.03294	0.80251	0.50347	0.23975	0.37924	Creg2	1	47.8255	2.43372	2.29362e-06	7.32742e-05
0.71001	0.42219	0.52186	0.40214	1.39963	2.95508	4.39053	2.27822	Nkain4	1	44.8577	2.43335	1.69122e-08	1.02617e-06
0.11164	0.23235	0.12164	0.0415	0.32352	0.60499	1.23499	0.50961	Agpat9	1	33.0305	2.42601	1.51012e-05	0.000350381
0.15017	0.12869	0.32884	0.24298	1.04831	1.31256	1.13864	1.09448	Ccdc158	1	71.4682	2.41853	3.95005e-13	6.15951e-11
0.02519	0.13107	0.08005	0.12173	0.55619	0.39633	0.26656	0.69817	Slc6a5	1	20.9456	2.41063	1.10139e-05	0.000266545
0.33483	0.14447	0.15571	0.12749	0.39442	0.38545	2.43525	0.78106	Slc5a1	1	67.5659	2.40111	4.07058e-05	0.000793787
0.52329	0.36813	0.58218	0.36709	2.88833	0.81166	2.87836	3.11595	Hnf4a	1	181.477	2.40076	9.31202e-10	7.47977e-08
2.02357	1.72286	0.90194	0.92993	6.14309	3.73024	9.16625	10.0766	Otud6a	1	109.343	2.3969	1.10564e-09	8.67443e-08
5.73634	7.29799	8.90936	8.33882	64.3952	35.611	16.2324	43.1603	Pros1	1	2239.18	2.39578	1.71643e-11	1.99674e-09
0.79392	0.77894	0.45309	0.33725	0.81382	2.57735	5.97852	2.95833	Pga5	1	75.0995	2.39527	4.25716e-06	0.000123064
2.47555	2.75819	4.27963	4.62862	18.2014	22.7733	15.2978	17.5968	Fam178b	1	816.242	2.38226	5.44783e-20	1.9977e-17
0.34694	0.33214	0.2646	0.27854	1.84793	3.20214	0.48056	0.83707	Pcdhgb2	1	126.836	2.37687	1.09656e-06	3.9778e-05
0.22818	0.27934	0.13405	0.09978	1.25945	1.03236	1.08453	0.39387	0610040F04Rik	1	38.9751	2.3609	7.22088e-07	2.76822e-05
0.45608	0.52628	0.32389	0.26519	4.69823	1.34979	0.31709	1.69315	Synpo	1	247.276	2.35915	3.0067e-05	0.000625059
0.51055	0.29826	0.52047	0.57263	2.37305	2.4112	2.54166	2.46285	Rbm46	1	151.344	2.35633	1.82712e-21	8.80567e-19
0.48923	0.86153	0.92255	1.17498	6.8287	7.56515	0.88689	2.45401	2810410L24Rik	1	130.538	2.35585	1.38115e-05	0.000324651
4.86781	3.73679	2.53589	2.93647	30.1718	7.32346	3.1472	31.3524	Rpl39l	1	250.134	2.35574	2.7726e-05	0.000586069
0.04369	0.10002	0.18247	0.07795	0.72342	0.67205	0.14288	0.53179	Rftn2	1	32.835	2.34684	3.63788e-05	0.000728786
3.45415	2.68877	2.6829	2.46748	24.018	18.4797	5.37327	8.7619	Aim1l	1	1167.49	2.32582	4.89195e-09	3.28754e-07
0.30259	0.64141	0.84456	0.69149	2.04133	3.83975	2.73819	3.84892	Ccdc36	1	154.662	2.32564	1.20838e-11	1.4664e-09
0.05529	0.04521	0.05379	0.03229	0.28338	0.16569	0.30771	0.1631	Stab2	1	32.4863	2.31919	2.80994e-08	1.60671e-06
0.28073	0.32775	0.36057	0.3563	2.41875	3.11194	0.50056	0.58788	Pcdhga3	1	134.539	2.31468	7.95842e-06	0.000205894
0.83148	0.89507	1.64004	1.55062	8.28868	6.97916	2.7304	6.35687	Rnft2	1	473.531	2.30558	1.76243e-10	1.72841e-08
0.20378	0.21206	0.42698	0.22141	0.71382	1.58931	1.23645	1.72071	Tmprss5	1	46.7828	2.30304	2.08428e-08	1.23795e-06
5.27271	5.92113	9.75417	9.03159	32.3469	43.0124	31.7839	39.421	Syce1	1	931.786	2.28763	1.68668e-19	5.92727e-17
0.18566	0.1932	0.18154	0.26011	1.53717	1.78501	0.26102	0.45013	Pcdhgb1	1	78.8171	2.28727	1.82627e-05	0.00041074
4.26263	3.89855	1.17921	1.08927	4.61828	9.98355	15.28	20.5034	Serpinb9b	1	423.505	2.27504	6.71482e-06	0.000178935
1.46808	3.02714	2.70104	2.73559	18.5155	6.74409	10.4702	12.3097	Atp2b4	1	1735.35	2.27407	5.42561e-12	7.03994e-10
0.1907	0.51028	1.03888	0.78984	4.51111	2.42873	1.20545	4.14517	Gm5091	1	63.0787	2.272	1.08955e-05	0.000265587
0.07546	0.03569	0.05606	0.0408	0.30292	0.16789	0.27056	0.24604	Itgam	1	20.2055	2.26325	1.37982e-06	4.81878e-05
0.11596	0.36199	0.84225	0.9051	2.48009	3.04043	1.78462	3.52863	Fxyd4	1	26.1179	2.25359	2.59014e-05	0.000555153
0.65052	0.73847	0.94636	0.98367	2.95818	5.44021	1.61414	5.83277	Eya1	1	300.607	2.2525	2.67538e-09	1.97067e-07
0.28504	0.29661	0.53978	0.60541	2.21384	2.64789	1.15939	2.257	Piwil1	1	142.452	2.25045	1.96152e-10	1.87994e-08
0.07109	0.02642	0.05993	0.04341	0.35034	0.35061	0.08548	0.17384	Dnah6	1	53.0296	2.24797	4.68496e-06	0.000132817
0.6577	0.34878	0.3158	0.26327	2.54813	3.22796	0.66306	1.06532	Pcdhga12	1	166.671	2.24158	2.46891e-06	7.71215e-05
0.19815	0.19289	0.17991	0.18532	0.96141	1.34081	0.47958	0.80584	Brdt	1	78.8013	2.23729	1.8139e-10	1.75844e-08
0.02955	0.041	0.08049	0.09519	0.25824	0.30992	0.37898	0.23551	Arhgef33	1	16.8212	2.23332	1.98091e-05	0.000440093
3.31454	4.20802	3.88693	3.35438	14.9812	16.5527	13.0783	24.7909	Rbm47	1	1645.95	2.23327	1.28812e-20	5.29949e-18
3.18689	3.02707	3.49142	3.99715	14.86	29.5703	3.82681	15.5615	Tenm4	1	2975.72	2.21921	4.33945e-07	1.81632e-05
1.59983	0.80328	1.46271	1.4388	6.37577	10.0325	4.1647	4.19483	G730013B05Rik	1	311.686	2.21916	8.36384e-11	8.76281e-09
0.85869	0.8211	1.11678	0.94888	2.3698	2.83978	2.72352	9.45853	Pgc	1	105.608	2.21727	7.95397e-07	3.00949e-05
2.39163	4.13128	5.86296	5.88489	18.1841	33.111	18.2893	14.9978	Hormad2	1	498.665	2.20781	1.13484e-10	1.16723e-08
1.61382	1.11956	1.16	1.5996	8.45916	7.62073	4.54928	4.78679	Ptgs1	1	319.799	2.20644	4.38515e-15	9.36313e-13
0.77598	0.44333	1.14662	0.65603	4.95496	2.31395	3.8785	2.79465	4933406J08Rik (Terb2)	1	129.28	2.20575	3.95883e-10	3.552e-08
3.65121	3.74187	1.81828	3.8082	18.8096	13.9834	8.26952	18.855	Zfp951	1	764.385	2.2021	1.27574e-11	1.53708e-09
0.19023	0.10419	0.14545	0.19352	1.21581	0.75259	0.47192	0.50055	Pabpc6	1	41.3939	2.19954	2.85103e-07	1.26556e-05
0.29819	0.28813	0.1257	0.12667	1.58712	0.76327	0.80929	0.65974	Gm15455	1	50.7174	2.19945	5.03054e-07	2.0349e-05
0.32983	0.49032	0.65598	0.5838	3.44604	2.7181	1.22377	2.11669	Shcbp1l	1	85.3763	2.19581	4.6248e-09	3.14561e-07
0.0441	0.10708	0.16016	0.17485	0.58825	0.84798	0.43835	0.39941	1700034F02Rik	1	21.7723	2.18725	1.68717e-05	0.000383031
2.26001	1.56784	1.43016	1.33642	11.482	8.97866	2.14924	6.99654	Smarca5-ps	1	490.341	2.16625	1.6806e-07	8.05351e-06
0.32758	0.4261	0.69895	0.8158	3.14162	3.32127	0.72475	3.00841	Wnt10a	1	88.2405	2.15735	4.39779e-06	0.000125732
1.2208	1.18275	1.14664	1.00141	6.1574	6.91714	2.75354	4.43788	E030011O05Rik	1	68.3596	2.14781	1.1005e-09	8.6744e-08
2.39897	2.11498	2.37477	1.95675	8.64364	12.435	7.77215	10.3566	Adad2	1	334.458	2.14701	4.84065e-22	2.72173e-19
0.12911	0.11942	0.13025	0.04266	0.59386	0.27584	0.59336	0.35859	C8b	1	18.1309	2.14488	5.24201e-05	0.000975232
0.26424	0.42772	0.39097	0.16733	1.13438	0.49612	2.71119	1.12745	Nlrp14	1	79.6131	2.14137	1.14687e-05	0.000275968
0.28823	0.27686	0.35564	0.25822	1.87648	2.0929	0.54029	0.71487	Mroh7	1	100.467	2.14125	8.68006e-07	3.23213e-05
0.48032	0.2435	0.27955	0.26551	1.18962	1.52853	1.18467	1.67313	Acsbg2	1	64.4446	2.13991	3.95459e-11	4.3485e-09
0.10724	0.06696	0.11685	0.10364	0.32557	0.46867	0.5158	0.43125	Sox30	1	23.0946	2.13685	4.8735e-07	1.98566e-05
10.9307	8.67962	9.52753	8.67586	42.4421	77.2824	20.4627	26.1538	4930447C04Rik	1	1407.7	2.13653	6.30973e-09	4.10936e-07
0.21654	0.18777	0.1966	0.25934	0.71379	0.56777	0.60173	1.88269	Rcsd1	1	44.5919	2.13246	3.85918e-06	0.000113805
0.26198	0.22957	0.37557	0.32287	1.64577	2.08486	0.57694	0.9216	Pcdhga7	1	107.966	2.12585	1.22266e-07	6.01276e-06
0.6486	0.70427	1.17778	1.36262	5.95366	5.57029	1.41054	4.07621	Gm12942	1	85.9545	2.11515	2.27267e-06	7.30197e-05
0.20254	0.45665	0.53636	0.46425	1.67691	3.15695	0.77931	1.6326	Tnfrsf25	1	61.181	2.11261	3.34083e-06	0.000100451
0.48204	0.43522	0.3733	0.44793	2.46503	3.59358	0.51823	0.94763	Pcdhgb7	1	151.517	2.10912	1.6132e-05	0.000368719
0.16802	0.21855	0.49579	0.45798	1.41041	1.56643	0.94278	1.91737	Nhlrc1	1	59.4391	2.10733	2.10774e-07	9.71405e-06
0.30129	0.14556	0.69365	0.74392	1.64814	1.71167	3.25006	1.5086	Tcam1	1	107.792	2.1009	6.02211e-06	0.000163934
0.1783	0.17229	0.26018	0.28403	1.1511	1.63631	0.36752	0.67823	Itga10	1	86.0923	2.08573	2.0606e-06	6.77549e-05
0.12049	0.13583	0.11851	0.12689	0.31866	0.49144	0.84026	0.45831	Tlr5	1	30.1463	2.08285	1.17224e-06	4.21042e-05
0.33904	0.336	0.33714	0.40806	1.24756	1.77795	1.32779	1.6318	AI854517	1	106.374	2.06754	1.3974e-16	3.31991e-14
0.30531	0.25887	0.17967	0.19334	0.52272	0.78077	2.09927	0.49772	Nup210l	1	99.215	2.0644	9.26738e-06	0.000233665
1.54586	1.78736	1.40356	1.31943	7.78197	10.2085	3.33195	3.88907	Vmn1r53	1	126.65	2.0531	5.04981e-08	2.72141e-06
7.059	6.37092	5.10245	5.36646	10.5288	20.4859	20.4364	47.3471	Lgals3	1	622.781	2.04856	1.05771e-07	5.2942e-06
0.69167	0.65228	0.5495	0.46598	2.92296	2.41816	1.33066	3.0069	Gsg1	1	64.5793	2.03952	5.4067e-09	3.56251e-07
0.39619	0.39019	0.37256	0.27874	2.01107	2.64656	0.58526	0.66126	Pcdhga5	1	120.331	2.0338	1.10437e-05	0.000266883
1.32757	1.14464	2.37628	2.14862	9.17	6.78957	2.95536	9.75354	Elk3	1	545.15	2.03309	6.72779e-08	3.50646e-06
0.65174	0.64871	0.52743	0.59509	3.07925	4.32182	0.96764	1.54754	Pcdhga10	1	201.969	2.02931	6.80449e-07	2.61454e-05
0.41374	0.63448	0.92925	1.05222	2.76447	5.2911	1.90614	2.53233	Abhd14b	1	82.6618	2.02799	5.2685e-07	2.09104e-05
0.31733	0.22551	0.18973	0.1611	0.30972	1.23117	1.38475	0.69817	Mybpc3	1	67.6798	2.02533	8.67106e-06	0.000220276
0.90567	0.41642	0.57369	0.40709	3.22604	2.57722	0.64832	2.88422	Olfm2	1	64.0751	2.01885	2.80623e-05	0.000591693
0.33363	0.47342	0.71599	0.58622	2.00891	1.90866	2.24647	2.40633	Prr23a	1	40.829	2.01733	5.4559e-09	3.58094e-07
1.41297	1.19749	1.30274	1.25072	6.54272	4.93988	2.97053	6.41172	Mttp	1	414.389	2.01398	1.55686e-13	2.54962e-11
0.10612	0.02945	0.11562	0.08415	0.37097	0.51942	0.20416	0.27681	Sh3tc2	1	27.9724	2.00937	3.53076e-05	0.000709856
2.91051	1.79377	1.25051	1.275	6.25141	7.11674	10.3571	5.30026	Slc1a1	1	485.319	2.00747	8.63382e-10	7.13898e-08
7.50965	6.77886	6.99907	6.29555	24.8201	35.2695	25.1348	25.3306	Zbtb32	1	885.173	2.00233	2.33413e-25	2.07221e-22
0.11949	0.02331	0.07459	0.10548	0.28854	0.33941	0.26579	0.40582	Gcnt3	1	25.1912	1.99414	2.16676e-05	0.000475898
0.03795	0.05528	0.05053	0.03761	0.32813	0.10171	0.1387	0.14571	Cacna1e	1	41.0525	1.9819	6.06644e-06	0.000164781
1.2648	1.51523	1.74668	0.33975	3.76925	1.93224	7.38158	6.02982	Serpine1	1	261.606	1.9777	3.80831e-05	0.00075486
0.79586	1.07539	1.33735	1.50117	6.83511	4.31897	1.55396	5.84817	Cdk5r2	1	227.114	1.97516	1.11115e-06	4.02207e-05
0.42163	0.88874	1.34477	0.90816	2.56591	3.64735	4.11812	3.6894	Smad6	1	188.599	1.97503	2.80396e-09	2.0564e-07
0.47681	0.63148	0.55098	0.74113	4.36637	2.42468	1.25086	1.4604	6330418K02Rik	1	31.8406	1.96883	4.58036e-05	0.000872243
0.613	0.64727	0.5975	0.53612	3.50792	1.27642	2.0638	2.48855	Slc16a9	1	150.887	1.96724	4.79636e-10	4.2138e-08
3.61891	3.60464	2.88943	2.04125	13.5821	17.7966	7.34143	8.73855	Cnpy1	1	490.887	1.96498	9.21366e-10	7.43617e-08
1.94045	2.63031	1.59955	1.72722	8.66704	8.83706	7.17148	6.07704	Boll	1	175.529	1.96276	7.97106e-15	1.54547e-12
17.8237	22.1606	23.7629	20.4996	37.6951	49.6892	142.809	97.0968	Tex19.1	1	2583.59	1.95818	1.20439e-07	5.94023e-06
2.60167	2.50525	2.2799	1.89075	6.90321	6.08641	11.8966	11.0851	Stard8	1	810.716	1.95703	2.14642e-13	3.48132e-11
3.31086	4.94418	5.75838	5.96934	24.9198	19.5423	12.8528	20.2463	Fzd10	1	1052.2	1.95549	4.57632e-13	7.01758e-11
0.25952	0.35624	0.12533	0.13956	1.4172	0.51156	0.82858	0.63011	Myh13	1	89.6294	1.95232	4.74421e-06	0.000134046
0.12938	0.15387	0.09733	0.09893	0.45908	0.3554	0.64004	0.38166	Ptchd2	1	72.6385	1.95134	8.75825e-10	7.17156e-08
1.51889	1.72555	0.93625	1.22235	4.03798	5.69991	6.03181	5.028	Paqr9	1	218.022	1.94848	4.94287e-14	8.86982e-12
0.42477	0.37571	0.3471	0.3684	1.98309	2.4503	0.53798	0.83866	Pcdhga2	1	119.992	1.9324	8.65056e-06	0.000220087
4.45358	5.7758	8.59437	8.31649	23.755	24.0032	22.4309	33.0042	Eif4g3	1	2976	1.92653	1.09254e-13	1.8171e-11
0.12737	0.13254	0.15769	0.1119	0.47933	0.45541	0.51791	0.54112	Syne3	1	50.5374	1.92101	7.88369e-11	8.36365e-09
1.24935	1.27643	1.54682	0.96252	1.94338	5.08257	6.92654	4.93752	Arhgdib	1	122.129	1.91195	2.57517e-07	1.14915e-05
0.05318	0.10606	0.14887	0.1186	0.36079	0.37183	0.41775	0.45273	Abca4	1	53.1115	1.90495	2.71246e-08	1.55625e-06
1.13859	1.03079	1.25087	1.2273	4.38346	4.49809	3.71281	4.81365	Fam169b	1	224.614	1.90179	9.75033e-22	5.13964e-19
0.13285	0.13196	0.11514	0.11223	0.36664	0.78113	0.26139	0.43972	Col15a1	1	44.9529	1.89778	2.35879e-06	7.47084e-05
0.26832	0.1047	0.23346	0.1496	0.81763	0.56674	0.43016	0.99634	Creb5	1	36.9955	1.89716	1.05692e-05	0.000259129
0.6374	0.99149	1.13358	1.22611	4.32517	6.30615	1.18832	3.03519	Kcp	1	332.512	1.89376	7.47705e-06	0.000195539
0.15241	0.41631	0.24216	0.33989	1.1041	1.39867	0.73301	1.07665	Gm10190	1	33.2522	1.8929	4.29132e-06	0.000123737
0.15791	0.88735	1.00364	0.7513	2.70201	2.64999	1.85317	3.22653	Dnajb3	1	48.5802	1.89224	2.83466e-05	0.000596197
0.2037	0.18926	0.45577	0.49756	1.11432	1.94574	0.97273	0.98044	Zfp783	1	101.361	1.88283	1.78589e-06	5.96524e-05
6.41531	4.08834	2.66804	2.25651	15.6403	17.7622	16.0073	7.42854	Actn2	1	778.488	1.88197	3.13794e-07	1.37126e-05
0.38114	0.68506	0.94378	0.75985	2.51013	3.14954	2.13308	2.46655	Esam	1	87.2049	1.87922	1.82704e-09	1.382e-07
67.6283	65.9654	85.9031	71.0404	280.916	246.713	211.359	327.875	Apoe	1	6130.3	1.87654	5.89124e-21	2.61509e-18
0.11012	0.20372	0.27774	0.32746	1.02995	1.04807	0.43549	0.90429	Hrh3	1	41.0979	1.87326	1.59894e-05	0.000366453
0.18525	0.13346	0.11644	0.20127	0.39327	0.42347	0.79502	0.69693	4933416C03Rik	1	23.9647	1.86773	2.99132e-05	0.000622934
0.24174	0.33541	0.42435	0.40135	1.63454	1.92977	0.6201	0.96335	5930430L01Rik	1	94.2617	1.8645	1.37707e-06	4.81878e-05
0.07996	0.06989	0.03485	0.03091	0.24273	0.13977	0.23996	0.14946	Otog	1	35.8031	1.86263	1.40185e-05	0.000328422
1.92534	1.55828	2.20594	3.13518	6.85278	13.1151	5.68833	6.55983	B3gnt3	1	311.433	1.86257	1.42504e-08	8.70927e-07
0.47235	0.38865	0.65327	0.59203	2.68295	2.80349	1.06193	1.14013	Rimbp3	1	206.785	1.86233	4.44546e-07	1.8515e-05
1.87368	1.66688	2.52095	2.26252	7.89712	6.06692	2.52138	13.6795	Afap1	1	919.418	1.8573	4.5664e-06	0.000129892
0.10655	0.14615	0.07036	0.07201	0.3141	0.33017	0.33542	0.42635	Apba1	1	43.1223	1.85006	1.6509e-07	7.93374e-06
1.43361	1.43261	1.71485	1.64934	4.0585	8.3832	6.18911	3.7097	Neto2	1	582.346	1.84066	8.09771e-11	8.53701e-09
0.12056	0.07766	0.13031	0.16217	0.54659	0.62218	0.30372	0.31196	Agbl3	1	45.9541	1.83881	2.46264e-06	7.70684e-05
0.71578	0.54685	0.45245	0.59272	3.10064	3.1043	0.62751	1.44754	Clcn1	1	135.5	1.83857	3.36646e-05	0.000681275
0.8681	1.06275	0.69546	0.72126	3.66411	4.55242	1.96479	1.83144	1700012D14Rik	1	34.8792	1.83298	1.67911e-05	0.00038181
0.39311	0.37699	0.65786	0.44122	1.46782	1.23962	1.95002	1.98542	Plekhg4	1	128.048	1.83225	1.53128e-10	1.52838e-08
6.02834	4.33408	4.19954	3.25831	25.4843	15.8279	5.61443	16.3422	Dnah8	1	4268.99	1.82797	1.60515e-06	5.4588e-05
0.52655	0.46675	0.44267	0.50741	2.26049	2.62495	0.84416	1.22931	Il1f9	1	52.9311	1.82632	6.78459e-06	0.000180224
0.38056	0.60722	0.66803	0.52809	2.6607	2.35053	1.00059	1.79229	C130036L24Rik	1	45.6487	1.82608	3.83214e-06	0.000113206
0.27787	0.2356	0.67277	0.6962	2.47099	1.36723	0.83156	1.91263	Trp53cor1	1	95.3739	1.79736	4.80783e-05	0.000907142
7.06443	8.72345	20.0975	18.439	38.5594	32.4366	42.7655	74.8327	Rpl10l	1	897.124	1.79514	2.38516e-06	7.50797e-05
0.29205	0.2791	0.25434	0.22597	0.7402	0.72931	1.47344	0.67368	Abcc2	1	90.8162	1.79159	6.00881e-08	3.17732e-06
0.16105	0.16759	0.05264	0.0862	0.30223	0.48422	0.29124	0.52509	Fam78b	1	37.2643	1.78791	4.63763e-05	0.000881935
0.7583	0.64818	0.78685	0.38252	2.87755	0.99416	2.63113	2.26639	Hus1b	1	48.5745	1.78379	1.1719e-05	0.000280789
3.21196	2.8956	3.84025	3.16198	13.8121	10.5483	11.1578	9.47881	Smc1b	1	847.471	1.77874	1.2309e-19	4.41764e-17
1.06613	0.60513	1.05598	1.39777	3.12953	3.08349	2.64772	5.32999	Rhov	1	109.563	1.77759	1.39637e-07	6.8075e-06
0.25114	0.19825	0.42459	0.32188	1.15913	1.28672	0.59977	1.06353	Msh4	1	71.0328	1.76806	5.89582e-07	2.29149e-05
25.6017	21.3047	15.0701	16.6603	46.6444	73.0145	71.6018	76.2196	Tcl1	1	2050.44	1.76661	8.76311e-13	1.29663e-10
1.7722	3.10325	5.8148	4.54288	13.8632	11.6224	14.2607	12.0611	Gpat2	1	636.033	1.76496	6.13867e-08	3.23422e-06
1.44334	1.43468	1.49628	1.42527	3.12124	7.38077	4.57953	4.54206	Zbtbd6	1	273.687	1.75602	2.02905e-10	1.93367e-08
3.80114	2.49193	3.34768	3.24958	11.1722	5.24921	6.36208	20.5732	1700097N02Rik	1	171.582	1.75184	1.56441e-05	0.000359515
0.84532	0.60553	1.01319	0.76013	2.4915	2.31066	2.19289	3.79455	Pdzd2	1	678.573	1.74281	9.29933e-12	1.15269e-09
4.76857	5.39936	4.0435	4.26326	13.4791	15.9737	10.2247	21.7577	Ripply3	1	441.087	1.73419	4.82103e-11	5.24653e-09
3.86601	3.67507	4.62308	4.85576	9.73492	17.1272	13.5723	16.1918	Ddah1	1	996.206	1.73332	5.4976e-14	9.65974e-12
8.93629	5.88056	4.51274	2.51807	17.2949	28.6634	10.7572	15.5024	Nphs1	1	1922.39	1.72495	8.51321e-06	0.000217577
0.1658	0.32937	0.28739	0.16807	0.66555	0.5006	1.02939	0.88458	Henmt1	1	31.0089	1.71961	3.70503e-05	0.00074048
3.51727	5.18395	12.305	11.3482	15.4535	22.6163	33.286	35.0788	Piwil2	1	2461.6	1.71777	1.91872e-05	0.000427543
0.53533	0.45095	0.42818	0.42164	1.06407	1.94953	1.93102	1.08742	Cnnm1	1	143.159	1.71623	4.05354e-09	2.80226e-07
0.73661	0.77887	0.73891	0.79047	3.42638	2.59601	1.71995	2.27256	Kcnj10	1	254.922	1.71488	8.08084e-12	1.00969e-09
2.87417	3.42252	4.68111	5.26447	19.5236	19.3975	7.69557	6.47284	C430002E04Rik	1	542.635	1.70638	9.47864e-06	0.000237219
0.67325	0.55463	0.61127	0.60475	1.56126	2.38643	1.85288	2.18494	Mfsd7c	1	129.331	1.70572	7.23769e-13	1.09005e-10
2.65021	2.4711	1.42349	1.27279	8.40932	7.7976	4.76832	4.46543	Vcan	1	1763.63	1.70251	9.76585e-08	4.93205e-06
2.17674	1.70496	2.35514	2.55105	8.64892	13.156	2.65047	4.00383	Ppp1r9a	1	1283.73	1.6944	4.93446e-05	0.000922776
0.53533	0.8192	0.82914	0.7725	2.08573	3.08256	2.60498	1.84808	4930526L06Rik	1	46.3139	1.6935	3.07399e-07	1.35032e-05
6.19173	3.19638	2.65715	2.62507	10.4463	15.5587	6.58407	14.8255	Serpinb6c	1	297.646	1.69283	2.85683e-06	8.8097e-05
0.20134	0.4067	0.44088	0.42261	0.6864	1.09726	1.61773	1.33867	Kcns1	1	60.8146	1.68956	5.82811e-06	0.000159851
5.79489	7.52746	9.28783	8.50466	29.4899	19.8059	31.2593	19.7742	Jak3	1	1938.43	1.68903	4.55865e-12	6.00745e-10
0.27423	0.49939	0.82477	0.76448	1.79746	1.76769	1.43435	2.64513	Casq1	1	67.7036	1.68624	8.42867e-06	0.000216071
2.59295	3.30664	6.00105	5.9528	12.0319	12.5758	17.2149	15.5132	Abcd4	1	685.926	1.68231	2.66464e-08	1.53928e-06
0.48516	0.45057	0.87626	0.70969	2.45472	1.85119	0.91831	2.86319	Katnal1	1	235.81	1.67891	4.31473e-06	0.000124199
0.89201	0.69249	0.64278	0.67364	2.452	3.44032	1.43007	1.86198	Pcdhga1	1	197.944	1.65856	4.08547e-08	2.23746e-06
4.992	4.5795	4.89028	4.98055	11.4203	19.7489	11.5624	18.7748	Gm19705	1	142.901	1.65765	8.7058e-10	7.16339e-08
0.63081	0.66415	0.45146	0.46342	2.18127	2.93187	0.78526	1.08887	4732471J01Rik	1	143.699	1.65682	3.59934e-05	0.000722782
1.20157	0.73458	0.82504	0.8095	3.60625	4.35835	1.14859	2.16289	Spata31d1a	1	229.238	1.6559	1.50262e-05	0.000349121
29.6126	29.2496	29.2593	28.6099	126.277	97.1277	61.9168	82.0361	Stag3	1	7388.84	1.65389	1.32081e-12	1.93734e-10
3.44139	1.8427	1.97182	1.42403	4.30307	3.36801	9.89881	9.61067	Dpys	1	373.36	1.64988	3.15795e-05	0.000649614
1.30888	1.49174	1.9052	1.74524	4.27162	4.93915	3.61722	7.42873	Fcgr2b	1	149.061	1.64903	1.33303e-08	8.17655e-07
0.22795	0.42252	0.75025	0.63546	1.52359	2.02969	0.97986	1.88128	Treml2	1	137.557	1.64886	1.30118e-05	0.000307831
0.89494	1.28946	1.44653	1.83503	1.72347	6.48109	3.50019	5.16249	Sox7	1	263.32	1.62273	2.36421e-05	0.000512589
0.94306	0.85146	0.75551	0.64951	1.4927	1.5273	3.97543	2.78844	Magee2	1	108.554	1.6227	6.6981e-06	0.000178772
0.11245	0.10106	0.06961	0.057	0.29623	0.1787	0.26058	0.29442	6430548M08Rik	1	31.0804	1.62204	2.95794e-05	0.000616744
2.15137	3.71155	5.56869	4.02632	13.333	16.2964	8.24143	9.72181	Mfsd12	1	387.404	1.61965	5.73719e-07	2.24016e-05
1.61165	1.31021	1.94342	2.26512	3.92658	5.52442	8.38112	3.95472	Efcab12	1	266.307	1.61029	1.87441e-07	8.80712e-06
1.12419	0.69632	0.58326	0.78596	2.19762	3.86008	1.51907	2.19631	Bmp8a	1	112.312	1.60942	3.31211e-06	9.99983e-05
0.86391	0.7261	0.5732	0.41991	1.95627	2.42011	1.02277	2.46765	Fam83e	1	109.402	1.60828	4.91935e-06	0.00013784
3.18157	3.05034	1.85006	1.4749	7.28829	3.46815	9.81735	8.44054	Acss1	1	500.446	1.60502	6.4038e-06	0.000172831
0.15998	0.30521	0.29536	0.24975	0.74323	0.89491	0.67712	0.76505	Slc12a5	1	88.9445	1.60388	8.38856e-09	5.29956e-07
0.97035	0.63534	0.78203	0.78619	3.24965	3.4496	1.0068	1.9433	Gm19757	1	136.379	1.59836	2.16153e-05	0.000475898
0.31226	0.26891	0.41061	0.33619	1.0995	1.67517	0.64216	0.63193	Btn2a2	1	57.9012	1.59172	4.29092e-05	0.000830036
0.47121	0.2733	0.53304	0.55702	1.10857	0.8372	1.71646	1.847	Hsf5	1	110.236	1.58831	3.46686e-06	0.000103137
0.27609	0.33181	0.22596	0.20813	1.17511	0.50301	0.60596	0.83678	Ildr2	1	124.133	1.58754	8.62368e-07	3.21823e-05
0	0	0	0	0	0	0	0	0610031O16Rik	0	0	NA	NA	NA
0	0	0	0	0	0	0	0	1110015O18Rik	0	0	NA	NA	NA
0	0	0	0	0	0	0	0	1110025L11Rik	0	0	NA	NA	NA
0	0	0	0	0	0	0	0	1190003K10Rik	0	0	NA	NA	NA
0	0	0	0	0	0	0	0	1600019K03Rik	0	0	NA	NA	NA
0	0	0	0	0	0	0	0	1600027J07Rik	0	0	NA	NA	NA
0	0	0	0	0	0	0	0	1700001D01Rik	0	0	NA	NA	NA
0	0	0	0	0	0	0	0	1700001F09Rik	0	0	NA	NA	NA
0	0	0	0	0	0	0	0	1700003E24Rik	0	0	NA	NA	NA
0	0	0	0	0	0	0	0	1700003H04Rik	0	0	NA	NA	NA
0	0	0	0	0	0	0	0	1700003P14Rik	0	0	NA	NA	NA
0	0	0	0	0	0	0	0	1700006A11Rik	0	0	NA	NA	NA
0	0	0	0	0	0	0	0	1700006H21Rik	0	0	NA	NA	NA
0	0	0	0	0	0	0	0	1700008P02Rik	0	0	NA	NA	NA
0	0	0	0	0	0	0	0	1700009N14Rik	0	0	NA	NA	NA
0	0	0	0	0	0	0	0	1700010K23Rik	0	0	NA	NA	NA
0	0	0	0	0	0	0	0	1700011I03Rik	0	0	NA	NA	NA
0	0	0	0	0	0	0	0	1700012A03Rik	0	0	NA	NA	NA
0	0	0	0	0	0	0	0	1700012I11Rik	0	0	NA	NA	NA
0	0	0	0	0	0	0	0	1700012L04Rik	0	0	NA	NA	NA
0	0	0	0	0	0	0	0	1700012P22Rik	0	0	NA	NA	NA
0	0	0	0	0	0	0	0	1700013D24Rik	0	0	NA	NA	NA
0	0	0	0	0	0	0	0	1700015E13Rik	0	0	NA	NA	NA
0	0	0	0	0	0	0	0	1700015G11Rik	0	0	NA	NA	NA
0	0	0	0	0	0	0	0	1700016L21Rik	0	0	NA	NA	NA
0	0	0	0	0	0	0	0	1700016P04Rik	0	0	NA	NA	NA
0	0	0	0	0	0	0	0	1700017D01Rik	0	0	NA	NA	NA
0	0	0	0	0	0	0	0	1700017G19Rik	0	0	NA	NA	NA
0	0	0	0	0	0	0	0	1700018A04Rik	0	0	NA	NA	NA
0	0	0	0	0	0	0	0	1700018C11Rik	0	0	NA	NA	NA
0	0	0	0	0	0	0	0	1700018G05Rik	0	0	NA	NA	NA
0	0	0	0	0	0	0	0	1700019M22Rik	0	0	NA	NA	NA
0	0	0	0	0	0	0	0	1700020A23Rik	0	0	NA	NA	NA
0	0	0	0	0	0	0	0	1700022A22Rik	0	0	NA	NA	NA
0	0	0	0	0	0	0	0	1700022H16Rik	0	0	NA	NA	NA
0	0	0	0	0	0	0	0	1700022I11Rik	0	0	NA	NA	NA
0	0	0	0	0	0	0	0	1700023C21Rik	0	0	NA	NA	NA
0	0	0	0	0	0	0	0	1700023F02Rik	0	0	NA	NA	NA
0	0	0	0	0	0	0	0	1700024P04Rik	0	0	NA	NA	NA
0	0	0	0	0	0	0	0	1700025B11Rik	0	0	NA	NA	NA
0	0	0	0	0	0	0	0	1700025C18Rik	0	0	NA	NA	NA
0	0	0	0	0	0	0	0	1700025F22Rik	0	0	NA	NA	NA
0	0	0	0	0	0	0	0	1700025K24Rik	0	0	NA	NA	NA
0	0	0	0	0	0	0	0	1700027F09Rik	0	0	NA	NA	NA
0	0	0	0	0	0	0	0	1700027H10Rik	0	0	NA	NA	NA
0	0	0	0	0	0	0	0	1700028M03Rik	0	0	NA	NA	NA
0	0	0	0	0	0	0	0	1700029B22Rik	0	0	NA	NA	NA
0	0	0	0	0	0	0	0	1700030F04Rik	0	0	NA	NA	NA
0	0	0	0	0	0	0	0	1700030L20Rik	0	0	NA	NA	NA
0	0	0	0	0	0	0	0	1700031F05Rik	0	0	NA	NA	NA
0	0	0	0	0	0	0	0	1700031M16Rik	0	0	NA	NA	NA
0	0	0	0	0	0	0	0	1700031P21Rik	0	0	NA	NA	NA
0	0	0	0	0	0	0	0	1700034E13Rik	0	0	NA	NA	NA
0	0	0	0	0	0	0	0	1700034G24Rik	0	0	NA	NA	NA
0	0	0	0	0	0	0	0	1700034I23Rik	0	0	NA	NA	NA
0	0	0	0	0	0	0	0	1700034J05Rik	0	0	NA	NA	NA
0	0	0	0	0	0	0	0	1700034O15Rik	0	0	NA	NA	NA
0	0	0	0	0	0	0	0	1700036G14Rik	0	0	NA	NA	NA
0	0	0	0	0	0	0	0	1700039E22Rik	0	0	NA	NA	NA
0	0	0	0	0	0	0	0	1700041M19Rik	0	0	NA	NA	NA
0	0	0	0	0	0	0	0	1700042B14Rik	0	0	NA	NA	NA
0	0	0	0	0	0	0	0	1700044K03Rik	0	0	NA	NA	NA
0	0	0	0	0	0	0	0	1700046C09Rik	0	0	NA	NA	NA
0	0	0	0	0	0	0	0	1700047A11Rik	0	0	NA	NA	NA
0	0	0	0	0	0	0	0	1700047G03Rik	0	0	NA	NA	NA
0	0	0	0	0	0	0	0	1700047I17Rik2	0	0	NA	NA	NA
0	0	0	0	0	0	0	0	1700047L14Rik	0	0	NA	NA	NA
0	0	0	0	0	0	0	0	1700048M11Rik	0	0	NA	NA	NA
0	0	0	0	0	0	0	0	1700049E15Rik	0	0	NA	NA	NA
0	0	0	0	0	0	0	0	1700052I22Rik	0	0	NA	NA	NA
0	0	0	0	0	0	0	0	1700054A03Rik	0	0	NA	NA	NA
0	0	0	0	0	0	0	0	1700054K19Rik	0	0	NA	NA	NA
0	0	0	0	0	0	0	0	1700055N04Rik	0	0	NA	NA	NA
0	0	0	0	0	0	0	0	1700057H15Rik	0	0	NA	NA	NA
0	0	0	0	0	0	0	0	1700061F12Rik	0	0	NA	NA	NA
0	0	0	0	0	0	0	0	1700063A18Rik	0	0	NA	NA	NA
0	0	0	0	0	0	0	0	1700064J06Rik	0	0	NA	NA	NA
0	0	0	0	0	0	0	0	1700064M15Rik	0	0	NA	NA	NA
0	0	0	0	0	0	0	0	1700065I16Rik	0	0	NA	NA	NA
0	0	0	0	0	0	0	0	1700065J18Rik	0	0	NA	NA	NA
0	0	0	0	0	0	0	0	1700065L07Rik	0	0	NA	NA	NA
0	0	0	0	0	0	0	0	1700065O20Rik	0	0	NA	NA	NA
0	0	0	0	0	0	0	0	1700066N21Rik	0	0	NA	NA	NA
0	0	0	0	0	0	0	0	1700066O22Rik	0	0	NA	NA	NA
0	0	0	0	0	0	0	0	1700067P10Rik	0	0	NA	NA	NA
0	0	0	0	0	0	0	0	1700069P05Rik	0	0	NA	NA	NA
0	0	0	0	0	0	0	0	1700072B07Rik	0	0	NA	NA	NA
0	0	0	0	0	0	0	0	1700072O05Rik	0	0	NA	NA	NA
0	0	0	0	0	0	0	0	1700074H08Rik	0	0	NA	NA	NA
0	0	0	0	0	0	0	0	1700074P13Rik	0	0	NA	NA	NA
0	0	0	0	0	0	0	0	1700080E11Rik	0	0	NA	NA	NA
0	0	0	0	0	0	0	0	1700080N15Rik	0	0	NA	NA	NA
0	0	0	0	0	0	0	0	1700084F23Rik	0	0	NA	NA	NA
0	0	0	0	0	0	0	0	1700085C21Rik	0	0	NA	NA	NA
0	0	0	0	0	0	0	0	1700092E19Rik	0	0	NA	NA	NA
0	0	0	0	0	0	0	0	1700092K14Rik	0	0	NA	NA	NA
0	0	0	0	0	0	0	0	1700094M24Rik	0	0	NA	NA	NA
0	0	0	0	0	0	0	0	1700096J18Rik	0	0	NA	NA	NA
0	0	0	0	0	0	0	0	1700100L14Rik	0	0	NA	NA	NA
0	0	0	0	0	0	0	0	1700101O22Rik	0	0	NA	NA	NA
0	0	0	0	0	0	0	0	1700108J01Rik	0	0	NA	NA	NA
0	0	0	0	0	0	0	0	1700109G15Rik	0	0	NA	NA	NA
0	0	0	0	0	0	0	0	1700109I08Rik	0	0	NA	NA	NA
0	0	0	0	0	0	0	0	1700109K24Rik	0	0	NA	NA	NA
0	0	0	0	0	0	0	0	1700112J05Rik	0	0	NA	NA	NA
0	0	0	0	0	0	0	0	1700113H08Rik	0	0	NA	NA	NA
0	0	0	0	0	0	0	0	1700119H24Rik	0	0	NA	NA	NA
0	0	0	0	0	0	0	0	1700120E14Rik	0	0	NA	NA	NA
0	0	0	0	0	0	0	0	1700120K04Rik	0	0	NA	NA	NA
0	0	0	0	0	0	0	0	1700121L16Rik	0	0	NA	NA	NA
0	0	0	0	0	0	0	0	1700121N20Rik	0	0	NA	NA	NA
0	0	0	0	0	0	0	0	1700123O21Rik	0	0	NA	NA	NA
0	0	0	0	0	0	0	0	1700125G02Rik	0	0	NA	NA	NA
0	0	0	0	0	0	0	0	1700128A07Rik	0	0	NA	NA	NA
0	0	0	0	0	0	0	0	1700129C05Rik	0	0	NA	NA	NA
0	0	0	0	0	0	0	0	1810007D17Rik	0	0	NA	NA	NA
0	0	0	0	0	0	0	0	1810008I18Rik	0	0	NA	NA	NA
0	0	0	0	0	0	0	0	1810009J06Rik	0	0	NA	NA	NA
0	0	0	0	0	0	0	0	1810011H11Rik	0	0	NA	NA	NA
0	0	0	0	0	0	0	0	1810018F18Rik	0	0	NA	NA	NA
0	0	0	0	0	0	0	0	1810046K07Rik	0	0	NA	NA	NA
0	0	0	0	0	0	0	0	1810065E05Rik	0	0	NA	NA	NA
0	0	0	0	0	0	0	0	2010106C02Rik	0	0	NA	NA	NA
0	0	0	0	0	0	0	0	2010106E10Rik	0	0	NA	NA	NA
0	0	0	0	0	0	0	0	2210407C18Rik	0	0	NA	NA	NA
0	0	0	0	0	0	0	0	2210409D07Rik	0	0	NA	NA	NA
0	0	0	0	0	0	0	0	2210414B05Rik	0	0	NA	NA	NA
0	0	0	0	0	0	0	0	2300003K06Rik	0	0	NA	NA	NA
0	0	0	0	0	0	0	0	2310002L09Rik	0	0	NA	NA	NA
0	0	0	0	0	0	0	0	2310005A03Rik	0	0	NA	NA	NA
0	0	0	0	0	0	0	0	2310016D03Rik	0	0	NA	NA	NA
0	0	0	0	0	0	0	0	2310020H05Rik	0	0	NA	NA	NA
0	0	0	0	0	0	0	0	2310034C09Rik	0	0	NA	NA	NA
0	0	0	0	0	0	0	0	2310034O05Rik	0	0	NA	NA	NA
0	0	0	0	0	0	0	0	2310043O21Rik	0	0	NA	NA	NA
0	0	0	0	0	0	0	0	2310050C09Rik	0	0	NA	NA	NA
0	0	0	0	0	0	0	0	2310057J18Rik	0	0	NA	NA	NA
0	0	0	0	0	0	0	0	2310057N15Rik	0	0	NA	NA	NA
0	0	0	0	0	0	0	0	2310061N02Rik	0	0	NA	NA	NA
0	0	0	0	0	0	0	0	2310065F04Rik	0	0	NA	NA	NA
0	0	0	0	0	0	0	0	2310079G19Rik	0	0	NA	NA	NA
0	0	0	0	0	0	0	0	2310081J21Rik	0	0	NA	NA	NA
0	0	0	0	0	0	0	0	2410017I17Rik	0	0	NA	NA	NA
0	0	0	0	0	0	0	0	2810007J24Rik	0	0	NA	NA	NA
0	0	0	0	0	0	0	0	2810404M03Rik	0	0	NA	NA	NA
0	0	0	0	0	0	0	0	2810405F15Rik	0	0	NA	NA	NA
0	0	0	0	0	0	0	0	2900057B20Rik	0	0	NA	NA	NA
0	0	0	0	0	0	0	0	2900079G21Rik	0	0	NA	NA	NA
0	0	0	0	0	0	0	0	3010033K07Rik	0	0	NA	NA	NA
0	0	0	0	0	0	0	0	3100003L05Rik	0	0	NA	NA	NA
0	0	0	0	0	0	0	0	3110039I08Rik	0	0	NA	NA	NA
0	0	0	0	0	0	0	0	3110099E03Rik	0	0	NA	NA	NA
0	0	0	0	0	0	0	0	3300005D01Rik	0	0	NA	NA	NA
0	0	0	0	0	0	0	0	4833423E24Rik	0	0	NA	NA	NA
0	0	0	0	0	0	0	0	4921501E09Rik	0	0	NA	NA	NA
0	0	0	0	0	0	0	0	4921509O07Rik	0	0	NA	NA	NA
0	0	0	0	0	0	0	0	4921511C10Rik	0	0	NA	NA	NA
0	0	0	0	0	0	0	0	4921511H03Rik	0	0	NA	NA	NA
0	0	0	0	0	0	0	0	4921511M17Rik	0	0	NA	NA	NA
0	0	0	0	0	0	0	0	4921524L21Rik	0	0	NA	NA	NA
0	0	0	0	0	0	0	0	4921533I20Rik	0	0	NA	NA	NA
0	0	0	0	0	0	0	0	4921534H16Rik	0	0	NA	NA	NA
0	0	0	0	0	0	0	0	4922502D21Rik	0	0	NA	NA	NA
0	0	0	0	0	0	0	0	4922502H24Rik	0	0	NA	NA	NA
0	0	0	0	0	0	0	0	4930401C15Rik	0	0	NA	NA	NA
0	0	0	0	0	0	0	0	4930401O10Rik	0	0	NA	NA	NA
0	0	0	0	0	0	0	0	4930401O12Rik	0	0	NA	NA	NA
0	0	0	0	0	0	0	0	4930402F11Rik	0	0	NA	NA	NA
0	0	0	0	0	0	0	0	4930404A05Rik	0	0	NA	NA	NA
0	0	0	0	0	0	0	0	4930405A10Rik	0	0	NA	NA	NA
0	0	0	0	0	0	0	0	4930405D11Rik	0	0	NA	NA	NA
0	0	0	0	0	0	0	0	4930405J17Rik	0	0	NA	NA	NA
0	0	0	0	0	0	0	0	4930405L22Rik	0	0	NA	NA	NA
0	0	0	0	0	0	0	0	4930406D18Rik	0	0	NA	NA	NA
0	0	0	0	0	0	0	0	4930412B13Rik	0	0	NA	NA	NA
0	0	0	0	0	0	0	0	4930412D23Rik	0	0	NA	NA	NA
0	0	0	0	0	0	0	0	4930413E15Rik	0	0	NA	NA	NA
0	0	0	0	0	0	0	0	4930413M19Rik	0	0	NA	NA	NA
0	0	0	0	0	0	0	0	4930414N06Rik	0	0	NA	NA	NA
0	0	0	0	0	0	0	0	4930423M02Rik	0	0	NA	NA	NA
0	0	0	0	0	0	0	0	4930425K10Rik	0	0	NA	NA	NA
0	0	0	0	0	0	0	0	4930428D18Rik	0	0	NA	NA	NA
0	0	0	0	0	0	0	0	4930428E07Rik	0	0	NA	NA	NA
0	0	0	0	0	0	0	0	4930428G15Rik	0	0	NA	NA	NA
0	0	0	0	0	0	0	0	4930429D17Rik	0	0	NA	NA	NA
0	0	0	0	0	0	0	0	4930429F11Rik	0	0	NA	NA	NA
0	0	0	0	0	0	0	0	4930430F21Rik	0	0	NA	NA	NA
0	0	0	0	0	0	0	0	4930432M17Rik	0	0	NA	NA	NA
0	0	0	0	0	0	0	0	4930433I11Rik	0	0	NA	NA	NA
0	0	0	0	0	0	0	0	4930434J06Rik	0	0	NA	NA	NA
0	0	0	0	0	0	0	0	4930438E09Rik	0	0	NA	NA	NA
0	0	0	0	0	0	0	0	4930440C22Rik	0	0	NA	NA	NA
0	0	0	0	0	0	0	0	4930441J16Rik	0	0	NA	NA	NA
0	0	0	0	0	0	0	0	4930442L01Rik	0	0	NA	NA	NA
0	0	0	0	0	0	0	0	4930447A16Rik	0	0	NA	NA	NA
0	0	0	0	0	0	0	0	4930447J18Rik	0	0	NA	NA	NA
0	0	0	0	0	0	0	0	4930447N08Rik	0	0	NA	NA	NA
0	0	0	0	0	0	0	0	4930448C13Rik	0	0	NA	NA	NA
0	0	0	0	0	0	0	0	4930448F12Rik	0	0	NA	NA	NA
0	0	0	0	0	0	0	0	4930448H16Rik	0	0	NA	NA	NA
0	0	0	0	0	0	0	0	4930448I06Rik	0	0	NA	NA	NA
0	0	0	0	0	0	0	0	4930448I18Rik	0	0	NA	NA	NA
0	0	0	0	0	0	0	0	4930449E18Rik	0	0	NA	NA	NA
0	0	0	0	0	0	0	0	4930449I24Rik	0	0	NA	NA	NA
0	0	0	0	0	0	0	0	4930452A19Rik	0	0	NA	NA	NA
0	0	0	0	0	0	0	0	4930455F16Rik	0	0	NA	NA	NA
0	0	0	0	0	0	0	0	4930455H04Rik	0	0	NA	NA	NA
0	0	0	0	0	0	0	0	4930455J16Rik	0	0	NA	NA	NA
0	0	0	0	0	0	0	0	4930456L15Rik	0	0	NA	NA	NA
0	0	0	0	0	0	0	0	4930459C07Rik	0	0	NA	NA	NA
0	0	0	0	0	0	0	0	4930459L07Rik	0	0	NA	NA	NA
0	0	0	0	0	0	0	0	4930463O16Rik	0	0	NA	NA	NA
0	0	0	0	0	0	0	0	4930465M20Rik	0	0	NA	NA	NA
0	0	0	0	0	0	0	0	4930467E23Rik	0	0	NA	NA	NA
0	0	0	0	0	0	0	0	4930468A15Rik	0	0	NA	NA	NA
0	0	0	0	0	0	0	0	4930470O06Rik	0	0	NA	NA	NA
0	0	0	0	0	0	0	0	4930471C04Rik	0	0	NA	NA	NA
0	0	0	0	0	0	0	0	4930471G03Rik	0	0	NA	NA	NA
0	0	0	0	0	0	0	0	4930473O22Rik	0	0	NA	NA	NA
0	0	0	0	0	0	0	0	4930474H20Rik	0	0	NA	NA	NA
0	0	0	0	0	0	0	0	4930474M22Rik	0	0	NA	NA	NA
0	0	0	0	0	0	0	0	4930474N05Rik	0	0	NA	NA	NA
0	0	0	0	0	0	0	0	4930478P22Rik	0	0	NA	NA	NA
0	0	0	0	0	0	0	0	4930480E11Rik	0	0	NA	NA	NA
0	0	0	0	0	0	0	0	4930480M12Rik	0	0	NA	NA	NA
0	0	0	0	0	0	0	0	4930486F22Rik	0	0	NA	NA	NA
0	0	0	0	0	0	0	0	4930486I03Rik	0	0	NA	NA	NA
0	0	0	0	0	0	0	0	4930487D11Rik	0	0	NA	NA	NA
0	0	0	0	0	0	0	0	4930488L21Rik	0	0	NA	NA	NA
0	0	0	0	0	0	0	0	4930500F04Rik	0	0	NA	NA	NA
0	0	0	0	0	0	0	0	4930500L23Rik	0	0	NA	NA	NA
0	0	0	0	0	0	0	0	4930502A04Rik	0	0	NA	NA	NA
0	0	0	0	0	0	0	0	4930503H13Rik	0	0	NA	NA	NA
0	0	0	0	0	0	0	0	4930503O07Rik	0	0	NA	NA	NA
0	0	0	0	0	0	0	0	4930505G20Rik	0	0	NA	NA	NA
0	0	0	0	0	0	0	0	4930506A18Rik	0	0	NA	NA	NA
0	0	0	0	0	0	0	0	4930507D10Rik	0	0	NA	NA	NA
0	0	0	0	0	0	0	0	4930509J09Rik	0	0	NA	NA	NA
0	0	0	0	0	0	0	0	4930511E03Rik	0	0	NA	NA	NA
0	0	0	0	0	0	0	0	4930512B01Rik	0	0	NA	NA	NA
0	0	0	0	0	0	0	0	4930513D17Rik	0	0	NA	NA	NA
0	0	0	0	0	0	0	0	4930513O06Rik	0	0	NA	NA	NA
0	0	0	0	0	0	0	0	4930515G16Rik	0	0	NA	NA	NA
0	0	0	0	0	0	0	0	4930515L03Rik	0	0	NA	NA	NA
0	0	0	0	0	0	0	0	4930515L19Rik	0	0	NA	NA	NA
0	0	0	0	0	0	0	0	4930517E11Rik	0	0	NA	NA	NA
0	0	0	0	0	0	0	0	4930519D14Rik	0	0	NA	NA	NA
0	0	0	0	0	0	0	0	4930519F24Rik	0	0	NA	NA	NA
0	0	0	0	0	0	0	0	4930520P13Rik	0	0	NA	NA	NA
0	0	0	0	0	0	0	0	4930522H14Rik	0	0	NA	NA	NA
0	0	0	0	0	0	0	0	4930522O17Rik	0	0	NA	NA	NA
0	0	0	0	0	0	0	0	4930523O13Rik	0	0	NA	NA	NA
0	0	0	0	0	0	0	0	4930524B17Rik	0	0	NA	NA	NA
0	0	0	0	0	0	0	0	4930524C18Rik	0	0	NA	NA	NA
0	0	0	0	0	0	0	0	4930524N10Rik	0	0	NA	NA	NA
0	0	0	0	0	0	0	0	4930524O05Rik	0	0	NA	NA	NA
0	0	0	0	0	0	0	0	4930524O08Rik	0	0	NA	NA	NA
0	0	0	0	0	0	0	0	4930527G23Rik	0	0	NA	NA	NA
0	0	0	0	0	0	0	0	4930528P14Rik	0	0	NA	NA	NA
0	0	0	0	0	0	0	0	4930529K09Rik	0	0	NA	NA	NA
0	0	0	0	0	0	0	0	4930532M18Rik	0	0	NA	NA	NA
0	0	0	0	0	0	0	0	4930533B01Rik	0	0	NA	NA	NA
0	0	0	0	0	0	0	0	4930533P14Rik	0	0	NA	NA	NA
0	0	0	0	0	0	0	0	4930539C22Rik	0	0	NA	NA	NA
0	0	0	0	0	0	0	0	4930539N22Rik	0	0	NA	NA	NA
0	0	0	0	0	0	0	0	4930540M03Rik	0	0	NA	NA	NA
0	0	0	0	0	0	0	0	4930544G11Rik	0	0	NA	NA	NA
0	0	0	0	0	0	0	0	4930544M13Rik	0	0	NA	NA	NA
0	0	0	0	0	0	0	0	4930545E07Rik	0	0	NA	NA	NA
0	0	0	0	0	0	0	0	4930546C10Rik	0	0	NA	NA	NA
0	0	0	0	0	0	0	0	4930547E14Rik	0	0	NA	NA	NA
0	0	0	0	0	0	0	0	4930548J01Rik	0	0	NA	NA	NA
0	0	0	0	0	0	0	0	4930548K13Rik	0	0	NA	NA	NA
0	0	0	0	0	0	0	0	4930549C01Rik	0	0	NA	NA	NA
0	0	0	0	0	0	0	0	4930552N02Rik	0	0	NA	NA	NA
0	0	0	0	0	0	0	0	4930553E22Rik	0	0	NA	NA	NA
0	0	0	0	0	0	0	0	4930554C24Rik	0	0	NA	NA	NA
0	0	0	0	0	0	0	0	4930556C24Rik	0	0	NA	NA	NA
0	0	0	0	0	0	0	0	4930556J02Rik	0	0	NA	NA	NA
0	0	0	0	0	0	0	0	4930557J02Rik	0	0	NA	NA	NA
0	0	0	0	0	0	0	0	4930558G05Rik	0	0	NA	NA	NA
0	0	0	0	0	0	0	0	4930563D23Rik	0	0	NA	NA	NA
0	0	0	0	0	0	0	0	4930563F08Rik	0	0	NA	NA	NA
0	0	0	0	0	0	0	0	4930564B18Rik	0	0	NA	NA	NA
0	0	0	0	0	0	0	0	4930564C03Rik	0	0	NA	NA	NA
0	0	0	0	0	0	0	0	4930565D16Rik	0	0	NA	NA	NA
0	0	0	0	0	0	0	0	4930567H12Rik	0	0	NA	NA	NA
0	0	0	0	0	0	0	0	4930567J20Rik	0	0	NA	NA	NA
0	0	0	0	0	0	0	0	4930567K20Rik	0	0	NA	NA	NA
0	0	0	0	0	0	0	0	4930568D16Rik	0	0	NA	NA	NA
0	0	0	0	0	0	0	0	4930568G15Rik	0	0	NA	NA	NA
0	0	0	0	0	0	0	0	4930571K23Rik	0	0	NA	NA	NA
0	0	0	0	0	0	0	0	4930571O06Rik	0	0	NA	NA	NA
0	0	0	0	0	0	0	0	4930572K03Rik	0	0	NA	NA	NA
0	0	0	0	0	0	0	0	4930572O03Rik	0	0	NA	NA	NA
0	0	0	0	0	0	0	0	4930572O13Rik	0	0	NA	NA	NA
0	0	0	0	0	0	0	0	4930573O16Rik	0	0	NA	NA	NA
0	0	0	0	0	0	0	0	4930578C19Rik	0	0	NA	NA	NA
0	0	0	0	0	0	0	0	4930578I06Rik	0	0	NA	NA	NA
0	0	0	0	0	0	0	0	4930578N18Rik	0	0	NA	NA	NA
0	0	0	0	0	0	0	0	4930579F01Rik	0	0	NA	NA	NA
0	0	0	0	0	0	0	0	4930583P06Rik	0	0	NA	NA	NA
0	0	0	0	0	0	0	0	4930584F24Rik	0	0	NA	NA	NA
0	0	0	0	0	0	0	0	4930595M18Rik	0	0	NA	NA	NA
0	0	0	0	0	0	0	0	4930596D02Rik	0	0	NA	NA	NA
0	0	0	0	0	0	0	0	4931403E22Rik	0	0	NA	NA	NA
0	0	0	0	0	0	0	0	4931403G20Rik	0	0	NA	NA	NA
0	0	0	0	0	0	0	0	4931412M21	0	0	NA	NA	NA
0	0	0	0	0	0	0	0	4931417E11Rik	0	0	NA	NA	NA
0	0	0	0	0	0	0	0	4931431B13Rik	0	0	NA	NA	NA
0	0	0	0	0	0	0	0	4931431F19Rik	0	0	NA	NA	NA
0	0	0	0	0	0	0	0	4932414J04Rik	0	0	NA	NA	NA
0	0	0	0	0	0	0	0	4932429P05Rik	0	0	NA	NA	NA
0	0	0	0	0	0	0	0	4932441J04Rik	0	0	NA	NA	NA
0	0	0	0	0	0	0	0	4933400B14Rik	0	0	NA	NA	NA
0	0	0	0	0	0	0	0	4933400C23Rik	0	0	NA	NA	NA
0	0	0	0	0	0	0	0	4933401H06Rik	0	0	NA	NA	NA
0	0	0	0	0	0	0	0	4933402D24Rik	0	0	NA	NA	NA
0	0	0	0	0	0	0	0	4933402J10Rik	0	0	NA	NA	NA
0	0	0	0	0	0	0	0	4933402N03Rik	0	0	NA	NA	NA
0	0	0	0	0	0	0	0	4933402N22Rik	0	0	NA	NA	NA
0	0	0	0	0	0	0	0	4933404G15Rik	0	0	NA	NA	NA
0	0	0	0	0	0	0	0	4933405E24Rik	0	0	NA	NA	NA
0	0	0	0	0	0	0	0	4933406D12Rik	0	0	NA	NA	NA
0	0	0	0	0	0	0	0	4933406G16Rik	0	0	NA	NA	NA
0	0	0	0	0	0	0	0	4933406J10Rik	0	0	NA	NA	NA
0	0	0	0	0	0	0	0	4933406K04Rik	0	0	NA	NA	NA
0	0	0	0	0	0	0	0	4933407E24Rik	0	0	NA	NA	NA
0	0	0	0	0	0	0	0	4933407I05Rik	0	0	NA	NA	NA
0	0	0	0	0	0	0	0	4933407L21Rik	0	0	NA	NA	NA
0	0	0	0	0	0	0	0	4933409G03Rik	0	0	NA	NA	NA
0	0	0	0	0	0	0	0	4933412O06Rik	0	0	NA	NA	NA
0	0	0	0	0	0	0	0	4933413L06Rik	0	0	NA	NA	NA
0	0	0	0	0	0	0	0	4933415F23Rik	0	0	NA	NA	NA
0	0	0	0	0	0	0	0	4933416I08Rik	0	0	NA	NA	NA
0	0	0	0	0	0	0	0	4933417A18Rik	0	0	NA	NA	NA
0	0	0	0	0	0	0	0	4933417E11Rik	0	0	NA	NA	NA
0	0	0	0	0	0	0	0	4933417G07Rik	0	0	NA	NA	NA
0	0	0	0	0	0	0	0	4933427E13Rik	0	0	NA	NA	NA
0	0	0	0	0	0	0	0	4933429O19Rik	0	0	NA	NA	NA
0	0	0	0	0	0	0	0	4933430M04Rik	0	0	NA	NA	NA
0	0	0	0	0	0	0	0	4933430N04Rik	0	0	NA	NA	NA
0	0	0	0	0	0	0	0	4933431G14Rik	0	0	NA	NA	NA
0	0	0	0	0	0	0	0	4933433F19Rik	0	0	NA	NA	NA
0	0	0	0	0	0	0	0	4933433H22Rik	0	0	NA	NA	NA
0	0	0	0	0	0	0	0	4933436E23Rik	0	0	NA	NA	NA
0	0	0	0	0	0	0	0	4933436I01Rik	0	0	NA	NA	NA
0	0	0	0	0	0	0	0	5031425F14Rik	0	0	NA	NA	NA
0	0	0	0	0	0	0	0	5033403H07Rik	0	0	NA	NA	NA
0	0	0	0	0	0	0	0	5330439B14Rik	0	0	NA	NA	NA
0	0	0	0	0	0	0	0	5430402E10Rik	0	0	NA	NA	NA
0	0	0	0	0	0	0	0	5430421N21Rik	0	0	NA	NA	NA
0	0	0	0	0	0	0	0	5430427M07Rik	0	0	NA	NA	NA
0	0	0	0	0	0	0	0	5430428K19Rik	0	0	NA	NA	NA
0	0	0	0	0	0	0	0	5430434I15Rik	0	0	NA	NA	NA
0	0	0	0	0	0	0	0	5530400C23Rik	0	0	NA	NA	NA
0	0	0	0	0	0	0	0	5530401A14Rik	0	0	NA	NA	NA
0	0	0	0	0	0	0	0	5730412P04Rik	0	0	NA	NA	NA
0	0	0	0	0	0	0	0	5730435O14Rik	0	0	NA	NA	NA
0	0	0	0	0	0	0	0	5730460C07Rik	0	0	NA	NA	NA
0	0	0	0	0	0	0	0	5730488B01Rik	0	0	NA	NA	NA
0	0	0	0	0	0	0	0	5830411N06Rik	0	0	NA	NA	NA
0	0	0	0	0	0	0	0	5830432E09Rik	0	0	NA	NA	NA
0	0	0	0	0	0	0	0	6030466F02Rik	0	0	NA	NA	NA
0	0	0	0	0	0	0	0	6030469F06Rik	0	0	NA	NA	NA
0	0	0	0	0	0	0	0	6430584L05Rik	0	0	NA	NA	NA
0	0	0	0	0	0	0	0	6430706D22Rik	0	0	NA	NA	NA
0	0	0	0	0	0	0	0	7420700N18Rik	0	0	NA	NA	NA
0	0	0	0	0	0	0	0	7420701I03Rik	0	0	NA	NA	NA
0	0	0	0	0	0	0	0	7630403G23Rik	0	0	NA	NA	NA
0	0	0	0	0	0	0	0	8030423J24Rik	0	0	NA	NA	NA
0	0	0	0	0	0	0	0	8030443G20Rik	0	0	NA	NA	NA
0	0	0	0	0	0	0	0	8430408G22Rik	0	0	NA	NA	NA
0	0	0	0	0	0	0	0	8430422H06Rik	0	0	NA	NA	NA
0	0	0	0	0	0	0	0	8430436N08Rik	0	0	NA	NA	NA
0	0	0	0	0	0	0	0	9130015L21Rik	0	0	NA	NA	NA
0	0	0	0	0	0	0	0	9230102K24Rik	0	0	NA	NA	NA
0	0	0	0	0	0	0	0	9230104L09Rik	0	0	NA	NA	NA
0	0	0	0	0	0	0	0	9230110F15Rik	0	0	NA	NA	NA
0	0	0	0	0	0	0	0	9330117O12Rik	0	0	NA	NA	NA
0	0	0	0	0	0	0	0	9330162B11Rik	0	0	NA	NA	NA
0	0	0	0	0	0	0	0	9330178D15Rik	0	0	NA	NA	NA
0	0	0	0	0	0	0	0	9430007A20Rik	0	0	NA	NA	NA
0	0	0	0	0	0	0	0	9430014N10Rik	0	0	NA	NA	NA
0	0	0	0	0	0	0	0	9430019J16Rik	0	0	NA	NA	NA
0	0	0	0	0	0	0	0	9630013A20Rik	0	0	NA	NA	NA
0	0	0	0	0	0	0	0	9930111J21Rik2	0	0	NA	NA	NA
0	0	0	0	0	0	0	0	A1bg	0	0	NA	NA	NA
0	0	0	0	0	0	0	0	A1cf	0	0	NA	NA	NA
0	0	0	0	0	0	0	0	A230108P19Rik	0	0	NA	NA	NA
0	0	0	0	0	0	0	0	A330070K13Rik	0	0	NA	NA	NA
0	0	0	0	0	0	0	0	A330093E20Rik	0	0	NA	NA	NA
0	0	0	0	0	0	0	0	A4gnt	0	0	NA	NA	NA
0	0	0	0	0	0	0	0	A530006G24Rik	0	0	NA	NA	NA
0	0	0	0	0	0	0	0	A530016L24Rik	0	0	NA	NA	NA
0	0	0	0	0	0	0	0	A530053G22Rik	0	0	NA	NA	NA
0	0	0	0	0	0	0	0	A530099J19Rik	0	0	NA	NA	NA
0	0	0	0	0	0	0	0	A630012P03Rik	0	0	NA	NA	NA
0	0	0	0	0	0	0	0	A630023A22Rik	0	0	NA	NA	NA
0	0	0	0	0	0	0	0	A630073D07Rik	0	0	NA	NA	NA
0	0	0	0	0	0	0	0	A630076J17Rik	0	0	NA	NA	NA
0	0	0	0	0	0	0	0	A630095E13Rik	0	0	NA	NA	NA
0	0	0	0	0	0	0	0	A730018C14Rik	0	0	NA	NA	NA
0	0	0	0	0	0	0	0	A730085K08Rik	0	0	NA	NA	NA
0	0	0	0	0	0	0	0	A830011K09Rik	0	0	NA	NA	NA
0	0	0	0	0	0	0	0	A830019L24Rik	0	0	NA	NA	NA
0	0	0	0	0	0	0	0	A930002C04Rik	0	0	NA	NA	NA
0	0	0	0	0	0	0	0	A930003A15Rik	0	0	NA	NA	NA
0	0	0	0	0	0	0	0	A930006I01Rik	0	0	NA	NA	NA
0	0	0	0	0	0	0	0	A930009A15Rik	0	0	NA	NA	NA
0	0	0	0	0	0	0	0	A930041C12Rik	0	0	NA	NA	NA
0	0	0	0	0	0	0	0	AA545190	0	0	NA	NA	NA
0	0	0	0	0	0	0	0	AF251705	0	0	NA	NA	NA
0	0	0	0	0	0	0	0	AI115009	0	0	NA	NA	NA
0	0	0	0	0	0	0	0	AI606473	0	0	NA	NA	NA
0	0	0	0	0	0	0	0	AI646519	0	0	NA	NA	NA
0	0	0	0	0	0	0	0	AU016765	0	0	NA	NA	NA
0	0	0	0	0	0	0	0	AU018829	0	0	NA	NA	NA
0	0	0	0	0	0	0	0	AU022793	0	0	NA	NA	NA
0	0	0	0	0	0	0	0	AY761185	0	0	NA	NA	NA
0	0	0	0	0	0	0	0	Abhd12b	0	0	NA	NA	NA
0	0	0	0	0	0	0	0	Acnat2	0	0	NA	NA	NA
0	0	0	0	0	0	0	0	Acrv1	0	0	NA	NA	NA
0	0	0	0	0	0	0	0	Acsm1	0	0	NA	NA	NA
0	0	0	0	0	0	0	0	Acsm5	0	0	NA	NA	NA
0	0	0	0	0	0	0	0	Actbl2	0	0	NA	NA	NA
0	0	0	0	0	0	0	0	Actl11	0	0	NA	NA	NA
0	0	0	0	0	0	0	0	Actl9	0	0	NA	NA	NA
0	0	0	0	0	0	0	0	Actrt1	0	0	NA	NA	NA
0	0	0	0	0	0	0	0	Adam26a	0	0	NA	NA	NA
0	0	0	0	0	0	0	0	Adam26b	0	0	NA	NA	NA
0	0	0	0	0	0	0	0	Adam29	0	0	NA	NA	NA
0	0	0	0	0	0	0	0	Adam6a	0	0	NA	NA	NA
0	0	0	0	0	0	0	0	Adam6b	0	0	NA	NA	NA
0	0	0	0	0	0	0	0	Adam7	0	0	NA	NA	NA
0	0	0	0	0	0	0	0	Adamdec1	0	0	NA	NA	NA
0	0	0	0	0	0	0	0	Adh6a	0	0	NA	NA	NA
0	0	0	0	0	0	0	0	Afm	0	0	NA	NA	NA
0	0	0	0	0	0	0	0	Agmo	0	0	NA	NA	NA
0	0	0	0	0	0	0	0	Agr2	0	0	NA	NA	NA
0	0	0	0	0	0	0	0	Agr3	0	0	NA	NA	NA
0	0	0	0	0	0	0	0	Akap4	0	0	NA	NA	NA
0	0	0	0	0	0	0	0	Aknad1	0	0	NA	NA	NA
0	0	0	0	0	0	0	0	Akr1b3	0	0	NA	NA	NA
0	0	0	0	0	0	0	0	Akr1c19	0	0	NA	NA	NA
0	0	0	0	0	0	0	0	Akr1c20	0	0	NA	NA	NA
0	0	0	0	0	0	0	0	Akr1c6	0	0	NA	NA	NA
0	0	0	0	0	0	0	0	Aldob	0	0	NA	NA	NA
0	0	0	0	0	0	0	0	Allc	0	0	NA	NA	NA
0	0	0	0	0	0	0	0	Amd1	0	0	NA	NA	NA
0	0	0	0	0	0	0	0	Amd2	0	0	NA	NA	NA
0	0	0	0	0	0	0	0	Amelx	0	0	NA	NA	NA
0	0	0	0	0	0	0	0	Amtn	0	0	NA	NA	NA
0	0	0	0	0	0	0	0	Amy2a2	0	0	NA	NA	NA
0	0	0	0	0	0	0	0	Amy2a3	0	0	NA	NA	NA
0	0	0	0	0	0	0	0	Amy2a4	0	0	NA	NA	NA
0	0	0	0	0	0	0	0	Amy2a5	0	0	NA	NA	NA
0	0	0	0	0	0	0	0	Amy2b	0	0	NA	NA	NA
0	0	0	0	0	0	0	0	Ang3	0	0	NA	NA	NA
0	0	0	0	0	0	0	0	Ang5	0	0	NA	NA	NA
0	0	0	0	0	0	0	0	Ang6	0	0	NA	NA	NA
0	0	0	0	0	0	0	0	Angptl1	0	0	NA	NA	NA
0	0	0	0	0	0	0	0	Angptl3	0	0	NA	NA	NA
0	0	0	0	0	0	0	0	Ankrd1	0	0	NA	NA	NA
0	0	0	0	0	0	0	0	Ankrd34c	0	0	NA	NA	NA
0	0	0	0	0	0	0	0	Ankrd60	0	0	NA	NA	NA
0	0	0	0	0	0	0	0	Apcs	0	0	NA	NA	NA
0	0	0	0	0	0	0	0	Apoa4	0	0	NA	NA	NA
0	0	0	0	0	0	0	0	Apobec4	0	0	NA	NA	NA
0	0	0	0	0	0	0	0	Apoc3	0	0	NA	NA	NA
0	0	0	0	0	0	0	0	Apoh	0	0	NA	NA	NA
0	0	0	0	0	0	0	0	Apol11a	0	0	NA	NA	NA
0	0	0	0	0	0	0	0	Apol11b	0	0	NA	NA	NA
0	0	0	0	0	0	0	0	Apol7c	0	0	NA	NA	NA
0	0	0	0	0	0	0	0	Apoo-ps	0	0	NA	NA	NA
0	0	0	0	0	0	0	0	Aqp12	0	0	NA	NA	NA
0	0	0	0	0	0	0	0	Arg1	0	0	NA	NA	NA
0	0	0	0	0	0	0	0	Arhgap15	0	0	NA	NA	NA
0	0	0	0	0	0	0	0	Arhgap20os	0	0	NA	NA	NA
0	0	0	0	0	0	0	0	Arr3	0	0	NA	NA	NA
0	0	0	0	0	0	0	0	Art2a-ps	0	0	NA	NA	NA
0	0	0	0	0	0	0	0	Art2b	0	0	NA	NA	NA
0	0	0	0	0	0	0	0	Asic5	0	0	NA	NA	NA
0	0	0	0	0	0	0	0	Aspn	0	0	NA	NA	NA
0	0	0	0	0	0	0	0	Atp13a5	0	0	NA	NA	NA
0	0	0	0	0	0	0	0	Atp1b4	0	0	NA	NA	NA
0	0	0	0	0	0	0	0	Atp4b	0	0	NA	NA	NA
0	0	0	0	0	0	0	0	Atp6v0c-ps2	0	0	NA	NA	NA
0	0	0	0	0	0	0	0	Atp6v1g3	0	0	NA	NA	NA
0	0	0	0	0	0	0	0	Avp	0	0	NA	NA	NA
0	0	0	0	0	0	0	0	Awat1	0	0	NA	NA	NA
0	0	0	0	0	0	0	0	Azgp1	0	0	NA	NA	NA
0	0	0	0	0	0	0	0	B130024G19Rik	0	0	NA	NA	NA
0	0	0	0	0	0	0	0	B230323A14Rik	0	0	NA	NA	NA
0	0	0	0	0	0	0	0	B930025P03Rik	0	0	NA	NA	NA
0	0	0	0	0	0	0	0	BB019430	0	0	NA	NA	NA
0	0	0	0	0	0	0	0	BB031773	0	0	NA	NA	NA
0	0	0	0	0	0	0	0	BB287469	0	0	NA	NA	NA
0	0	0	0	0	0	0	0	BC048562	0	0	NA	NA	NA
0	0	0	0	0	0	0	0	BC048602	0	0	NA	NA	NA
0	0	0	0	0	0	0	0	BC048671	0	0	NA	NA	NA
0	0	0	0	0	0	0	0	BC049730	0	0	NA	NA	NA
0	0	0	0	0	0	0	0	BC051665	0	0	NA	NA	NA
0	0	0	0	0	0	0	0	BC061195	0	0	NA	NA	NA
0	0	0	0	0	0	0	0	BC061212	0	0	NA	NA	NA
0	0	0	0	0	0	0	0	BC061237	0	0	NA	NA	NA
0	0	0	0	0	0	0	0	BC100530	0	0	NA	NA	NA
0	0	0	0	0	0	0	0	BC117090	0	0	NA	NA	NA
0	0	0	0	0	0	0	0	Bbox1	0	0	NA	NA	NA
0	0	0	0	0	0	0	0	Bcas3os2	0	0	NA	NA	NA
0	0	0	0	0	0	0	0	Bcl2a1a	0	0	NA	NA	NA
0	0	0	0	0	0	0	0	Bcl2a1b	0	0	NA	NA	NA
0	0	0	0	0	0	0	0	Bcl2a1c	0	0	NA	NA	NA
0	0	0	0	0	0	0	0	Bcl2a1d	0	0	NA	NA	NA
0	0	0	0	0	0	0	0	Bglap2	0	0	NA	NA	NA
0	0	0	0	0	0	0	0	Bpifa1	0	0	NA	NA	NA
0	0	0	0	0	0	0	0	Bpifa2	0	0	NA	NA	NA
0	0	0	0	0	0	0	0	Bpifa3	0	0	NA	NA	NA
0	0	0	0	0	0	0	0	Bpifa5	0	0	NA	NA	NA
0	0	0	0	0	0	0	0	Bpifa6	0	0	NA	NA	NA
0	0	0	0	0	0	0	0	Bpifb9a	0	0	NA	NA	NA
0	0	0	0	0	0	0	0	Bpifb9b	0	0	NA	NA	NA
0	0	0	0	0	0	0	0	Brs3	0	0	NA	NA	NA
0	0	0	0	0	0	0	0	Bsph1	0	0	NA	NA	NA
0	0	0	0	0	0	0	0	Bsph2	0	0	NA	NA	NA
0	0	0	0	0	0	0	0	Btg1-ps1	0	0	NA	NA	NA
0	0	0	0	0	0	0	0	Btg4	0	0	NA	NA	NA
0	0	0	0	0	0	0	0	Btnl10	0	0	NA	NA	NA
0	0	0	0	0	0	0	0	Btnl2	0	0	NA	NA	NA
0	0	0	0	0	0	0	0	C030007H22Rik	0	0	NA	NA	NA
0	0	0	0	0	0	0	0	C030013G03Rik	0	0	NA	NA	NA
0	0	0	0	0	0	0	0	C030023E24Rik	0	0	NA	NA	NA
0	0	0	0	0	0	0	0	C130030K03Rik	0	0	NA	NA	NA
0	0	0	0	0	0	0	0	C130050O18Rik	0	0	NA	NA	NA
0	0	0	0	0	0	0	0	C130079G13Rik	0	0	NA	NA	NA
0	0	0	0	0	0	0	0	C130080G10Rik	0	0	NA	NA	NA
0	0	0	0	0	0	0	0	C1qa	0	0	NA	NA	NA
0	0	0	0	0	0	0	0	C1qb	0	0	NA	NA	NA
0	0	0	0	0	0	0	0	C1qtnf5	0	0	NA	NA	NA
0	0	0	0	0	0	0	0	C1qtnf7	0	0	NA	NA	NA
0	0	0	0	0	0	0	0	C230004F18Rik	0	0	NA	NA	NA
0	0	0	0	0	0	0	0	C230079O03Rik	0	0	NA	NA	NA
0	0	0	0	0	0	0	0	C4bp	0	0	NA	NA	NA
0	0	0	0	0	0	0	0	C530044C16Rik	0	0	NA	NA	NA
0	0	0	0	0	0	0	0	C630031E19Rik	0	0	NA	NA	NA
0	0	0	0	0	0	0	0	C730002L08Rik	0	0	NA	NA	NA
0	0	0	0	0	0	0	0	C87414	0	0	NA	NA	NA
0	0	0	0	0	0	0	0	C87977	0	0	NA	NA	NA
0	0	0	0	0	0	0	0	Capn13	0	0	NA	NA	NA
0	0	0	0	0	0	0	0	Car1	0	0	NA	NA	NA
0	0	0	0	0	0	0	0	Cartpt	0	0	NA	NA	NA
0	0	0	0	0	0	0	0	Casp1	0	0	NA	NA	NA
0	0	0	0	0	0	0	0	Casp12	0	0	NA	NA	NA
0	0	0	0	0	0	0	0	Catsper1	0	0	NA	NA	NA
0	0	0	0	0	0	0	0	Cav3	0	0	NA	NA	NA
0	0	0	0	0	0	0	0	Ccdc178	0	0	NA	NA	NA
0	0	0	0	0	0	0	0	Ccdc183	0	0	NA	NA	NA
0	0	0	0	0	0	0	0	Ccdc27	0	0	NA	NA	NA
0	0	0	0	0	0	0	0	Ccdc54	0	0	NA	NA	NA
0	0	0	0	0	0	0	0	Ccdc70	0	0	NA	NA	NA
0	0	0	0	0	0	0	0	Cck	0	0	NA	NA	NA
0	0	0	0	0	0	0	0	Ccl1	0	0	NA	NA	NA
0	0	0	0	0	0	0	0	Ccl11	0	0	NA	NA	NA
0	0	0	0	0	0	0	0	Ccl12	0	0	NA	NA	NA
0	0	0	0	0	0	0	0	Ccl21a	0	0	NA	NA	NA
0	0	0	0	0	0	0	0	Ccl21b	0	0	NA	NA	NA
0	0	0	0	0	0	0	0	Ccl21c	0	0	NA	NA	NA
0	0	0	0	0	0	0	0	Ccl24	0	0	NA	NA	NA
0	0	0	0	0	0	0	0	Ccl26	0	0	NA	NA	NA
0	0	0	0	0	0	0	0	Ccl27b	0	0	NA	NA	NA
0	0	0	0	0	0	0	0	Ccl4	0	0	NA	NA	NA
0	0	0	0	0	0	0	0	Ccl6	0	0	NA	NA	NA
0	0	0	0	0	0	0	0	Ccl7	0	0	NA	NA	NA
0	0	0	0	0	0	0	0	Ccl8	0	0	NA	NA	NA
0	0	0	0	0	0	0	0	Ccr1	0	0	NA	NA	NA
0	0	0	0	0	0	0	0	Ccr10	0	0	NA	NA	NA
0	0	0	0	0	0	0	0	Ccr3	0	0	NA	NA	NA
0	0	0	0	0	0	0	0	Ccr5	0	0	NA	NA	NA
0	0	0	0	0	0	0	0	Cd200r4	0	0	NA	NA	NA
0	0	0	0	0	0	0	0	Cd209g	0	0	NA	NA	NA
0	0	0	0	0	0	0	0	Cd226	0	0	NA	NA	NA
0	0	0	0	0	0	0	0	Cd300lb	0	0	NA	NA	NA
0	0	0	0	0	0	0	0	Cd300lh	0	0	NA	NA	NA
0	0	0	0	0	0	0	0	Cd3g	0	0	NA	NA	NA
0	0	0	0	0	0	0	0	Cd40lg	0	0	NA	NA	NA
0	0	0	0	0	0	0	0	Cd5	0	0	NA	NA	NA
0	0	0	0	0	0	0	0	Cd5l	0	0	NA	NA	NA
0	0	0	0	0	0	0	0	Cd69	0	0	NA	NA	NA
0	0	0	0	0	0	0	0	Ceacam11	0	0	NA	NA	NA
0	0	0	0	0	0	0	0	Ceacam12	0	0	NA	NA	NA
0	0	0	0	0	0	0	0	Ceacam14	0	0	NA	NA	NA
0	0	0	0	0	0	0	0	Ceacam15	0	0	NA	NA	NA
0	0	0	0	0	0	0	0	Ceacam3	0	0	NA	NA	NA
0	0	0	0	0	0	0	0	Cela3a	0	0	NA	NA	NA
0	0	0	0	0	0	0	0	Cela3b	0	0	NA	NA	NA
0	0	0	0	0	0	0	0	Cers1	0	0	NA	NA	NA
0	0	0	0	0	0	0	0	Ces1f	0	0	NA	NA	NA
0	0	0	0	0	0	0	0	Ces2a	0	0	NA	NA	NA
0	0	0	0	0	0	0	0	Ces2c	0	0	NA	NA	NA
0	0	0	0	0	0	0	0	Ces2d-ps	0	0	NA	NA	NA
0	0	0	0	0	0	0	0	Ces2h	0	0	NA	NA	NA
0	0	0	0	0	0	0	0	Ces3a	0	0	NA	NA	NA
0	0	0	0	0	0	0	0	Ces3b	0	0	NA	NA	NA
0	0	0	0	0	0	0	0	Cetn1	0	0	NA	NA	NA
0	0	0	0	0	0	0	0	Cfd	0	0	NA	NA	NA
0	0	0	0	0	0	0	0	Ch25h	0	0	NA	NA	NA
0	0	0	0	0	0	0	0	Chil6	0	0	NA	NA	NA
0	0	0	0	0	0	0	0	ChkbCpt1b	0	0	NA	NA	NA
0	0	0	0	0	0	0	0	Chrm2	0	0	NA	NA	NA
0	0	0	0	0	0	0	0	Chrm5	0	0	NA	NA	NA
0	0	0	0	0	0	0	0	Chrna6	0	0	NA	NA	NA
0	0	0	0	0	0	0	0	Chrnb3	0	0	NA	NA	NA
0	0	0	0	0	0	0	0	Chst4	0	0	NA	NA	NA
0	0	0	0	0	0	0	0	Cib4	0	0	NA	NA	NA
0	0	0	0	0	0	0	0	Cistr-act	0	0	NA	NA	NA
0	0	0	0	0	0	0	0	Ckmt2	0	0	NA	NA	NA
0	0	0	0	0	0	0	0	Clca6	0	0	NA	NA	NA
0	0	0	0	0	0	0	0	Cldn13	0	0	NA	NA	NA
0	0	0	0	0	0	0	0	Cldn17	0	0	NA	NA	NA
0	0	0	0	0	0	0	0	Cldn24	0	0	NA	NA	NA
0	0	0	0	0	0	0	0	Cldn8	0	0	NA	NA	NA
0	0	0	0	0	0	0	0	Clec12a	0	0	NA	NA	NA
0	0	0	0	0	0	0	0	Clec12b	0	0	NA	NA	NA
0	0	0	0	0	0	0	0	Clec1b	0	0	NA	NA	NA
0	0	0	0	0	0	0	0	Clec4a4	0	0	NA	NA	NA
0	0	0	0	0	0	0	0	Clec4b1	0	0	NA	NA	NA
0	0	0	0	0	0	0	0	Clec4b2	0	0	NA	NA	NA
0	0	0	0	0	0	0	0	Clec4d	0	0	NA	NA	NA
0	0	0	0	0	0	0	0	Clec4n	0	0	NA	NA	NA
0	0	0	0	0	0	0	0	Clec5a	0	0	NA	NA	NA
0	0	0	0	0	0	0	0	Clec7a	0	0	NA	NA	NA
0	0	0	0	0	0	0	0	Clec9a	0	0	NA	NA	NA
0	0	0	0	0	0	0	0	Clrn2	0	0	NA	NA	NA
0	0	0	0	0	0	0	0	Cma1	0	0	NA	NA	NA
0	0	0	0	0	0	0	0	Cma2	0	0	NA	NA	NA
0	0	0	0	0	0	0	0	Cmtm1	0	0	NA	NA	NA
0	0	0	0	0	0	0	0	Cnga1	0	0	NA	NA	NA
0	0	0	0	0	0	0	0	Cntn6	0	0	NA	NA	NA
0	0	0	0	0	0	0	0	Cntnap5a	0	0	NA	NA	NA
0	0	0	0	0	0	0	0	Cntnap5c	0	0	NA	NA	NA
0	0	0	0	0	0	0	0	Colec10	0	0	NA	NA	NA
0	0	0	0	0	0	0	0	Cox8b	0	0	NA	NA	NA
0	0	0	0	0	0	0	0	Cpa3	0	0	NA	NA	NA
0	0	0	0	0	0	0	0	Cpa5	0	0	NA	NA	NA
0	0	0	0	0	0	0	0	Cphx1	0	0	NA	NA	NA
0	0	0	0	0	0	0	0	Cphx2	0	0	NA	NA	NA
0	0	0	0	0	0	0	0	Cpxcr1	0	0	NA	NA	NA
0	0	0	0	0	0	0	0	Crisp3	0	0	NA	NA	NA
0	0	0	0	0	0	0	0	Crisp4	0	0	NA	NA	NA
0	0	0	0	0	0	0	0	Crybb2	0	0	NA	NA	NA
0	0	0	0	0	0	0	0	Csf2	0	0	NA	NA	NA
0	0	0	0	0	0	0	0	Csn1s1	0	0	NA	NA	NA
0	0	0	0	0	0	0	0	Csn1s2a	0	0	NA	NA	NA
0	0	0	0	0	0	0	0	Csn1s2b	0	0	NA	NA	NA
0	0	0	0	0	0	0	0	Csnka2ip	0	0	NA	NA	NA
0	0	0	0	0	0	0	0	Csprs	0	0	NA	NA	NA
0	0	0	0	0	0	0	0	Cst10	0	0	NA	NA	NA
0	0	0	0	0	0	0	0	Cst11	0	0	NA	NA	NA
0	0	0	0	0	0	0	0	Cst12	0	0	NA	NA	NA
0	0	0	0	0	0	0	0	Cst8	0	0	NA	NA	NA
0	0	0	0	0	0	0	0	Ctla4	0	0	NA	NA	NA
0	0	0	0	0	0	0	0	Ctrb1	0	0	NA	NA	NA
0	0	0	0	0	0	0	0	Cts6	0	0	NA	NA	NA
0	0	0	0	0	0	0	0	Cts7	0	0	NA	NA	NA
0	0	0	0	0	0	0	0	Ctsj	0	0	NA	NA	NA
0	0	0	0	0	0	0	0	Ctsll3	0	0	NA	NA	NA
0	0	0	0	0	0	0	0	Ctsr	0	0	NA	NA	NA
0	0	0	0	0	0	0	0	Ctxn2	0	0	NA	NA	NA
0	0	0	0	0	0	0	0	Cxcl13	0	0	NA	NA	NA
0	0	0	0	0	0	0	0	Cxcl2	0	0	NA	NA	NA
0	0	0	0	0	0	0	0	Cxcr3	0	0	NA	NA	NA
0	0	0	0	0	0	0	0	Cxcr6	0	0	NA	NA	NA
0	0	0	0	0	0	0	0	Cylc1	0	0	NA	NA	NA
0	0	0	0	0	0	0	0	Cylc2	0	0	NA	NA	NA
0	0	0	0	0	0	0	0	Cyp11b1	0	0	NA	NA	NA
0	0	0	0	0	0	0	0	Cyp11b2	0	0	NA	NA	NA
0	0	0	0	0	0	0	0	Cyp2a22	0	0	NA	NA	NA
0	0	0	0	0	0	0	0	Cyp2b13	0	0	NA	NA	NA
0	0	0	0	0	0	0	0	Cyp2c37	0	0	NA	NA	NA
0	0	0	0	0	0	0	0	Cyp2c38	0	0	NA	NA	NA
0	0	0	0	0	0	0	0	Cyp2c50	0	0	NA	NA	NA
0	0	0	0	0	0	0	0	Cyp2c54	0	0	NA	NA	NA
0	0	0	0	0	0	0	0	Cyp2c67	0	0	NA	NA	NA
0	0	0	0	0	0	0	0	Cyp2c68	0	0	NA	NA	NA
0	0	0	0	0	0	0	0	Cyp2d10	0	0	NA	NA	NA
0	0	0	0	0	0	0	0	Cyp2d11	0	0	NA	NA	NA
0	0	0	0	0	0	0	0	Cyp2d13	0	0	NA	NA	NA
0	0	0	0	0	0	0	0	Cyp2d34	0	0	NA	NA	NA
0	0	0	0	0	0	0	0	Cyp2d37-ps	0	0	NA	NA	NA
0	0	0	0	0	0	0	0	Cyp2d40	0	0	NA	NA	NA
0	0	0	0	0	0	0	0	Cyp2d9	0	0	NA	NA	NA
0	0	0	0	0	0	0	0	Cyp2j12	0	0	NA	NA	NA
0	0	0	0	0	0	0	0	Cyp2j8	0	0	NA	NA	NA
0	0	0	0	0	0	0	0	Cyp3a25	0	0	NA	NA	NA
0	0	0	0	0	0	0	0	Cyp3a41a	0	0	NA	NA	NA
0	0	0	0	0	0	0	0	Cyp3a41b	0	0	NA	NA	NA
0	0	0	0	0	0	0	0	Cyp3a57	0	0	NA	NA	NA
0	0	0	0	0	0	0	0	Cyp3a59	0	0	NA	NA	NA
0	0	0	0	0	0	0	0	Cyp4a12a	0	0	NA	NA	NA
0	0	0	0	0	0	0	0	Cyp4a32	0	0	NA	NA	NA
0	0	0	0	0	0	0	0	Cyp4b1	0	0	NA	NA	NA
0	0	0	0	0	0	0	0	Cyp4b1-ps2	0	0	NA	NA	NA
0	0	0	0	0	0	0	0	Cyp8b1	0	0	NA	NA	NA
0	0	0	0	0	0	0	0	Cypt1	0	0	NA	NA	NA
0	0	0	0	0	0	0	0	Cypt10	0	0	NA	NA	NA
0	0	0	0	0	0	0	0	Cypt14	0	0	NA	NA	NA
0	0	0	0	0	0	0	0	Cypt15	0	0	NA	NA	NA
0	0	0	0	0	0	0	0	Cypt4	0	0	NA	NA	NA
0	0	0	0	0	0	0	0	Cypt7	0	0	NA	NA	NA
0	0	0	0	0	0	0	0	Cypt8	0	0	NA	NA	NA
0	0	0	0	0	0	0	0	Cypt9	0	0	NA	NA	NA
0	0	0	0	0	0	0	0	D030024E09Rik	0	0	NA	NA	NA
0	0	0	0	0	0	0	0	D030025E07Rik	0	0	NA	NA	NA
0	0	0	0	0	0	0	0	D130009I18Rik	0	0	NA	NA	NA
0	0	0	0	0	0	0	0	D130058E03	0	0	NA	NA	NA
0	0	0	0	0	0	0	0	D16Ertd519e	0	0	NA	NA	NA
0	0	0	0	0	0	0	0	D530049I02Rik	0	0	NA	NA	NA
0	0	0	0	0	0	0	0	D5Ertd577e	0	0	NA	NA	NA
0	0	0	0	0	0	0	0	D630010B17Rik	0	0	NA	NA	NA
0	0	0	0	0	0	0	0	D830013O20Rik	0	0	NA	NA	NA
0	0	0	0	0	0	0	0	D830026I12Rik	0	0	NA	NA	NA
0	0	0	0	0	0	0	0	D830032E09Rik	0	0	NA	NA	NA
0	0	0	0	0	0	0	0	D830046C22Rik	0	0	NA	NA	NA
0	0	0	0	0	0	0	0	DXBay18	0	0	NA	NA	NA
0	0	0	0	0	0	0	0	Dbh	0	0	NA	NA	NA
0	0	0	0	0	0	0	0	Dcn	0	0	NA	NA	NA
0	0	0	0	0	0	0	0	Dcpp1	0	0	NA	NA	NA
0	0	0	0	0	0	0	0	Dcpp2	0	0	NA	NA	NA
0	0	0	0	0	0	0	0	Dcpp3	0	0	NA	NA	NA
0	0	0	0	0	0	0	0	Ddi1	0	0	NA	NA	NA
0	0	0	0	0	0	0	0	Defa-ps1	0	0	NA	NA	NA
0	0	0	0	0	0	0	0	Defa-ps12	0	0	NA	NA	NA
0	0	0	0	0	0	0	0	Defa-ps13	0	0	NA	NA	NA
0	0	0	0	0	0	0	0	Defa-rs1	0	0	NA	NA	NA
0	0	0	0	0	0	0	0	Defa-rs7	0	0	NA	NA	NA
0	0	0	0	0	0	0	0	Defa17	0	0	NA	NA	NA
0	0	0	0	0	0	0	0	Defa2	0	0	NA	NA	NA
0	0	0	0	0	0	0	0	Defa20	0	0	NA	NA	NA
0	0	0	0	0	0	0	0	Defa21	0	0	NA	NA	NA
0	0	0	0	0	0	0	0	Defa23	0	0	NA	NA	NA
0	0	0	0	0	0	0	0	Defa24	0	0	NA	NA	NA
0	0	0	0	0	0	0	0	Defa25	0	0	NA	NA	NA
0	0	0	0	0	0	0	0	Defa3	0	0	NA	NA	NA
0	0	0	0	0	0	0	0	Defa4	0	0	NA	NA	NA
0	0	0	0	0	0	0	0	Defa5	0	0	NA	NA	NA
0	0	0	0	0	0	0	0	Defa6	0	0	NA	NA	NA
0	0	0	0	0	0	0	0	Defb10	0	0	NA	NA	NA
0	0	0	0	0	0	0	0	Defb11	0	0	NA	NA	NA
0	0	0	0	0	0	0	0	Defb12	0	0	NA	NA	NA
0	0	0	0	0	0	0	0	Defb13	0	0	NA	NA	NA
0	0	0	0	0	0	0	0	Defb14	0	0	NA	NA	NA
0	0	0	0	0	0	0	0	Defb15	0	0	NA	NA	NA
0	0	0	0	0	0	0	0	Defb18	0	0	NA	NA	NA
0	0	0	0	0	0	0	0	Defb19	0	0	NA	NA	NA
0	0	0	0	0	0	0	0	Defb2	0	0	NA	NA	NA
0	0	0	0	0	0	0	0	Defb20	0	0	NA	NA	NA
0	0	0	0	0	0	0	0	Defb21	0	0	NA	NA	NA
0	0	0	0	0	0	0	0	Defb22	0	0	NA	NA	NA
0	0	0	0	0	0	0	0	Defb26	0	0	NA	NA	NA
0	0	0	0	0	0	0	0	Defb28	0	0	NA	NA	NA
0	0	0	0	0	0	0	0	Defb29	0	0	NA	NA	NA
0	0	0	0	0	0	0	0	Defb3	0	0	NA	NA	NA
0	0	0	0	0	0	0	0	Defb33	0	0	NA	NA	NA
0	0	0	0	0	0	0	0	Defb34	0	0	NA	NA	NA
0	0	0	0	0	0	0	0	Defb35	0	0	NA	NA	NA
0	0	0	0	0	0	0	0	Defb37	0	0	NA	NA	NA
0	0	0	0	0	0	0	0	Defb38	0	0	NA	NA	NA
0	0	0	0	0	0	0	0	Defb39	0	0	NA	NA	NA
0	0	0	0	0	0	0	0	Defb40	0	0	NA	NA	NA
0	0	0	0	0	0	0	0	Defb41	0	0	NA	NA	NA
0	0	0	0	0	0	0	0	Defb43	0	0	NA	NA	NA
0	0	0	0	0	0	0	0	Defb44-ps	0	0	NA	NA	NA
0	0	0	0	0	0	0	0	Defb45	0	0	NA	NA	NA
0	0	0	0	0	0	0	0	Defb46	0	0	NA	NA	NA
0	0	0	0	0	0	0	0	Defb48	0	0	NA	NA	NA
0	0	0	0	0	0	0	0	Defb5	0	0	NA	NA	NA
0	0	0	0	0	0	0	0	Defb50	0	0	NA	NA	NA
0	0	0	0	0	0	0	0	Defb6	0	0	NA	NA	NA
0	0	0	0	0	0	0	0	Defb7	0	0	NA	NA	NA
0	0	0	0	0	0	0	0	Defb8	0	0	NA	NA	NA
0	0	0	0	0	0	0	0	Defb9	0	0	NA	NA	NA
0	0	0	0	0	0	0	0	Dgat2l6	0	0	NA	NA	NA
0	0	0	0	0	0	0	0	Dhrs7c	0	0	NA	NA	NA
0	0	0	0	0	0	0	0	Dhrsx	0	0	NA	NA	NA
0	0	0	0	0	0	0	0	Dkk4	0	0	NA	NA	NA
0	0	0	0	0	0	0	0	Dlx6as2	0	0	NA	NA	NA
0	0	0	0	0	0	0	0	Dmr	0	0	NA	NA	NA
0	0	0	0	0	0	0	0	Dmrtc1a	0	0	NA	NA	NA
0	0	0	0	0	0	0	0	Dmrtc1c1	0	0	NA	NA	NA
0	0	0	0	0	0	0	0	Dmrtc1c2	0	0	NA	NA	NA
0	0	0	0	0	0	0	0	Dnajb7	0	0	NA	NA	NA
0	0	0	0	0	0	0	0	Dnajb8	0	0	NA	NA	NA
0	0	0	0	0	0	0	0	Dnase1	0	0	NA	NA	NA
0	0	0	0	0	0	0	0	Doxl2	0	0	NA	NA	NA
0	0	0	0	0	0	0	0	Dsc1	0	0	NA	NA	NA
0	0	0	0	0	0	0	0	Dsg1a	0	0	NA	NA	NA
0	0	0	0	0	0	0	0	Dsg1c	0	0	NA	NA	NA
0	0	0	0	0	0	0	0	Dspp	0	0	NA	NA	NA
0	0	0	0	0	0	0	0	Dupd1	0	0	NA	NA	NA
0	0	0	0	0	0	0	0	Dusp21	0	0	NA	NA	NA
0	0	0	0	0	0	0	0	Duxbl1	0	0	NA	NA	NA
0	0	0	0	0	0	0	0	Duxbl2	0	0	NA	NA	NA
0	0	0	0	0	0	0	0	Duxbl3	0	0	NA	NA	NA
0	0	0	0	0	0	0	0	Dynap	0	0	NA	NA	NA
0	0	0	0	0	0	0	0	Dynlt1c	0	0	NA	NA	NA
0	0	0	0	0	0	0	0	E030002O03Rik	0	0	NA	NA	NA
0	0	0	0	0	0	0	0	E030003E18Rik	0	0	NA	NA	NA
0	0	0	0	0	0	0	0	E030018B13Rik	0	0	NA	NA	NA
0	0	0	0	0	0	0	0	E030019B06Rik	0	0	NA	NA	NA
0	0	0	0	0	0	0	0	E030019B13Rik	0	0	NA	NA	NA
0	0	0	0	0	0	0	0	E030025P04Rik	0	0	NA	NA	NA
0	0	0	0	0	0	0	0	E130310I04Rik	0	0	NA	NA	NA
0	0	0	0	0	0	0	0	E330011O21Rik	0	0	NA	NA	NA
0	0	0	0	0	0	0	0	E330012B07Rik	0	0	NA	NA	NA
0	0	0	0	0	0	0	0	E330013P04Rik	0	0	NA	NA	NA
0	0	0	0	0	0	0	0	E330014E10Rik	0	0	NA	NA	NA
0	0	0	0	0	0	0	0	Ear1	0	0	NA	NA	NA
0	0	0	0	0	0	0	0	Ear10	0	0	NA	NA	NA
0	0	0	0	0	0	0	0	Ear12	0	0	NA	NA	NA
0	0	0	0	0	0	0	0	Ear14	0	0	NA	NA	NA
0	0	0	0	0	0	0	0	Ear2	0	0	NA	NA	NA
0	0	0	0	0	0	0	0	Ear3	0	0	NA	NA	NA
0	0	0	0	0	0	0	0	Ear4	0	0	NA	NA	NA
0	0	0	0	0	0	0	0	Ear6	0	0	NA	NA	NA
0	0	0	0	0	0	0	0	Ear7	0	0	NA	NA	NA
0	0	0	0	0	0	0	0	Eddm3b	0	0	NA	NA	NA
0	0	0	0	0	0	0	0	Egfbp2	0	0	NA	NA	NA
0	0	0	0	0	0	0	0	Egfem1	0	0	NA	NA	NA
0	0	0	0	0	0	0	0	Eif3j2	0	0	NA	NA	NA
0	0	0	0	0	0	0	0	Elane	0	0	NA	NA	NA
0	0	0	0	0	0	0	0	Eltd1	0	0	NA	NA	NA
0	0	0	0	0	0	0	0	Entpd4	0	0	NA	NA	NA
0	0	0	0	0	0	0	0	Entpd8	0	0	NA	NA	NA
0	0	0	0	0	0	0	0	Epyc	0	0	NA	NA	NA
0	0	0	0	0	0	0	0	Erp27	0	0	NA	NA	NA
0	0	0	0	0	0	0	0	Esm1	0	0	NA	NA	NA
0	0	0	0	0	0	0	0	Esp1	0	0	NA	NA	NA
0	0	0	0	0	0	0	0	Esp15	0	0	NA	NA	NA
0	0	0	0	0	0	0	0	Esp16	0	0	NA	NA	NA
0	0	0	0	0	0	0	0	Esp18	0	0	NA	NA	NA
0	0	0	0	0	0	0	0	Esp23	0	0	NA	NA	NA
0	0	0	0	0	0	0	0	Esp3	0	0	NA	NA	NA
0	0	0	0	0	0	0	0	Esp31	0	0	NA	NA	NA
0	0	0	0	0	0	0	0	Esp34	0	0	NA	NA	NA
0	0	0	0	0	0	0	0	Esp36	0	0	NA	NA	NA
0	0	0	0	0	0	0	0	Esp38	0	0	NA	NA	NA
0	0	0	0	0	0	0	0	Esp5	0	0	NA	NA	NA
0	0	0	0	0	0	0	0	Esp6Esp5	0	0	NA	NA	NA
0	0	0	0	0	0	0	0	Etd	0	0	NA	NA	NA
0	0	0	0	0	0	0	0	Evi2a	0	0	NA	NA	NA
0	0	0	0	0	0	0	0	Evi2a-evi2b	0	0	NA	NA	NA
0	0	0	0	0	0	0	0	Evi2b	0	0	NA	NA	NA
0	0	0	0	0	0	0	0	Evx2	0	0	NA	NA	NA
0	0	0	0	0	0	0	0	F11	0	0	NA	NA	NA
0	0	0	0	0	0	0	0	F630028O10Rik	0	0	NA	NA	NA
0	0	0	0	0	0	0	0	F830045P16Rik	0	0	NA	NA	NA
0	0	0	0	0	0	0	0	F9	0	0	NA	NA	NA
0	0	0	0	0	0	0	0	Fabp1	0	0	NA	NA	NA
0	0	0	0	0	0	0	0	Fabp2	0	0	NA	NA	NA
0	0	0	0	0	0	0	0	Fam115e	0	0	NA	NA	NA
0	0	0	0	0	0	0	0	Fam122c	0	0	NA	NA	NA
0	0	0	0	0	0	0	0	Fam170a	0	0	NA	NA	NA
0	0	0	0	0	0	0	0	Fam177a	0	0	NA	NA	NA
0	0	0	0	0	0	0	0	Fam216b	0	0	NA	NA	NA
0	0	0	0	0	0	0	0	Fam219aos	0	0	NA	NA	NA
0	0	0	0	0	0	0	0	Fam24a	0	0	NA	NA	NA
0	0	0	0	0	0	0	0	Fam47c	0	0	NA	NA	NA
0	0	0	0	0	0	0	0	Fam71a	0	0	NA	NA	NA
0	0	0	0	0	0	0	0	Fbxw13	0	0	NA	NA	NA
0	0	0	0	0	0	0	0	Fbxw14	0	0	NA	NA	NA
0	0	0	0	0	0	0	0	Fbxw15	0	0	NA	NA	NA
0	0	0	0	0	0	0	0	Fbxw16	0	0	NA	NA	NA
0	0	0	0	0	0	0	0	Fbxw19	0	0	NA	NA	NA
0	0	0	0	0	0	0	0	Fbxw21	0	0	NA	NA	NA
0	0	0	0	0	0	0	0	Fbxw22	0	0	NA	NA	NA
0	0	0	0	0	0	0	0	Fbxw28	0	0	NA	NA	NA
0	0	0	0	0	0	0	0	Fcer1a	0	0	NA	NA	NA
0	0	0	0	0	0	0	0	Ferd3l	0	0	NA	NA	NA
0	0	0	0	0	0	0	0	Fgb	0	0	NA	NA	NA
0	0	0	0	0	0	0	0	Fhl5	0	0	NA	NA	NA
0	0	0	0	0	0	0	0	Flg2	0	0	NA	NA	NA
0	0	0	0	0	0	0	0	Fmo2	0	0	NA	NA	NA
0	0	0	0	0	0	0	0	Fmo6	0	0	NA	NA	NA
0	0	0	0	0	0	0	0	Fmo9	0	0	NA	NA	NA
0	0	0	0	0	0	0	0	Foxb2	0	0	NA	NA	NA
0	0	0	0	0	0	0	0	Fpr-rs3	0	0	NA	NA	NA
0	0	0	0	0	0	0	0	Fpr-rs4	0	0	NA	NA	NA
0	0	0	0	0	0	0	0	Fpr-rs6	0	0	NA	NA	NA
0	0	0	0	0	0	0	0	Fpr1	0	0	NA	NA	NA
0	0	0	0	0	0	0	0	Fpr3	0	0	NA	NA	NA
0	0	0	0	0	0	0	0	Frmpd1os	0	0	NA	NA	NA
0	0	0	0	0	0	0	0	Frmpd4	0	0	NA	NA	NA
0	0	0	0	0	0	0	0	Fshb	0	0	NA	NA	NA
0	0	0	0	0	0	0	0	Fshr	0	0	NA	NA	NA
0	0	0	0	0	0	0	0	Ftmt	0	0	NA	NA	NA
0	0	0	0	0	0	0	0	G630064G18Rik	0	0	NA	NA	NA
0	0	0	0	0	0	0	0	Gabra6	0	0	NA	NA	NA
0	0	0	0	0	0	0	0	Galnt15	0	0	NA	NA	NA
0	0	0	0	0	0	0	0	Galnt5	0	0	NA	NA	NA
0	0	0	0	0	0	0	0	Gcg	0	0	NA	NA	NA
0	0	0	0	0	0	0	0	Gdf1	0	0	NA	NA	NA
0	0	0	0	0	0	0	0	Gif	0	0	NA	NA	NA
0	0	0	0	0	0	0	0	Gimap6	0	0	NA	NA	NA
0	0	0	0	0	0	0	0	Gimap7	0	0	NA	NA	NA
0	0	0	0	0	0	0	0	Gk2	0	0	NA	NA	NA
0	0	0	0	0	0	0	0	Gldnos	0	0	NA	NA	NA
0	0	0	0	0	0	0	0	Glra3	0	0	NA	NA	NA
0	0	0	0	0	0	0	0	Glra4	0	0	NA	NA	NA
0	0	0	0	0	0	0	0	Glt6d1	0	0	NA	NA	NA
0	0	0	0	0	0	0	0	Glyat	0	0	NA	NA	NA
0	0	0	0	0	0	0	0	Glycam1	0	0	NA	NA	NA
0	0	0	0	0	0	0	0	Gm10007	0	0	NA	NA	NA
0	0	0	0	0	0	0	0	Gm10024	0	0	NA	NA	NA
0	0	0	0	0	0	0	0	Gm10052	0	0	NA	NA	NA
0	0	0	0	0	0	0	0	Gm10057	0	0	NA	NA	NA
0	0	0	0	0	0	0	0	Gm10058	0	0	NA	NA	NA
0	0	0	0	0	0	0	0	Gm10081	0	0	NA	NA	NA
0	0	0	0	0	0	0	0	Gm10094	0	0	NA	NA	NA
0	0	0	0	0	0	0	0	Gm10096	0	0	NA	NA	NA
0	0	0	0	0	0	0	0	Gm10100	0	0	NA	NA	NA
0	0	0	0	0	0	0	0	Gm10104	0	0	NA	NA	NA
0	0	0	0	0	0	0	0	Gm10142	0	0	NA	NA	NA
0	0	0	0	0	0	0	0	Gm10147	0	0	NA	NA	NA
0	0	0	0	0	0	0	0	Gm10229	0	0	NA	NA	NA
0	0	0	0	0	0	0	0	Gm10230	0	0	NA	NA	NA
0	0	0	0	0	0	0	0	Gm10248	0	0	NA	NA	NA
0	0	0	0	0	0	0	0	Gm10256	0	0	NA	NA	NA
0	0	0	0	0	0	0	0	Gm10267	0	0	NA	NA	NA
0	0	0	0	0	0	0	0	Gm10272	0	0	NA	NA	NA
0	0	0	0	0	0	0	0	Gm10280	0	0	NA	NA	NA
0	0	0	0	0	0	0	0	Gm10318	0	0	NA	NA	NA
0	0	0	0	0	0	0	0	Gm10319	0	0	NA	NA	NA
0	0	0	0	0	0	0	0	Gm10334	0	0	NA	NA	NA
0	0	0	0	0	0	0	0	Gm10352	0	0	NA	NA	NA
0	0	0	0	0	0	0	0	Gm10354	0	0	NA	NA	NA
0	0	0	0	0	0	0	0	Gm10375	0	0	NA	NA	NA
0	0	0	0	0	0	0	0	Gm10377	0	0	NA	NA	NA
0	0	0	0	0	0	0	0	Gm10408	0	0	NA	NA	NA
0	0	0	0	0	0	0	0	Gm10409	0	0	NA	NA	NA
0	0	0	0	0	0	0	0	Gm10413	0	0	NA	NA	NA
0	0	0	0	0	0	0	0	Gm10415	0	0	NA	NA	NA
0	0	0	0	0	0	0	0	Gm10440	0	0	NA	NA	NA
0	0	0	0	0	0	0	0	Gm10445	0	0	NA	NA	NA
0	0	0	0	0	0	0	0	Gm10466	0	0	NA	NA	NA
0	0	0	0	0	0	0	0	Gm10486	0	0	NA	NA	NA
0	0	0	0	0	0	0	0	Gm10487	0	0	NA	NA	NA
0	0	0	0	0	0	0	0	Gm10488	0	0	NA	NA	NA
0	0	0	0	0	0	0	0	Gm10510	0	0	NA	NA	NA
0	0	0	0	0	0	0	0	Gm10538	0	0	NA	NA	NA
0	0	0	0	0	0	0	0	Gm10578	0	0	NA	NA	NA
0	0	0	0	0	0	0	0	Gm10591	0	0	NA	NA	NA
0	0	0	0	0	0	0	0	Gm10619	0	0	NA	NA	NA
0	0	0	0	0	0	0	0	Gm10637	0	0	NA	NA	NA
0	0	0	0	0	0	0	0	Gm10649	0	0	NA	NA	NA
0	0	0	0	0	0	0	0	Gm10662	0	0	NA	NA	NA
0	0	0	0	0	0	0	0	Gm10665	0	0	NA	NA	NA
0	0	0	0	0	0	0	0	Gm10666	0	0	NA	NA	NA
0	0	0	0	0	0	0	0	Gm10670	0	0	NA	NA	NA
0	0	0	0	0	0	0	0	Gm10681	0	0	NA	NA	NA
0	0	0	0	0	0	0	0	Gm10684	0	0	NA	NA	NA
0	0	0	0	0	0	0	0	Gm10697	0	0	NA	NA	NA
0	0	0	0	0	0	0	0	Gm10731	0	0	NA	NA	NA
0	0	0	0	0	0	0	0	Gm10823	0	0	NA	NA	NA
0	0	0	0	0	0	0	0	Gm10921	0	0	NA	NA	NA
0	0	0	0	0	0	0	0	Gm10922	0	0	NA	NA	NA
0	0	0	0	0	0	0	0	Gm11213	0	0	NA	NA	NA
0	0	0	0	0	0	0	0	Gm11236	0	0	NA	NA	NA
0	0	0	0	0	0	0	0	Gm11237	0	0	NA	NA	NA
0	0	0	0	0	0	0	0	Gm11240	0	0	NA	NA	NA
0	0	0	0	0	0	0	0	Gm11351	0	0	NA	NA	NA
0	0	0	0	0	0	0	0	Gm1140	0	0	NA	NA	NA
0	0	0	0	0	0	0	0	Gm11468	0	0	NA	NA	NA
0	0	0	0	0	0	0	0	Gm11554	0	0	NA	NA	NA
0	0	0	0	0	0	0	0	Gm11559	0	0	NA	NA	NA
0	0	0	0	0	0	0	0	Gm11562	0	0	NA	NA	NA
0	0	0	0	0	0	0	0	Gm11563	0	0	NA	NA	NA
0	0	0	0	0	0	0	0	Gm11565	0	0	NA	NA	NA
0	0	0	0	0	0	0	0	Gm11567	0	0	NA	NA	NA
0	0	0	0	0	0	0	0	Gm11568	0	0	NA	NA	NA
0	0	0	0	0	0	0	0	Gm11569	0	0	NA	NA	NA
0	0	0	0	0	0	0	0	Gm11570	0	0	NA	NA	NA
0	0	0	0	0	0	0	0	Gm11595	0	0	NA	NA	NA
0	0	0	0	0	0	0	0	Gm11596	0	0	NA	NA	NA
0	0	0	0	0	0	0	0	Gm11710	0	0	NA	NA	NA
0	0	0	0	0	0	0	0	Gm11711	0	0	NA	NA	NA
0	0	0	0	0	0	0	0	Gm11757	0	0	NA	NA	NA
0	0	0	0	0	0	0	0	Gm11758	0	0	NA	NA	NA
0	0	0	0	0	0	0	0	Gm11937	0	0	NA	NA	NA
0	0	0	0	0	0	0	0	Gm11938	0	0	NA	NA	NA
0	0	0	0	0	0	0	0	Gm11978	0	0	NA	NA	NA
0	0	0	0	0	0	0	0	Gm11981	0	0	NA	NA	NA
0	0	0	0	0	0	0	0	Gm12130	0	0	NA	NA	NA
0	0	0	0	0	0	0	0	Gm12159	0	0	NA	NA	NA
0	0	0	0	0	0	0	0	Gm12295	0	0	NA	NA	NA
0	0	0	0	0	0	0	0	Gm12530	0	0	NA	NA	NA
0	0	0	0	0	0	0	0	Gm12603	0	0	NA	NA	NA
0	0	0	0	0	0	0	0	Gm12633	0	0	NA	NA	NA
0	0	0	0	0	0	0	0	Gm12669	0	0	NA	NA	NA
0	0	0	0	0	0	0	0	Gm12695	0	0	NA	NA	NA
0	0	0	0	0	0	0	0	Gm12709	0	0	NA	NA	NA
0	0	0	0	0	0	0	0	Gm12830	0	0	NA	NA	NA
0	0	0	0	0	0	0	0	Gm12886	0	0	NA	NA	NA
0	0	0	0	0	0	0	0	Gm12887	0	0	NA	NA	NA
0	0	0	0	0	0	0	0	Gm12888	0	0	NA	NA	NA
0	0	0	0	0	0	0	0	Gm13023	0	0	NA	NA	NA
0	0	0	0	0	0	0	0	Gm13040	0	0	NA	NA	NA
0	0	0	0	0	0	0	0	Gm13043	0	0	NA	NA	NA
0	0	0	0	0	0	0	0	Gm13057	0	0	NA	NA	NA
0	0	0	0	0	0	0	0	Gm13084	0	0	NA	NA	NA
0	0	0	0	0	0	0	0	Gm13088	0	0	NA	NA	NA
0	0	0	0	0	0	0	0	Gm13102	0	0	NA	NA	NA
0	0	0	0	0	0	0	0	Gm13103	0	0	NA	NA	NA
0	0	0	0	0	0	0	0	Gm13125	0	0	NA	NA	NA
0	0	0	0	0	0	0	0	Gm13177	0	0	NA	NA	NA
0	0	0	0	0	0	0	0	Gm13178	0	0	NA	NA	NA
0	0	0	0	0	0	0	0	Gm13272	0	0	NA	NA	NA
0	0	0	0	0	0	0	0	Gm13275	0	0	NA	NA	NA
0	0	0	0	0	0	0	0	Gm13276	0	0	NA	NA	NA
0	0	0	0	0	0	0	0	Gm13277	0	0	NA	NA	NA
0	0	0	0	0	0	0	0	Gm13278	0	0	NA	NA	NA
0	0	0	0	0	0	0	0	Gm13279	0	0	NA	NA	NA
0	0	0	0	0	0	0	0	Gm13283	0	0	NA	NA	NA
0	0	0	0	0	0	0	0	Gm13285	0	0	NA	NA	NA
0	0	0	0	0	0	0	0	Gm13286	0	0	NA	NA	NA
0	0	0	0	0	0	0	0	Gm13287	0	0	NA	NA	NA
0	0	0	0	0	0	0	0	Gm13289	0	0	NA	NA	NA
0	0	0	0	0	0	0	0	Gm13290	0	0	NA	NA	NA
0	0	0	0	0	0	0	0	Gm13293	0	0	NA	NA	NA
0	0	0	0	0	0	0	0	Gm13298	0	0	NA	NA	NA
0	0	0	0	0	0	0	0	Gm13304	0	0	NA	NA	NA
0	0	0	0	0	0	0	0	Gm13305	0	0	NA	NA	NA
0	0	0	0	0	0	0	0	Gm13306	0	0	NA	NA	NA
0	0	0	0	0	0	0	0	Gm13308	0	0	NA	NA	NA
0	0	0	0	0	0	0	0	Gm13363	0	0	NA	NA	NA
0	0	0	0	0	0	0	0	Gm13539	0	0	NA	NA	NA
0	0	0	0	0	0	0	0	Gm13582	0	0	NA	NA	NA
0	0	0	0	0	0	0	0	Gm13629	0	0	NA	NA	NA
0	0	0	0	0	0	0	0	Gm13749	0	0	NA	NA	NA
0	0	0	0	0	0	0	0	Gm13769	0	0	NA	NA	NA
0	0	0	0	0	0	0	0	Gm13871	0	0	NA	NA	NA
0	0	0	0	0	0	0	0	Gm13944	0	0	NA	NA	NA
0	0	0	0	0	0	0	0	Gm14092	0	0	NA	NA	NA
0	0	0	0	0	0	0	0	Gm14288	0	0	NA	NA	NA
0	0	0	0	0	0	0	0	Gm14306	0	0	NA	NA	NA
0	0	0	0	0	0	0	0	Gm14308	0	0	NA	NA	NA
0	0	0	0	0	0	0	0	Gm14345	0	0	NA	NA	NA
0	0	0	0	0	0	0	0	Gm14346	0	0	NA	NA	NA
0	0	0	0	0	0	0	0	Gm14347	0	0	NA	NA	NA
0	0	0	0	0	0	0	0	Gm14351	0	0	NA	NA	NA
0	0	0	0	0	0	0	0	Gm14374	0	0	NA	NA	NA
0	0	0	0	0	0	0	0	Gm14391	0	0	NA	NA	NA
0	0	0	0	0	0	0	0	Gm14405	0	0	NA	NA	NA
0	0	0	0	0	0	0	0	Gm14430	0	0	NA	NA	NA
0	0	0	0	0	0	0	0	Gm14431	0	0	NA	NA	NA
0	0	0	0	0	0	0	0	Gm14434	0	0	NA	NA	NA
0	0	0	0	0	0	0	0	Gm14459	0	0	NA	NA	NA
0	0	0	0	0	0	0	0	Gm14474	0	0	NA	NA	NA
0	0	0	0	0	0	0	0	Gm14475	0	0	NA	NA	NA
0	0	0	0	0	0	0	0	Gm14476	0	0	NA	NA	NA
0	0	0	0	0	0	0	0	Gm14477	0	0	NA	NA	NA
0	0	0	0	0	0	0	0	Gm14478	0	0	NA	NA	NA
0	0	0	0	0	0	0	0	Gm14479	0	0	NA	NA	NA
0	0	0	0	0	0	0	0	Gm14482	0	0	NA	NA	NA
0	0	0	0	0	0	0	0	Gm14483	0	0	NA	NA	NA
0	0	0	0	0	0	0	0	Gm14484	0	0	NA	NA	NA
0	0	0	0	0	0	0	0	Gm14499	0	0	NA	NA	NA
0	0	0	0	0	0	0	0	Gm14501	0	0	NA	NA	NA
0	0	0	0	0	0	0	0	Gm14511	0	0	NA	NA	NA
0	0	0	0	0	0	0	0	Gm14525	0	0	NA	NA	NA
0	0	0	0	0	0	0	0	Gm14548	0	0	NA	NA	NA
0	0	0	0	0	0	0	0	Gm14625	0	0	NA	NA	NA
0	0	0	0	0	0	0	0	Gm14632	0	0	NA	NA	NA
0	0	0	0	0	0	0	0	Gm14685	0	0	NA	NA	NA
0	0	0	0	0	0	0	0	Gm14692	0	0	NA	NA	NA
0	0	0	0	0	0	0	0	Gm14718	0	0	NA	NA	NA
0	0	0	0	0	0	0	0	Gm14725	0	0	NA	NA	NA
0	0	0	0	0	0	0	0	Gm14743	0	0	NA	NA	NA
0	0	0	0	0	0	0	0	Gm14744	0	0	NA	NA	NA
0	0	0	0	0	0	0	0	Gm14781	0	0	NA	NA	NA
0	0	0	0	0	0	0	0	Gm14819	0	0	NA	NA	NA
0	0	0	0	0	0	0	0	Gm14850	0	0	NA	NA	NA
0	0	0	0	0	0	0	0	Gm14851	0	0	NA	NA	NA
0	0	0	0	0	0	0	0	Gm14920	0	0	NA	NA	NA
0	0	0	0	0	0	0	0	Gm15023	0	0	NA	NA	NA
0	0	0	0	0	0	0	0	Gm15056	0	0	NA	NA	NA
0	0	0	0	0	0	0	0	Gm15080	0	0	NA	NA	NA
0	0	0	0	0	0	0	0	Gm15085	0	0	NA	NA	NA
0	0	0	0	0	0	0	0	Gm15093	0	0	NA	NA	NA
0	0	0	0	0	0	0	0	Gm15133	0	0	NA	NA	NA
0	0	0	0	0	0	0	0	Gm15140	0	0	NA	NA	NA
0	0	0	0	0	0	0	0	Gm1527	0	0	NA	NA	NA
0	0	0	0	0	0	0	0	Gm15292	0	0	NA	NA	NA
0	0	0	0	0	0	0	0	Gm15293	0	0	NA	NA	NA
0	0	0	0	0	0	0	0	Gm15299	0	0	NA	NA	NA
0	0	0	0	0	0	0	0	Gm15308	0	0	NA	NA	NA
0	0	0	0	0	0	0	0	Gm15315	0	0	NA	NA	NA
0	0	0	0	0	0	0	0	Gm15328	0	0	NA	NA	NA
0	0	0	0	0	0	0	0	Gm15386	0	0	NA	NA	NA
0	0	0	0	0	0	0	0	Gm15412	0	0	NA	NA	NA
0	0	0	0	0	0	0	0	Gm1553	0	0	NA	NA	NA
0	0	0	0	0	0	0	0	Gm156	0	0	NA	NA	NA
0	0	0	0	0	0	0	0	Gm15713	0	0	NA	NA	NA
0	0	0	0	0	0	0	0	Gm15772	0	0	NA	NA	NA
0	0	0	0	0	0	0	0	Gm1587	0	0	NA	NA	NA
0	0	0	0	0	0	0	0	Gm15881	0	0	NA	NA	NA
0	0	0	0	0	0	0	0	Gm15997	0	0	NA	NA	NA
0	0	0	0	0	0	0	0	Gm1604b	0	0	NA	NA	NA
0	0	0	0	0	0	0	0	Gm16130	0	0	NA	NA	NA
0	0	0	0	0	0	0	0	Gm16294	0	0	NA	NA	NA
0	0	0	0	0	0	0	0	Gm16367	0	0	NA	NA	NA
0	0	0	0	0	0	0	0	Gm16381	0	0	NA	NA	NA
0	0	0	0	0	0	0	0	Gm16390	0	0	NA	NA	NA
0	0	0	0	0	0	0	0	Gm16404	0	0	NA	NA	NA
0	0	0	0	0	0	0	0	Gm16405	0	0	NA	NA	NA
0	0	0	0	0	0	0	0	Gm16430	0	0	NA	NA	NA
0	0	0	0	0	0	0	0	Gm16442	0	0	NA	NA	NA
0	0	0	0	0	0	0	0	Gm16445	0	0	NA	NA	NA
0	0	0	0	0	0	0	0	Gm16451	0	0	NA	NA	NA
0	0	0	0	0	0	0	0	Gm16497	0	0	NA	NA	NA
0	0	0	0	0	0	0	0	Gm16501	0	0	NA	NA	NA
0	0	0	0	0	0	0	0	Gm16617	0	0	NA	NA	NA
0	0	0	0	0	0	0	0	Gm16677	0	0	NA	NA	NA
0	0	0	0	0	0	0	0	Gm16833	0	0	NA	NA	NA
0	0	0	0	0	0	0	0	Gm17019	0	0	NA	NA	NA
0	0	0	0	0	0	0	0	Gm1715	0	0	NA	NA	NA
0	0	0	0	0	0	0	0	Gm17252	0	0	NA	NA	NA
0	0	0	0	0	0	0	0	Gm17365	0	0	NA	NA	NA
0	0	0	0	0	0	0	0	Gm17660	0	0	NA	NA	NA
0	0	0	0	0	0	0	0	Gm17677	0	0	NA	NA	NA
0	0	0	0	0	0	0	0	Gm17689	0	0	NA	NA	NA
0	0	0	0	0	0	0	0	Gm17751	0	0	NA	NA	NA
0	0	0	0	0	0	0	0	Gm17757	0	0	NA	NA	NA
0	0	0	0	0	0	0	0	Gm17830	0	0	NA	NA	NA
0	0	0	0	0	0	0	0	Gm18409	0	0	NA	NA	NA
0	0	0	0	0	0	0	0	Gm18853	0	0	NA	NA	NA
0	0	0	0	0	0	0	0	Gm19277	0	0	NA	NA	NA
0	0	0	0	0	0	0	0	Gm19303	0	0	NA	NA	NA
0	0	0	0	0	0	0	0	Gm19395	0	0	NA	NA	NA
0	0	0	0	0	0	0	0	Gm19402	0	0	NA	NA	NA
0	0	0	0	0	0	0	0	Gm19522	0	0	NA	NA	NA
0	0	0	0	0	0	0	0	Gm1966	0	0	NA	NA	NA
0	0	0	0	0	0	0	0	Gm19668	0	0	NA	NA	NA
0	0	0	0	0	0	0	0	Gm19689	0	0	NA	NA	NA
0	0	0	0	0	0	0	0	Gm1979	0	0	NA	NA	NA
0	0	0	0	0	0	0	0	Gm1987	0	0	NA	NA	NA
0	0	0	0	0	0	0	0	Gm1993	0	0	NA	NA	NA
0	0	0	0	0	0	0	0	Gm19990	0	0	NA	NA	NA
0	0	0	0	0	0	0	0	Gm2002	0	0	NA	NA	NA
0	0	0	0	0	0	0	0	Gm20098	0	0	NA	NA	NA
0	0	0	0	0	0	0	0	Gm20110	0	0	NA	NA	NA
0	0	0	0	0	0	0	0	Gm2012	0	0	NA	NA	NA
0	0	0	0	0	0	0	0	Gm20268	0	0	NA	NA	NA
0	0	0	0	0	0	0	0	Gm2030	0	0	NA	NA	NA
0	0	0	0	0	0	0	0	Gm20319	0	0	NA	NA	NA
0	0	0	0	0	0	0	0	Gm20356	0	0	NA	NA	NA
0	0	0	0	0	0	0	0	Gm2042	0	0	NA	NA	NA
0	0	0	0	0	0	0	0	Gm20604	0	0	NA	NA	NA
0	0	0	0	0	0	0	0	Gm20736	0	0	NA	NA	NA
0	0	0	0	0	0	0	0	Gm20738	0	0	NA	NA	NA
0	0	0	0	0	0	0	0	Gm20740	0	0	NA	NA	NA
0	0	0	0	0	0	0	0	Gm20741	0	0	NA	NA	NA
0	0	0	0	0	0	0	0	Gm20744	0	0	NA	NA	NA
0	0	0	0	0	0	0	0	Gm20747	0	0	NA	NA	NA
0	0	0	0	0	0	0	0	Gm20754	0	0	NA	NA	NA
0	0	0	0	0	0	0	0	Gm20765	0	0	NA	NA	NA
0	0	0	0	0	0	0	0	Gm20806	0	0	NA	NA	NA
0	0	0	0	0	0	0	0	Gm20809	0	0	NA	NA	NA
0	0	0	0	0	0	0	0	Gm20815	0	0	NA	NA	NA
0	0	0	0	0	0	0	0	Gm20816	0	0	NA	NA	NA
0	0	0	0	0	0	0	0	Gm20822	0	0	NA	NA	NA
0	0	0	0	0	0	0	0	Gm20823	0	0	NA	NA	NA
0	0	0	0	0	0	0	0	Gm20826	0	0	NA	NA	NA
0	0	0	0	0	0	0	0	Gm2083	0	0	NA	NA	NA
0	0	0	0	0	0	0	0	Gm20831	0	0	NA	NA	NA
0	0	0	0	0	0	0	0	Gm20854	0	0	NA	NA	NA
0	0	0	0	0	0	0	0	Gm20857	0	0	NA	NA	NA
0	0	0	0	0	0	0	0	Gm20858	0	0	NA	NA	NA
0	0	0	0	0	0	0	0	Gm20865	0	0	NA	NA	NA
0	0	0	0	0	0	0	0	Gm20867	0	0	NA	NA	NA
0	0	0	0	0	0	0	0	Gm2087	0	0	NA	NA	NA
0	0	0	0	0	0	0	0	Gm20871	0	0	NA	NA	NA
0	0	0	0	0	0	0	0	Gm20877	0	0	NA	NA	NA
0	0	0	0	0	0	0	0	Gm20878	0	0	NA	NA	NA
0	0	0	0	0	0	0	0	Gm20917	0	0	NA	NA	NA
0	0	0	0	0	0	0	0	Gm21002	0	0	NA	NA	NA
0	0	0	0	0	0	0	0	Gm21119	0	0	NA	NA	NA
0	0	0	0	0	0	0	0	Gm21221	0	0	NA	NA	NA
0	0	0	0	0	0	0	0	Gm21293	0	0	NA	NA	NA
0	0	0	0	0	0	0	0	Gm21304	0	0	NA	NA	NA
0	0	0	0	0	0	0	0	Gm21312	0	0	NA	NA	NA
0	0	0	0	0	0	0	0	Gm21379	0	0	NA	NA	NA
0	0	0	0	0	0	0	0	Gm21498	0	0	NA	NA	NA
0	0	0	0	0	0	0	0	Gm21541	0	0	NA	NA	NA
0	0	0	0	0	0	0	0	Gm21586	0	0	NA	NA	NA
0	0	0	0	0	0	0	0	Gm21637	0	0	NA	NA	NA
0	0	0	0	0	0	0	0	Gm21671	0	0	NA	NA	NA
0	0	0	0	0	0	0	0	Gm21677	0	0	NA	NA	NA
0	0	0	0	0	0	0	0	Gm21693	0	0	NA	NA	NA
0	0	0	0	0	0	0	0	Gm21704	0	0	NA	NA	NA
0	0	0	0	0	0	0	0	Gm21708	0	0	NA	NA	NA
0	0	0	0	0	0	0	0	Gm2176	0	0	NA	NA	NA
0	0	0	0	0	0	0	0	Gm21943	0	0	NA	NA	NA
0	0	0	0	0	0	0	0	Gm21944	0	0	NA	NA	NA
0	0	0	0	0	0	0	0	Gm21949	0	0	NA	NA	NA
0	0	0	0	0	0	0	0	Gm21950	0	0	NA	NA	NA
0	0	0	0	0	0	0	0	Gm21951	0	0	NA	NA	NA
0	0	0	0	0	0	0	0	Gm2447	0	0	NA	NA	NA
0	0	0	0	0	0	0	0	Gm2506	0	0	NA	NA	NA
0	0	0	0	0	0	0	0	Gm2516	0	0	NA	NA	NA
0	0	0	0	0	0	0	0	Gm2663	0	0	NA	NA	NA
0	0	0	0	0	0	0	0	Gm2696	0	0	NA	NA	NA
0	0	0	0	0	0	0	0	Gm2799	0	0	NA	NA	NA
0	0	0	0	0	0	0	0	Gm2825	0	0	NA	NA	NA
0	0	0	0	0	0	0	0	Gm2837	0	0	NA	NA	NA
0	0	0	0	0	0	0	0	Gm2863	0	0	NA	NA	NA
0	0	0	0	0	0	0	0	Gm2913	0	0	NA	NA	NA
0	0	0	0	0	0	0	0	Gm2927	0	0	NA	NA	NA
0	0	0	0	0	0	0	0	Gm2933	0	0	NA	NA	NA
0	0	0	0	0	0	0	0	Gm3020	0	0	NA	NA	NA
0	0	0	0	0	0	0	0	Gm3139	0	0	NA	NA	NA
0	0	0	0	0	0	0	0	Gm3238	0	0	NA	NA	NA
0	0	0	0	0	0	0	0	Gm3259	0	0	NA	NA	NA
0	0	0	0	0	0	0	0	Gm3279	0	0	NA	NA	NA
0	0	0	0	0	0	0	0	Gm3285	0	0	NA	NA	NA
0	0	0	0	0	0	0	0	Gm3286	0	0	NA	NA	NA
0	0	0	0	0	0	0	0	Gm3317	0	0	NA	NA	NA
0	0	0	0	0	0	0	0	Gm3376	0	0	NA	NA	NA
0	0	0	0	0	0	0	0	Gm3383	0	0	NA	NA	NA
0	0	0	0	0	0	0	0	Gm3402	0	0	NA	NA	NA
0	0	0	0	0	0	0	0	Gm3409	0	0	NA	NA	NA
0	0	0	0	0	0	0	0	Gm3415	0	0	NA	NA	NA
0	0	0	0	0	0	0	0	Gm3417	0	0	NA	NA	NA
0	0	0	0	0	0	0	0	Gm3428	0	0	NA	NA	NA
0	0	0	0	0	0	0	0	Gm3434	0	0	NA	NA	NA
0	0	0	0	0	0	0	0	Gm3448	0	0	NA	NA	NA
0	0	0	0	0	0	0	0	Gm3488	0	0	NA	NA	NA
0	0	0	0	0	0	0	0	Gm3500	0	0	NA	NA	NA
0	0	0	0	0	0	0	0	Gm362	0	0	NA	NA	NA
0	0	0	0	0	0	0	0	Gm3646	0	0	NA	NA	NA
0	0	0	0	0	0	0	0	Gm3701	0	0	NA	NA	NA
0	0	0	0	0	0	0	0	Gm3706	0	0	NA	NA	NA
0	0	0	0	0	0	0	0	Gm3750	0	0	NA	NA	NA
0	0	0	0	0	0	0	0	Gm3776	0	0	NA	NA	NA
0	0	0	0	0	0	0	0	Gm382	0	0	NA	NA	NA
0	0	0	0	0	0	0	0	Gm4027	0	0	NA	NA	NA
0	0	0	0	0	0	0	0	Gm4064	0	0	NA	NA	NA
0	0	0	0	0	0	0	0	Gm4070	0	0	NA	NA	NA
0	0	0	0	0	0	0	0	Gm4133	0	0	NA	NA	NA
0	0	0	0	0	0	0	0	Gm4141	0	0	NA	NA	NA
0	0	0	0	0	0	0	0	Gm4175	0	0	NA	NA	NA
0	0	0	0	0	0	0	0	Gm4177	0	0	NA	NA	NA
0	0	0	0	0	0	0	0	Gm4187	0	0	NA	NA	NA
0	0	0	0	0	0	0	0	Gm4201	0	0	NA	NA	NA
0	0	0	0	0	0	0	0	Gm4214	0	0	NA	NA	NA
0	0	0	0	0	0	0	0	Gm4216	0	0	NA	NA	NA
0	0	0	0	0	0	0	0	Gm4251	0	0	NA	NA	NA
0	0	0	0	0	0	0	0	Gm4265	0	0	NA	NA	NA
0	0	0	0	0	0	0	0	Gm4278	0	0	NA	NA	NA
0	0	0	0	0	0	0	0	Gm428	0	0	NA	NA	NA
0	0	0	0	0	0	0	0	Gm4301	0	0	NA	NA	NA
0	0	0	0	0	0	0	0	Gm4302	0	0	NA	NA	NA
0	0	0	0	0	0	0	0	Gm4303	0	0	NA	NA	NA
0	0	0	0	0	0	0	0	Gm4305	0	0	NA	NA	NA
0	0	0	0	0	0	0	0	Gm4307	0	0	NA	NA	NA
0	0	0	0	0	0	0	0	Gm4312	0	0	NA	NA	NA
0	0	0	0	0	0	0	0	Gm4340	0	0	NA	NA	NA
0	0	0	0	0	0	0	0	Gm436	0	0	NA	NA	NA
0	0	0	0	0	0	0	0	Gm4477	0	0	NA	NA	NA
0	0	0	0	0	0	0	0	Gm4498	0	0	NA	NA	NA
0	0	0	0	0	0	0	0	Gm4541	0	0	NA	NA	NA
0	0	0	0	0	0	0	0	Gm4559	0	0	NA	NA	NA
0	0	0	0	0	0	0	0	Gm4567	0	0	NA	NA	NA
0	0	0	0	0	0	0	0	Gm4719	0	0	NA	NA	NA
0	0	0	0	0	0	0	0	Gm4724	0	0	NA	NA	NA
0	0	0	0	0	0	0	0	Gm4736	0	0	NA	NA	NA
0	0	0	0	0	0	0	0	Gm4745	0	0	NA	NA	NA
0	0	0	0	0	0	0	0	Gm4759	0	0	NA	NA	NA
0	0	0	0	0	0	0	0	Gm4792	0	0	NA	NA	NA
0	0	0	0	0	0	0	0	Gm4794	0	0	NA	NA	NA
0	0	0	0	0	0	0	0	Gm4814	0	0	NA	NA	NA
0	0	0	0	0	0	0	0	Gm4836	0	0	NA	NA	NA
0	0	0	0	0	0	0	0	Gm4846	0	0	NA	NA	NA
0	0	0	0	0	0	0	0	Gm4861	0	0	NA	NA	NA
0	0	0	0	0	0	0	0	Gm4871	0	0	NA	NA	NA
0	0	0	0	0	0	0	0	Gm4894	0	0	NA	NA	NA
0	0	0	0	0	0	0	0	Gm4906	0	0	NA	NA	NA
0	0	0	0	0	0	0	0	Gm5072	0	0	NA	NA	NA
0	0	0	0	0	0	0	0	Gm5084	0	0	NA	NA	NA
0	0	0	0	0	0	0	0	Gm5111	0	0	NA	NA	NA
0	0	0	0	0	0	0	0	Gm5114	0	0	NA	NA	NA
0	0	0	0	0	0	0	0	Gm5122	0	0	NA	NA	NA
0	0	0	0	0	0	0	0	Gm5127	0	0	NA	NA	NA
0	0	0	0	0	0	0	0	Gm5128	0	0	NA	NA	NA
0	0	0	0	0	0	0	0	Gm5132	0	0	NA	NA	NA
0	0	0	0	0	0	0	0	Gm5148	0	0	NA	NA	NA
0	0	0	0	0	0	0	0	Gm5166	0	0	NA	NA	NA
0	0	0	0	0	0	0	0	Gm5168	0	0	NA	NA	NA
0	0	0	0	0	0	0	0	Gm5169	0	0	NA	NA	NA
0	0	0	0	0	0	0	0	Gm5334	0	0	NA	NA	NA
0	0	0	0	0	0	0	0	Gm5347	0	0	NA	NA	NA
0	0	0	0	0	0	0	0	Gm5382	0	0	NA	NA	NA
0	0	0	0	0	0	0	0	Gm5409	0	0	NA	NA	NA
0	0	0	0	0	0	0	0	Gm5414	0	0	NA	NA	NA
0	0	0	0	0	0	0	0	Gm5416	0	0	NA	NA	NA
0	0	0	0	0	0	0	0	Gm5420	0	0	NA	NA	NA
0	0	0	0	0	0	0	0	Gm5424	0	0	NA	NA	NA
0	0	0	0	0	0	0	0	Gm5441	0	0	NA	NA	NA
0	0	0	0	0	0	0	0	Gm5477	0	0	NA	NA	NA
0	0	0	0	0	0	0	0	Gm5478	0	0	NA	NA	NA
0	0	0	0	0	0	0	0	Gm5485	0	0	NA	NA	NA
0	0	0	0	0	0	0	0	Gm5538	0	0	NA	NA	NA
0	0	0	0	0	0	0	0	Gm5549	0	0	NA	NA	NA
0	0	0	0	0	0	0	0	Gm5592	0	0	NA	NA	NA
0	0	0	0	0	0	0	0	Gm5627	0	0	NA	NA	NA
0	0	0	0	0	0	0	0	Gm5640	0	0	NA	NA	NA
0	0	0	0	0	0	0	0	Gm5725	0	0	NA	NA	NA
0	0	0	0	0	0	0	0	Gm5726	0	0	NA	NA	NA
0	0	0	0	0	0	0	0	Gm5728	0	0	NA	NA	NA
0	0	0	0	0	0	0	0	Gm5771	0	0	NA	NA	NA
0	0	0	0	0	0	0	0	Gm5800	0	0	NA	NA	NA
0	0	0	0	0	0	0	0	Gm5833	0	0	NA	NA	NA
0	0	0	0	0	0	0	0	Gm5885	0	0	NA	NA	NA
0	0	0	0	0	0	0	0	Gm5886	0	0	NA	NA	NA
0	0	0	0	0	0	0	0	Gm5891	0	0	NA	NA	NA
0	0	0	0	0	0	0	0	Gm5916	0	0	NA	NA	NA
0	0	0	0	0	0	0	0	Gm5925	0	0	NA	NA	NA
0	0	0	0	0	0	0	0	Gm5934	0	0	NA	NA	NA
0	0	0	0	0	0	0	0	Gm5935	0	0	NA	NA	NA
0	0	0	0	0	0	0	0	Gm5936	0	0	NA	NA	NA
0	0	0	0	0	0	0	0	Gm5938	0	0	NA	NA	NA
0	0	0	0	0	0	0	0	Gm597	0	0	NA	NA	NA
0	0	0	0	0	0	0	0	Gm6026	0	0	NA	NA	NA
0	0	0	0	0	0	0	0	Gm6040	0	0	NA	NA	NA
0	0	0	0	0	0	0	0	Gm609	0	0	NA	NA	NA
0	0	0	0	0	0	0	0	Gm6121	0	0	NA	NA	NA
0	0	0	0	0	0	0	0	Gm6150	0	0	NA	NA	NA
0	0	0	0	0	0	0	0	Gm6164	0	0	NA	NA	NA
0	0	0	0	0	0	0	0	Gm6260	0	0	NA	NA	NA
0	0	0	0	0	0	0	0	Gm6300	0	0	NA	NA	NA
0	0	0	0	0	0	0	0	Gm6367	0	0	NA	NA	NA
0	0	0	0	0	0	0	0	Gm6408	0	0	NA	NA	NA
0	0	0	0	0	0	0	0	Gm6416	0	0	NA	NA	NA
0	0	0	0	0	0	0	0	Gm6455	0	0	NA	NA	NA
0	0	0	0	0	0	0	0	Gm6460	0	0	NA	NA	NA
0	0	0	0	0	0	0	0	Gm6567	0	0	NA	NA	NA
0	0	0	0	0	0	0	0	Gm6592	0	0	NA	NA	NA
0	0	0	0	0	0	0	0	Gm6614	0	0	NA	NA	NA
0	0	0	0	0	0	0	0	Gm6644	0	0	NA	NA	NA
0	0	0	0	0	0	0	0	Gm6696	0	0	NA	NA	NA
0	0	0	0	0	0	0	0	Gm6760	0	0	NA	NA	NA
0	0	0	0	0	0	0	0	Gm6763	0	0	NA	NA	NA
0	0	0	0	0	0	0	0	Gm6793	0	0	NA	NA	NA
0	0	0	0	0	0	0	0	Gm6902	0	0	NA	NA	NA
0	0	0	0	0	0	0	0	Gm6927	0	0	NA	NA	NA
0	0	0	0	0	0	0	0	Gm6936	0	0	NA	NA	NA
0	0	0	0	0	0	0	0	Gm6994	0	0	NA	NA	NA
0	0	0	0	0	0	0	0	Gm7056	0	0	NA	NA	NA
0	0	0	0	0	0	0	0	Gm7073	0	0	NA	NA	NA
0	0	0	0	0	0	0	0	Gm7134	0	0	NA	NA	NA
0	0	0	0	0	0	0	0	Gm7257	0	0	NA	NA	NA
0	0	0	0	0	0	0	0	Gm7271	0	0	NA	NA	NA
0	0	0	0	0	0	0	0	Gm732	0	0	NA	NA	NA
0	0	0	0	0	0	0	0	Gm7334	0	0	NA	NA	NA
0	0	0	0	0	0	0	0	Gm7361	0	0	NA	NA	NA
0	0	0	0	0	0	0	0	Gm7367	0	0	NA	NA	NA
0	0	0	0	0	0	0	0	Gm7550	0	0	NA	NA	NA
0	0	0	0	0	0	0	0	Gm765	0	0	NA	NA	NA
0	0	0	0	0	0	0	0	Gm7714	0	0	NA	NA	NA
0	0	0	0	0	0	0	0	Gm7849	0	0	NA	NA	NA
0	0	0	0	0	0	0	0	Gm7854	0	0	NA	NA	NA
0	0	0	0	0	0	0	0	Gm7861	0	0	NA	NA	NA
0	0	0	0	0	0	0	0	Gm7903	0	0	NA	NA	NA
0	0	0	0	0	0	0	0	Gm7978	0	0	NA	NA	NA
0	0	0	0	0	0	0	0	Gm813	0	0	NA	NA	NA
0	0	0	0	0	0	0	0	Gm815	0	0	NA	NA	NA
0	0	0	0	0	0	0	0	Gm829	0	0	NA	NA	NA
0	0	0	0	0	0	0	0	Gm8298	0	0	NA	NA	NA
0	0	0	0	0	0	0	0	Gm833	0	0	NA	NA	NA
0	0	0	0	0	0	0	0	Gm8439	0	0	NA	NA	NA
0	0	0	0	0	0	0	0	Gm8453	0	0	NA	NA	NA
0	0	0	0	0	0	0	0	Gm8633	0	0	NA	NA	NA
0	0	0	0	0	0	0	0	Gm8653	0	0	NA	NA	NA
0	0	0	0	0	0	0	0	Gm8660	0	0	NA	NA	NA
0	0	0	0	0	0	0	0	Gm8677	0	0	NA	NA	NA
0	0	0	0	0	0	0	0	Gm8693	0	0	NA	NA	NA
0	0	0	0	0	0	0	0	Gm8720	0	0	NA	NA	NA
0	0	0	0	0	0	0	0	Gm8764	0	0	NA	NA	NA
0	0	0	0	0	0	0	0	Gm8882	0	0	NA	NA	NA
0	0	0	0	0	0	0	0	Gm8883	0	0	NA	NA	NA
0	0	0	0	0	0	0	0	Gm8884	0	0	NA	NA	NA
0	0	0	0	0	0	0	0	Gm8898	0	0	NA	NA	NA
0	0	0	0	0	0	0	0	Gm8979	0	0	NA	NA	NA
0	0	0	0	0	0	0	0	Gm8989	0	0	NA	NA	NA
0	0	0	0	0	0	0	0	Gm94	0	0	NA	NA	NA
0	0	0	0	0	0	0	0	Gm9513	0	0	NA	NA	NA
0	0	0	0	0	0	0	0	Gm9573	0	0	NA	NA	NA
0	0	0	0	0	0	0	0	Gm9696	0	0	NA	NA	NA
0	0	0	0	0	0	0	0	Gm9733	0	0	NA	NA	NA
0	0	0	0	0	0	0	0	Gm9758	0	0	NA	NA	NA
0	0	0	0	0	0	0	0	Gm9855	0	0	NA	NA	NA
0	0	0	0	0	0	0	0	Gm9961	0	0	NA	NA	NA
0	0	0	0	0	0	0	0	Gm9999	0	0	NA	NA	NA
0	0	0	0	0	0	0	0	Gmcl1l	0	0	NA	NA	NA
0	0	0	0	0	0	0	0	Gml	0	0	NA	NA	NA
0	0	0	0	0	0	0	0	Gnat3	0	0	NA	NA	NA
0	0	0	0	0	0	0	0	Gnrhr	0	0	NA	NA	NA
0	0	0	0	0	0	0	0	Gp1ba	0	0	NA	NA	NA
0	0	0	0	0	0	0	0	Gp2	0	0	NA	NA	NA
0	0	0	0	0	0	0	0	Gp49a	0	0	NA	NA	NA
0	0	0	0	0	0	0	0	Gp9	0	0	NA	NA	NA
0	0	0	0	0	0	0	0	Gper1	0	0	NA	NA	NA
0	0	0	0	0	0	0	0	Gpr119	0	0	NA	NA	NA
0	0	0	0	0	0	0	0	Gpr141	0	0	NA	NA	NA
0	0	0	0	0	0	0	0	Gpr15	0	0	NA	NA	NA
0	0	0	0	0	0	0	0	Gpr171	0	0	NA	NA	NA
0	0	0	0	0	0	0	0	Gpr18	0	0	NA	NA	NA
0	0	0	0	0	0	0	0	Gpr31b	0	0	NA	NA	NA
0	0	0	0	0	0	0	0	Gpr33	0	0	NA	NA	NA
0	0	0	0	0	0	0	0	Gpr34	0	0	NA	NA	NA
0	0	0	0	0	0	0	0	Gpr6	0	0	NA	NA	NA
0	0	0	0	0	0	0	0	Gpr65	0	0	NA	NA	NA
0	0	0	0	0	0	0	0	Grxcr1	0	0	NA	NA	NA
0	0	0	0	0	0	0	0	Grxcr2	0	0	NA	NA	NA
0	0	0	0	0	0	0	0	Gsdma2	0	0	NA	NA	NA
0	0	0	0	0	0	0	0	Gsdmc3	0	0	NA	NA	NA
0	0	0	0	0	0	0	0	Gsdmcl1	0	0	NA	NA	NA
0	0	0	0	0	0	0	0	Gsdmcl2	0	0	NA	NA	NA
0	0	0	0	0	0	0	0	Gsta1	0	0	NA	NA	NA
0	0	0	0	0	0	0	0	Gucy2f	0	0	NA	NA	NA
0	0	0	0	0	0	0	0	Gvin1	0	0	NA	NA	NA
0	0	0	0	0	0	0	0	Gykl1	0	0	NA	NA	NA
0	0	0	0	0	0	0	0	Gzma	0	0	NA	NA	NA
0	0	0	0	0	0	0	0	Gzmb	0	0	NA	NA	NA
0	0	0	0	0	0	0	0	Gzmd	0	0	NA	NA	NA
0	0	0	0	0	0	0	0	Gzme	0	0	NA	NA	NA
0	0	0	0	0	0	0	0	Gzmf	0	0	NA	NA	NA
0	0	0	0	0	0	0	0	Gzmg	0	0	NA	NA	NA
0	0	0	0	0	0	0	0	Gzmk	0	0	NA	NA	NA
0	0	0	0	0	0	0	0	H2-Ea-ps	0	0	NA	NA	NA
0	0	0	0	0	0	0	0	H2-L	0	0	NA	NA	NA
0	0	0	0	0	0	0	0	H2-M10.3	0	0	NA	NA	NA
0	0	0	0	0	0	0	0	H2-M10.5	0	0	NA	NA	NA
0	0	0	0	0	0	0	0	H2-M11	0	0	NA	NA	NA
0	0	0	0	0	0	0	0	H2-M9	0	0	NA	NA	NA
0	0	0	0	0	0	0	0	H2-Ob	0	0	NA	NA	NA
0	0	0	0	0	0	0	0	H2-Q6	0	0	NA	NA	NA
0	0	0	0	0	0	0	0	H2-Q7	0	0	NA	NA	NA
0	0	0	0	0	0	0	0	H2-Q8	0	0	NA	NA	NA
0	0	0	0	0	0	0	0	H2-Q9	0	0	NA	NA	NA
0	0	0	0	0	0	0	0	H2-T9	0	0	NA	NA	NA
0	0	0	0	0	0	0	0	H2afb1	0	0	NA	NA	NA
0	0	0	0	0	0	0	0	H2afb2	0	0	NA	NA	NA
0	0	0	0	0	0	0	0	H2afb3	0	0	NA	NA	NA
0	0	0	0	0	0	0	0	Hamp2	0	0	NA	NA	NA
0	0	0	0	0	0	0	0	Hao1	0	0	NA	NA	NA
0	0	0	0	0	0	0	0	Hao2	0	0	NA	NA	NA
0	0	0	0	0	0	0	0	Hba-a1	0	0	NA	NA	NA
0	0	0	0	0	0	0	0	Hba-a2	0	0	NA	NA	NA
0	0	0	0	0	0	0	0	Hba-x	0	0	NA	NA	NA
0	0	0	0	0	0	0	0	Hbb-b1	0	0	NA	NA	NA
0	0	0	0	0	0	0	0	Hbb-b2	0	0	NA	NA	NA
0	0	0	0	0	0	0	0	Hbb-bh1	0	0	NA	NA	NA
0	0	0	0	0	0	0	0	Hbb-bh2	0	0	NA	NA	NA
0	0	0	0	0	0	0	0	Hbb-bs	0	0	NA	NA	NA
0	0	0	0	0	0	0	0	Hbb-bt	0	0	NA	NA	NA
0	0	0	0	0	0	0	0	Hbb-y	0	0	NA	NA	NA
0	0	0	0	0	0	0	0	Hcar2	0	0	NA	NA	NA
0	0	0	0	0	0	0	0	Hemt1	0	0	NA	NA	NA
0	0	0	0	0	0	0	0	Higd1c	0	0	NA	NA	NA
0	0	0	0	0	0	0	0	Hist1h2ao	0	0	NA	NA	NA
0	0	0	0	0	0	0	0	Hist1h2ap	0	0	NA	NA	NA
0	0	0	0	0	0	0	0	Hist1h2bq	0	0	NA	NA	NA
0	0	0	0	0	0	0	0	Hist1h2br	0	0	NA	NA	NA
0	0	0	0	0	0	0	0	Hist1h4m	0	0	NA	NA	NA
0	0	0	0	0	0	0	0	Hist2h2aa1	0	0	NA	NA	NA
0	0	0	0	0	0	0	0	Hist2h2aa2	0	0	NA	NA	NA
0	0	0	0	0	0	0	0	Hist2h3c1	0	0	NA	NA	NA
0	0	0	0	0	0	0	0	Hist2h3c2	0	0	NA	NA	NA
0	0	0	0	0	0	0	0	Hmga1-rs1	0	0	NA	NA	NA
0	0	0	0	0	0	0	0	Hmgb4	0	0	NA	NA	NA
0	0	0	0	0	0	0	0	Hnf4aos	0	0	NA	NA	NA
0	0	0	0	0	0	0	0	Hoxaas3	0	0	NA	NA	NA
0	0	0	0	0	0	0	0	Hoxb5	0	0	NA	NA	NA
0	0	0	0	0	0	0	0	Hoxb6	0	0	NA	NA	NA
0	0	0	0	0	0	0	0	Hoxd3os1	0	0	NA	NA	NA
0	0	0	0	0	0	0	0	Hrh4	0	0	NA	NA	NA
0	0	0	0	0	0	0	0	Hrnr	0	0	NA	NA	NA
0	0	0	0	0	0	0	0	Hsd11b1	0	0	NA	NA	NA
0	0	0	0	0	0	0	0	Hsd3b1	0	0	NA	NA	NA
0	0	0	0	0	0	0	0	Hsd3b3	0	0	NA	NA	NA
0	0	0	0	0	0	0	0	Hsd3b4	0	0	NA	NA	NA
0	0	0	0	0	0	0	0	Hsd3b5	0	0	NA	NA	NA
0	0	0	0	0	0	0	0	Hsfy2	0	0	NA	NA	NA
0	0	0	0	0	0	0	0	Htr2c	0	0	NA	NA	NA
0	0	0	0	0	0	0	0	Hyal4	0	0	NA	NA	NA
0	0	0	0	0	0	0	0	Hyal5	0	0	NA	NA	NA
0	0	0	0	0	0	0	0	Ibsp	0	0	NA	NA	NA
0	0	0	0	0	0	0	0	Ifi205	0	0	NA	NA	NA
0	0	0	0	0	0	0	0	Ifi27l2b	0	0	NA	NA	NA
0	0	0	0	0	0	0	0	Ifi44l	0	0	NA	NA	NA
0	0	0	0	0	0	0	0	Ifi47	0	0	NA	NA	NA
0	0	0	0	0	0	0	0	Ifltd1	0	0	NA	NA	NA
0	0	0	0	0	0	0	0	Ifna1	0	0	NA	NA	NA
0	0	0	0	0	0	0	0	Ifna11	0	0	NA	NA	NA
0	0	0	0	0	0	0	0	Ifna12	0	0	NA	NA	NA
0	0	0	0	0	0	0	0	Ifna13	0	0	NA	NA	NA
0	0	0	0	0	0	0	0	Ifna14	0	0	NA	NA	NA
0	0	0	0	0	0	0	0	Ifna15	0	0	NA	NA	NA
0	0	0	0	0	0	0	0	Ifna16	0	0	NA	NA	NA
0	0	0	0	0	0	0	0	Ifna2	0	0	NA	NA	NA
0	0	0	0	0	0	0	0	Ifna5	0	0	NA	NA	NA
0	0	0	0	0	0	0	0	Ifna6	0	0	NA	NA	NA
0	0	0	0	0	0	0	0	Ifna7	0	0	NA	NA	NA
0	0	0	0	0	0	0	0	Ifna9	0	0	NA	NA	NA
0	0	0	0	0	0	0	0	Ifnab	0	0	NA	NA	NA
0	0	0	0	0	0	0	0	Ifnb1	0	0	NA	NA	NA
0	0	0	0	0	0	0	0	Ifne	0	0	NA	NA	NA
0	0	0	0	0	0	0	0	Ifng	0	0	NA	NA	NA
0	0	0	0	0	0	0	0	Ifnk	0	0	NA	NA	NA
0	0	0	0	0	0	0	0	Ifnl3	0	0	NA	NA	NA
0	0	0	0	0	0	0	0	Igfl3	0	0	NA	NA	NA
0	0	0	0	0	0	0	0	Igsf6	0	0	NA	NA	NA
0	0	0	0	0	0	0	0	Iigp1	0	0	NA	NA	NA
0	0	0	0	0	0	0	0	Il10	0	0	NA	NA	NA
0	0	0	0	0	0	0	0	Il11ra2	0	0	NA	NA	NA
0	0	0	0	0	0	0	0	Il12a	0	0	NA	NA	NA
0	0	0	0	0	0	0	0	Il13ra2	0	0	NA	NA	NA
0	0	0	0	0	0	0	0	Il17a	0	0	NA	NA	NA
0	0	0	0	0	0	0	0	Il18rap	0	0	NA	NA	NA
0	0	0	0	0	0	0	0	Il19	0	0	NA	NA	NA
0	0	0	0	0	0	0	0	Il1f10	0	0	NA	NA	NA
0	0	0	0	0	0	0	0	Il1f5	0	0	NA	NA	NA
0	0	0	0	0	0	0	0	Il1f6	0	0	NA	NA	NA
0	0	0	0	0	0	0	0	Il2	0	0	NA	NA	NA
0	0	0	0	0	0	0	0	Il20	0	0	NA	NA	NA
0	0	0	0	0	0	0	0	Il22	0	0	NA	NA	NA
0	0	0	0	0	0	0	0	Il22ra2	0	0	NA	NA	NA
0	0	0	0	0	0	0	0	Il4	0	0	NA	NA	NA
0	0	0	0	0	0	0	0	Il9	0	0	NA	NA	NA
0	0	0	0	0	0	0	0	Iltifb	0	0	NA	NA	NA
0	0	0	0	0	0	0	0	Inmt	0	0	NA	NA	NA
0	0	0	0	0	0	0	0	Ins1	0	0	NA	NA	NA
0	0	0	0	0	0	0	0	Ins2	0	0	NA	NA	NA
0	0	0	0	0	0	0	0	Iqcf4	0	0	NA	NA	NA
0	0	0	0	0	0	0	0	Iqcf6	0	0	NA	NA	NA
0	0	0	0	0	0	0	0	Irg1	0	0	NA	NA	NA
0	0	0	0	0	0	0	0	Itk	0	0	NA	NA	NA
0	0	0	0	0	0	0	0	Izumo1r	0	0	NA	NA	NA
0	0	0	0	0	0	0	0	Izumo3	0	0	NA	NA	NA
0	0	0	0	0	0	0	0	Kap	0	0	NA	NA	NA
0	0	0	0	0	0	0	0	Kcna10	0	0	NA	NA	NA
0	0	0	0	0	0	0	0	Kcne4	0	0	NA	NA	NA
0	0	0	0	0	0	0	0	Kcnip1	0	0	NA	NA	NA
0	0	0	0	0	0	0	0	Kcnk9	0	0	NA	NA	NA
0	0	0	0	0	0	0	0	Kcnmb3	0	0	NA	NA	NA
0	0	0	0	0	0	0	0	Kcnmb4os1	0	0	NA	NA	NA
0	0	0	0	0	0	0	0	Keg1	0	0	NA	NA	NA
0	0	0	0	0	0	0	0	Kera	0	0	NA	NA	NA
0	0	0	0	0	0	0	0	Khdc1b	0	0	NA	NA	NA
0	0	0	0	0	0	0	0	Khdc1c	0	0	NA	NA	NA
0	0	0	0	0	0	0	0	Kif2b	0	0	NA	NA	NA
0	0	0	0	0	0	0	0	Kir3dl1	0	0	NA	NA	NA
0	0	0	0	0	0	0	0	Kir3dl2	0	0	NA	NA	NA
0	0	0	0	0	0	0	0	Klhl6	0	0	NA	NA	NA
0	0	0	0	0	0	0	0	Klk1b1	0	0	NA	NA	NA
0	0	0	0	0	0	0	0	Klk1b26	0	0	NA	NA	NA
0	0	0	0	0	0	0	0	Klk1b27	0	0	NA	NA	NA
0	0	0	0	0	0	0	0	Klk1b5	0	0	NA	NA	NA
0	0	0	0	0	0	0	0	Klk1b7-ps	0	0	NA	NA	NA
0	0	0	0	0	0	0	0	Klk1b8	0	0	NA	NA	NA
0	0	0	0	0	0	0	0	Klk1b9	0	0	NA	NA	NA
0	0	0	0	0	0	0	0	Klkb1	0	0	NA	NA	NA
0	0	0	0	0	0	0	0	Klra1	0	0	NA	NA	NA
0	0	0	0	0	0	0	0	Klra10	0	0	NA	NA	NA
0	0	0	0	0	0	0	0	Klra12	0	0	NA	NA	NA
0	0	0	0	0	0	0	0	Klra13-ps	0	0	NA	NA	NA
0	0	0	0	0	0	0	0	Klra14-ps	0	0	NA	NA	NA
0	0	0	0	0	0	0	0	Klra15	0	0	NA	NA	NA
0	0	0	0	0	0	0	0	Klra17	0	0	NA	NA	NA
0	0	0	0	0	0	0	0	Klra18	0	0	NA	NA	NA
0	0	0	0	0	0	0	0	Klra19	0	0	NA	NA	NA
0	0	0	0	0	0	0	0	Klra21	0	0	NA	NA	NA
0	0	0	0	0	0	0	0	Klra22	0	0	NA	NA	NA
0	0	0	0	0	0	0	0	Klra23	0	0	NA	NA	NA
0	0	0	0	0	0	0	0	Klra3	0	0	NA	NA	NA
0	0	0	0	0	0	0	0	Klra4	0	0	NA	NA	NA
0	0	0	0	0	0	0	0	Klra5	0	0	NA	NA	NA
0	0	0	0	0	0	0	0	Klra6	0	0	NA	NA	NA
0	0	0	0	0	0	0	0	Klra8	0	0	NA	NA	NA
0	0	0	0	0	0	0	0	Klra9	0	0	NA	NA	NA
0	0	0	0	0	0	0	0	Klrb1	0	0	NA	NA	NA
0	0	0	0	0	0	0	0	Klrb1-ps1	0	0	NA	NA	NA
0	0	0	0	0	0	0	0	Klrb1b	0	0	NA	NA	NA
0	0	0	0	0	0	0	0	Klrb1f	0	0	NA	NA	NA
0	0	0	0	0	0	0	0	Klrc2	0	0	NA	NA	NA
0	0	0	0	0	0	0	0	Klrc3	0	0	NA	NA	NA
0	0	0	0	0	0	0	0	Klrd1	0	0	NA	NA	NA
0	0	0	0	0	0	0	0	Klre1	0	0	NA	NA	NA
0	0	0	0	0	0	0	0	Klrg1	0	0	NA	NA	NA
0	0	0	0	0	0	0	0	Klri1	0	0	NA	NA	NA
0	0	0	0	0	0	0	0	Klrk1	0	0	NA	NA	NA
0	0	0	0	0	0	0	0	Kmo	0	0	NA	NA	NA
0	0	0	0	0	0	0	0	Kprp	0	0	NA	NA	NA
0	0	0	0	0	0	0	0	Krt25	0	0	NA	NA	NA
0	0	0	0	0	0	0	0	Krt31	0	0	NA	NA	NA
0	0	0	0	0	0	0	0	Krt32	0	0	NA	NA	NA
0	0	0	0	0	0	0	0	Krt33b	0	0	NA	NA	NA
0	0	0	0	0	0	0	0	Krt34	0	0	NA	NA	NA
0	0	0	0	0	0	0	0	Krt35	0	0	NA	NA	NA
0	0	0	0	0	0	0	0	Krt39	0	0	NA	NA	NA
0	0	0	0	0	0	0	0	Krt6b	0	0	NA	NA	NA
0	0	0	0	0	0	0	0	Krt77	0	0	NA	NA	NA
0	0	0	0	0	0	0	0	Krtap1-3	0	0	NA	NA	NA
0	0	0	0	0	0	0	0	Krtap1-4	0	0	NA	NA	NA
0	0	0	0	0	0	0	0	Krtap1-5	0	0	NA	NA	NA
0	0	0	0	0	0	0	0	Krtap10-10	0	0	NA	NA	NA
0	0	0	0	0	0	0	0	Krtap10-4	0	0	NA	NA	NA
0	0	0	0	0	0	0	0	Krtap11-1	0	0	NA	NA	NA
0	0	0	0	0	0	0	0	Krtap12-1	0	0	NA	NA	NA
0	0	0	0	0	0	0	0	Krtap13	0	0	NA	NA	NA
0	0	0	0	0	0	0	0	Krtap13-1	0	0	NA	NA	NA
0	0	0	0	0	0	0	0	Krtap14	0	0	NA	NA	NA
0	0	0	0	0	0	0	0	Krtap15	0	0	NA	NA	NA
0	0	0	0	0	0	0	0	Krtap16-1	0	0	NA	NA	NA
0	0	0	0	0	0	0	0	Krtap16-3	0	0	NA	NA	NA
0	0	0	0	0	0	0	0	Krtap17-1	0	0	NA	NA	NA
0	0	0	0	0	0	0	0	Krtap19-1	0	0	NA	NA	NA
0	0	0	0	0	0	0	0	Krtap19-4	0	0	NA	NA	NA
0	0	0	0	0	0	0	0	Krtap19-5	0	0	NA	NA	NA
0	0	0	0	0	0	0	0	Krtap19-9b	0	0	NA	NA	NA
0	0	0	0	0	0	0	0	Krtap2-4	0	0	NA	NA	NA
0	0	0	0	0	0	0	0	Krtap20-2	0	0	NA	NA	NA
0	0	0	0	0	0	0	0	Krtap21-1	0	0	NA	NA	NA
0	0	0	0	0	0	0	0	Krtap22-2	0	0	NA	NA	NA
0	0	0	0	0	0	0	0	Krtap24-1	0	0	NA	NA	NA
0	0	0	0	0	0	0	0	Krtap26-1	0	0	NA	NA	NA
0	0	0	0	0	0	0	0	Krtap27-1	0	0	NA	NA	NA
0	0	0	0	0	0	0	0	Krtap3-1	0	0	NA	NA	NA
0	0	0	0	0	0	0	0	Krtap3-2	0	0	NA	NA	NA
0	0	0	0	0	0	0	0	Krtap3-3	0	0	NA	NA	NA
0	0	0	0	0	0	0	0	Krtap31-1	0	0	NA	NA	NA
[truncated: 22,085 more rows]

## Sheet: GO_Usp7KO
#db_category	genes_in_category	genes	db_category	db	p-value	rank	adj p-value	category_name	gene_list
GO:0051321	30	306	185	30255	2.68e-27	1	9.25e-24	meiotic_cell_cycle	4930447C04Rik,Asz1,Boll,Brdt,Ccnb3,Ddx4,Fkbp6,Hormad1,Hormad2,Mael,Mov10l1,Msh4,Piwil1,Piwil2,Prr19,Rad21l,Smc1b,Stag3,Syce1,Syce3,Sycp1,Sycp2,Tdrd1,Tdrd12,Tdrd9,Tex12,Tex19.1,Tex19.2,Xlr,Xlr4a
GO:0007283	41	306	463	30255	2.41e-26	2	4.15e-23	spermatogenesis	4930447C04Rik,Acsbg2,Adad1,Adad2,Ak7,Asz1,Atp1a4,Bmp8a,Boll,Brdt,Btbd18,D1Pas1,Dazl,Ddx4,Eif4g3,Fkbp6,Hormad1,Katnal1,Mael,Mov10l1,Msh4,Nlrp14,Piwil1,Piwil2,Prss42,Rad21l,Rimbp3,Rpl10l,Shcbp1l,Slc25a31,Syce3,Sycp1,Taf7l,Tdrd1,Tdrd12,Tdrd9,Tdrkh,Tex19.1,Tex19.2,Zcwpw1,Zfp541
GO:0048232	41	306	466	30255	3.09e-26	3	3.56e-23	male_gamete_generation	4930447C04Rik,Acsbg2,Adad1,Adad2,Ak7,Asz1,Atp1a4,Bmp8a,Boll,Brdt,Btbd18,D1Pas1,Dazl,Ddx4,Eif4g3,Fkbp6,Hormad1,Katnal1,Mael,Mov10l1,Msh4,Nlrp14,Piwil1,Piwil2,Prss42,Rad21l,Rimbp3,Rpl10l,Shcbp1l,Slc25a31,Syce3,Sycp1,Taf7l,Tdrd1,Tdrd12,Tdrd9,Tdrkh,Tex19.1,Tex19.2,Zcwpw1,Zfp541
GO:0007276	42	306	507	30255	7.94e-26	4	6.85e-23	gamete_generation	4930447C04Rik,Acsbg2,Adad1,Adad2,Ak7,Asz1,Atp1a4,Bmp8a,Boll,Brdt,Btbd18,D1Pas1,Dazl,Ddx4,Eif4g3,Figla,Fkbp6,Hormad1,Katnal1,Mael,Mov10l1,Msh4,Nlrp14,Piwil1,Piwil2,Prss42,Rad21l,Rimbp3,Rpl10l,Shcbp1l,Slc25a31,Syce3,Sycp1,Taf7l,Tdrd1,Tdrd12,Tdrd9,Tdrkh,Tex19.1,Tex19.2,Zcwpw1,Zfp541
GO:1903046	28	306	198	30255	7.63e-24	5	5.26e-21	meiotic_cell_cycle_process	4930447C04Rik,Asz1,Brdt,Btbd18,Dazl,Ddx4,Hormad1,Hormad2,Hus1b,Mael,Mov10l1,Msh4,Rad21l,Rpl10l,Shcbp1l,Slc25a31,Stag3,Syce1,Syce3,Sycp1,Sycp2,Tdrd12,Tdrd9,Tdrkh,Tex12,Tex19.1,Tex19.2,Zcwpw1
GO:0022414	65	306	1507	30255	1.46e-23	6	8.37e-21	reproductive_process	4930447C04Rik,Acsbg2,Adad1,Adad2,Ak7,Asz1,Atp1a4,Atp2b4,Bmp8a,Boll,Brdt,Btbd18,Cacna1e,Ccnb3,Ctcfl,D1Pas1,Dazl,Ddx4,Eif4g3,Figla,Fkbp6,Hnf4a,Hormad1,Hormad2,Hspa1b,Hus1b,Katnal1,Ly6k,Mael,Mov10l1,Msh4,Nlrp14,Nup210l,Piwil1,Piwil2,Prr19,Prss42,Rad21l,Rhox5,Rimbp3,Rpl10l,Serpine1,Shcbp1l,Slc25a31,Smc1b,Sox30,Stag3,Syce1,Syce3,Sycp1,Sycp2,Taf7l,Tdrd1,Tdrd12,Tdrd9,Tdrkh,Tex101,Tex12,Tex19.1,Tex19.2,X…
GO:0048609	42	306	593	30255	3.52e-23	7	1.73e-20	multicellular_organismal_reproductive_process	4930447C04Rik,Acsbg2,Adad1,Adad2,Ak7,Asz1,Atp1a4,Bmp8a,Boll,Brdt,Btbd18,D1Pas1,Dazl,Ddx4,Eif4g3,Figla,Fkbp6,Hormad1,Katnal1,Mael,Mov10l1,Msh4,Nlrp14,Piwil1,Piwil2,Prss42,Rad21l,Rimbp3,Rpl10l,Shcbp1l,Slc25a31,Syce3,Sycp1,Taf7l,Tdrd1,Tdrd12,Tdrd9,Tdrkh,Tex19.1,Tex19.2,Zcwpw1,Zfp541
GO:0034587	14	306	24	30255	1.56e-22	8	6.72e-20	piRNA_metabolic_process	Asz1,Btbd18,Ddx4,Fkbp6,Gpat2,Henmt1,Mael,Mov10l1,Piwil1,Piwil2,Tdrd1,Tdrd12,Tdrd9,Tdrkh
GO:0003006	51	306	988	30255	7.81e-22	9	2.99e-19	developmental_process_involved_in_reproduction	4930447C04Rik,Acsbg2,Adad1,Adad2,Ak7,Asz1,Atp1a4,Bmp8a,Boll,Brdt,Btbd18,D1Pas1,Dazl,Ddx4,Eif4g3,Figla,Fkbp6,Hnf4a,Hormad1,Katnal1,Mael,Mov10l1,Msh4,Nlrp14,Nup210l,Piwil1,Piwil2,Prss42,Rad21l,Rhox5,Rimbp3,Rpl10l,Serpine1,Shcbp1l,Slc25a31,Sox30,Syce3,Sycp1,Sycp2,Taf7l,Tdrd1,Tdrd12,Tdrd9,Tdrkh,Tex19.1,Tex19.2,Xist,Xlr,Xlr4a,Zcwpw1,Zfp541
GO:0022412	36	306	488	30255	1.48e-20	10	5.1e-18	cellular_process_involved_in_reproduction_in_multicellular_organism	4930447C04Rik,Adad1,Adad2,Asz1,Bmp8a,Brdt,Btbd18,Ctcfl,Dazl,Ddx4,Figla,Fkbp6,Hormad1,Mael,Mov10l1,Nup210l,Piwil1,Piwil2,Prss42,Rimbp3,Rpl10l,Shcbp1l,Slc25a31,Sox30,Stag3,Sycp1,Sycp2,Taf7l,Tdrd1,Tdrd12,Tdrd9,Tdrkh,Tex19.1,Tex19.2,Xlr,Xlr4a
GO:0043046	11	306	20	30255	1.47e-17	11	4.6e-15	DNA_methylation_involved_in_gamete_generation	Asz1,Ctcfl,Ddx4,Fkbp6,Mael,Mov10l1,Piwil2,Tdrd1,Tdrd12,Tdrd9,Tdrkh
GO:0000280	17	306	91	30255	4.55e-17	12	1.31e-14	nuclear_division	Asz1,Brdt,Btbd18,Dazl,Ddx4,Fgfr3,Mael,Mov10l1,Rpl10l,Slc25a31,Sycp2,Tdrd12,Tdrd9,Tdrkh,Tex19.1,Tex19.2,Zcwpw1
GO:0007140	14	306	55	30255	2.61e-16	13	6.93e-14	male_meiotic_nuclear_division	Asz1,Brdt,Btbd18,Ddx4,Mael,Mov10l1,Rpl10l,Slc25a31,Sycp2,Tdrd12,Tdrd9,Tdrkh,Tex19.1,Tex19.2
GO:0140013	16	306	84	30255	2.78e-16	14	6.86e-14	meiotic_nuclear_division	Asz1,Brdt,Btbd18,Dazl,Ddx4,Mael,Mov10l1,Rpl10l,Slc25a31,Sycp2,Tdrd12,Tdrd9,Tdrkh,Tex19.1,Tex19.2,Zcwpw1
GO:0032502	114	306	5462	30255	1.25e-15	15	2.87e-13	developmental_process	4930447C04Rik,Acsbg2,Actn2,Adad1,Adad2,Ak7,Apba1,Apoe,Asz1,Atp1a4,Atp2b2,Atp8b1,Bfsp1,Bmp8a,Boll,Brdt,Btbd18,Cdh22,Cdk5r2,Cdx1,Cntnap2,Col15a1,Creb5,Cspg5,D1Pas1,Dazl,Ddx4,Dpp4,Eif4g3,Elk3,Epha4,Eya1,Fcgr2b,Fgfr3,Figla,Fkbp6,Fzd10,Gcnt3,Hnf4a,Hormad1,Htra1,Ildr2,Itgam,Jak3,Katnal1,Kcnj10,Kcp,Khdc3,Lgals3,Lst1,Mael,Mag,Meox1,Mfsd12,Mir19a,Mov10l1,Msh4,Mybpc3,Nlrp14,Nphs1,Nup210l,Piwil1,Piwil2,Plet…
GO:0048285	17	306	117	30255	3.74e-15	16	8.07e-13	organelle_fission	Asz1,Brdt,Btbd18,Dazl,Ddx4,Fgfr3,Mael,Mov10l1,Rpl10l,Slc25a31,Sycp2,Tdrd12,Tdrd9,Tdrkh,Tex19.1,Tex19.2,Zcwpw1
GO:0048869	80	306	3235	30255	2.01e-14	17	4.07e-12	cellular_developmental_process	4930447C04Rik,Acsbg2,Actn2,Adad1,Adad2,Asz1,Atp2b2,Atp8b1,Bfsp1,Bmp8a,Boll,Brdt,Btbd18,Cdx1,Cntnap2,Creb5,Cspg5,D1Pas1,Dazl,Ddx4,Dpp4,Elk3,Epha4,Eya1,Fgfr3,Figla,Fkbp6,Hnf4a,Hormad1,Htra1,Ildr2,Itgam,Jak3,Kcnj10,Kcp,Lgals3,Mael,Mir19a,Mov10l1,Nlrp14,Nup210l,Piwil1,Piwil2,Plet1,Popdc2,Prss42,Ptgs1,Rbm46,Rbm47,Rhox5,Rimbp3,Robo4,Scube2,Sgcd,Shcbp1l,Slamf9,Slc1a1,Slc25a31,Smad6,Sox30,Sox7,Syce3,Sycp…
GO:0009987	223	306	15967	30255	3.64e-13	18	6.97e-11	cellular_process	4930447C04Rik,Abca4,Abcc2,Abcd4,Acsbg2,Acss1,Actn2,Adad1,Adad2,Adh1,Adtrp,Ak7,Apba1,Apoe,Aqp3,Aqp9,Arhgdib,Asz1,Atp1a4,Atp2b2,Atp2b4,Atp8b1,B3gnt3,Bfsp1,Bmp8a,Boll,Brdt,Btbd18,Btn2a2,C1qtnf9,C8a,C8b,Cacna1e,Casq1,Ccnb3,Cd180,Cd37,Cd80,Cdh22,Cdk5r2,Cdx1,Clcn1,Cntnap2,Col15a1,Col5a3,Creb5,Cspg5,Ctcfl,D1Pas1,Dazl,Dclk3,Ddah1,Ddx4,Dnah6,Dnah8,Dnajb3,Dpp4,Dpys,Eif4g3,Elk3,Epha4,Esam,Eya1,Fam3b,Fam83e,…
GO:0048856	85	306	3775	30255	4.53e-13	19	8.22e-11	anatomical_structure_development	4930447C04Rik,Acsbg2,Actn2,Adad1,Adad2,Ak7,Apba1,Apoe,Asz1,Atp2b2,Atp8b1,Bfsp1,Bmp8a,Boll,Cdh22,Cdk5r2,Cdx1,Cntnap2,Creb5,Cspg5,D1Pas1,Dazl,Ddx4,Epha4,Eya1,Fcgr2b,Fgfr3,Figla,Fzd10,Hnf4a,Hormad1,Htra1,Ildr2,Itgam,Jak3,Kcnj10,Khdc3,Lgals3,Lst1,Mael,Mag,Meox1,Mfsd12,Mir19a,Mov10l1,Msh4,Nlrp14,Nphs1,Nup210l,Piwil1,Piwil2,Pogk,Popdc2,Prss42,Rad21l,Rhox5,Rimbp3,Ripply3,Robo4,Scube2,Serpine1,Sgcd,Slc12…
GO:0030154	65	306	2494	30255	1.08e-12	20	1.86e-10	cell_differentiation	4930447C04Rik,Acsbg2,Adad1,Adad2,Asz1,Atp2b2,Bmp8a,Boll,Brdt,Btbd18,Cdx1,Cntnap2,Creb5,Cspg5,D1Pas1,Dazl,Ddx4,Dpp4,Elk3,Eya1,Fgfr3,Figla,Fkbp6,Hnf4a,Hormad1,Htra1,Ildr2,Jak3,Kcp,Lgals3,Mael,Mir19a,Mov10l1,Nlrp14,Piwil1,Piwil2,Plet1,Popdc2,Prss42,Ptgs1,Rbm46,Rbm47,Rhox5,Rimbp3,Robo4,Scube2,Shcbp1l,Slamf9,Slc1a1,Slc25a31,Smad6,Sox7,Taf7l,Tdrd1,Tdrd12,Tdrd9,Tdrkh,Tenm4,Tex19.1,Tex19.2,Wnt10a,Wnt6,Xi…
GO:0070192	13	306	80	30255	1.54e-12	21	2.54e-10	chromosome_organization_involved_in_meiotic_cell_cycle	4930447C04Rik,Hormad1,Hormad2,Mael,Msh4,Rad21l,Stag3,Syce1,Syce3,Sycp1,Tex12,Tex19.1,Zcwpw1
GO:0022402	34	306	803	30255	2.35e-12	22	3.68e-10	cell_cycle_process	4930447C04Rik,Asz1,Brdt,Btbd18,Btn2a2,Ccnb3,Dazl,Ddx4,Eya1,Fgfr3,Hormad1,Hormad2,Hus1b,Khdc3,Mael,Mov10l1,Msh4,Rad21l,Rpl10l,Shcbp1l,Slc25a31,Smc1b,Stag3,Syce1,Syce3,Sycp1,Sycp2,Tdrd12,Tdrd9,Tdrkh,Tex12,Tex19.1,Tex19.2,Zcwpw1
GO:0006305	11	306	53	30255	4.95e-12	23	7.42e-10	DNA_alkylation	Asz1,Ctcfl,Ddx4,Fkbp6,Mael,Mov10l1,Piwil2,Tdrd1,Tdrd12,Tdrd9,Tdrkh
GO:0006306	11	306	53	30255	4.95e-12	24	7.11e-10	DNA_methylation	Asz1,Ctcfl,Ddx4,Fkbp6,Mael,Mov10l1,Piwil2,Tdrd1,Tdrd12,Tdrd9,Tdrkh
GO:0044728	11	306	66	30255	6.2e-11	25	8.56e-09	DNA_methylation_or_demethylation	Asz1,Ctcfl,Ddx4,Fkbp6,Mael,Mov10l1,Piwil2,Tdrd1,Tdrd12,Tdrd9,Tdrkh
GO:0007281	18	306	253	30255	1.33e-10	26	1.77e-08	germ_cell_development	4930447C04Rik,Adad1,Adad2,Asz1,Bmp8a,Dazl,Figla,Hormad1,Nup210l,Piwil1,Piwil2,Prss42,Rimbp3,Sox30,Taf7l,Tdrd1,Xlr,Xlr4a
GO:0007129	9	306	40	30255	2.05e-10	27	2.61e-08	homologous_chromosome_pairing_at_meiosis	4930447C04Rik,Hormad1,Mael,Msh4,Rad21l,Stag3,Sycp1,Tex19.1,Zcwpw1
GO:0007049	32	306	850	30255	2.16e-10	28	2.66e-08	cell_cycle	4930447C04Rik,Asz1,Boll,Brdt,Ccnb3,Ddx4,Fkbp6,Hormad1,Hormad2,Khdc3,Mael,Mov10l1,Msh4,Piwil1,Piwil2,Prr19,Rad21l,Smc1b,Stag3,Syce1,Syce3,Sycp1,Sycp2,Tdrd1,Tdrd12,Tdrd9,Tex12,Tex19.1,Tex19.2,Tuba3a,Xlr,Xlr4a
GO:0061982	11	306	75	30255	2.61e-10	29	3.11e-08	meiosis_I_cell_cycle_process	Brdt,Btbd18,Ddx4,Hormad1,Mov10l1,Rpl10l,Slc25a31,Sycp1,Tdrd9,Tex12,Zcwpw1
GO:0007275	43	306	1449	30255	2.71e-10	30	3.12e-08	multicellular_organism_development	4930447C04Rik,Acsbg2,Adad1,Apba1,Asz1,Bmp8a,Boll,Cdh22,Cdx1,Cntnap2,Cspg5,D1Pas1,Dazl,Ddx4,Epha4,Eya1,Fgfr3,Figla,Fzd10,Khdc3,Mael,Meox1,Mir19a,Mov10l1,Nlrp14,Nphs1,Piwil1,Piwil2,Pogk,Ripply3,Robo4,Scube2,Taf7l,Tdrd1,Tdrd12,Tdrd9,Tenm4,Tex19.1,Themis,Ttn,Wnt10a,Wnt6,Zfp541
GO:0006304	11	306	80	30255	5.34e-10	31	5.94e-08	DNA_modification	Asz1,Ctcfl,Ddx4,Fkbp6,Mael,Mov10l1,Piwil2,Tdrd1,Tdrd12,Tdrd9,Tdrkh
GO:0048468	32	306	886	30255	6.03e-10	32	6.5e-08	cell_development	4930447C04Rik,Actn2,Adad1,Adad2,Asz1,Atp8b1,Bfsp1,Bmp8a,Dazl,Fgfr3,Figla,Hnf4a,Hormad1,Itgam,Kcnj10,Nup210l,Piwil1,Piwil2,Popdc2,Prss42,Rimbp3,Robo4,Sgcd,Smad6,Sox30,Taf7l,Tdrd1,Tenm4,Trpm1,Ttn,Xlr,Xlr4a
GO:0007130	7	306	24	30255	3.02e-09	33	3.16e-07	synaptonemal_complex_assembly	4930447C04Rik,Hormad1,Rad21l,Syce1,Syce3,Sycp1,Tex12
GO:0007155	30	306	873	30255	6.68e-09	34	6.78e-07	cell_adhesion	Cdh22,Cntnap2,Col15a1,Col5a3,Dpp4,Epha4,Esam,Itga10,Itgam,Mag,Mybpc3,Nphs1,Pcdhga10,Pcdhga12,Pcdhga3,Pcdhga4,Pcdhga6,Pcdhga7,Pcdhgb1,Pcdhgb2,Pcdhgb4,Pcdhgb5,Robo4,Siglec1,Smad6,Stab2,Tcam1,Tenm4,Tgfbi,Vcan
GO:0032501	94	306	5257	30255	6.83e-09	35	6.73e-07	multicellular_organismal_process	4930447C04Rik,Abca4,Abcc2,Acsbg2,Actn2,Adad1,Adh1,Apba1,Apoe,Aqp3,Asz1,Atp2b2,Atp2b4,Atp8b1,Bmp8a,Boll,C1qtnf9,Cacna1e,Cdh22,Cdx1,Clcn1,Cntnap2,Cspg5,D1Pas1,Dazl,Ddah1,Ddx4,Dpp4,Epha4,Eya1,Fcgr2b,Fgfr3,Figla,Fzd10,Gcnt3,Hnf4a,Hrh3,Itgam,Kcnj10,Khdc3,Lipc,Mael,Mag,Meox1,Mfsd12,Mir19a,Mov10l1,Mttp,Mybpc3,Myh13,Myom2,Nlrp14,Nphs1,Olfm2,Otog,Pgc,Piwil1,Piwil2,Pogk,Pros1,Ptgs1,Rcsd1,Ripply3,Robo4,Ryr3…
GO:0070193	7	306	27	30255	7.55e-09	36	7.23e-07	synaptonemal_complex_organization	4930447C04Rik,Hormad1,Rad21l,Syce1,Syce3,Sycp1,Tex12
GO:0007127	8	306	43	30255	1.07e-08	37	9.94e-07	meiosis_I	Brdt,Btbd18,Ddx4,Mov10l1,Rpl10l,Slc25a31,Tdrd9,Zcwpw1
GO:0006996	55	306	2433	30255	1.39e-08	38	1.26e-06	organelle_organization	4930447C04Rik,Abcd4,Actn2,Ak7,Asz1,Atp2b2,Atp8b1,Bfsp1,Brdt,Btbd18,Casq1,Cntnap2,Cspg5,D1Pas1,Dazl,Ddx4,Eya1,Fgfr3,Hormad1,Hormad2,Hus1b,Katnal1,Kcnj10,Khdc3,Mael,Mov10l1,Msh4,Mybpc3,Myom2,Ppp1r9a,Rad21l,Rhov,Rpl10l,Slc25a31,Smc1b,Sox30,Stag3,Stard8,Syce1,Syce3,Sycp1,Sycp2,Syne3,Synpo,Tdrd1,Tdrd12,Tdrd9,Tdrkh,Tex12,Tex19.1,Tex19.2,Tnnt2,Ttn,Tuba3a,Zcwpw1
GO:0007141	7	306	30	30255	1.69e-08	39	1.49e-06	male_meiosis_I	Brdt,Btbd18,Ddx4,Mov10l1,Rpl10l,Slc25a31,Tdrd9
GO:0010528	7	306	30	30255	1.69e-08	40	1.45e-06	regulation_of_transposition	Btbd18,Ddx4,Piwil1,Piwil2,Tdrd9,Tex19.1,Tex19.2
GO:0010529	7	306	30	30255	1.69e-08	41	1.42e-06	negative_regulation_of_transposition	Btbd18,Ddx4,Piwil1,Piwil2,Tdrd9,Tex19.1,Tex19.2
GO:0031047	12	306	148	30255	3.96e-08	42	3.25e-06	gene_silencing_by_RNA	Asz1,Ddx4,Fkbp6,Henmt1,Mael,Mov10l1,Piwil1,Piwil2,Tdrd1,Tdrd12,Tdrd9,Tdrkh
GO:0016043	90	306	5258	30255	1.33e-07	43	1.07e-05	cellular_component_organization	4930447C04Rik,Abca4,Abcd4,Actn2,Ak7,Apba1,Apoe,Asz1,Atp2b2,Atp8b1,Bfsp1,Brdt,Btbd18,C1qtnf9,Casq1,Cdh22,Cdk5r2,Cntnap2,Col15a1,Col5a3,Cspg5,Ctcfl,D1Pas1,Dazl,Ddx4,Dnah8,Epha4,Esam,Eya1,Fcgr2b,Fgfr3,Hnf4a,Hormad1,Hormad2,Hpse2,Hus1b,Itgam,Katnal1,Kcnj10,Kcns1,Khdc3,Lgals3,Lipc,Lst1,Mael,Mag,Mov10l1,Msh4,Mttp,Mybpc3,Myom2,Nlrc4,Nphs1,Pcdhga3,Ppp1r9a,Rad21l,Rhov,Rin3,Rpl10l,Sgcd,Sh3tc2,Slc12a5,Slc1a…
GO:0065007	181	306	13461	30255	1.61e-07	44	1.26e-05	biological_regulation	4930447C04Rik,Abca4,Abcc2,Abhd14b,Actn2,Adad1,Adh1,Adtrp,Afap1,Apba1,Apoe,Aqp3,Arhgdib,Asz1,Atp1a4,Atp2b2,Atp2b4,Atp8b1,Bmp8a,Boll,Brdt,Btbd18,Btn2a2,C1qtnf9,C8a,C8b,Cacna1e,Casq1,Ccnb3,Cd180,Cd37,Cd80,Cdk5r2,Cdx1,Clcn1,Cmya5,Cntnap2,Creb5,Cspg5,Ctcfl,D1Pas1,Dazl,Dclk3,Ddah1,Ddx4,Dpp4,Eif4g3,Elk3,Epha4,Esam,Eya1,Fam3b,Fam83e,Fcgr2b,Fgfr3,Figla,Fkbp6,Fxyd4,Fzd10,Henmt1,Hnf4a,Hormad1,Hpse2,Hrh3,Hsf…
GO:0071840	90	306	5340	30255	2.71e-07	45	2.08e-05	cellular_component_organization_or_biogenesis	4930447C04Rik,Abca4,Abcd4,Actn2,Ak7,Apba1,Apoe,Asz1,Atp2b2,Atp8b1,Bfsp1,Brdt,Btbd18,C1qtnf9,Casq1,Cdh22,Cdk5r2,Cntnap2,Col15a1,Col5a3,Cspg5,Ctcfl,D1Pas1,Dazl,Ddx4,Dnah8,Epha4,Esam,Eya1,Fcgr2b,Fgfr3,Hnf4a,Hormad1,Hormad2,Hpse2,Hus1b,Itgam,Katnal1,Kcnj10,Kcns1,Khdc3,Lgals3,Lipc,Lst1,Mael,Mag,Mov10l1,Msh4,Mttp,Mybpc3,Myom2,Nlrc4,Nphs1,Pcdhga3,Ppp1r9a,Rad21l,Rhov,Rin3,Rpl10l,Sgcd,Sh3tc2,Slc12a5,Slc1a…
GO:1990511	4	306	8	30255	6.96e-07	46	5.22e-05	piRNA_biosynthetic_process	Btbd18,Ddx4,Gpat2,Piwil2
GO:0055085	28	306	979	30255	9.15e-07	47	6.72e-05	transmembrane_transport	Abca4,Abcc2,Abcd4,Aqp3,Aqp9,Atp1a4,Atp2b2,Atp2b4,Atp8b1,Cacna1e,Clcn1,Fxyd4,Kcnj10,Kcns1,Mfsd12,Mlc1,Ryr3,Scn10a,Slc12a5,Slc16a9,Slc1a1,Slc25a31,Slc5a1,Slc6a5,Slc6a7,Slco2b1,Trpm1,Trpv5
GO:0050789	171	306	12811	30255	1.15e-06	48	8.29e-05	regulation_of_biological_process	4930447C04Rik,Abcc2,Abhd14b,Actn2,Adad1,Adtrp,Afap1,Apba1,Apoe,Aqp3,Arhgdib,Asz1,Atp2b2,Atp2b4,Atp8b1,Bmp8a,Boll,Brdt,Btbd18,Btn2a2,C1qtnf9,C8a,C8b,Cacna1e,Casq1,Ccnb3,Cd180,Cd37,Cd80,Cdk5r2,Cdx1,Clcn1,Cmya5,Cntnap2,Creb5,Cspg5,Ctcfl,D1Pas1,Dazl,Dclk3,Ddah1,Ddx4,Dpp4,Eif4g3,Elk3,Epha4,Esam,Eya1,Fam83e,Fcgr2b,Fgfr3,Figla,Fkbp6,Fxyd4,Fzd10,Henmt1,Hnf4a,Hormad1,Hpse2,Hrh3,Hsf5,Hspa1b,Htra1,Hus1b,Ild…
GO:0006936	11	306	175	30255	1.87e-06	49	0.000131	muscle_contraction	Actn2,Atp2b4,Clcn1,Mybpc3,Myh13,Myom2,Rcsd1,Ryr3,Sgcd,Tnnt2,Ttn
GO:0051276	15	306	342	30255	2.5e-06	50	0.000172	chromosome_organization	4930447C04Rik,Hormad1,Hormad2,Hus1b,Mael,Msh4,Rad21l,Smc1b,Stag3,Syce1,Syce3,Sycp1,Tex12,Tex19.1,Zcwpw1
GO:0034220	21	306	648	30255	3.36e-06	51	0.000227	ion_transmembrane_transport	Abcc2,Atp1a4,Atp2b2,Atp2b4,Cacna1e,Clcn1,Fxyd4,Kcnj10,Kcns1,Mfsd12,Mlc1,Ryr3,Scn10a,Slc12a5,Slc1a1,Slc25a31,Slc5a1,Slc6a5,Slc6a7,Trpm1,Trpv5
GO:0045214	6	306	41	30255	3.4e-06	52	0.000226	sarcomere_organization	Actn2,Casq1,Mybpc3,Myom2,Tnnt2,Ttn
GO:0000239	3	306	4	30255	4.07e-06	53	0.000265	pachytene	D1Pas1,Piwil1,Piwil2
GO:0098655	18	306	511	30255	5.52e-06	54	0.000352	cation_transmembrane_transport	Abcc2,Atp1a4,Atp2b2,Atp2b4,Cacna1e,Fxyd4,Kcnj10,Kcns1,Mfsd12,Ryr3,Scn10a,Slc12a5,Slc1a1,Slc5a1,Slc6a5,Slc6a7,Trpm1,Trpv5
GO:0098662	17	306	466	30255	6.38e-06	55	0.0004	inorganic_cation_transmembrane_transport	Abcc2,Atp1a4,Atp2b2,Atp2b4,Cacna1e,Fxyd4,Kcnj10,Kcns1,Ryr3,Scn10a,Slc12a5,Slc1a1,Slc5a1,Slc6a5,Slc6a7,Trpm1,Trpv5
GO:0098660	18	306	522	30255	7.37e-06	56	0.000454	inorganic_ion_transmembrane_transport	Abcc2,Atp1a4,Atp2b2,Atp2b4,Cacna1e,Clcn1,Fxyd4,Kcnj10,Kcns1,Ryr3,Scn10a,Slc12a5,Slc1a1,Slc5a1,Slc6a5,Slc6a7,Trpm1,Trpv5
GO:0009566	9	306	137	30255	1.14e-05	57	0.000689	fertilization	Atp1a4,Mael,Rad21l,Rimbp3,Sycp2,Tdrd12,Tdrd9,Tdrkh,Tex101
GO:0043414	12	306	254	30255	1.21e-05	58	0.000722	macromolecule_methylation	Asz1,Ctcfl,Ddx4,Fkbp6,Henmt1,Mael,Mov10l1,Piwil2,Tdrd1,Tdrd12,Tdrd9,Tdrkh
GO:0003341	10	306	175	30255	1.27e-05	59	0.000744	cilium_movement	Ak7,Atp1a4,Atp2b4,Cacna1e,Ddx4,Dnah6,Ly6k,Rhox5,Taf7l,Tex101
GO:0006811	28	306	1127	30255	1.3e-05	60	0.000746	ion_transport	Abcc2,Apba1,Aqp9,Atp1a4,Atp2b2,Atp2b4,Atp8b1,Cacna1e,Clcn1,Cnnm1,Fxyd4,Kcnj10,Kcns1,Mfsd12,Mlc1,Ryr3,Scn10a,Slc12a5,Slc16a9,Slc1a1,Slc25a31,Slc5a1,Slc6a5,Slc6a7,Slco2b1,Trpm1,Trpv5,Xlr4a
GO:0015849	12	306	260	30255	1.53e-05	61	0.000867	organic_acid_transport	Abcc2,Abcd4,Apba1,Apoe,Aqp9,Atp8b1,Kcnj10,Mfsd12,Slc1a1,Slc6a5,Slc6a7,Slco2b1
GO:0030317	8	306	110	30255	1.68e-05	62	0.000933	flagellated_sperm_motility	Atp1a4,Atp2b4,Cacna1e,Ddx4,Ly6k,Rhox5,Taf7l,Tex101
GO:0048519	87	306	5639	30255	1.81e-05	63	0.000993	negative_regulation_of_biological_process	Abcc2,Actn2,Adtrp,Apoe,Arhgdib,Asz1,Atp2b4,Atp8b1,Boll,Btbd18,Btn2a2,Cd37,Cd80,Cmya5,Cntnap2,D1Pas1,Dazl,Dclk3,Ddah1,Ddx4,Dpp4,Elk3,Epha4,Eya1,Fcgr2b,Fgfr3,Fkbp6,Fzd10,Henmt1,Hnf4a,Hormad1,Hrh3,Hspa1b,Htra1,Hus1b,Ildr2,Itgam,Jak3,Khdc3,Lax1,Lgals3,Lst1,Mael,Mag,Mageb4,Magee2,Mfsd12,Mov10l1,Oas2,Pabpc6,Piwil1,Piwil2,Plet1,Ppp1r9a,Pramel1,Pros1,Ptgs1,Ptprr,Rbm46,Rgs22,Rhox5,Rin3,Ripply3,Robo4,Ryr3,…
GO:0006259	21	306	725	30255	1.83e-05	64	0.000984	DNA_metabolic_process	4930447C04Rik,Asz1,Ctcfl,Ddx4,Eya1,Fkbp6,Hus1b,Khdc3,Mael,Mov10l1,Msh4,Piwil2,Rad21l,Syce3,Sycp1,Tdrd1,Tdrd12,Tdrd9,Tdrkh,Tex12,Tex19.1
GO:0003012	11	306	224	30255	1.96e-05	65	0.00104	muscle_system_process	Actn2,Atp2b4,Clcn1,Mybpc3,Myh13,Myom2,Rcsd1,Ryr3,Sgcd,Tnnt2,Ttn
GO:0046942	11	306	228	30255	2.31e-05	66	0.00121	carboxylic_acid_transport	Abcc2,Apba1,Aqp9,Atp8b1,Kcnj10,Mfsd12,Slc16a9,Slc1a1,Slc6a5,Slc6a7,Slco2b1
GO:0097722	8	306	116	30255	2.47e-05	67	0.00127	sperm_motility	Atp1a4,Atp2b4,Cacna1e,Ddx4,Ly6k,Rhox5,Taf7l,Tex101
GO:0007292	6	306	58	30255	2.65e-05	68	0.00135	female_gamete_generation	4930447C04Rik,Dazl,Figla,Hormad1,Msh4,Piwil2
GO:0060294	8	306	118	30255	2.79e-05	69	0.0014	cilium_movement_involved_in_cell_motility	Atp1a4,Atp2b4,Cacna1e,Ddx4,Ly6k,Rhox5,Taf7l,Tex101
GO:0001539	8	306	119	30255	2.97e-05	70	0.00146	cilium_or_flagellumdependent_cell_motility	Atp1a4,Atp2b4,Cacna1e,Ddx4,Ly6k,Rhox5,Taf7l,Tex101
GO:0060285	8	306	119	30255	2.97e-05	71	0.00144	ciliumdependent_cell_motility	Atp1a4,Atp2b4,Cacna1e,Ddx4,Ly6k,Rhox5,Taf7l,Tex101
GO:0007286	9	306	157	30255	3.37e-05	72	0.00161	spermatid_development	Adad1,Adad2,Nup210l,Piwil1,Rimbp3,Sox30,Taf7l,Xlr,Xlr4a
GO:0060255	94	306	6338	30255	3.54e-05	73	0.00167	regulation_of_macromolecule_metabolic_process	4930447C04Rik,Abcc2,Abhd14b,Adad1,Adtrp,Apba1,Apoe,Asz1,Atp2b4,Atp8b1,Bmp8a,Boll,Brdt,Btbd18,Btn2a2,C1qtnf9,Ccnb3,Cd37,Cd80,Cdk5r2,Cdx1,Cmya5,Creb5,Ctcfl,D1Pas1,Dazl,Ddx4,Eif4g3,Elk3,Epha4,Eya1,Fcgr2b,Fgfr3,Figla,Fkbp6,Fzd10,Henmt1,Hnf4a,Hsf5,Hspa1b,Ildr2,Jak3,Khdc3,Lax1,Mael,Mageb4,Magee2,Meox1,Mov10l1,Nhlrc1,Nlrc4,Oas2,Pabpc6,Pgc,Piwil1,Piwil2,Pogk,Ppp1r3d,Ppp1r9a,Pramel1,Rbm46,Rhox13,Rhox5,Rip…
GO:0032879	44	306	2312	30255	3.84e-05	74	0.00179	regulation_of_localization	Actn2,Adtrp,Apba1,Apoe,Atp2b2,Atp2b4,Atp8b1,Cacna1e,Casq1,Cdk5r2,Clcn1,Cspg5,Dclk3,Ddx4,Fcgr2b,Fxyd4,Hnf4a,Hrh3,Itgam,Jak3,Kcnj10,Kcns1,Khdc3,Lgals3,Masp2,Mlc1,Neto2,Nhlrc1,Nkain4,Oas2,Ppp1r9a,Pros1,Ptgs1,Rin3,Ryr3,Scn10a,Serpine1,Sh3tc2,Slc1a1,Slc25a31,Sycp1,Tex101,Tnnt2,Ttn
GO:0022010	4	306	20	30255	4.37e-05	75	0.00201	central_nervous_system_myelination	Cntnap2,Fgfr3,Kcnj10,Mag
GO:0032291	4	306	20	30255	4.37e-05	76	0.00199	axon_ensheathment_in_central_nervous_system	Cntnap2,Fgfr3,Kcnj10,Mag
GO:0015711	12	306	294	30255	5.09e-05	77	0.00228	organic_anion_transport	Abcc2,Apba1,Aqp9,Atp8b1,Kcnj10,Mfsd12,Slc16a9,Slc1a1,Slc25a31,Slc6a5,Slc6a7,Slco2b1
GO:0007626	11	306	249	30255	5.15e-05	78	0.00228	locomotory_behavior	Apba1,Apoe,Atp2b2,Cacna1e,Cntnap2,Dpp4,Epha4,Kcnj10,Olfm2,Otog,Slc1a1
GO:0035234	4	306	21	30255	5.36e-05	79	0.00234	ectopic_germ_cell_programmed_cell_death	Mael,Rhox5,Syce3,Sycp2
GO:0007062	5	306	41	30255	5.7e-05	80	0.00246	sister_chromatid_cohesion	Hormad1,Hormad2,Rad21l,Smc1b,Stag3
GO:0032259	12	306	301	30255	6.38e-05	81	0.00272	methylation	Asz1,Ctcfl,Ddx4,Fkbp6,Henmt1,Mael,Mov10l1,Piwil2,Tdrd1,Tdrd12,Tdrd9,Tdrkh
GO:0051250	9	306	172	30255	6.85e-05	82	0.00288	negative_regulation_of_lymphocyte_activation	Btn2a2,Cd37,Cd80,Fcgr2b,Ildr2,Jak3,Lax1,Lgals3,Lst1
GO:0065008	61	306	3688	30255	7.01e-05	83	0.00292	regulation_of_biological_quality	Abca4,Abcc2,Actn2,Adh1,Adtrp,Apba1,Apoe,Atp1a4,Atp2b2,Atp2b4,Atp8b1,Boll,C1qtnf9,Cacna1e,Clcn1,Cntnap2,Cspg5,D1Pas1,Dazl,Ddah1,Epha4,Esam,Fam3b,Fcgr2b,Fgfr3,Hnf4a,Hrh3,Ildr2,Jak3,Kcnj10,Lipc,Mir19a,Mttp,Mybpc3,Neto2,Nphs1,Oas2,Pabpc6,Plb1,Popdc2,Ppp1r9a,Pros1,Ptgs1,Rbm46,Rdh9,Rin3,Ryr3,Scn10a,Serpine1,Sgcd,Slc12a5,Slc1a1,Slc25a31,Slc6a5,Smad6,Synpo,Tcl1,Tfpi,Tnnt2,Trpm1,Trpv5
GO:1901360	52	306	2984	30255	7.25e-05	84	0.00298	organic_cyclic_compound_metabolic_process	4930447C04Rik,Abcc2,Abcd4,Acss1,Adad1,Adad2,Ak7,Apoe,Asz1,Atp2b2,Atp8b1,Brdt,Btbd18,Ctcfl,D1Pas1,Ddx4,Dpys,Eya1,Fkbp6,Gpat2,Henmt1,Hnf4a,Hormad1,Hus1b,Jak3,Khdc3,Lgals3,Lipc,Mael,Mfsd12,Mov10l1,Msh4,Mttp,Oas2,Papolb,Piwil1,Piwil2,Rad21l,Rbm44,Rbm47,Rdh9,Slc16a9,Slc1a1,Syce3,Sycp1,Taf7l,Tdrd1,Tdrd12,Tdrd9,Tdrkh,Tex12,Tex19.1
GO:0006641	6	306	70	30255	7.76e-05	85	0.00315	triglyceride_metabolic_process	Apoe,Gpat2,Lipc,Liph,Mttp,Plb1
GO:0006820	14	306	408	30255	8.05e-05	86	0.00323	anion_transport	Abcc2,Apba1,Aqp9,Atp8b1,Clcn1,Kcnj10,Mfsd12,Slc12a5,Slc16a9,Slc1a1,Slc25a31,Slc6a5,Slc6a7,Slco2b1
GO:0051049	38	306	1955	30255	8.85e-05	87	0.00351	regulation_of_transport	Actn2,Adtrp,Apba1,Apoe,Atp2b2,Atp2b4,Atp8b1,Cacna1e,Casq1,Cdk5r2,Clcn1,Cspg5,Fcgr2b,Fxyd4,Hnf4a,Hrh3,Itgam,Jak3,Kcnj10,Kcns1,Lgals3,Masp2,Mlc1,Neto2,Nkain4,Oas2,Ppp1r9a,Pros1,Ptgs1,Rin3,Scn10a,Serpine1,Sh3tc2,Slc1a1,Slc25a31,Tex101,Tnnt2,Ttn
GO:0022403	4	306	24	30255	9.29e-05	88	0.00364	cell_cycle_phase	D1Pas1,Piwil1,Piwil2,Sycp2
GO:0019222	98	306	6860	30255	0.000100547	89	0.0039	regulation_of_metabolic_process	4930447C04Rik,Abcc2,Abhd14b,Adad1,Adtrp,Apba1,Apoe,Asz1,Atp2b4,Atp8b1,Bmp8a,Boll,Brdt,Btbd18,Btn2a2,C1qtnf9,Ccnb3,Cd37,Cd80,Cdk5r2,Cdx1,Cmya5,Creb5,Ctcfl,D1Pas1,Dazl,Ddah1,Ddx4,Eif4g3,Elk3,Epha4,Eya1,Fcgr2b,Fgfr3,Figla,Fkbp6,Fzd10,Henmt1,Hnf4a,Hsf5,Hspa1b,Ildr2,Itgam,Jak3,Khdc3,Lax1,Mael,Mageb4,Magee2,Meox1,Mfsd12,Mov10l1,Nhlrc1,Nlrc4,Oas2,Pabpc6,Pgc,Piwil1,Piwil2,Pogk,Ppp1r3d,Ppp1r9a,Pramel1,Rbm…
GO:1903712	2	306	2	30255	0.000101963	90	0.00391	cysteine_transmembrane_transport	Mfsd12,Slc1a1
GO:2000241	10	306	225	30255	0.000107042	91	0.00406	regulation_of_reproductive_process	Arhgdib,Dazl,Eif4g3,Hormad1,Mael,Piwil2,Plb1,Syce3,Sycp2,Tex101
GO:0050866	10	306	226	30255	0.000111014	92	0.00416	negative_regulation_of_cell_activation	Apoe,Btn2a2,Cd37,Cd80,Fcgr2b,Ildr2,Jak3,Lax1,Lgals3,Lst1
GO:0044057	18	306	646	30255	0.000117823	93	0.00437	regulation_of_system_process	Apoe,Atp2b4,Cacna1e,Casq1,Cmya5,Cntnap2,Kcnj10,Mag,Mybpc3,Neto2,Popdc2,Ptgs1,Scn10a,Slc1a1,Smad6,Tenm4,Tnnt2,Ttn
GO:0048477	5	306	49	30255	0.000135662	94	0.00498	oogenesis	4930447C04Rik,Dazl,Figla,Hormad1,Piwil2
GO:0090304	38	306	2003	30255	0.000145318	95	0.00528	nucleic_acid_metabolic_process	4930447C04Rik,Adad1,Adad2,Asz1,Brdt,Btbd18,Ctcfl,D1Pas1,Ddx4,Eya1,Fkbp6,Gpat2,Henmt1,Hnf4a,Hormad1,Hus1b,Jak3,Khdc3,Lgals3,Mael,Mov10l1,Msh4,Oas2,Papolb,Piwil1,Piwil2,Rad21l,Rbm44,Rbm47,Syce3,Sycp1,Taf7l,Tdrd1,Tdrd12,Tdrd9,Tdrkh,Tex12,Tex19.1
GO:0055006	5	306	50	30255	0.000149498	96	0.00537	cardiac_cell_development	Actn2,Popdc2,Sgcd,Smad6,Ttn
GO:0007131	4	306	27	30255	0.000149862	97	0.00533	reciprocal_meiotic_recombination	Msh4,Syce3,Sycp1,Tex19.1
GO:0010623	4	306	27	30255	0.000149862	98	0.00528	programmed_cell_death_involved_in_cell_development	Mael,Rhox5,Syce3,Sycp2
GO:0140527	4	306	27	30255	0.000149862	99	0.00522	reciprocal_homologous_recombination	Msh4,Syce3,Sycp1,Tex19.1
GO:0098739	8	306	150	30255	0.000151864	100	0.00524	import_across_plasma_membrane	Atp1a4,Cacna1e,Kcnj10,Slc12a5,Slc1a1,Slc5a1,Slc6a5,Trpv5
GO:1903038	8	306	150	30255	0.000151864	101	0.00519	negative_regulation_of_leukocyte_cellcell_adhesion	Adtrp,Btn2a2,Cd37,Cd80,Ildr2,Jak3,Lax1,Lgals3
GO:0006941	6	306	81	30255	0.000175051	102	0.00592	striated_muscle_contraction	Mybpc3,Rcsd1,Ryr3,Sgcd,Tnnt2,Ttn
GO:0048523	74	306	4908	30255	0.000201521	103	0.00675	negative_regulation_of_cellular_process	Actn2,Adtrp,Apoe,Arhgdib,Atp2b4,Atp8b1,Boll,Btbd18,Btn2a2,Cd37,Cd80,Cmya5,Cntnap2,D1Pas1,Dazl,Dclk3,Ddah1,Ddx4,Dpp4,Elk3,Epha4,Eya1,Fcgr2b,Fgfr3,Hnf4a,Hormad1,Hrh3,Hspa1b,Htra1,Hus1b,Ildr2,Itgam,Jak3,Khdc3,Lax1,Lgals3,Lst1,Mael,Mag,Mageb4,Magee2,Mfsd12,Mov10l1,Pabpc6,Piwil1,Piwil2,Plet1,Ppp1r9a,Pramel1,Ptgs1,Ptprr,Rbm46,Rgs22,Rhox5,Rin3,Ripply3,Robo4,Ryr3,Serpinb9b,Serpine1,Sh3rf2,Skor1,Slc1a1,Sl…
GO:0098762	3	306	12	30255	0.000210646	104	0.00699	meiotic_cell_cycle_phase	D1Pas1,Piwil1,Piwil2
GO:0098764	3	306	12	30255	0.000210646	105	0.00692	meiosis_I_cell_cycle_phase	D1Pas1,Piwil1,Piwil2
GO:1900272	3	306	12	30255	0.000210646	106	0.00686	negative_regulation_of_longterm_synaptic_potentiation	Apoe,Epha4,Ppp1r9a
GO:0010605	49	306	2886	30255	0.000224421	107	0.00724	negative_regulation_of_macromolecule_metabolic_process	Abcc2,Apoe,Asz1,Atp2b4,Atp8b1,Boll,Btn2a2,Cmya5,D1Pas1,Dazl,Ddx4,Elk3,Epha4,Fcgr2b,Fgfr3,Fkbp6,Henmt1,Hnf4a,Hspa1b,Jak3,Lax1,Mael,Mageb4,Magee2,Mov10l1,Pabpc6,Piwil1,Piwil2,Pramel1,Rbm46,Rhox5,Ripply3,Serpinb6c,Serpinb9b,Serpine1,Sh3rf2,Skor1,Smad6,Sox30,Sox7,Tcl1,Tdrd1,Tdrd12,Tdrd9,Tdrkh,Tfpi,Trp53cor1,Zbtb32,Zfp541
GO:0015850	8	306	159	30255	0.000226329	108	0.00723	organic_hydroxy_compound_transport	Abcc2,Apoe,Aqp3,Aqp9,Atp8b1,Lipc,Slco2b1,Xlr4a
GO:0002695	9	306	203	30255	0.000239864	109	0.00759	negative_regulation_of_leukocyte_activation	Btn2a2,Cd37,Cd80,Fcgr2b,Ildr2,Jak3,Lax1,Lgals3,Lst1
GO:0015721	4	306	31	30255	0.000260269	110	0.00816	bile_acid_and_bile_salt_transport	Abcc2,Aqp9,Atp8b1,Slco2b1
GO:0016553	3	306	13	30255	0.000271792	111	0.00845	base_conversion_or_substitution_editing	Adad1,Adad2,Rbm47
GO:0034374	3	306	13	30255	0.000271792	112	0.00837	lowdensity_lipoprotein_particle_remodeling	Apoe,Lipc,Mttp
GO:0051177	3	306	13	30255	0.000271792	113	0.0083	meiotic_sister_chromatid_cohesion	Hormad1,Hormad2,Stag3
GO:1903035	6	306	89	30255	0.000293002	114	0.00887	negative_regulation_of_response_to_wounding	Adtrp,Apoe,Epha4,Pros1,Serpine1,Tfpi
GO:0042883	2	306	3	30255	0.000303839	115	0.00912	cysteine_transport	Mfsd12,Slc1a1
GO:0048518	94	306	6731	30255	0.000345695	116	0.0103	positive_regulation_of_biological_process	Abhd14b,Actn2,Adtrp,Apoe,Aqp3,Atp2b2,Atp2b4,Bmp8a,Boll,Brdt,Btbd18,Btn2a2,C1qtnf9,C8a,C8b,Casq1,Cd180,Cd37,Cd80,Cdk5r2,Cdx1,Cntnap2,Creb5,Cspg5,Ctcfl,D1Pas1,Dazl,Ddah1,Dpp4,Eif4g3,Elk3,Epha4,Eya1,Fcgr2b,Fgfr3,Figla,Fkbp6,Fzd10,Hnf4a,Hpse2,Hrh3,Hspa1b,Htra1,Itgam,Jak3,Kcp,Khdc3,Lax1,Lgals3,Mag,Masp2,Meox1,Mir19a,Mlc1,Neto2,Nhlrc1,Nlrc4,Nphs1,Oas2,Olfm2,Pabpc6,Pgc,Piwil2,Plb1,Plet1,Ppp1r9a,Pramel1,…
GO:0034250	8	306	170	30255	0.00035552	117	0.0105	positive_regulation_of_cellular_amide_metabolic_process	Apoe,Boll,D1Pas1,Dazl,Eif4g3,Epha4,Pabpc6,Piwil2
GO:0030336	11	306	313	30255	0.000378564	118	0.0111	negative_regulation_of_cell_migration	Adtrp,Apoe,Arhgdib,Atp2b4,Dpp4,Epha4,Hnf4a,Ptprr,Rin3,Robo4,Serpine1
GO:0006812	19	306	774	30255	0.000380175	119	0.011	cation_transport	Abcc2,Atp1a4,Atp2b2,Atp2b4,Cacna1e,Fxyd4,Kcnj10,Kcns1,Mfsd12,Ryr3,Scn10a,Slc12a5,Slc1a1,Slc5a1,Slc6a5,Slc6a7,Trpm1,Trpv5,Xlr4a
GO:0043269	19	306	774	30255	0.000380175	120	0.0109	regulation_of_ion_transport	Actn2,Atp2b2,Atp2b4,Atp8b1,Cacna1e,Casq1,Clcn1,Fxyd4,Hrh3,Jak3,Kcnj10,Kcns1,Lgals3,Neto2,Nkain4,Ptgs1,Scn10a,Serpine1,Tex101
GO:0007162	11	306	315	30255	0.000399369	121	0.0114	negative_regulation_of_cell_adhesion	Adtrp,Btn2a2,Cd37,Cd80,Epha4,Ildr2,Jak3,Lax1,Lgals3,Plet1,Serpine1
GO:0098659	6	306	95	30255	0.000416633	122	0.0118	inorganic_cation_import_across_plasma_membrane	Atp1a4,Cacna1e,Kcnj10,Slc12a5,Slc5a1,Trpv5
GO:0099587	6	306	95	30255	0.000416633	123	0.0117	inorganic_ion_import_across_plasma_membrane	Atp1a4,Cacna1e,Kcnj10,Slc12a5,Slc5a1,Trpv5
GO:0009892	51	306	3126	30255	0.000423351	124	0.0118	negative_regulation_of_metabolic_process	Abcc2,Apoe,Asz1,Atp2b4,Atp8b1,Boll,Btn2a2,Cmya5,D1Pas1,Dazl,Ddx4,Elk3,Epha4,Fcgr2b,Fgfr3,Fkbp6,Henmt1,Hnf4a,Hspa1b,Itgam,Jak3,Lax1,Mael,Mageb4,Magee2,Mfsd12,Mov10l1,Pabpc6,Piwil1,Piwil2,Pramel1,Rbm46,Rhox5,Ripply3,Serpinb6c,Serpinb9b,Serpine1,Sh3rf2,Skor1,Smad6,Sox30,Sox7,Tcl1,Tdrd1,Tdrd12,Tdrd9,Tdrkh,Tfpi,Trp53cor1,Zbtb32,Zfp541
GO:0051179	65	306	4280	30255	0.00045073	125	0.0124	localization	Abca16,Abca4,Abcc2,Abcd4,Actn2,Ak7,Apba1,Apoe,Aqp3,Aqp9,Atp1a4,Atp2b2,Atp2b4,Atp8b1,Cacna1e,Clcn1,Cnnm1,Cntnap2,D1Pas1,Dclk3,Dpp4,Esam,Eya1,Fam3b,Fcgr2b,Fxyd4,Gcnt3,Hspa1b,Ildr2,Itgam,Kcnj10,Kcns1,Khdc3,Lgals3,Lipc,Mfsd12,Mlc1,Mttp,Nphs1,Nxf2,Olfm2,Pcdhga3,Rad21l,Rftn2,Rhov,Ryr3,Sag,Scn10a,Sgcd,Siglec1,Slc12a5,Slc16a9,Slc1a1,Slc25a31,Slc5a1,Slc6a5,Slc6a7,Slco2b1,Stab2,Stag3,Syne3,Sytl3,Trpm1,Trpv…
GO:0050868	7	306	135	30255	0.000464256	126	0.0127	negative_regulation_of_T_cell_activation	Btn2a2,Cd37,Cd80,Ildr2,Jak3,Lax1,Lgals3
GO:0006725	46	306	2743	30255	0.000467873	127	0.0127	cellular_aromatic_compound_metabolic_process	4930447C04Rik,Abcd4,Acss1,Adad1,Adad2,Ak7,Asz1,Atp2b2,Brdt,Btbd18,Ctcfl,D1Pas1,Ddx4,Dpys,Eya1,Fkbp6,Gpat2,Henmt1,Hnf4a,Hormad1,Hus1b,Jak3,Khdc3,Lgals3,Mael,Mfsd12,Mov10l1,Msh4,Oas2,Papolb,Piwil1,Piwil2,Rad21l,Rbm44,Rbm47,Slc16a9,Slc1a1,Syce3,Sycp1,Taf7l,Tdrd1,Tdrd12,Tdrd9,Tdrkh,Tex12,Tex19.1
GO:0046483	45	306	2671	30255	0.000492162	128	0.0133	heterocycle_metabolic_process	4930447C04Rik,Abcc2,Abcd4,Acss1,Adad1,Adad2,Ak7,Asz1,Atp2b2,Brdt,Btbd18,Ctcfl,D1Pas1,Ddx4,Dpys,Eya1,Fkbp6,Gpat2,Henmt1,Hnf4a,Hormad1,Hus1b,Jak3,Khdc3,Lgals3,Mael,Mov10l1,Msh4,Oas2,Papolb,Piwil1,Piwil2,Rad21l,Rbm44,Rbm47,Slc16a9,Syce3,Sycp1,Taf7l,Tdrd1,Tdrd12,Tdrd9,Tdrkh,Tex12,Tex19.1
GO:0035825	4	306	37	30255	0.000520877	129	0.0139	homologous_recombination	Msh4,Syce3,Sycp1,Tex19.1
GO:0040020	4	306	37	30255	0.000520877	130	0.0138	regulation_of_meiotic_nuclear_division	Dazl,Eif4g3,Hormad1,Piwil2
GO:0034660	14	306	491	30255	0.000531436	131	0.014	ncRNA_metabolic_process	Asz1,Btbd18,Ddx4,Fkbp6,Gpat2,Henmt1,Mael,Mov10l1,Piwil1,Piwil2,Tdrd1,Tdrd12,Tdrd9,Tdrkh
GO:2000146	11	306	326	30255	0.000531737	132	0.0139	negative_regulation_of_cell_motility	Adtrp,Apoe,Arhgdib,Atp2b4,Dpp4,Epha4,Hnf4a,Ptprr,Rin3,Robo4,Serpine1
GO:0030001	16	306	614	30255	0.00057919	133	0.015	metal_ion_transport	Abcc2,Atp1a4,Atp2b2,Atp2b4,Cacna1e,Kcnj10,Kcns1,Ryr3,Scn10a,Slc12a5,Slc1a1,Slc5a1,Slc6a5,Slc6a7,Trpm1,Trpv5
GO:0000711	2	306	4	30255	0.00060361	134	0.0155	meiotic_DNA_repair_synthesis	Sycp1,Tex12
GO:0021692	2	306	4	30255	0.00060361	135	0.0154	cerebellar_Purkinje_cell_layer_morphogenesis	Atp2b2,Cntnap2
GO:0031033	2	306	4	30255	0.00060361	136	0.0153	myosin_filament_organization	Mybpc3,Ttn
GO:0031034	2	306	4	30255	0.00060361	137	0.0152	myosin_filament_assembly	Mybpc3,Ttn
GO:0010629	23	306	1070	30255	0.000614781	138	0.0154	negative_regulation_of_gene_expression	Abcc2,Apoe,Asz1,Atp2b4,Btn2a2,D1Pas1,Ddx4,Fcgr2b,Fgfr3,Fkbp6,Henmt1,Jak3,Mael,Mov10l1,Piwil1,Piwil2,Serpine1,Tcl1,Tdrd1,Tdrd12,Tdrd9,Tdrkh,Trp53cor1
GO:0048678	4	306	39	30255	0.000638479	139	0.0158	response_to_axon_injury	Apoe,Fgfr3,Mag,Slc1a1
GO:0098657	8	306	187	30255	0.000668079	140	0.0165	import_into_cell	Atp1a4,Cacna1e,Kcnj10,Slc12a5,Slc1a1,Slc5a1,Slc6a5,Trpv5
GO:0006639	6	306	104	30255	0.000674402	141	0.0165	acylglycerol_metabolic_process	Apoe,Gpat2,Lipc,Liph,Mttp,Plb1
GO:0006638	6	306	106	30255	0.000745564	142	0.0181	neutral_lipid_metabolic_process	Apoe,Gpat2,Lipc,Liph,Mttp,Plb1
GO:0019433	3	306	18	30255	0.000746935	143	0.018	triglyceride_catabolic_process	Lipc,Liph,Plb1
GO:0030193	5	306	71	30255	0.000772958	144	0.0185	regulation_of_blood_coagulation	Adtrp,Apoe,Pros1,Serpine1,Tfpi
GO:0061045	5	306	71	30255	0.000772958	145	0.0184	negative_regulation_of_wound_healing	Adtrp,Apoe,Pros1,Serpine1,Tfpi
GO:0010468	72	306	4978	30255	0.000845621	146	0.02	regulation_of_gene_expression	4930447C04Rik,Abcc2,Abhd14b,Adad1,Adtrp,Apba1,Apoe,Asz1,Atp2b4,Atp8b1,Boll,Brdt,Btbd18,Btn2a2,Cd37,Cdx1,Creb5,Ctcfl,D1Pas1,Dazl,Ddx4,Eif4g3,Elk3,Eya1,Fcgr2b,Fgfr3,Figla,Fkbp6,Henmt1,Hnf4a,Hsf5,Ildr2,Jak3,Mael,Mageb4,Magee2,Meox1,Mov10l1,Nhlrc1,Nlrc4,Oas2,Pabpc6,Pgc,Piwil1,Piwil2,Pogk,Pramel1,Rbm46,Rhox13,Rhox5,Ripply3,Serpine1,Skor1,Smad6,Sox30,Sox7,Tcl1,Tdrd1,Tdrd12,Tdrd9,Tdrkh,Tex19.1,Tlr5,Trim…
GO:0015804	4	306	42	30255	0.000848447	147	0.0199	neutral_amino_acid_transport	Mfsd12,Slc1a1,Slc6a5,Slc6a7
GO:0071825	4	306	42	30255	0.000848447	148	0.0198	proteinlipid_complex_subunit_organization	Apoe,Lipc,Mttp,Pcdhga3
GO:1900046	5	306	73	30255	0.00087721	149	0.0203	regulation_of_hemostasis	Adtrp,Apoe,Pros1,Serpine1,Tfpi
GO:0006833	3	306	19	30255	0.00088037	150	0.0202	water_transport	Aqp3,Aqp9,Slc5a1
GO:0045836	3	306	19	30255	0.00088037	151	0.0201	positive_regulation_of_meiotic_nuclear_division	Dazl,Eif4g3,Piwil2
GO:0021549	4	306	43	30255	0.000928087	152	0.0211	cerebellum_development	Atp2b2,Cdk5r2,Cntnap2,Fcgr2b
GO:0044848	4	306	43	30255	0.000928087	153	0.0209	biological_phase	D1Pas1,Piwil1,Piwil2,Sycp2
GO:0050794	149	306	12046	30255	0.000955883	154	0.0214	regulation_of_cellular_process	4930447C04Rik,Abhd14b,Actn2,Adad1,Adtrp,Afap1,Apba1,Apoe,Arhgdib,Atp2b2,Atp2b4,Atp8b1,Bmp8a,Boll,Brdt,Btbd18,Btn2a2,C1qtnf9,Cacna1e,Casq1,Ccnb3,Cd180,Cd37,Cd80,Cdk5r2,Cdx1,Clcn1,Cmya5,Cntnap2,Creb5,Cspg5,Ctcfl,D1Pas1,Dazl,Dclk3,Ddah1,Ddx4,Dpp4,Eif4g3,Elk3,Epha4,Esam,Eya1,Fam83e,Fcgr2b,Fgfr3,Figla,Fxyd4,Fzd10,Hnf4a,Hormad1,Hpse2,Hrh3,Hsf5,Hspa1b,Htra1,Hus1b,Ildr2,Itga10,Itgam,Jak3,Kcnj10,Kcns1,Kcp…
GO:0006139	42	306	2523	30255	0.000974328	155	0.0217	nucleobasecontaining_compound_metabolic_process	4930447C04Rik,Acss1,Adad1,Adad2,Ak7,Asz1,Atp2b2,Brdt,Btbd18,Ctcfl,D1Pas1,Ddx4,Dpys,Eya1,Fkbp6,Gpat2,Henmt1,Hnf4a,Hormad1,Hus1b,Jak3,Khdc3,Lgals3,Mael,Mov10l1,Msh4,Oas2,Papolb,Piwil1,Piwil2,Rad21l,Rbm44,Rbm47,Syce3,Sycp1,Taf7l,Tdrd1,Tdrd12,Tdrd9,Tdrkh,Tex12,Tex19.1
GO:0050818	5	306	75	30255	0.000991584	156	0.0219	regulation_of_coagulation	Adtrp,Apoe,Pros1,Serpine1,Tfpi
GO:0015793	2	306	5	30255	0.000999289	157	0.022	glycerol_transmembrane_transport	Aqp3,Aqp9
GO:0060903	2	306	5	30255	0.000999289	158	0.0218	positive_regulation_of_meiosis_I	Eif4g3,Piwil2
GO:0061744	3	306	20	30255	0.00102801	159	0.0223	motor_behavior	Cntnap2,Dpp4,Slc1a1
GO:0002683	13	306	467	30255	0.00103529	160	0.0223	negative_regulation_of_immune_system_process	Adtrp,Btn2a2,Cd37,Cd80,Dpp4,Fcgr2b,Ildr2,Jak3,Lax1,Lgals3,Lst1,Rin3,Serpinb9b
GO:0031032	6	306	114	30255	0.00108992	161	0.0234	actomyosin_structure_organization	Actn2,Casq1,Mybpc3,Myom2,Tnnt2,Ttn
GO:0030195	4	306	45	30255	0.00110289	162	0.0235	negative_regulation_of_blood_coagulation	Adtrp,Apoe,Pros1,Tfpi
GO:0055013	4	306	45	30255	0.00110289	163	0.0233	cardiac_muscle_cell_development	Actn2,Popdc2,Sgcd,Ttn
GO:1900047	4	306	46	30255	0.00119841	164	0.0252	negative_regulation_of_hemostasis	Adtrp,Apoe,Pros1,Tfpi
GO:0045859	15	306	596	30255	0.00120628	165	0.0252	regulation_of_protein_kinase_activity	Apoe,Atp2b4,C1qtnf9,Ccnb3,Cdk5r2,D1Pas1,Epha4,Fzd10,Hnf4a,Lax1,Nhlrc1,Ppp1r9a,Slc1a1,Tcl1,Ttn
GO:0040013	11	306	361	30255	0.00121856	166	0.0253	negative_regulation_of_locomotion	Adtrp,Apoe,Arhgdib,Atp2b4,Dpp4,Epha4,Hnf4a,Ptprr,Rin3,Robo4,Serpine1
GO:0050819	4	306	47	30255	0.00129957	167	0.0268	negative_regulation_of_coagulation	Adtrp,Apoe,Pros1,Tfpi
GO:0045948	3	306	22	30255	0.00136811	168	0.0281	positive_regulation_of_translational_initiation	Boll,D1Pas1,Dazl
GO:1905039	6	306	120	30255	0.00141961	169	0.029	carboxylic_acid_transmembrane_transport	Abcd4,Kcnj10,Mfsd12,Slc1a1,Slc6a5,Slc6a7
GO:1903522	9	306	261	30255	0.00144561	170	0.0293	regulation_of_blood_circulation	Atp2b4,Cacna1e,Mybpc3,Popdc2,Ptgs1,Scn10a,Slc1a1,Smad6,Tnnt2
GO:0022408	8	306	211	30255	0.00145209	171	0.0293	negative_regulation_of_cellcell_adhesion	Adtrp,Btn2a2,Cd37,Cd80,Ildr2,Jak3,Lax1,Lgals3
GO:1903825	6	306	121	30255	0.00148123	172	0.0297	organic_acid_transmembrane_transport	Abcd4,Kcnj10,Mfsd12,Slc1a1,Slc6a5,Slc6a7
GO:0015722	2	306	6	30255	0.00148892	173	0.0297	canalicular_bile_acid_transport	Abcc2,Aqp9
GO:0015791	2	306	6	30255	0.00148892	174	0.0295	polyol_transmembrane_transport	Aqp3,Aqp9
GO:0030719	2	306	6	30255	0.00148892	175	0.0294	P_granule_organization	Tdrd1,Tdrkh
GO:0097006	2	306	6	30255	0.00148892	176	0.0292	regulation_of_plasma_lipoprotein_particle_levels	Apoe,Lipc
GO:0006865	6	306	122	30255	0.00154485	177	0.0301	amino_acid_transport	Apba1,Kcnj10,Mfsd12,Slc1a1,Slc6a5,Slc6a7
GO:0060048	4	306	50	30255	0.00163865	178	0.0318	cardiac_muscle_contraction	Mybpc3,Sgcd,Tnnt2,Ttn
GO:0023052	13	306	494	30255	0.00170629	179	0.0329	signaling	Apba1,Cacna1e,Cntnap2,Cspg5,Fgfr3,Hrh3,Mag,Rimbp3,Scn10a,Slc12a5,Slc6a5,Wnt10a,Wnt6
GO:0006869	10	306	321	30255	0.00170898	180	0.0328	lipid_transport	Abca16,Abca4,Abcc2,Abcd4,Apoe,Aqp9,Atp8b1,Lipc,Mttp,Slco2b1
GO:0003333	5	306	85	30255	0.0017364	181	0.0331	amino_acid_transmembrane_transport	Kcnj10,Mfsd12,Slc1a1,Slc6a5,Slc6a7
GO:0065005	3	306	24	30255	0.00177142	182	0.0336	proteinlipid_complex_assembly	Apoe,Mttp,Pcdhga3
GO:0001890	4	306	52	30255	0.00189609	183	0.0357	placenta_development	Htra1,Serpine1,Tex19.1,Tex19.2
GO:0098656	7	306	173	30255	0.00197397	184	0.037	anion_transmembrane_transport	Clcn1,Kcnj10,Mfsd12,Slc12a5,Slc1a1,Slc25a31,Slc6a5
GO:0051234	55	306	3686	30255	0.00199774	185	0.0373	establishment_of_localization	Abca16,Abca4,Abcc2,Abcd4,Ak7,Apba1,Apoe,Aqp3,Aqp9,Atp1a4,Atp2b2,Atp2b4,Atp8b1,Cacna1e,Clcn1,Cnnm1,Dpp4,Eya1,Fam3b,Fcgr2b,Fxyd4,Gcnt3,Hspa1b,Ildr2,Itgam,Kcnj10,Kcns1,Khdc3,Lipc,Mfsd12,Mlc1,Mttp,Nxf2,Olfm2,Pcdhga3,Rftn2,Rhov,Ryr3,Sag,Scn10a,Siglec1,Slc12a5,Slc16a9,Slc1a1,Slc25a31,Slc5a1,Slc6a5,Slc6a7,Slco2b1,Stab2,Syne3,Sytl3,Trpm1,Trpv5,Xlr4a
GO:0034368	3	306	25	30255	0.00199802	186	0.0371	proteinlipid_complex_remodeling	Apoe,Lipc,Mttp
GO:0034369	3	306	25	30255	0.00199802	187	0.0369	plasma_lipoprotein_particle_remodeling	Apoe,Lipc,Mttp
GO:0000101	2	306	7	30255	0.00207056	188	0.038	sulfur_amino_acid_transport	Mfsd12,Slc1a1
GO:0006382	2	306	7	30255	0.00207056	189	0.0378	adenosine_to_inosine_editing	Adad1,Adad2
GO:0032289	2	306	7	30255	0.00207056	190	0.0376	central_nervous_system_myelin_formation	Mag,Tenm4
GO:0033239	2	306	7	30255	0.00207056	191	0.0374	negative_regulation_of_cellular_amine_metabolic_process	Atp2b4,Itgam
GO:0034372	2	306	7	30255	0.00207056	192	0.0372	verylowdensity_lipoprotein_particle_remodeling	Apoe,Lipc
GO:0034382	2	306	7	30255	0.00207056	193	0.037	chylomicron_remnant_clearance	Apoe,Lipc
GO:0060631	2	306	7	30255	0.00207056	194	0.0368	regulation_of_meiosis_I	Eif4g3,Piwil2
GO:0071830	2	306	7	30255	0.00207056	195	0.0366	triglyceriderich_lipoprotein_particle_clearance	Apoe,Lipc
GO:0007018	11	306	388	30255	0.00214659	196	0.0378	microtubulebased_movement	Ak7,Atp1a4,Atp2b4,Cacna1e,Ddx4,Dnah6,Dnah8,Ly6k,Rhox5,Taf7l,Tex101
GO:0016070	26	306	1397	30255	0.00218665	197	0.0383	RNA_metabolic_process	Adad1,Adad2,Asz1,Brdt,Btbd18,D1Pas1,Ddx4,Fkbp6,Gpat2,Henmt1,Hnf4a,Jak3,Lgals3,Mael,Mov10l1,Oas2,Papolb,Piwil1,Piwil2,Rbm44,Rbm47,Taf7l,Tdrd1,Tdrd12,Tdrd9,Tdrkh
GO:0051171	77	306	5605	30255	0.00231734	198	0.0404	regulation_of_nitrogen_compound_metabolic_process	4930447C04Rik,Abhd14b,Adad1,Adtrp,Apoe,Atp2b4,Atp8b1,Bmp8a,Boll,Brdt,Btbd18,C1qtnf9,Ccnb3,Cd80,Cdk5r2,Cdx1,Cmya5,Creb5,Ctcfl,D1Pas1,Dazl,Ddah1,Eif4g3,Elk3,Epha4,Eya1,Fcgr2b,Fgfr3,Figla,Fzd10,Hnf4a,Hsf5,Hspa1b,Ildr2,Itgam,Jak3,Khdc3,Lax1,Mael,Mageb4,Magee2,Meox1,Nhlrc1,Nlrc4,Oas2,Pabpc6,Piwil1,Piwil2,Pogk,Ppp1r9a,Pramel1,Rbm46,Rhox13,Rhox5,Ripply3,Rnft2,Serpinb6c,Serpinb9b,Serpine1,Sh3rf2,Skor1,Sl…
GO:0043549	16	306	703	30255	0.00232901	199	0.0404	regulation_of_kinase_activity	Apoe,Atp2b4,C1qtnf9,Ccnb3,Cdk5r2,D1Pas1,Epha4,Fgfr3,Fzd10,Hnf4a,Lax1,Nhlrc1,Ppp1r9a,Slc1a1,Tcl1,Ttn
GO:0044238	92	306	6950	30255	0.0024016	200	0.0414	primary_metabolic_process	4930447C04Rik,Abca4,Abcd4,Acsbg2,Acss1,Adad1,Adad2,Adh1,Adtrp,Agbl3,Ak7,Apoe,Asz1,Atp2b2,Atp8b1,B3gnt3,Brdt,Btbd18,C1qtnf9,Ctcfl,D1Pas1,Dclk3,Ddah1,Ddx4,Dpp4,Dpys,Eif4g3,Epha4,Eya1,Fgfr3,Fkbp6,Fut2,Gcnt3,Gpat2,Hal,Henmt1,Hnf4a,Hormad1,Htra1,Hus1b,Jak3,Khdc3,Lancl3,Lgals3,Lipc,Liph,Mael,Masp2,Mov10l1,Msh4,Mttp,Nhlrc1,Nlrc4,Oas2,Otog,Otud6a,Papolb,Pga5,Pgc,Piwil1,Piwil2,Pla1a,Plb1,Prss42,Ptgs1,Ptpn…
GO:0048255	4	306	56	30255	0.0024925	201	0.0428	mRNA_stabilization	Boll,Dazl,Pabpc6,Rbm46
GO:0034367	3	306	27	30255	0.00250334	202	0.0428	proteincontaining_complex_remodeling	Apoe,Lipc,Mttp
GO:0090102	3	306	27	30255	0.00250334	203	0.0425	cochlea_development	Atp2b2,Epha4,Fgfr3
GO:0007610	16	306	712	30255	0.00263921	204	0.0446	behavior	Adh1,Apba1,Apoe,Atp2b2,Cacna1e,Cntnap2,Dpp4,Epha4,Hrh3,Kcnj10,Olfm2,Otog,Ptgs1,Slc12a5,Slc1a1,Synpo
GO:0001932	22	306	1127	30255	0.00268083	205	0.0451	regulation_of_protein_phosphorylation	Adtrp,Apoe,Atp2b4,Bmp8a,C1qtnf9,Ccnb3,Cd80,Cdk5r2,D1Pas1,Eif4g3,Epha4,Fgfr3,Fzd10,Hnf4a,Lax1,Nhlrc1,Ppp1r9a,Slc1a1,Smad6,Tcl1,Tex101,Ttn
GO:0010959	12	306	460	30255	0.00272357	206	0.0456	regulation_of_metal_ion_transport	Actn2,Atp2b2,Atp2b4,Casq1,Fxyd4,Jak3,Kcns1,Lgals3,Neto2,Nkain4,Serpine1,Tex101
GO:0032534	2	306	8	30255	0.00274233	207	0.0457	regulation_of_microvillus_assembly	Atp8b1,Hnf4a
GO:0034370	2	306	8	30255	0.00274233	208	0.0455	triglyceriderich_lipoprotein_particle_remodeling	Apoe,Lipc
GO:0051246	41	306	2587	30255	0.00277322	209	0.0458	regulation_of_protein_metabolic_process	Adad1,Adtrp,Apoe,Atp2b4,Bmp8a,Boll,C1qtnf9,Ccnb3,Cd80,Cdk5r2,Cmya5,Ctcfl,D1Pas1,Dazl,Eif4g3,Epha4,Fgfr3,Fzd10,Hnf4a,Hspa1b,Jak3,Lax1,Nhlrc1,Nlrc4,Pabpc6,Piwil1,Piwil2,Ppp1r9a,Rnft2,Serpinb6c,Serpinb9b,Serpine1,Sh3rf2,Slc1a1,Smad6,Sox7,Tcl1,Tex101,Tfpi,Ttn,Vcan
GO:0071704	100	306	7710	30255	0.00277554	210	0.0456	organic_substance_metabolic_process	4930447C04Rik,Abca4,Abcc2,Abcd4,Acsbg2,Acss1,Adad1,Adad2,Adh1,Adtrp,Agbl3,Ak7,Apoe,Asz1,Atp2b2,Atp8b1,B3gnt3,Brdt,Btbd18,C1qtnf9,Cd37,Cntnap2,Ctcfl,D1Pas1,Dclk3,Ddah1,Ddx4,Dpp4,Dpys,Eif4g3,Epha4,Eya1,Fcgr2b,Fgfr3,Fkbp6,Fut2,Gcnt3,Gpat2,Hal,Henmt1,Hnf4a,Hormad1,Htra1,Hus1b,Jak3,Khdc3,Lancl3,Lax1,Lgals3,Lipc,Liph,Mael,Masp2,Mfsd12,Mov10l1,Msh4,Mttp,Nhlrc1,Nlrc4,Oas2,Otog,Otud6a,Papolb,Pga5,Pgc,Piwi…
GO:0019226	3	306	28	30255	0.00278292	211	0.0455	transmission_of_nerve_impulse	Cacna1e,Cntnap2,Mag
GO:0032102	11	306	404	30255	0.00292501	212	0.0476	negative_regulation_of_response_to_external_stimulus	Adtrp,Apoe,Dpp4,Epha4,Fcgr2b,Htra1,Pros1,Rin3,Serpinb9b,Serpine1,Tfpi
GO:0050672	5	306	96	30255	0.00295781	213	0.0479	negative_regulation_of_lymphocyte_proliferation	Btn2a2,Cd37,Cd80,Fcgr2b,Lst1
GO:0051445	4	306	59	30255	0.00301641	214	0.0486	regulation_of_meiotic_cell_cycle	Dazl,Eif4g3,Hormad1,Piwil2
GO:0007612	7	306	187	30255	0.00305023	215	0.0489	learning	Cacna1e,Cntnap2,Hrh3,Ptgs1,Slc12a5,Slc1a1,Synpo
GO:0042044	3	306	29	30255	0.003081	216	0.0492	fluid_transport	Aqp3,Aqp9,Slc5a1
GO:0051446	3	306	29	30255	0.003081	217	0.049	positive_regulation_of_meiotic_cell_cycle	Dazl,Eif4g3,Piwil2
GO:0015718	5	306	97	30255	0.00309324	218	0.049	monocarboxylic_acid_transport	Abcc2,Aqp9,Atp8b1,Slc16a9,Slco2b1
GO:0032945	5	306	97	30255	0.00309324	219	0.0487	negative_regulation_of_mononuclear_cell_proliferation	Btn2a2,Cd37,Cd80,Fcgr2b,Lst1
GO:0035725	5	306	97	30255	0.00309324	220	0.0485	sodium_ion_transmembrane_transport	Atp1a4,Scn10a,Slc5a1,Slc6a5,Slc6a7
GO:0010604	52	306	3519	30255	0.00328334	221	0.0513	positive_regulation_of_macromolecule_metabolic_process	Abhd14b,Adtrp,Apoe,Atp2b4,Bmp8a,Boll,Brdt,Btbd18,C1qtnf9,Cd37,Cd80,Cdk5r2,Cdx1,Creb5,Ctcfl,D1Pas1,Dazl,Eif4g3,Elk3,Epha4,Eya1,Fgfr3,Figla,Fzd10,Hnf4a,Hspa1b,Jak3,Khdc3,Meox1,Nhlrc1,Nlrc4,Oas2,Pabpc6,Pgc,Piwil2,Ppp1r9a,Rbm46,Rhox5,Rnft2,Serpine1,Sh3rf2,Slc1a1,Smad6,Sox30,Sox7,Tcl1,Tex101,Tlr5,Ttn,Wnt10a,Wnt6,Zcwpw1
GO:0045727	6	306	142	30255	0.00330853	222	0.0514	positive_regulation_of_translation	Boll,D1Pas1,Dazl,Eif4g3,Pabpc6,Piwil2
GO:0055065	11	306	411	30255	0.00333033	223	0.0515	metal_ion_homeostasis	Apoe,Atp1a4,Atp2b2,Atp2b4,Fgfr3,Kcnj10,Ryr3,Sgcd,Slc12a5,Slc1a1,Trpv5
GO:0006810	52	306	3524	30255	0.00337995	224	0.0521	transport	Abca16,Abca4,Abcc2,Abcd4,Ak7,Apba1,Apoe,Aqp3,Aqp9,Atp1a4,Atp2b2,Atp2b4,Atp8b1,Cacna1e,Clcn1,Cnnm1,Fam3b,Fcgr2b,Fxyd4,Gcnt3,Hspa1b,Ildr2,Itgam,Kcnj10,Kcns1,Lipc,Mfsd12,Mlc1,Mttp,Nxf2,Olfm2,Pcdhga3,Rftn2,Rhov,Ryr3,Sag,Scn10a,Siglec1,Slc12a5,Slc16a9,Slc1a1,Slc25a31,Slc5a1,Slc6a5,Slc6a7,Slco2b1,Stab2,Syne3,Sytl3,Trpm1,Trpv5,Xlr4a
GO:0046461	3	306	30	30255	0.00339794	225	0.0521	neutral_lipid_catabolic_process	Lipc,Liph,Plb1
GO:0046464	3	306	30	30255	0.00339794	226	0.0519	acylglycerol_catabolic_process	Lipc,Liph,Plb1
GO:0048585	29	306	1671	30255	0.003406	227	0.0518	negative_regulation_of_response_to_stimulus	Adtrp,Apoe,Atp2b4,Btn2a2,Cmya5,D1Pas1,Ddah1,Dpp4,Epha4,Eya1,Fcgr2b,Fgfr3,Hnf4a,Htra1,Jak3,Lax1,Lgals3,Pros1,Ptprr,Rgs22,Rin3,Serpinb9b,Serpine1,Sh3rf2,Skor1,Slc25a31,Smad6,Sox30,Tfpi
GO:0015840	2	306	9	30255	0.00350236	228	0.053	urea_transport	Aqp3,Aqp9
GO:0033313	2	306	9	30255	0.00350236	229	0.0528	meiotic_cell_cycle_checkpoint_signaling	Hormad1,Hus1b
GO:0070307	2	306	9	30255	0.00350236	230	0.0525	lens_fiber_cell_development	Bfsp1,Fgfr3
GO:1903054	2	306	9	30255	0.00350236	231	0.0523	negative_regulation_of_extracellular_matrix_organization	Adtrp,Dpp4
GO:0008016	7	306	192	30255	0.00352729	232	0.0525	regulation_of_heart_contraction	Atp2b4,Cacna1e,Mybpc3,Popdc2,Scn10a,Slc1a1,Tnnt2
GO:0045070	3	306	31	30255	0.00373412	233	0.0553	positive_regulation_of_viral_genome_replication	D1Pas1,Fkbp6,Pabpc6
GO:0031323	75	306	5538	30255	0.00390195	234	0.0575	regulation_of_cellular_metabolic_process	4930447C04Rik,Abhd14b,Adad1,Adtrp,Apoe,Atp2b4,Atp8b1,Bmp8a,Boll,Brdt,Btbd18,C1qtnf9,Ccnb3,Cd80,Cdk5r2,Cdx1,Cmya5,Creb5,Ctcfl,D1Pas1,Dazl,Ddah1,Eif4g3,Elk3,Epha4,Eya1,Fcgr2b,Fgfr3,Figla,Fzd10,Hnf4a,Hsf5,Hspa1b,Ildr2,Itgam,Jak3,Khdc3,Lax1,Mael,Mageb4,Magee2,Meox1,Mfsd12,Nhlrc1,Nlrc4,Oas2,Pabpc6,Piwil1,Piwil2,Pogk,Ppp1r3d,Ppp1r9a,Pramel1,Rbm46,Rdh9,Rhox13,Rhox5,Ripply3,Sh3rf2,Skor1,Slc1a1,Smad6,Sox3…
GO:0051783	6	306	147	30255	0.00392026	235	0.0576	regulation_of_nuclear_division	Dazl,Eif4g3,Fgfr3,Hormad1,Khdc3,Piwil2
GO:0006835	4	306	64	30255	0.00404857	236	0.0592	dicarboxylic_acid_transport	Abcc2,Apba1,Kcnj10,Slc1a1
GO:0070664	5	306	104	30255	0.00416942	237	0.0607	negative_regulation_of_leukocyte_proliferation	Btn2a2,Cd37,Cd80,Fcgr2b,Lst1
GO:0007267	11	306	424	30255	0.00420209	238	0.0609	cellcell_signaling	Apba1,Cacna1e,Cntnap2,Cspg5,Fgfr3,Hrh3,Rimbp3,Slc12a5,Slc6a5,Wnt10a,Wnt6
GO:0032787	13	306	551	30255	0.00432477	239	0.0624	monocarboxylic_acid_metabolic_process	Abcc2,Abcd4,Acsbg2,Acss1,Adh1,Adtrp,Atp8b1,C1qtnf9,Gpat2,Lipc,Liph,Ptgs1,Rdh9
GO:0072330	6	306	150	30255	0.00432533	240	0.0622	monocarboxylic_acid_biosynthetic_process	Acsbg2,Acss1,Lipc,Liph,Ptgs1,Rdh9
GO:0006855	2	306	10	30255	0.00434878	241	0.0623	xenobiotic_transmembrane_transport	Abcc2,Atp8b1
GO:0014062	2	306	10	30255	0.00434878	242	0.062	regulation_of_serotonin_secretion	Hrh3,Lgals3
GO:0035633	2	306	10	30255	0.00434878	243	0.0617	maintenance_of_bloodbrain_barrier	Ptgs1,Slc1a1
GO:0098883	2	306	10	30255	0.00434878	244	0.0615	synapse_pruning	Epha4,Itgam
GO:0051928	6	306	151	30255	0.00446698	245	0.0629	positive_regulation_of_calcium_ion_transport	Atp2b2,Casq1,Jak3,Lgals3,Serpine1,Tex101
GO:0043489	4	306	66	30255	0.00452076	246	0.0634	RNA_stabilization	Boll,Dazl,Pabpc6,Rbm46
GO:0050878	9	306	311	30255	0.00464042	247	0.0648	regulation_of_body_fluid_levels	Adtrp,Apoe,Atp2b2,Hnf4a,Oas2,Pros1,Serpine1,Tfpi,Trpv5
GO:0034641	48	306	3246	30255	0.00470775	248	0.0655	cellular_nitrogen_compound_metabolic_process	4930447C04Rik,Abcc2,Acss1,Adad1,Adad2,Ak7,Asz1,Atp2b2,Brdt,Btbd18,Ctcfl,D1Pas1,Ddah1,Ddx4,Dpys,Eif4g3,Eya1,Fkbp6,Gpat2,Henmt1,Hnf4a,Hormad1,Hus1b,Jak3,Khdc3,Lgals3,Mael,Mov10l1,Msh4,Oas2,Papolb,Piwil1,Piwil2,Rad21l,Rbm44,Rbm47,Rpl10l,Slc16a9,Slc1a1,Syce3,Sycp1,Taf7l,Tdrd1,Tdrd12,Tdrd9,Tdrkh,Tex12,Tex19.1
GO:0051173	46	306	3085	30255	0.00487303	249	0.0675	positive_regulation_of_nitrogen_compound_metabolic_process	Abhd14b,Adtrp,Apoe,Atp2b4,Bmp8a,Boll,Brdt,Btbd18,C1qtnf9,Cd80,Cdk5r2,Cdx1,Creb5,Ctcfl,D1Pas1,Dazl,Ddah1,Eif4g3,Elk3,Epha4,Eya1,Fgfr3,Figla,Fzd10,Hnf4a,Hspa1b,Jak3,Khdc3,Meox1,Nhlrc1,Nlrc4,Pabpc6,Piwil2,Ppp1r9a,Rhox5,Rnft2,Sh3rf2,Slc1a1,Smad6,Sox30,Sox7,Tcl1,Tex101,Tlr5,Wnt6,Zcwpw1
GO:0001523	4	306	68	30255	0.00502866	250	0.0694	retinoid_metabolic_process	Abca4,Adh1,Plb1,Rdh9
GO:1902373	4	306	68	30255	0.00502866	251	0.0691	negative_regulation_of_mRNA_catabolic_process	Boll,Dazl,Pabpc6,Rbm46
GO:0019752	17	306	831	30255	0.00504814	252	0.0691	carboxylic_acid_metabolic_process	Abcc2,Abcd4,Acsbg2,Acss1,Adh1,Adtrp,Atp8b1,C1qtnf9,Ddah1,Dpys,Gpat2,Hal,Hnf4a,Lipc,Liph,Ptgs1,Rdh9
GO:0042552	5	306	109	30255	0.0050858	253	0.0694	myelination	Cntnap2,Fgfr3,Kcnj10,Mag,Sh3tc2
GO:0035335	3	306	35	30255	0.00527789	254	0.0717	peptidyltyrosine_dephosphorylation	Eya1,Ptprb,Ptprr
GO:0089718	3	306	35	30255	0.00527789	255	0.0714	amino_acid_import_across_plasma_membrane	Kcnj10,Slc1a1,Slc6a5
GO:0006957	2	306	11	30255	0.00527981	256	0.0712	complement_activation_alternative_pathway	C8a,C8b
GO:0098712	2	306	11	30255	0.00527981	257	0.0709	Lglutamate_import_across_plasma_membrane	Kcnj10,Slc1a1
GO:2000243	5	306	110	30255	0.00528488	258	0.0707	positive_regulation_of_reproductive_process	Dazl,Eif4g3,Piwil2,Plb1,Syce3
GO:0006633	5	306	111	30255	0.00548941	259	0.0731	fatty_acid_biosynthetic_process	Acsbg2,Acss1,Lipc,Liph,Ptgs1
GO:0009893	55	306	3867	30255	0.00551146	260	0.0731	positive_regulation_of_metabolic_process	Abhd14b,Adtrp,Apoe,Atp2b4,Bmp8a,Boll,Brdt,Btbd18,C1qtnf9,Cd37,Cd80,Cdk5r2,Cdx1,Creb5,Ctcfl,D1Pas1,Dazl,Ddah1,Eif4g3,Elk3,Epha4,Eya1,Fgfr3,Figla,Fzd10,Hnf4a,Hspa1b,Itgam,Jak3,Khdc3,Meox1,Nhlrc1,Nlrc4,Oas2,Pabpc6,Pgc,Piwil2,Ppp1r9a,Rbm46,Rdh9,Rhox5,Rnft2,Serpine1,Sh3rf2,Slc1a1,Smad6,Sox30,Sox7,Tcl1,Tex101,Tlr5,Ttn,Wnt10a,Wnt6,Zcwpw1
GO:0080090	77	306	5793	30255	0.00552958	261	0.0731	regulation_of_primary_metabolic_process	4930447C04Rik,Abhd14b,Adad1,Adtrp,Apoe,Atp2b4,Atp8b1,Bmp8a,Boll,Brdt,Btbd18,C1qtnf9,Ccnb3,Cd80,Cdk5r2,Cdx1,Cmya5,Creb5,Ctcfl,D1Pas1,Dazl,Eif4g3,Elk3,Epha4,Eya1,Fcgr2b,Fgfr3,Figla,Fzd10,Hnf4a,Hsf5,Hspa1b,Ildr2,Itgam,Jak3,Khdc3,Lax1,Mael,Mageb4,Magee2,Meox1,Nhlrc1,Nlrc4,Oas2,Pabpc6,Piwil1,Piwil2,Pogk,Ppp1r3d,Ppp1r9a,Pramel1,Rbm46,Rdh9,Rhox13,Rhox5,Ripply3,Rnft2,Serpinb6c,Serpinb9b,Serpine1,Sh3rf2,S…
GO:0016101	4	306	70	30255	0.00557347	262	0.0734	diterpenoid_metabolic_process	Abca4,Adh1,Plb1,Rdh9
GO:0003013	8	306	264	30255	0.00568491	263	0.0746	circulatory_system_process	Abcc2,Apoe,Ddah1,Ptgs1,Sgcd,Slc1a1,Slc5a1,Smad6
GO:0051247	26	306	1503	30255	0.00568835	264	0.0743	positive_regulation_of_protein_metabolic_process	Adtrp,Apoe,Atp2b4,Bmp8a,Boll,C1qtnf9,Cd80,Cdk5r2,D1Pas1,Dazl,Eif4g3,Epha4,Fgfr3,Fzd10,Hspa1b,Nhlrc1,Nlrc4,Pabpc6,Piwil2,Ppp1r9a,Rnft2,Sh3rf2,Slc1a1,Sox7,Tcl1,Tex101
GO:0034330	11	306	442	30255	0.00569941	265	0.0742	cell_junction_organization	Actn2,Atp2b2,Cdh22,Cntnap2,Epha4,Esam,Hnf4a,Itgam,Nphs1,Slc1a1,Synpo
GO:0007272	5	306	112	30255	0.00569946	266	0.0739	ensheathment_of_neurons	Cntnap2,Fgfr3,Kcnj10,Mag,Sh3tc2
GO:0008366	5	306	112	30255	0.00569946	267	0.0736	axon_ensheathment	Cntnap2,Fgfr3,Kcnj10,Mag,Sh3tc2
GO:0043537	3	306	36	30255	0.00571513	268	0.0736	negative_regulation_of_blood_vessel_endothelial_cell_migration	Apoe,Atp2b4,Robo4
GO:0048169	3	306	36	30255	0.00571513	269	0.0733	regulation_of_longterm_neuronal_synaptic_plasticity	Fcgr2b,Kcnj10,Synpo
GO:0048710	3	306	36	30255	0.00571513	270	0.073	regulation_of_astrocyte_differentiation	Epha4,Fgfr3,Mag
GO:0043170	78	306	5894	30255	0.00581686	271	0.0741	macromolecule_metabolic_process	4930447C04Rik,Adad1,Adad2,Agbl3,Apoe,Asz1,B3gnt3,Brdt,Btbd18,Cd37,Cntnap2,Ctcfl,D1Pas1,Dclk3,Ddah1,Ddx4,Dpp4,Eif4g3,Epha4,Eya1,Fcgr2b,Fgfr3,Fkbp6,Fut2,Gcnt3,Gpat2,Henmt1,Hnf4a,Hormad1,Htra1,Hus1b,Jak3,Khdc3,Lax1,Lgals3,Lipc,Mael,Masp2,Mov10l1,Msh4,Mttp,Nhlrc1,Nlrc4,Oas2,Otud6a,Papolb,Pga5,Pgc,Piwil1,Piwil2,Prss42,Ptpn20,Ptprb,Ptprr,Rad21l,Rbm44,Rbm47,Rpl10l,Sec1,Sh3rf2,Slamf9,Slc1a1,Stab2,Stk31,S…
GO:0002027	5	306	113	30255	0.00591512	272	0.075	regulation_of_heart_rate	Cacna1e,Mybpc3,Popdc2,Scn10a,Slc1a1
GO:0048514	5	306	113	30255	0.00591512	273	0.0748	blood_vessel_morphogenesis	Apoe,Eya1,Sgcd,Slc1a1,Smad6
GO:0043066	19	306	987	30255	0.00591866	274	0.0745	negative_regulation_of_apoptotic_process	Apoe,D1Pas1,Eya1,Fcgr2b,Hspa1b,Jak3,Khdc3,Lgals3,Mael,Mag,Pramel1,Serpinb9b,Serpine1,Sh3rf2,Slc1a1,Slc25a31,Smad6,Sycp2,Tcl1
GO:0051239	45	306	3036	30255	0.00596214	275	0.0748	regulation_of_multicellular_organismal_process	Adtrp,Apoe,Arhgdib,Atp2b4,Btn2a2,Cacna1e,Casq1,Cdx1,Cmya5,Cntnap2,D1Pas1,Ddah1,Epha4,Fcgr2b,Fgfr3,Hnf4a,Itgam,Jak3,Kcnj10,Khdc3,Lgals3,Mael,Mag,Mybpc3,Neto2,Nlrc4,Oas2,Popdc2,Pros1,Ptgs1,Ptprr,Robo4,Scn10a,Scube2,Serpine1,Slc1a1,Smad6,Tcl1,Tenm4,Tfpi,Tlr5,Tnnt2,Ttn,Wnt6,Zbtb32
GO:0098771	12	306	510	30255	0.00612937	276	0.0766	inorganic_ion_homeostasis	Abcc2,Apoe,Atp1a4,Atp2b2,Atp2b4,Fgfr3,Kcnj10,Ryr3,Sgcd,Slc12a5,Slc1a1,Trpv5
GO:0072073	4	306	72	30255	0.00615632	277	0.0767	kidney_epithelium_development	Eya1,Smad6,Vcan,Wnt6
GO:0055075	3	306	37	30255	0.00617345	278	0.0766	potassium_ion_homeostasis	Atp1a4,Kcnj10,Slc12a5
GO:0043436	17	306	849	30255	0.00620574	279	0.0767	oxoacid_metabolic_process	Abcc2,Abcd4,Acsbg2,Acss1,Adh1,Adtrp,Atp8b1,C1qtnf9,Ddah1,Dpys,Gpat2,Hal,Hnf4a,Lipc,Liph,Ptgs1,Rdh9
GO:0072507	8	306	268	30255	0.00620598	280	0.0765	divalent_inorganic_cation_homeostasis	Apoe,Atp2b2,Atp2b4,Fgfr3,Ryr3,Sgcd,Slc1a1,Trpv5
GO:0031399	27	306	1592	30255	0.00628631	281	0.0772	regulation_of_protein_modification_process	Adtrp,Apoe,Atp2b4,Bmp8a,C1qtnf9,Ccnb3,Cd80,Cdk5r2,Cmya5,Ctcfl,D1Pas1,Eif4g3,Epha4,Fgfr3,Fzd10,Hnf4a,Lax1,Nhlrc1,Piwil2,Ppp1r9a,Sh3rf2,Slc1a1,Smad6,Tcl1,Tex101,Ttn,Vcan
GO:0071863	2	306	12	30255	0.00629364	282	0.077	regulation_of_cell_proliferation_in_bone_marrow	Fgfr3,Lgals3
GO:0150146	2	306	12	30255	0.00629364	283	0.0767	cell_junction_disassembly	Epha4,Itgam
GO:0070588	6	306	163	30255	0.00644486	284	0.0783	calcium_ion_transmembrane_transport	Atp2b2,Atp2b4,Cacna1e,Ryr3,Trpm1,Trpv5
GO:0090066	11	306	450	30255	0.00648707	285	0.0785	regulation_of_anatomical_structure_size	Actn2,Apoe,Atp2b2,C1qtnf9,Esam,Nphs1,Ppp1r9a,Ptgs1,Rin3,Slc12a5,Smad6
GO:2001236	6	306	164	30255	0.00663431	286	0.08	regulation_of_extrinsic_apoptotic_signaling_pathway	D1Pas1,Eya1,Jak3,Lgals3,Serpine1,Siglec1
GO:0006807	83	306	6375	30255	0.0066435	287	0.0799	nitrogen_compound_metabolic_process	4930447C04Rik,Abcc2,Abcd4,Acss1,Adad1,Adad2,Agbl3,Ak7,Apoe,Asz1,Atp2b2,B3gnt3,Brdt,Btbd18,Ctcfl,D1Pas1,Dclk3,Ddah1,Ddx4,Dpp4,Dpys,Eif4g3,Epha4,Eya1,Fgfr3,Fkbp6,Fut2,Gcnt3,Gpat2,Hal,Henmt1,Hnf4a,Hormad1,Htra1,Hus1b,Jak3,Khdc3,Lgals3,Lipc,Mael,Masp2,Mov10l1,Msh4,Mttp,Nhlrc1,Nlrc4,Oas2,Otud6a,Papolb,Pga5,Pgc,Piwil1,Piwil2,Plb1,Prss42,Ptpn20,Ptprb,Ptprr,Rad21l,Rbm44,Rbm47,Rpl10l,Sec1,Sh3rf2,Slamf9,Sl…
GO:0055090	3	306	38	30255	0.00665309	288	0.0797	acylglycerol_homeostasis	Apoe,Hnf4a,Lipc
GO:0070328	3	306	38	30255	0.00665309	289	0.0794	triglyceride_homeostasis	Apoe,Hnf4a,Lipc
GO:0071827	3	306	38	30255	0.00665309	290	0.0791	plasma_lipoprotein_particle_organization	Apoe,Lipc,Mttp
GO:0010633	4	306	74	30255	0.00677831	291	0.0804	negative_regulation_of_epithelial_cell_migration	Apoe,Atp2b4,Ptprr,Robo4
GO:0006310	7	306	217	30255	0.0068128	292	0.0805	DNA_recombination	4930447C04Rik,Hus1b,Msh4,Rad21l,Syce3,Sycp1,Tex19.1
GO:0006082	17	306	859	30255	0.00693676	293	0.0817	organic_acid_metabolic_process	Abcc2,Abcd4,Acsbg2,Acss1,Adh1,Adtrp,Atp8b1,C1qtnf9,Ddah1,Dpys,Gpat2,Hal,Hnf4a,Lipc,Liph,Ptgs1,Rdh9
GO:0008643	4	306	75	30255	0.00710432	294	0.0834	carbohydrate_transport	Aqp3,Aqp9,Mfsd12,Slc5a1
GO:0098609	11	306	457	30255	0.00724417	295	0.0847	cellcell_adhesion	Cdh22,Esam,Itga10,Itgam,Mag,Nphs1,Pcdhga12,Pcdhga4,Robo4,Tcam1,Tenm4
GO:0055001	5	306	119	30255	0.00733104	296	0.0854	muscle_cell_development	Actn2,Popdc2,Sgcd,Smad6,Ttn
GO:0034375	2	306	13	30255	0.00738852	297	0.0858	highdensity_lipoprotein_particle_remodeling	Apoe,Lipc
GO:1902950	2	306	13	30255	0.00738852	298	0.0855	regulation_of_dendritic_spine_maintenance	Apoe,Fcgr2b
GO:0050801	12	306	523	30255	0.00741806	299	0.0856	ion_homeostasis	Abcc2,Apoe,Atp1a4,Atp2b2,Atp2b4,Fgfr3,Kcnj10,Ryr3,Sgcd,Slc12a5,Slc1a1,Trpv5
GO:0035637	4	306	76	30255	0.00744052	300	0.0856	multicellular_organismal_signaling	Cacna1e,Cntnap2,Mag,Scn10a
GO:0043069	19	306	1010	30255	0.00748489	301	0.0858	negative_regulation_of_programmed_cell_death	Apoe,D1Pas1,Eya1,Fcgr2b,Hspa1b,Jak3,Khdc3,Lgals3,Mael,Mag,Pramel1,Serpinb9b,Serpine1,Sh3rf2,Slc1a1,Slc25a31,Smad6,Sycp2,Tcl1
GO:0006721	4	306	77	30255	0.00778703	302	0.089	terpenoid_metabolic_process	Abca4,Adh1,Plb1,Rdh9
GO:0033555	4	306	77	30255	0.00778703	303	0.0887	multicellular_organismal_response_to_stress	Cacna1e,Cntnap2,Dpp4,Slc1a1
GO:0015748	5	306	121	30255	0.00785128	304	0.0891	organophosphate_ester_transport	Abca4,Apoe,Atp8b1,Mttp,Slc25a31
GO:0048878	18	306	945	30255	0.00808323	305	0.0914	chemical_homeostasis	Abcc2,Apoe,Atp1a4,Atp2b2,Atp2b4,Cacna1e,D1Pas1,Fam3b,Fgfr3,Hnf4a,Kcnj10,Lipc,Mttp,Ryr3,Sgcd,Slc12a5,Slc1a1,Trpv5
GO:2000242	4	306	78	30255	0.00814398	306	0.0918	negative_regulation_of_reproductive_process	Arhgdib,Hormad1,Mael,Sycp2
GO:0031325	45	306	3092	30255	0.00819933	307	0.0921	positive_regulation_of_cellular_metabolic_process	Abhd14b,Adtrp,Apoe,Atp2b4,Bmp8a,Boll,Brdt,Btbd18,C1qtnf9,Cd80,Cdk5r2,Cdx1,Creb5,Ctcfl,D1Pas1,Dazl,Ddah1,Eif4g3,Elk3,Epha4,Eya1,Fgfr3,Figla,Fzd10,Hnf4a,Hspa1b,Itgam,Jak3,Khdc3,Meox1,Pabpc6,Piwil2,Ppp1r9a,Rdh9,Rhox5,Sh3rf2,Slc1a1,Smad6,Sox30,Sox7,Tcl1,Tex101,Tlr5,Wnt6,Zcwpw1
GO:0009653	27	306	1626	30255	0.00820757	308	0.0919	anatomical_structure_morphogenesis	Apoe,Atp2b2,Cdh22,Cdx1,Cntnap2,Col15a1,Cspg5,Epha4,Eya1,Fgfr3,Gcnt3,Hnf4a,Lst1,Mael,Mir19a,Mybpc3,Serpine1,Sgcd,Slc1a1,Smad6,Sox7,Sycp2,Tenm4,Tnnt2,Ttn,Wnt10a,Wnt6
GO:0006898	6	306	172	30255	0.00829815	309	0.0926	receptormediated_endocytosis	Apoe,Fcgr2b,Itgam,Sag,Siglec1,Stab2
GO:0065009	39	306	2597	30255	0.00846484	310	0.0942	regulation_of_molecular_function	4930447C04Rik,Actn2,Apoe,Atp2b4,C1qtnf9,Casq1,Ccnb3,Cdk5r2,Cmya5,D1Pas1,Epha4,Fcgr2b,Fgfr3,Fxyd4,Fzd10,Hnf4a,Hrh3,Hspa1b,Itgam,Kcns1,Lax1,Neto2,Nhlrc1,Nlrc4,Oas2,Plekhg4,Ppp1r9a,Serpinb6c,Serpinb9b,Serpine1,Slc1a1,Slc5a1,Sox7,Tcl1,Tfpi,Tnnt2,Trim52,Ttn,Vcan
GO:0036065	2	306	14	30255	0.00856272	311	0.095	fucosylation	Fut2,Sec1
GO:0070935	2	306	14	30255	0.00856272	312	0.0947	3UTRmediated_mRNA_stabilization	Boll,Dazl
GO:1900038	2	306	14	30255	0.00856272	313	0.0944	negative_regulation_of_cellular_response_to_hypoxia	Ddah1,Epha4
GO:0015800	3	306	42	30255	0.00878957	314	0.0966	acidic_amino_acid_transport	Apba1,Kcnj10,Slc1a1
GO:0042572	3	306	42	30255	0.00878957	315	0.0963	retinol_metabolic_process	Adh1,Plb1,Rdh9
GO:0016042	8	306	286	30255	0.00901153	316	0.0984	lipid_catabolic_process	Abcd4,Acsbg2,Adtrp,Apoe,Lipc,Liph,Pla1a,Plb1
GO:0032535	8	306	286	30255	0.00901153	317	0.0981	regulation_of_cellular_component_size	Actn2,Atp2b2,C1qtnf9,Esam,Nphs1,Ppp1r9a,Rin3,Slc12a5
GO:1903034	6	306	176	30255	0.00923377	318	0.1	regulation_of_response_to_wounding	Adtrp,Apoe,Epha4,Pros1,Serpine1,Tfpi
GO:1902369	4	306	81	30255	0.0092787	319	0.1	negative_regulation_of_RNA_catabolic_process	Boll,Dazl,Pabpc6,Rbm46
GO:0001662	3	306	43	30255	0.00937918	320	0.101	behavioral_fear_response	Cacna1e,Dpp4,Slc1a1
GO:0034219	3	306	43	30255	0.00937918	321	0.101	carbohydrate_transmembrane_transport	Aqp3,Aqp9,Slc5a1
GO:1990573	3	306	43	30255	0.00937918	322	0.1	potassium_ion_import_across_plasma_membrane	Atp1a4,Kcnj10,Slc12a5
GO:0071900	9	306	348	30255	0.00938938	323	0.1	regulation_of_protein_serinethreonine_kinase_activity	Apoe,Atp2b4,C1qtnf9,Ccnb3,D1Pas1,Epha4,Fzd10,Lax1,Tcl1
GO:0007010	18	306	961	30255	0.00949929	324	0.101	cytoskeleton_organization	Actn2,Ak7,Bfsp1,Casq1,Cspg5,Eya1,Katnal1,Khdc3,Mybpc3,Myom2,Ppp1r9a,Rhov,Stard8,Syne3,Synpo,Tnnt2,Ttn,Tuba3a
GO:0002682	28	306	1726	30255	0.00963215	325	0.102	regulation_of_immune_system_process	Adtrp,Apoe,Aqp3,Btn2a2,C8a,C8b,Cd180,Cd37,Cd80,D1Pas1,Dpp4,Fcgr2b,Fgfr3,Ildr2,Itgam,Jak3,Lax1,Lgals3,Lst1,Masp2,Nlrc4,Pgc,Rin3,Serpinb9b,Serpine1,Tex101,Themis,Tlr5
GO:0032530	2	306	15	30255	0.00981453	326	0.104	regulation_of_microvillus_organization	Atp8b1,Hnf4a
GO:0060402	2	306	15	30255	0.00981453	327	0.104	calcium_ion_transport_into_cytosol	Trpm1,Trpv5
GO:0060977	2	306	15	30255	0.00981453	328	0.103	coronary_vasculature_morphogenesis	Sgcd,Smad6
GO:0001811	1	306	1	30255	0.010114	329	0.106	negative_regulation_of_type_I_hypersensitivity	Fcgr2b
GO:0002371	1	306	1	30255	0.010114	330	0.106	dendritic_cell_cytokine_production	Slamf9
GO:0002373	1	306	1	30255	0.010114	331	0.105	plasmacytoid_dendritic_cell_cytokine_production	Slamf9
GO:0002410	1	306	1	30255	0.010114	332	0.105	plasmacytoid_dendritic_cell_chemotaxis	Slamf9
GO:0007065	1	306	1	30255	0.010114	333	0.105	male_meiosis_sister_chromatid_cohesion	Stag3
GO:0007112	1	306	1	30255	0.010114	334	0.104	male_meiosis_cytokinesis	Shcbp1l
GO:0015694	1	306	1	30255	0.010114	335	0.104	mercury_ion_transport	Abcc2
GO:0015723	1	306	1	30255	0.010114	336	0.104	bilirubin_transport	Abcc2
GO:0019427	1	306	1	30255	0.010114	337	0.104	acetylCoA_biosynthetic_process_from_acetate	Acss1
GO:0030653	1	306	1	30255	0.010114	338	0.103	betalactam_antibiotic_metabolic_process	Abcc2
GO:0033241	1	306	1	30255	0.010114	339	0.103	regulation_of_cellular_amine_catabolic_process	Atp2b4
GO:0033242	1	306	1	30255	0.010114	340	0.103	negative_regulation_of_cellular_amine_catabolic_process	Atp2b4
GO:0035393	1	306	1	30255	0.010114	341	0.102	chemokine_CXC_motif_ligand_9_production	Slamf9
GO:0035490	1	306	1	30255	0.010114	342	0.102	regulation_of_leukotriene_production_involved_in_inflammatory_response	Serpine1
GO:0035491	1	306	1	30255	0.010114	343	0.102	positive_regulation_of_leukotriene_production_involved_in_inflammatory_response	Serpine1
GO:0040040	1	306	1	30255	0.010114	344	0.101	thermosensory_behavior	Slc12a5
GO:0042316	1	306	1	30255	0.010114	345	0.101	penicillin_metabolic_process	Abcc2
GO:0043056	1	306	1	30255	0.010114	346	0.101	forward_locomotion	Ttn
GO:0045219	1	306	1	30255	0.010114	347	0.101	regulation_of_FasL_production	Jak3
GO:0045221	1	306	1	30255	0.010114	348	0.1	negative_regulation_of_FasL_production	Jak3
GO:0046186	1	306	1	30255	0.010114	349	0.1	acetaldehyde_biosynthetic_process	Adh1
GO:0051037	1	306	1	30255	0.010114	350	0.0997	regulation_of_transcription_involved_in_meiotic_cell_cycle	Brdt
GO:0051039	1	306	1	30255	0.010114	351	0.0994	positive_regulation_of_transcription_involved_in_meiotic_cell_cycle	Brdt
GO:0060755	1	306	1	30255	0.010114	352	0.0991	negative_regulation_of_mast_cell_chemotaxis	Rin3
GO:0060989	1	306	1	30255	0.010114	353	0.0988	lipid_tube_assembly_involved_in_organelle_fusion	Pcdhga3
GO:0071831	1	306	1	30255	0.010114	354	0.0986	intermediatedensity_lipoprotein_particle_clearance	Apoe
GO:0075512	1	306	1	30255	0.010114	355	0.0983	clathrindependent_endocytosis_of_virus_by_host_cell	Siglec1
GO:0098736	1	306	1	30255	0.010114	356	0.098	negative_regulation_of_the_force_of_heart_contraction	Atp2b4
GO:0099588	1	306	1	30255	0.010114	357	0.0977	positive_regulation_of_postsynaptic_cytosolic_calcium_concentration	Synpo
GO:0099610	1	306	1	30255	0.010114	358	0.0975	action_potential_initiation	Cntnap2
GO:0150200	1	306	1	30255	0.010114	359	0.0972	regulation_of_transport_across_bloodbrain_barrier	Apoe
GO:0150201	1	306	1	30255	0.010114	360	0.0969	positive_regulation_of_transport_across_bloodbrain_barrier	Apoe
GO:0150202	1	306	1	30255	0.010114	361	0.0967	negative_regulation_of_transport_across_bloodbrain_barrier	Apoe
GO:1900081	1	306	1	30255	0.010114	362	0.0964	regulation_of_arginine_catabolic_process	Atp2b4
GO:1900082	1	306	1	30255	0.010114	363	0.0961	negative_regulation_of_arginine_catabolic_process	Atp2b4
GO:1901086	1	306	1	30255	0.010114	364	0.0959	benzylpenicillin_metabolic_process	Abcc2
GO:1901331	1	306	1	30255	0.010114	365	0.0956	positive_regulation_of_odontoblast_differentiation	Serpine1
GO:1901558	1	306	1	30255	0.010114	366	0.0953	response_to_metformin	Cntnap2
GO:1901627	1	306	1	30255	0.010114	367	0.0951	negative_regulation_of_postsynaptic_membrane_organization	Apoe
GO:1902178	1	306	1	30255	0.010114	368	0.0948	fibroblast_growth_factor_receptor_apoptotic_signaling_pathway	Fgfr3
GO:1902999	1	306	1	30255	0.010114	369	0.0946	negative_regulation_of_phospholipid_efflux	Apoe
GO:1903000	1	306	1	30255	0.010114	370	0.0943	regulation_of_lipid_transport_across_bloodbrain_barrier	Apoe
GO:1903001	1	306	1	30255	0.010114	371	0.0941	negative_regulation_of_lipid_transport_across_bloodbrain_barrier	Apoe
GO:1903002	1	306	1	30255	0.010114	372	0.0938	positive_regulation_of_lipid_transport_across_bloodbrain_barrier	Apoe
GO:1903248	1	306	1	30255	0.010114	373	0.0935	regulation_of_citrulline_biosynthetic_process	Atp2b4
GO:1903249	1	306	1	30255	0.010114	374	0.0933	negative_regulation_of_citrulline_biosynthetic_process	Atp2b4
GO:1903769	1	306	1	30255	0.010114	375	0.093	negative_regulation_of_cell_proliferation_in_bone_marrow	Lgals3
GO:1905043	1	306	1	30255	0.010114	376	0.0928	positive_regulation_of_epithelium_regeneration	Serpine1
GO:1905099	1	306	1	30255	0.010114	377	0.0926	positive_regulation_of_guanylnucleotide_exchange_factor_activity	Epha4
GO:1905355	1	306	1	30255	0.010114	378	0.0923	spine_apparatus_assembly	Synpo
GO:1905853	1	306	1	30255	0.010114	379	0.0921	regulation_of_heparan_sulfate_binding	Apoe
GO:1905855	1	306	1	30255	0.010114	380	0.0918	positive_regulation_of_heparan_sulfate_binding	Apoe
GO:1905858	1	306	1	30255	0.010114	381	0.0916	regulation_of_heparan_sulfate_proteoglycan_binding	Apoe
GO:1905860	1	306	1	30255	0.010114	382	0.0913	positive_regulation_of_heparan_sulfate_proteoglycan_binding	Apoe
GO:1905890	1	306	1	30255	0.010114	383	0.0911	regulation_of_cellular_response_to_verylowdensity_lipoprotein_particle_stimulus	Apoe
GO:2000283	1	306	1	30255	0.010114	384	0.0909	negative_regulation_of_cellular_amino_acid_biosynthetic_process	Atp2b4
GO:2001108	1	306	1	30255	0.010114	385	0.0906	positive_regulation_of_Rho_guanylnucleotide_exchange_factor_activity	Epha4
GO:2001139	1	306	1	30255	0.010114	386	0.0904	negative_regulation_of_phospholipid_transport	Apoe
GO:0099537	8	306	292	30255	0.0101299	387	0.0903	transsynaptic_signaling	Apba1,Cacna1e,Cntnap2,Cspg5,Hrh3,Rimbp3,Slc12a5,Slc6a5
GO:0051338	16	306	824	30255	0.0102733	388	0.0913	regulation_of_transferase_activity	Apoe,Atp2b4,C1qtnf9,Ccnb3,Cdk5r2,D1Pas1,Epha4,Fgfr3,Fzd10,Hnf4a,Lax1,Nhlrc1,Ppp1r9a,Slc1a1,Tcl1,Ttn
GO:0055074	7	306	235	30255	0.0103038	389	0.0914	calcium_ion_homeostasis	Apoe,Atp2b2,Atp2b4,Fgfr3,Ryr3,Sgcd,Trpv5
GO:0050790	29	306	1816	30255	0.0103901	390	0.0919	regulation_of_catalytic_activity	Apoe,Atp2b4,C1qtnf9,Ccnb3,Cdk5r2,Cmya5,D1Pas1,Epha4,Fgfr3,Fzd10,Hnf4a,Hrh3,Hspa1b,Itgam,Lax1,Nhlrc1,Nlrc4,Oas2,Plekhg4,Ppp1r9a,Serpinb6c,Serpinb9b,Serpine1,Slc1a1,Sox7,Tcl1,Tfpi,Ttn,Vcan
GO:0042325	22	306	1272	30255	0.010611	391	0.0936	regulation_of_phosphorylation	Adtrp,Apoe,Atp2b4,Bmp8a,C1qtnf9,Ccnb3,Cd80,Cdk5r2,D1Pas1,Eif4g3,Epha4,Fgfr3,Fzd10,Hnf4a,Lax1,Nhlrc1,Ppp1r9a,Slc1a1,Smad6,Tcl1,Tex101,Ttn
GO:0002209	3	306	45	30255	0.0106262	392	0.0935	behavioral_defense_response	Cacna1e,Dpp4,Slc1a1
GO:0048583	57	306	4173	30255	0.0106491	393	0.0935	regulation_of_response_to_stimulus	Adtrp,Afap1,Apoe,Arhgdib,Atp2b4,Bmp8a,Btn2a2,C1qtnf9,C8a,C8b,Cd180,Cd37,Cmya5,D1Pas1,Ddah1,Dpp4,Epha4,Eya1,Fcgr2b,Fgfr3,Fzd10,Hnf4a,Htra1,Itgam,Jak3,Kcp,Khdc3,Lax1,Lgals3,Masp2,Mlc1,Neto2,Nlrc4,Nlrp14,Pgc,Pros1,Ptprr,Rgs22,Rin3,Rnft2,Scube2,Serpinb9b,Serpine1,Sh3rf2,Sh3tc2,Siglec1,Skor1,Slc25a31,Smad6,Sox30,Sox7,Stard8,Tfpi,Themis,Tlr5,Trim52,Zcwpw1
GO:0019220	24	306	1429	30255	0.0108905	394	0.0954	regulation_of_phosphate_metabolic_process	Adtrp,Apoe,Atp2b4,Bmp8a,C1qtnf9,Ccnb3,Cd80,Cdk5r2,Cmya5,D1Pas1,Eif4g3,Epha4,Fgfr3,Fzd10,Hnf4a,Lax1,Nhlrc1,Ppp1r9a,Slc1a1,Smad6,Tcl1,Tex101,Ttn,Vcan
GO:0051174	24	306	1430	30255	0.0109766	395	0.0959	regulation_of_phosphorus_metabolic_process	Adtrp,Apoe,Atp2b4,Bmp8a,C1qtnf9,Ccnb3,Cd80,Cdk5r2,Cmya5,D1Pas1,Eif4g3,Epha4,Fgfr3,Fzd10,Hnf4a,Lax1,Nhlrc1,Ppp1r9a,Slc1a1,Smad6,Tcl1,Tex101,Ttn,Vcan
GO:0030029	10	306	421	30255	0.0111326	396	0.097	actin_filamentbased_process	Actn2,Casq1,Mybpc3,Myom2,Ppp1r9a,Rhov,Sgcd,Stard8,Tnnt2,Ttn
GO:0099536	8	306	297	30255	0.011138	397	0.0968	synaptic_signaling	Apba1,Cacna1e,Cntnap2,Cspg5,Hrh3,Rimbp3,Slc12a5,Slc6a5
GO:0030644	2	306	16	30255	0.0111423	398	0.0966	cellular_chloride_ion_homeostasis	Abcc2,Slc12a5
GO:0070885	2	306	16	30255	0.0111423	399	0.0963	negative_regulation_of_calcineurinNFAT_signaling_cascade	Atp2b4,Cmya5
GO:0106057	2	306	16	30255	0.0111423	400	0.0961	negative_regulation_of_calcineurinmediated_signaling	Atp2b4,Cmya5
GO:0045862	9	306	358	30255	0.0111496	401	0.0959	positive_regulation_of_proteolysis	Apoe,D1Pas1,Epha4,Hspa1b,Nlrc4,Rnft2,Sh3rf2,Slc1a1,Sox7
GO:0043412	39	306	2645	30255	0.0112256	402	0.0963	macromolecule_modification	Adad1,Adad2,Agbl3,Asz1,B3gnt3,Ctcfl,Dclk3,Ddah1,Ddx4,Epha4,Eya1,Fgfr3,Fkbp6,Fut2,Gcnt3,Henmt1,Jak3,Khdc3,Mael,Mov10l1,Mttp,Nhlrc1,Otud6a,Piwil2,Ptpn20,Ptprb,Ptprr,Rbm47,Sec1,Sh3rf2,Slc1a1,Stk31,Tdrd1,Tdrd12,Tdrd9,Tdrkh,Trim52,Ttn,Zfp541
GO:0001657	3	306	46	30255	0.011284	403	0.0966	ureteric_bud_development	Eya1,Smad6,Vcan
GO:1902475	3	306	46	30255	0.011284	404	0.0964	Lalphaamino_acid_transmembrane_transport	Kcnj10,Slc1a1,Slc6a5
GO:0001934	15	306	762	30255	0.0113618	405	0.0968	positive_regulation_of_protein_phosphorylation	Adtrp,Atp2b4,Bmp8a,C1qtnf9,Cd80,Cdk5r2,D1Pas1,Eif4g3,Epha4,Fgfr3,Fzd10,Ppp1r9a,Slc1a1,Tcl1,Tex101
GO:0080134	24	306	1435	30255	0.0114158	406	0.097	regulation_of_response_to_stress	Adtrp,Apoe,Atp2b4,Cd37,Ddah1,Dpp4,Epha4,Eya1,Fcgr2b,Htra1,Itgam,Khdc3,Masp2,Mlc1,Nlrc4,Nlrp14,Pgc,Pros1,Rnft2,Serpinb9b,Serpine1,Sh3rf2,Tfpi,Zcwpw1
GO:0048522	78	306	6062	30255	0.0116195	407	0.0985	positive_regulation_of_cellular_process	Abhd14b,Actn2,Adtrp,Apoe,Atp2b4,Bmp8a,Boll,Brdt,Btbd18,Btn2a2,C1qtnf9,Casq1,Cd180,Cd80,Cdk5r2,Cdx1,Cntnap2,Creb5,Cspg5,Ctcfl,D1Pas1,Dazl,Ddah1,Dpp4,Eif4g3,Elk3,Epha4,Eya1,Fcgr2b,Fgfr3,Figla,Fzd10,Hnf4a,Hpse2,Hrh3,Hspa1b,Htra1,Itgam,Jak3,Kcp,Khdc3,Lgals3,Mag,Masp2,Meox1,Mir19a,Mlc1,Neto2,Nlrc4,Nphs1,Olfm2,Pabpc6,Piwil2,Plet1,Ppp1r9a,Pramel1,Rdh9,Rhox5,Rnft2,Scube2,Serpine1,Sh3rf2,Shcbp1l,Siglec1,S…
GO:0046649	11	306	489	30255	0.0116218	408	0.0983	lymphocyte_activation	Cd180,Cd37,Dpp4,Fcgr2b,Itgam,Jak3,Lax1,Mir19a,Slamf9,Treml2,Zbtb32
GO:0015914	4	306	87	30255	0.0118459	409	0.0999	phospholipid_transport	Abca4,Apoe,Atp8b1,Mttp
GO:0097553	4	306	87	30255	0.0118459	410	0.0997	calcium_ion_transmembrane_import_into_cytosol	Cacna1e,Ryr3,Trpm1,Trpv5
GO:0052548	9	306	362	30255	0.0119189	411	0.1	regulation_of_endopeptidase_activity	D1Pas1,Epha4,Hspa1b,Nlrc4,Serpinb6c,Serpinb9b,Serpine1,Slc1a1,Sox7
GO:0045860	9	306	363	30255	0.0121173	412	0.101	positive_regulation_of_protein_kinase_activity	Atp2b4,C1qtnf9,Cdk5r2,D1Pas1,Epha4,Fzd10,Ppp1r9a,Slc1a1,Tcl1
GO:0043409	6	306	187	30255	0.012192	413	0.102	negative_regulation_of_MAPK_cascade	Apoe,Btn2a2,Epha4,Lax1,Ptprr,Sh3rf2
GO:0008152	101	306	8191	30255	0.0123208	414	0.103	metabolic_process	4930447C04Rik,Abca4,Abcc2,Abcd4,Acsbg2,Acss1,Adad1,Adad2,Adh1,Adtrp,Agbl3,Ak7,Apoe,Asz1,Atp2b2,Atp8b1,B3gnt3,Brdt,Btbd18,C1qtnf9,Cd37,Cntnap2,Ctcfl,D1Pas1,Dclk3,Ddah1,Ddx4,Dpp4,Dpys,Eif4g3,Epha4,Eya1,Fcgr2b,Fgfr3,Fkbp6,Fut2,Gcnt3,Gpat2,Hal,Henmt1,Hnf4a,Hormad1,Htra1,Hus1b,Jak3,Khdc3,Lancl3,Lax1,Lgals3,Lipc,Liph,Mael,Masp2,Mfsd12,Mov10l1,Msh4,Mttp,Nhlrc1,Nlrc4,Oas2,Otog,Otud6a,Papolb,Pga5,Pgc,Piwi…
GO:0007625	2	306	17	30255	0.0125443	415	0.104	grooming_behavior	Cntnap2,Slc1a1
GO:0030320	2	306	17	30255	0.0125443	416	0.104	cellular_monovalent_inorganic_anion_homeostasis	Abcc2,Slc12a5
GO:0061041	5	306	136	30255	0.0125927	417	0.104	regulation_of_wound_healing	Adtrp,Apoe,Pros1,Serpine1,Tfpi
GO:0042596	3	306	48	30255	0.0126686	418	0.105	fear_response	Cacna1e,Dpp4,Slc1a1
GO:0006970	4	306	89	30255	0.012793	419	0.105	response_to_osmotic_stress	D1Pas1,Rcsd1,Serpinb6c,Slc12a5
GO:0030534	6	306	189	30255	0.0127939	420	0.105	adult_behavior	Adh1,Cntnap2,Epha4,Kcnj10,Otog,Slc1a1
GO:0055080	11	306	497	30255	0.01298	421	0.106	cation_homeostasis	Apoe,Atp1a4,Atp2b2,Atp2b4,Fgfr3,Kcnj10,Ryr3,Sgcd,Slc12a5,Slc1a1,Trpv5
GO:0002686	3	306	49	30255	0.0133957	422	0.11	negative_regulation_of_leukocyte_migration	Adtrp,Dpp4,Rin3
GO:0070232	3	306	49	30255	0.0133957	423	0.109	regulation_of_T_cell_apoptotic_process	Jak3,Lgals3,Siglec1
GO:0030036	9	306	370	30255	0.0135757	424	0.11	actin_cytoskeleton_organization	Actn2,Casq1,Mybpc3,Myom2,Ppp1r9a,Rhov,Stard8,Tnnt2,Ttn
GO:0003008	39	306	2679	30255	0.0136016	425	0.11	system_process	Abca4,Abcc2,Actn2,Apoe,Aqp3,Atp2b2,Atp2b4,Atp8b1,Cacna1e,Clcn1,Cntnap2,Ddah1,Gcnt3,Hrh3,Kcnj10,Mag,Mybpc3,Myh13,Myom2,Olfm2,Otog,Ptgs1,Rcsd1,Ryr3,Scn10a,Serpinb6c,Sgcd,Slc12a5,Slc1a1,Slc5a1,Smad6,Synpo,Tas2r108,Tas2r137,Tnnt2,Trpm1,Trpv5,Ttn,Vmn1r53
GO:0044242	6	306	192	30255	0.0137352	426	0.111	cellular_lipid_catabolic_process	Abcd4,Acsbg2,Adtrp,Lipc,Liph,Plb1
GO:0010470	2	306	18	30255	0.014019	427	0.113	regulation_of_gastrulation	Hnf4a,Tenm4
GO:0019755	2	306	18	30255	0.014019	428	0.113	onecarbon_compound_transport	Aqp3,Aqp9
GO:0090257	7	306	250	30255	0.0140847	429	0.113	regulation_of_muscle_system_process	Atp2b4,Casq1,Cmya5,Ptgs1,Scn10a,Tnnt2,Ttn
GO:0090659	3	306	50	30255	0.0141462	430	0.113	walking_behavior	Cntnap2,Epha4,Kcnj10
GO:0002831	9	306	373	30255	0.0142391	431	0.114	regulation_of_response_to_biotic_stimulus	Apoe,Cd180,Cd37,Dpp4,Htra1,Masp2,Nlrc4,Pgc,Serpinb9b
GO:0050776	19	306	1082	30255	0.0146731	432	0.117	regulation_of_immune_response	Apoe,Btn2a2,C8a,C8b,Cd180,Cd37,D1Pas1,Dpp4,Fcgr2b,Itgam,Jak3,Lax1,Lgals3,Masp2,Nlrc4,Pgc,Serpinb9b,Themis,Tlr5
GO:0033674	10	306	440	30255	0.0147515	433	0.118	positive_regulation_of_kinase_activity	Atp2b4,C1qtnf9,Cdk5r2,D1Pas1,Epha4,Fgfr3,Fzd10,Ppp1r9a,Slc1a1,Tcl1
GO:0007339	3	306	51	30255	0.0149201	434	0.119	binding_of_sperm_to_zona_pellucida	Hspa1b,Ly6k,Tex101
GO:0072164	3	306	51	30255	0.0149201	435	0.118	mesonephric_tubule_development	Eya1,Smad6,Vcan
GO:1902041	3	306	51	30255	0.0149201	436	0.118	regulation_of_extrinsic_apoptotic_signaling_pathway_via_death_domain_receptors	D1Pas1,Lgals3,Serpine1
GO:1903037	9	306	377	30255	0.0151605	437	0.12	regulation_of_leukocyte_cellcell_adhesion	Adtrp,Btn2a2,Cd37,Cd80,Dpp4,Ildr2,Jak3,Lax1,Lgals3
GO:0034248	10	306	442	30255	0.0151781	438	0.12	regulation_of_cellular_amide_metabolic_process	Adad1,Apoe,Boll,D1Pas1,Dazl,Eif4g3,Epha4,Pabpc6,Piwil1,Piwil2
GO:0050670	7	306	254	30255	0.0152412	439	0.12	regulation_of_lymphocyte_proliferation	Btn2a2,Cd37,Cd80,Fcgr2b,Jak3,Lgals3,Lst1
GO:0048167	9	306	378	30255	0.0153976	440	0.121	regulation_of_synaptic_plasticity	Apoe,Atp2b2,Epha4,Fcgr2b,Kcnj10,Mir19a,Ppp1r9a,Slc1a1,Synpo
GO:0002689	2	306	19	30255	0.0155647	441	0.122	negative_regulation_of_leukocyte_chemotaxis	Dpp4,Rin3
GO:0014061	2	306	19	30255	0.0155647	442	0.121	regulation_of_norepinephrine_secretion	Hrh3,Ptgs1
GO:0031103	2	306	19	30255	0.0155647	443	0.121	axon_regeneration	Apoe,Mag
GO:0032288	2	306	19	30255	0.0155647	444	0.121	myelin_assembly	Mag,Tenm4
GO:0035641	2	306	19	30255	0.0155647	445	0.121	locomotory_exploration_behavior	Apoe,Dpp4
GO:0048265	2	306	19	30255	0.0155647	446	0.12	response_to_pain	Cacna1e,Cntnap2
GO:0060037	2	306	19	30255	0.0155647	447	0.12	pharyngeal_system_development	Eya1,Ripply3
GO:1900037	2	306	19	30255	0.0155647	448	0.12	regulation_of_cellular_response_to_hypoxia	Ddah1,Epha4
GO:1902004	2	306	19	30255	0.0155647	449	0.12	positive_regulation_of_amyloidbeta_formation	Apoe,Epha4
GO:0006631	9	306	379	30255	0.0156374	450	0.12	fatty_acid_metabolic_process	Abcd4,Acsbg2,Acss1,Adtrp,C1qtnf9,Gpat2,Lipc,Liph,Ptgs1
GO:0072163	3	306	52	30255	0.0157175	451	0.12	mesonephric_epithelium_development	Eya1,Smad6,Vcan
GO:0098742	6	306	198	30255	0.0157611	452	0.12	cellcell_adhesion_via_plasmamembrane_adhesion_molecules	Cdh22,Esam,Mag,Pcdhga12,Pcdhga4,Tenm4
GO:0045685	4	306	95	30255	0.0159194	453	0.121	regulation_of_glial_cell_differentiation	Epha4,Fgfr3,Mag,Tenm4
GO:0052547	10	306	446	30255	0.0160589	454	0.122	regulation_of_peptidase_activity	D1Pas1,Epha4,Hspa1b,Nlrc4,Serpinb6c,Serpinb9b,Serpine1,Slc1a1,Sox7,Tfpi
GO:0045069	4	306	96	30255	0.0164829	455	0.125	regulation_of_viral_genome_replication	D1Pas1,Fkbp6,Oas2,Pabpc6
GO:0002920	3	306	53	30255	0.0165384	456	0.125	regulation_of_humoral_immune_response	Cd37,Fcgr2b,Pgc
GO:0051129	14	306	726	30255	0.0166586	457	0.126	negative_regulation_of_cellular_component_organization	Adtrp,Apoe,D1Pas1,Dpp4,Epha4,Fgfr3,Hormad1,Khdc3,Lgals3,Mag,Ppp1r9a,Rin3,Slc25a31,Smad6
GO:0032944	7	306	259	30255	0.01678	458	0.126	regulation_of_mononuclear_cell_proliferation	Btn2a2,Cd37,Cd80,Fcgr2b,Jak3,Lgals3,Lst1
GO:0007611	8	306	321	30255	0.0170333	459	0.128	learning_or_memory	Apoe,Cacna1e,Cntnap2,Hrh3,Ptgs1,Slc12a5,Slc1a1,Synpo
GO:0006720	4	306	97	30255	0.0170588	460	0.128	isoprenoid_metabolic_process	Abca4,Adh1,Plb1,Rdh9
GO:0002064	5	306	147	30255	0.0170996	461	0.128	epithelial_cell_development	Bfsp1,Fgfr3,Hnf4a,Nup210l,Robo4
GO:0007017	15	306	801	30255	0.0171069	462	0.128	microtubulebased_process	Ak7,Atp1a4,Atp2b4,Cacna1e,Ddx4,Dnah6,Dnah8,Eya1,Katnal1,Khdc3,Ly6k,Rhox5,Taf7l,Tex101,Tuba3a
GO:0006349	2	306	20	30255	0.0171799	463	0.128	regulation_of_gene_expression_by_genomic_imprinting	Ctcfl,Xist
GO:0019835	2	306	20	30255	0.0171799	464	0.128	cytolysis	C8a,C8b
GO:0034377	2	306	20	30255	0.0171799	465	0.127	plasma_lipoprotein_particle_assembly	Apoe,Mttp
GO:0051784	3	306	54	30255	0.017383	466	0.129	negative_regulation_of_nuclear_division	Fgfr3,Hormad1,Khdc3
GO:0042632	4	306	98	30255	0.0176471	467	0.13	cholesterol_homeostasis	Apoe,Hnf4a,Lipc,Mttp
GO:0055092	4	306	99	30255	0.018248	468	0.135	sterol_homeostasis	Apoe,Hnf4a,Lipc,Mttp
GO:1903312	4	306	99	30255	0.018248	469	0.134	negative_regulation_of_mRNA_metabolic_process	Boll,Dazl,Pabpc6,Rbm46
GO:2001237	4	306	99	30255	0.018248	470	0.134	negative_regulation_of_extrinsic_apoptotic_signaling_pathway	D1Pas1,Eya1,Lgals3,Serpine1
GO:0046503	3	306	55	30255	0.0182513	471	0.134	glycerolipid_catabolic_process	Lipc,Liph,Plb1
GO:0055081	3	306	55	30255	0.0182513	472	0.133	anion_homeostasis	Abcc2,Slc12a5,Slc1a1
GO:0071470	3	306	55	30255	0.0182513	473	0.133	cellular_response_to_osmotic_stress	D1Pas1,Rcsd1,Serpinb6c
GO:1902476	3	306	55	30255	0.0182513	474	0.133	chloride_transmembrane_transport	Clcn1,Slc12a5,Slc1a1
GO:0071902	6	306	205	30255	0.0183755	475	0.133	positive_regulation_of_protein_serinethreonine_kinase_activity	Atp2b4,C1qtnf9,D1Pas1,Epha4,Fzd10,Tcl1
GO:0015813	2	306	21	30255	0.018863	476	0.137	Lglutamate_transmembrane_transport	Kcnj10,Slc1a1
GO:0034381	2	306	21	30255	0.018863	477	0.136	plasma_lipoprotein_particle_clearance	Apoe,Lipc
GO:0060996	2	306	21	30255	0.018863	478	0.136	dendritic_spine_development	Cntnap2,Slc12a5
GO:0090280	2	306	21	30255	0.018863	479	0.136	positive_regulation_of_calcium_ion_import	Lgals3,Serpine1
GO:0098810	2	306	21	30255	0.018863	480	0.136	neurotransmitter_reuptake	Kcnj10,Slc6a5
GO:0150104	2	306	21	30255	0.018863	481	0.135	transport_across_bloodbrain_barrier	Abcc2,Slc5a1
GO:0010596	3	306	56	30255	0.0191433	482	0.137	negative_regulation_of_endothelial_cell_migration	Apoe,Atp2b4,Robo4
GO:1900271	3	306	56	30255	0.0191433	483	0.137	regulation_of_longterm_synaptic_potentiation	Apoe,Epha4,Ppp1r9a
GO:0120254	5	306	152	30255	0.0194611	484	0.139	olefinic_compound_metabolic_process	Abca4,Adh1,Plb1,Ptgs1,Rdh9
GO:0002028	4	306	101	30255	0.0194874	485	0.139	regulation_of_sodium_ion_transport	Atp2b4,Fxyd4,Neto2,Nkain4
GO:0034765	11	306	529	30255	0.0196457	486	0.139	regulation_of_ion_transmembrane_transport	Actn2,Atp2b4,Cacna1e,Casq1,Clcn1,Fxyd4,Kcnj10,Kcns1,Neto2,Scn10a,Tex101
GO:0022607	32	306	2161	30255	0.0197947	487	0.14	cellular_component_assembly	4930447C04Rik,Actn2,Ak7,Apba1,Apoe,Casq1,Cdh22,Cntnap2,D1Pas1,Dnah8,Esam,Hormad1,Kcnj10,Kcns1,Khdc3,Mag,Mttp,Mybpc3,Nlrc4,Nphs1,Pcdhga3,Rad21l,Rpl10l,Syce1,Syce3,Sycp1,Synpo,Taf7l,Tenm4,Tex12,Trpm1,Ttn
GO:0042981	25	306	1591	30255	0.0200127	488	0.141	regulation_of_apoptotic_process	Apoe,D1Pas1,Eya1,Fcgr2b,Fgfr3,Hspa1b,Htra1,Itgam,Jak3,Khdc3,Lgals3,Mael,Mag,Nlrc4,Pramel1,Serpinb9b,Serpine1,Sh3rf2,Siglec1,Slc1a1,Slc25a31,Smad6,Syce3,Sycp2,Tcl1
GO:0030514	3	306	57	30255	0.0200591	489	0.142	negative_regulation_of_BMP_signaling_pathway	Htra1,Skor1,Smad6
GO:0031646	3	306	57	30255	0.0200591	490	0.141	positive_regulation_of_nervous_system_process	Cntnap2,Mag,Tenm4
GO:0000017	1	306	2	30255	0.0201261	491	0.141	alphaglucoside_transport	Slc5a1
GO:0000080	1	306	2	30255	0.0201261	492	0.141	mitotic_G1_phase	Sycp2
GO:0002426	1	306	2	30255	0.0201261	493	0.141	immunoglobulin_production_in_mucosal_tissue	Gcnt3
GO:0002731	1	306	2	30255	0.0201261	494	0.141	negative_regulation_of_dendritic_cell_cytokine_production	Jak3
GO:0006117	1	306	2	30255	0.0201261	495	0.14	acetaldehyde_metabolic_process	Adh1
GO:0006212	1	306	2	30255	0.0201261	496	0.14	uracil_catabolic_process	Dpys
GO:0006649	1	306	2	30255	0.0201261	497	0.14	phospholipid_transfer_to_membrane	Abca4
GO:0007135	1	306	2	30255	0.0201261	498	0.139	meiosis_II	Dazl
GO:0007147	1	306	2	30255	0.0201261	499	0.139	female_meiosis_II	Dazl
GO:0007352	1	306	2	30255	0.0201261	500	0.139	zygotic_specification_of_dorsalventral_axis	Smad6
GO:0010705	1	306	2	30255	0.0201261	501	0.139	meiotic_DNA_doublestrand_break_processing_involved_in_reciprocal_meiotic_recombination	4930447C04Rik
GO:0010716	1	306	2	30255	0.0201261	502	0.138	negative_regulation_of_extracellular_matrix_disassembly	Dpp4
GO:0010877	1	306	2	30255	0.0201261	503	0.138	lipid_transport_involved_in_lipid_storage	Apoe
GO:0014809	1	306	2	30255	0.0201261	504	0.138	regulation_of_skeletal_muscle_contraction_by_regulation_of_release_of_sequestered_calcium_ion	Casq1
GO:0016999	1	306	2	30255	0.0201261	505	0.137	antibiotic_metabolic_process	Abcc2
GO:0019413	1	306	2	30255	0.0201261	506	0.137	acetate_biosynthetic_process	Acss1
GO:0019542	1	306	2	30255	0.0201261	507	0.137	propionate_biosynthetic_process	Acss1
GO:0019566	1	306	2	30255	0.0201261	508	0.137	arabinose_metabolic_process	Otog
GO:0019860	1	306	2	30255	0.0201261	509	0.136	uracil_metabolic_process	Dpys
GO:0021722	1	306	2	30255	0.0201261	510	0.136	superior_olivary_nucleus_maturation	Cdk5r2
GO:0021761	1	306	2	30255	0.0201261	511	0.136	limbic_system_development	Cntnap2
GO:0021762	1	306	2	30255	0.0201261	512	0.136	substantia_nigra_development	Fgfr3
GO:0032972	1	306	2	30255	0.0201261	513	0.135	regulation_of_muscle_filament_sliding_speed	Tnnt2
GO:0034146	1	306	2	30255	0.0201261	514	0.135	tolllike_receptor_5_signaling_pathway	Tlr5
GO:0034371	1	306	2	30255	0.0201261	515	0.135	chylomicron_remodeling	Lipc
GO:0034478	1	306	2	30255	0.0201261	516	0.135	phosphatidylglycerol_catabolic_process	Plb1
GO:0035771	1	306	2	30255	0.0201261	517	0.134	interleukin4mediated_signaling_pathway	Jak3
GO:0036058	1	306	2	30255	0.0201261	518	0.134	filtration_diaphragm_assembly	Nphs1
GO:0036060	1	306	2	30255	0.0201261	519	0.134	slit_diaphragm_assembly	Nphs1
GO:0042946	1	306	2	30255	0.0201261	520	0.134	glucoside_transport	Slc5a1
GO:0044778	1	306	2	30255	0.0201261	521	0.133	meiotic_DNA_integrity_checkpoint_signaling	Hus1b
GO:0045763	1	306	2	30255	0.0201261	522	0.133	negative_regulation_of_cellular_amino_acid_metabolic_process	Atp2b4
GO:0046373	1	306	2	30255	0.0201261	523	0.133	Larabinose_metabolic_process	Otog
GO:0050787	1	306	2	30255	0.0201261	524	0.133	detoxification_of_mercury_ion	Abcc2
GO:0051318	1	306	2	30255	0.0201261	525	0.132	G1_phase	Sycp2
GO:0051695	1	306	2	30255	0.0201261	526	0.132	actin_filament_uncapping	Actn2
GO:0051878	1	306	2	30255	0.0201261	527	0.132	lateral_element_assembly	Sycp1
GO:0051933	1	306	2	30255	0.0201261	528	0.132	amino_acid_neurotransmitter_reuptake	Kcnj10
GO:0051935	1	306	2	30255	0.0201261	529	0.131	glutamate_reuptake	Kcnj10
GO:0055002	1	306	2	30255	0.0201261	530	0.131	striated_muscle_cell_development	Ttn
GO:0060419	1	306	2	30255	0.0201261	531	0.131	heart_growth	Ttn
GO:0060629	1	306	2	30255	0.0201261	532	0.131	regulation_of_homologous_chromosome_segregation	Hormad1
GO:0060720	1	306	2	30255	0.0201261	533	0.13	spongiotrophoblast_cell_proliferation	Tex19.1
GO:0060722	1	306	2	30255	0.0201261	534	0.13	cell_proliferation_involved_in_embryonic_placenta_development	Tex19.1
GO:0060912	1	306	2	30255	0.0201261	535	0.13	cardiac_cell_fate_specification	Tenm4
GO:0061983	1	306	2	30255	0.0201261	536	0.13	meiosis_II_cell_cycle_process	Dazl
GO:0070672	1	306	2	30255	0.0201261	537	0.129	response_to_interleukin15	Jak3
GO:0070977	1	306	2	30255	0.0201261	538	0.129	bone_maturation	Fgfr3
GO:0071104	1	306	2	30255	0.0201261	539	0.129	response_to_interleukin9	Jak3
GO:0071600	1	306	2	30255	0.0201261	540	0.129	otic_vesicle_morphogenesis	Eya1
GO:0071718	1	306	2	30255	0.0201261	541	0.128	sodiumindependent_icosanoid_transport	Slco2b1
GO:0072338	1	306	2	30255	0.0201261	542	0.128	cellular_lactam_metabolic_process	Abcc2
GO:0086043	1	306	2	30255	0.0201261	543	0.128	bundle_of_His_cell_action_potential	Scn10a
GO:0097156	1	306	2	30255	0.0201261	544	0.128	fasciculation_of_motor_neuron_axon	Epha4
GO:0098886	1	306	2	30255	0.0201261	545	0.127	modification_of_dendritic_spine	Synpo
GO:0106091	1	306	2	30255	0.0201261	546	0.127	glial_cell_projection_elongation	Cspg5
GO:0110090	1	306	2	30255	0.0201261	547	0.127	positive_regulation_of_hippocampal_neuron_apoptotic_process	Itgam
GO:0120211	1	306	2	30255	0.0201261	548	0.127	proacrosomal_vesicle_fusion	Sox30
GO:0160006	1	306	2	30255	0.0201261	549	0.126	Fc_receptormediated_immune_complex_endocytosis	Fcgr2b
GO:1901631	1	306	2	30255	0.0201261	550	0.126	positive_regulation_of_presynaptic_membrane_organization	Apoe
GO:1902569	1	306	2	30255	0.0201261	551	0.126	negative_regulation_of_activation_of_Janus_kinase_activity	Hnf4a
GO:1902913	1	306	2	30255	0.0201261	552	0.126	positive_regulation_of_neuroepithelial_cell_differentiation	Serpine1
GO:1902998	1	306	2	30255	0.0201261	553	0.126	positive_regulation_of_neurofibrillary_tangle_assembly	Apoe
GO:1903804	1	306	2	30255	0.0201261	554	0.125	glycine_import_across_plasma_membrane	Slc6a5
GO:1904049	1	306	2	30255	0.0201261	555	0.125	negative_regulation_of_spontaneous_neurotransmitter_secretion	Ppp1r9a
GO:1905145	1	306	2	30255	0.0201261	556	0.125	cellular_response_to_acetylcholine	Atp2b4
GO:1905174	1	306	2	30255	0.0201261	557	0.125	regulation_of_vascular_associated_smooth_muscle_cell_dedifferentiation	Olfm2
GO:2000098	1	306	2	30255	0.0201261	558	0.124	negative_regulation_of_smooth_muscle_cellmatrix_adhesion	Serpine1
GO:2000361	1	306	2	30255	0.0201261	559	0.124	regulation_of_prostaglandinE_synthase_activity	Itgam
GO:2000363	1	306	2	30255	0.0201261	560	0.124	positive_regulation_of_prostaglandinE_synthase_activity	Itgam
GO:2000521	1	306	2	30255	0.0201261	561	0.124	negative_regulation_of_immunological_synapse_formation	Lgals3
GO:2001189	1	306	2	30255	0.0201261	562	0.124	negative_regulation_of_T_cell_activation_via_T_cell_receptor_contact_with_antigen_bound_to_MHC_molecule_on_antigen_presenting_cell	Lgals3
GO:0050804	13	306	673	30255	0.0203584	563	0.125	modulation_of_chemical_synaptic_transmission	Apba1,Apoe,Atp2b2,Cntnap2,Cspg5,Epha4,Fcgr2b,Kcnj10,Mir19a,Neto2,Ppp1r9a,Slc1a1,Synpo
GO:0007268	7	306	270	30255	0.020546	564	0.126	chemical_synaptic_transmission	Apba1,Cacna1e,Cntnap2,Hrh3,Rimbp3,Slc12a5,Slc6a5
GO:0098916	7	306	270	30255	0.020546	565	0.125	anterograde_transsynaptic_signaling	Apba1,Cacna1e,Cntnap2,Hrh3,Rimbp3,Slc12a5,Slc6a5
GO:0007154	13	306	674	30255	0.0205771	566	0.125	cell_communication	Apba1,Aqp3,Cacna1e,Cntnap2,Cspg5,Fgfr3,Hrh3,Myh13,Rimbp3,Slc12a5,Slc6a5,Wnt10a,Wnt6
GO:0099177	13	306	674	30255	0.0205771	567	0.125	regulation_of_transsynaptic_signaling	Apba1,Apoe,Atp2b2,Cntnap2,Cspg5,Epha4,Fcgr2b,Kcnj10,Mir19a,Neto2,Ppp1r9a,Slc1a1,Synpo
GO:0010232	2	306	22	30255	0.0206125	568	0.125	vascular_transport	Abcc2,Slc5a1
GO:0032693	2	306	22	30255	0.0206125	569	0.125	negative_regulation_of_interleukin10_production	Fcgr2b,Jak3
GO:0050849	2	306	22	30255	0.0206125	570	0.125	negative_regulation_of_calciummediated_signaling	Atp2b4,Cmya5
GO:0051938	2	306	22	30255	0.0206125	571	0.125	Lglutamate_import	Kcnj10,Slc1a1
GO:0098703	2	306	22	30255	0.0206125	572	0.124	calcium_ion_import_across_plasma_membrane	Cacna1e,Trpv5
GO:0070371	3	306	58	30255	0.0209986	573	0.126	ERK1_and_ERK2_cascade	Btn2a2,Cntnap2,Fgfr3
GO:0030510	4	306	104	30255	0.021442	574	0.129	regulation_of_BMP_signaling_pathway	Htra1,Kcp,Skor1,Smad6
GO:0090288	4	306	104	30255	0.021442	575	0.129	negative_regulation_of_cellular_response_to_growth_factor_stimulus	Atp2b4,Htra1,Skor1,Smad6
GO:1901615	10	306	469	30255	0.0218768	576	0.131	organic_hydroxy_compound_metabolic_process	Adh1,Apoe,Atp2b2,Atp8b1,Lipc,Mfsd12,Mttp,Plb1,Rdh9,Slc1a1
GO:0035036	3	306	59	30255	0.021962	577	0.131	spermegg_recognition	Hspa1b,Ly6k,Tex101
GO:0035239	8	306	337	30255	0.0220413	578	0.132	tube_morphogenesis	Apoe,Epha4,Eya1,Fgfr3,Sgcd,Slc1a1,Smad6,Wnt6
GO:0042391	10	306	470	30255	0.0221604	579	0.132	regulation_of_membrane_potential	Actn2,Atp1a4,Clcn1,Cntnap2,Kcnj10,Neto2,Popdc2,Ppp1r9a,Scn10a,Tcl1
GO:2000112	10	306	470	30255	0.0221604	580	0.132	regulation_of_cellular_macromolecule_biosynthetic_process	Adad1,Boll,D1Pas1,Dazl,Eif4g3,Jak3,Pabpc6,Piwil1,Piwil2,Ppp1r3d
GO:0007143	2	306	23	30255	0.0224268	581	0.133	female_meiotic_nuclear_division	Dazl,Sycp2
GO:0031643	2	306	23	30255	0.0224268	582	0.133	positive_regulation_of_myelination	Mag,Tenm4
GO:0010608	11	306	540	30255	0.0224388	583	0.133	posttranscriptional_regulation_of_gene_expression	Adad1,Boll,D1Pas1,Dazl,Eif4g3,Mov10l1,Pabpc6,Piwil1,Piwil2,Rbm46,Tex19.1
GO:0060429	6	306	215	30255	0.0226034	584	0.134	epithelium_development	Eya1,Fgfr3,Meox1,Smad6,Vcan,Wnt6
GO:0060341	18	306	1058	30255	0.0228476	585	0.135	regulation_of_cellular_localization	Actn2,Adtrp,Apoe,Atp2b4,Cacna1e,Dclk3,Ddx4,Hnf4a,Itgam,Khdc3,Lgals3,Mlc1,Nhlrc1,Sh3tc2,Slc1a1,Sycp1,Tnnt2,Ttn
GO:0043491	3	306	60	30255	0.0229491	586	0.135	protein_kinase_B_signaling	Adtrp,Btn2a2,Cntnap2
GO:0042113	6	306	216	30255	0.0230593	587	0.136	B_cell_activation	Cd180,Dpp4,Fcgr2b,Jak3,Lax1,Mir19a
GO:1903530	13	306	686	30255	0.0233418	588	0.137	regulation_of_secretion_by_cell	Adtrp,Apba1,Apoe,Cacna1e,Cdk5r2,Cspg5,Hnf4a,Hrh3,Itgam,Lgals3,Ppp1r9a,Ptgs1,Ttn
GO:0021782	3	306	61	30255	0.02396	589	0.14	glial_cell_development	Fgfr3,Itgam,Kcnj10
GO:0048524	3	306	61	30255	0.02396	590	0.14	positive_regulation_of_viral_process	D1Pas1,Fkbp6,Pabpc6
GO:0002021	2	306	24	30255	0.0243046	591	0.142	response_to_dietary_excess	Apoe,Cntnap2
GO:0014003	2	306	24	30255	0.0243046	592	0.142	oligodendrocyte_development	Fgfr3,Kcnj10
GO:0040019	2	306	24	30255	0.0243046	593	0.141	positive_regulation_of_embryonic_development	Khdc3,Tenm4
GO:0060047	2	306	24	30255	0.0243046	594	0.141	heart_contraction	Sgcd,Slc1a1
GO:0048870	18	306	1066	30255	0.0243885	595	0.141	cell_motility	Adtrp,Atp1a4,Atp2b4,Cacna1e,Cdk5r2,Ddx4,Dpp4,Epha4,Itgam,Lgals3,Ly6k,Plet1,Rhox5,Robo4,Slamf9,Taf7l,Tex101,Vcan
GO:0060548	19	306	1144	30255	0.0244822	596	0.142	negative_regulation_of_cell_death	Apoe,D1Pas1,Eya1,Fcgr2b,Hspa1b,Jak3,Khdc3,Lgals3,Mael,Mag,Pramel1,Serpinb9b,Serpine1,Sh3rf2,Slc1a1,Slc25a31,Smad6,Sycp2,Tcl1
GO:0042592	22	306	1381	30255	0.0246067	597	0.142	homeostatic_process	Abcc2,Apoe,Atp1a4,Atp2b2,Atp2b4,C1qtnf9,Cacna1e,D1Pas1,Fam3b,Fgfr3,Hnf4a,Ildr2,Jak3,Kcnj10,Lipc,Mttp,Ptgs1,Ryr3,Sgcd,Slc12a5,Slc1a1,Trpv5
GO:0043067	25	306	1623	30255	0.0247501	598	0.143	regulation_of_programmed_cell_death	Apoe,D1Pas1,Eya1,Fcgr2b,Fgfr3,Hspa1b,Htra1,Itgam,Jak3,Khdc3,Lgals3,Mael,Mag,Nlrc4,Pramel1,Serpinb9b,Serpine1,Sh3rf2,Siglec1,Slc1a1,Slc25a31,Smad6,Syce3,Sycp2,Tcl1
GO:0070663	7	306	281	30255	0.0248646	599	0.143	regulation_of_leukocyte_proliferation	Btn2a2,Cd37,Cd80,Fcgr2b,Jak3,Lgals3,Lst1
GO:0001505	6	306	220	30255	0.0249444	600	0.143	regulation_of_neurotransmitter_levels	Apba1,Cspg5,Hrh3,Kcnj10,Ppp1r9a,Slc6a5
GO:0051785	3	306	62	30255	0.0249947	601	0.143	positive_regulation_of_nuclear_division	Dazl,Eif4g3,Piwil2
GO:0042327	15	306	842	30255	0.0253196	602	0.145	positive_regulation_of_phosphorylation	Adtrp,Atp2b4,Bmp8a,C1qtnf9,Cd80,Cdk5r2,D1Pas1,Eif4g3,Epha4,Fgfr3,Fzd10,Ppp1r9a,Slc1a1,Tcl1,Tex101
GO:0006873	9	306	414	30255	0.0258724	603	0.148	cellular_ion_homeostasis	Abcc2,Apoe,Atp1a4,Atp2b2,Atp2b4,Ryr3,Slc12a5,Slc1a1,Trpv5
GO:0006446	3	306	63	30255	0.0260532	604	0.149	regulation_of_translational_initiation	Boll,D1Pas1,Dazl
GO:0046473	2	306	25	30255	0.0262443	605	0.15	phosphatidic_acid_metabolic_process	Gpat2,Lipc
GO:0050860	2	306	25	30255	0.0262443	606	0.149	negative_regulation_of_T_cell_receptor_signaling_pathway	Btn2a2,Lgals3
GO:0060113	2	306	25	30255	0.0262443	607	0.149	inner_ear_receptor_cell_differentiation	Atp2b2,Fgfr3
GO:1902993	2	306	25	30255	0.0262443	608	0.149	positive_regulation_of_amyloid_precursor_protein_catabolic_process	Apoe,Epha4
GO:0051046	14	306	772	30255	0.0264347	609	0.15	regulation_of_secretion	Adtrp,Apba1,Apoe,Cacna1e,Cdk5r2,Cspg5,Hnf4a,Hrh3,Itgam,Lgals3,Oas2,Ppp1r9a,Ptgs1,Ttn
GO:0099175	4	306	111	30255	0.0264558	610	0.15	regulation_of_postsynapse_organization	Apoe,Epha4,Fcgr2b,Ppp1r9a
GO:0006897	8	306	350	30255	0.0268144	611	0.151	endocytosis	Apoe,Fcgr2b,Itgam,Mlc1,Rhov,Sag,Siglec1,Stab2
GO:0060627	12	306	627	30255	0.0268427	612	0.151	regulation_of_vesiclemediated_transport	Actn2,Apba1,Apoe,Cdk5r2,Cspg5,Fcgr2b,Itgam,Lgals3,Masp2,Pros1,Rin3,Serpine1
GO:0032101	17	306	1001	30255	0.0269073	613	0.151	regulation_of_response_to_external_stimulus	Adtrp,Apoe,Cd180,Cd37,Dpp4,Epha4,Fcgr2b,Htra1,Masp2,Nlrc4,Nlrp14,Pgc,Pros1,Rin3,Serpinb9b,Serpine1,Tfpi
GO:0050808	6	306	224	30255	0.0269297	614	0.151	synapse_organization	Atp2b2,Cntnap2,Epha4,Itgam,Slc1a1,Synpo
GO:0009880	3	306	64	30255	0.0271354	615	0.152	embryonic_pattern_specification	Meox1,Ripply3,Smad6
GO:0072503	6	306	225	30255	0.0274419	616	0.154	cellular_divalent_inorganic_cation_homeostasis	Apoe,Atp2b2,Atp2b4,Ryr3,Slc1a1,Trpv5
GO:0051172	34	306	2391	30255	0.0279222	617	0.156	negative_regulation_of_nitrogen_compound_metabolic_process	Apoe,Atp2b4,Atp8b1,Boll,Cmya5,D1Pas1,Dazl,Elk3,Epha4,Fgfr3,Hnf4a,Hspa1b,Itgam,Jak3,Lax1,Mael,Mageb4,Magee2,Pabpc6,Pramel1,Rbm46,Rhox5,Ripply3,Serpinb6c,Serpinb9b,Serpine1,Sh3rf2,Skor1,Smad6,Sox30,Sox7,Tfpi,Zbtb32,Zfp541
GO:0071702	28	306	1889	30255	0.0280225	618	0.156	organic_substance_transport	Abca16,Abca4,Abcc2,Abcd4,Apba1,Apoe,Aqp3,Aqp9,Atp8b1,Fam3b,Ildr2,Kcnj10,Lipc,Mfsd12,Mlc1,Mttp,Nxf2,Olfm2,Rftn2,Slc16a9,Slc1a1,Slc25a31,Slc5a1,Slc6a5,Slc6a7,Slco2b1,Sytl3,Xlr4a
GO:0001504	2	306	26	30255	0.0282445	619	0.157	neurotransmitter_uptake	Kcnj10,Slc6a5
GO:0030002	2	306	26	30255	0.0282445	620	0.157	cellular_anion_homeostasis	Abcc2,Slc12a5
GO:0046337	2	306	26	30255	0.0282445	621	0.157	phosphatidylethanolamine_metabolic_process	Lipc,Plb1
GO:0048266	2	306	26	30255	0.0282445	622	0.157	behavioral_response_to_pain	Cacna1e,Cntnap2
GO:0055064	2	306	26	30255	0.0282445	623	0.156	chloride_ion_homeostasis	Abcc2,Slc12a5
GO:0046651	5	306	168	30255	0.0284198	624	0.157	lymphocyte_proliferation	Cd180,Cd37,Fcgr2b,Itgam,Zbtb32
GO:0006629	20	306	1244	30255	0.0287648	625	0.159	lipid_metabolic_process	Abca4,Abcd4,Acsbg2,Acss1,Adh1,Adtrp,Apoe,Atp8b1,C1qtnf9,Fut2,Gpat2,Hnf4a,Lipc,Liph,Mttp,Pla1a,Plb1,Ptgs1,Rdh9,Sec1
GO:0010648	22	306	1405	30255	0.0290535	626	0.16	negative_regulation_of_cell_communication	Apoe,Atp2b4,Btn2a2,Cmya5,Cntnap2,D1Pas1,Epha4,Eya1,Fgfr3,Hnf4a,Htra1,Lax1,Lgals3,Ppp1r9a,Ptprr,Rgs22,Serpine1,Sh3rf2,Skor1,Slc25a31,Smad6,Sox30
GO:0003018	6	306	229	30255	0.0295551	627	0.163	vascular_process_in_circulatory_system	Abcc2,Apoe,Ddah1,Ptgs1,Slc5a1,Smad6
GO:0023057	22	306	1409	30255	0.0298506	628	0.164	negative_regulation_of_signaling	Apoe,Atp2b4,Btn2a2,Cmya5,Cntnap2,D1Pas1,Epha4,Eya1,Fgfr3,Hnf4a,Htra1,Lax1,Lgals3,Ppp1r9a,Ptprr,Rgs22,Serpine1,Sh3rf2,Skor1,Slc25a31,Smad6,Sox30
GO:0001781	1	306	3	30255	0.0300372	629	0.165	neutrophil_apoptotic_process	Itgam
GO:0002273	1	306	3	30255	0.0300372	630	0.164	plasmacytoid_dendritic_cell_differentiation	Slamf9
GO:0002434	1	306	3	30255	0.0300372	631	0.164	immune_complex_clearance	Fcgr2b
GO:0002884	1	306	3	30255	0.0300372	632	0.164	negative_regulation_of_hypersensitivity	Fcgr2b
GO:0006083	1	306	3	30255	0.0300372	633	0.164	acetate_metabolic_process	Acss1
GO:0006210	1	306	3	30255	0.0300372	634	0.163	thymine_catabolic_process	Dpys
GO:0007066	1	306	3	30255	0.0300372	635	0.163	female_meiosis_sister_chromatid_cohesion	Stag3
GO:0010751	1	306	3	30255	0.0300372	636	0.163	negative_regulation_of_nitric_oxide_mediated_signal_transduction	Atp2b4
GO:0014064	1	306	3	30255	0.0300372	637	0.163	positive_regulation_of_serotonin_secretion	Lgals3
GO:0014722	1	306	3	30255	0.0300372	638	0.162	regulation_of_skeletal_muscle_contraction_by_calcium_ion_signaling	Casq1
GO:0015855	1	306	3	30255	0.0300372	639	0.162	pyrimidine_nucleobase_transport	Aqp9
GO:0019859	1	306	3	30255	0.0300372	640	0.162	thymine_metabolic_process	Dpys
GO:0030241	1	306	3	30255	0.0300372	641	0.162	skeletal_muscle_myosin_thick_filament_assembly	Ttn
GO:0032805	1	306	3	30255	0.0300372	642	0.161	positive_regulation_of_lowdensity_lipoprotein_particle_receptor_catabolic_process	Apoe
GO:0033058	1	306	3	30255	0.0300372	643	0.161	directional_locomotion	Ttn
GO:0033227	1	306	3	30255	0.0300372	644	0.161	dsRNA_transport	Rftn2
GO:0034447	1	306	3	30255	0.0300372	645	0.161	verylowdensity_lipoprotein_particle_clearance	Apoe
GO:0035377	1	306	3	30255	0.0300372	646	0.16	transepithelial_water_transport	Slc5a1
GO:0036475	1	306	3	30255	0.0300372	647	0.16	neuron_death_in_response_to_oxidative_stress	Slc1a1
GO:0043474	1	306	3	30255	0.0300372	648	0.16	pigment_metabolic_process_involved_in_pigmentation	Mfsd12
GO:0045626	1	306	3	30255	0.0300372	649	0.16	negative_regulation_of_Thelper_1_cell_differentiation	Jak3
GO:0046338	1	306	3	30255	0.0300372	650	0.159	phosphatidylethanolamine_catabolic_process	Plb1
GO:0048769	1	306	3	30255	0.0300372	651	0.159	sarcomerogenesis	Ttn
GO:0060376	1	306	3	30255	0.0300372	652	0.159	positive_regulation_of_mast_cell_differentiation	Itgam
GO:0060819	1	306	3	30255	0.0300372	653	0.159	inactivation_of_X_chromosome_by_genomic_imprinting	Xist
GO:0061144	1	306	3	30255	0.0300372	654	0.158	alveolar_secondary_septum_development	Fgfr3
GO:0061430	1	306	3	30255	0.0300372	655	0.158	bone_trabecula_morphogenesis	Fgfr3
GO:0061771	1	306	3	30255	0.0300372	656	0.158	response_to_caloric_restriction	Apoe
GO:0071688	1	306	3	30255	0.0300372	657	0.158	striated_muscle_myosin_thick_filament_assembly	Ttn
GO:0072347	1	306	3	30255	0.0300372	658	0.157	response_to_anesthetic	Slc1a1
GO:0086097	1	306	3	30255	0.0300372	659	0.157	phospholipase_Cactivating_angiotensinactivated_signaling_pathway	Actn2
GO:0097155	1	306	3	30255	0.0300372	660	0.157	fasciculation_of_sensory_neuron_axon	Epha4
GO:0098529	1	306	3	30255	0.0300372	661	0.157	neuromuscular_junction_development_skeletal_muscle_fiber	Cntnap2
GO:0140199	1	306	3	30255	0.0300372	662	0.157	negative_regulation_of_adenylate_cyclaseactivating_adrenergic_receptor_signaling_pathway_involved_in_heart_process	Atp2b4
GO:0150064	1	306	3	30255	0.0300372	663	0.156	vertebrate_eyespecific_patterning	Itgam
GO:1901629	1	306	3	30255	0.0300372	664	0.156	regulation_of_presynaptic_membrane_organization	Apoe
GO:1901660	1	306	3	30255	0.0300372	665	0.156	calcium_ion_export	Atp2b4
GO:1902996	1	306	3	30255	0.0300372	666	0.156	regulation_of_neurofibrillary_tangle_assembly	Apoe
GO:1903925	1	306	3	30255	0.0300372	667	0.155	response_to_bisphenol_A	Slc1a1
GO:1903926	1	306	3	30255	0.0300372	668	0.155	cellular_response_to_bisphenol_A	Slc1a1
GO:1904048	1	306	3	30255	0.0300372	669	0.155	regulation_of_spontaneous_neurotransmitter_secretion	Ppp1r9a
GO:1905041	1	306	3	30255	0.0300372	670	0.155	regulation_of_epithelium_regeneration	Serpine1
GO:2000282	1	306	3	30255	0.0300372	671	0.154	regulation_of_cellular_amino_acid_biosynthetic_process	Atp2b4
GO:2000312	1	306	3	30255	0.0300372	672	0.154	regulation_of_kainate_selective_glutamate_receptor_activity	Neto2
GO:0050890	8	306	358	30255	0.0300851	673	0.154	cognition	Apoe,Cacna1e,Cntnap2,Hrh3,Ptgs1,Slc12a5,Slc1a1,Synpo
GO:0044255	16	306	938	30255	0.0301716	674	0.154	cellular_lipid_metabolic_process	Abca4,Abcd4,Acsbg2,Acss1,Adh1,Adtrp,Apoe,C1qtnf9,Fut2,Gpat2,Lipc,Liph,Mttp,Plb1,Ptgs1,Rdh9
GO:0031102	2	306	27	30255	0.0303038	675	0.155	neuron_projection_regeneration	Apoe,Mag
GO:0031295	2	306	27	30255	0.0303038	676	0.155	T_cell_costimulation	Cd80,Dpp4
GO:0055083	2	306	27	30255	0.0303038	677	0.154	monovalent_inorganic_anion_homeostasis	Abcc2,Slc12a5
GO:0010950	5	306	171	30255	0.0303468	678	0.154	positive_regulation_of_endopeptidase_activity	D1Pas1,Epha4,Nlrc4,Slc1a1,Sox7
GO:0032943	5	306	171	30255	0.0303468	679	0.154	mononuclear_cell_proliferation	Cd180,Cd37,Fcgr2b,Itgam,Zbtb32
GO:0048839	3	306	67	30255	0.030524	680	0.155	inner_ear_development	Atp2b2,Eya1,Fgfr3
GO:1901016	3	306	67	30255	0.030524	681	0.155	regulation_of_potassium_ion_transmembrane_transporter_activity	Actn2,Kcns1,Neto2
GO:0055008	3	306	68	30255	0.0317007	682	0.16	cardiac_muscle_tissue_morphogenesis	Mybpc3,Tnnt2,Ttn
GO:0032148	2	306	28	30255	0.0324208	683	0.164	activation_of_protein_kinase_B_activity	Slc1a1,Tcl1
GO:0042573	2	306	28	30255	0.0324208	684	0.164	retinoic_acid_metabolic_process	Adh1,Rdh9
GO:0070252	2	306	28	30255	0.0324208	685	0.163	actinmediated_cell_contraction	Sgcd,Tnnt2
GO:0070633	2	306	28	30255	0.0324208	686	0.163	transepithelial_transport	Abcc2,Slc5a1
GO:0048513	23	306	1507	30255	0.0333823	687	0.168	animal_organ_development	Ak7,Bmp8a,Cdk5r2,Cntnap2,Eya1,Fgfr3,Htra1,Ildr2,Jak3,Mir19a,Nphs1,Popdc2,Ripply3,Serpine1,Slc1a1,Slc5a1,Tex19.1,Tex19.2,Tnnt2,Ttn,Vcan,Wnt10a,Zbtb32
GO:0032880	16	306	951	30255	0.0335726	688	0.168	regulation_of_protein_localization	Actn2,Adtrp,Apoe,Atp2b4,Cacna1e,Dclk3,Ddx4,Hnf4a,Itgam,Khdc3,Lgals3,Nhlrc1,Sh3tc2,Slc1a1,Sycp1,Ttn
GO:0051346	8	306	366	30255	0.0336205	689	0.168	negative_regulation_of_hydrolase_activity	Cmya5,D1Pas1,Fzd10,Hspa1b,Serpinb6c,Serpinb9b,Serpine1,Tfpi
GO:0008306	4	306	120	30255	0.033854	690	0.169	associative_learning	Cacna1e,Cntnap2,Slc1a1,Synpo
GO:2000106	4	306	120	30255	0.033854	691	0.169	regulation_of_leukocyte_apoptotic_process	Fcgr2b,Jak3,Lgals3,Siglec1
GO:0006816	6	306	237	30255	0.0340957	692	0.17	calcium_ion_transport	Atp2b2,Atp2b4,Cacna1e,Ryr3,Trpm1,Trpv5
GO:0006814	5	306	177	30255	0.0344424	693	0.171	sodium_ion_transport	Atp1a4,Scn10a,Slc5a1,Slc6a5,Slc6a7
GO:1903531	5	306	177	30255	0.0344424	694	0.171	negative_regulation_of_secretion_by_cell	Adtrp,Apoe,Hrh3,Ppp1r9a,Ptgs1
GO:0031294	2	306	29	30255	0.0345941	695	0.172	lymphocyte_costimulation	Cd80,Dpp4
GO:0050892	2	306	29	30255	0.0345941	696	0.171	intestinal_absorption	Gcnt3,Slc5a1
GO:0046394	6	306	238	30255	0.0346931	697	0.172	carboxylic_acid_biosynthetic_process	Acsbg2,Acss1,Lipc,Liph,Ptgs1,Rdh9
GO:0055088	5	306	178	30255	0.0351567	698	0.174	lipid_homeostasis	Apoe,D1Pas1,Hnf4a,Lipc,Mttp
GO:0016053	6	306	239	30255	0.0352974	699	0.174	organic_acid_biosynthetic_process	Acsbg2,Acss1,Lipc,Liph,Ptgs1,Rdh9
GO:0009968	20	306	1273	30255	0.0353028	700	0.174	negative_regulation_of_signal_transduction	Apoe,Atp2b4,Btn2a2,Cmya5,D1Pas1,Epha4,Eya1,Fgfr3,Hnf4a,Htra1,Lax1,Lgals3,Ptprr,Rgs22,Serpine1,Sh3rf2,Skor1,Slc25a31,Smad6,Sox30
GO:1902305	3	306	71	30255	0.0353714	701	0.174	regulation_of_sodium_ion_transmembrane_transport	Atp2b4,Fxyd4,Neto2
GO:0048729	9	306	439	30255	0.035616	702	0.175	tissue_morphogenesis	Epha4,Eya1,Fgfr3,Gcnt3,Mybpc3,Tnnt2,Ttn,Wnt10a,Wnt6
GO:0003015	2	306	30	30255	0.0368224	703	0.181	heart_process	Sgcd,Slc1a1
GO:0034123	2	306	30	30255	0.0368224	704	0.18	positive_regulation_of_tolllike_receptor_signaling_pathway	D1Pas1,Tlr5
GO:1902042	2	306	30	30255	0.0368224	705	0.18	negative_regulation_of_extrinsic_apoptotic_signaling_pathway_via_death_domain_receptors	D1Pas1,Serpine1
GO:0051051	10	306	513	30255	0.0370372	706	0.181	negative_regulation_of_transport	Actn2,Adtrp,Apoe,Fcgr2b,Hnf4a,Hrh3,Lgals3,Ppp1r9a,Ptgs1,Rin3
GO:0010952	5	306	181	30255	0.0373543	707	0.182	positive_regulation_of_peptidase_activity	D1Pas1,Epha4,Nlrc4,Slc1a1,Sox7
GO:0071705	23	306	1525	30255	0.0373836	708	0.182	nitrogen_compound_transport	Abcc2,Abcd4,Apba1,Apoe,Aqp3,Aqp9,Atp8b1,Fam3b,Ildr2,Kcnj10,Mfsd12,Mlc1,Mttp,Nxf2,Olfm2,Rftn2,Slc12a5,Slc1a1,Slc25a31,Slc6a5,Slc6a7,Sytl3,Xlr4a
GO:0043086	12	306	660	30255	0.0374646	709	0.182	negative_regulation_of_catalytic_activity	Apoe,Atp2b4,Cmya5,D1Pas1,Fzd10,Hrh3,Hspa1b,Lax1,Serpinb6c,Serpinb9b,Serpine1,Tfpi
GO:0045428	3	306	73	30255	0.037935	710	0.184	regulation_of_nitric_oxide_biosynthetic_process	Atp2b4,Ddah1,Tlr5
GO:0048168	3	306	73	30255	0.037935	711	0.184	regulation_of_neuronal_synaptic_plasticity	Fcgr2b,Kcnj10,Synpo
GO:0098661	3	306	73	30255	0.037935	712	0.184	inorganic_anion_transmembrane_transport	Clcn1,Slc12a5,Slc1a1
GO:0044281	24	306	1610	30255	0.0380322	713	0.184	small_molecule_metabolic_process	Abcc2,Abcd4,Acsbg2,Acss1,Adh1,Adtrp,Ak7,Apoe,Atp2b2,Atp8b1,C1qtnf9,Ddah1,Dpys,Gpat2,Hal,Hnf4a,Lipc,Liph,Mttp,Otog,Plb1,Ptgs1,Rdh9,Slc16a9
GO:0008347	2	306	31	30255	0.0391043	714	0.189	glial_cell_migration	Epha4,Vcan
GO:0042220	2	306	31	30255	0.0391043	715	0.189	response_to_cocaine	Slc1a1,Xlr4a
GO:0042490	2	306	31	30255	0.0391043	716	0.188	mechanoreceptor_differentiation	Atp2b2,Fgfr3
GO:0050858	2	306	31	30255	0.0391043	717	0.188	negative_regulation_of_antigen_receptormediated_signaling_pathway	Btn2a2,Lgals3
GO:0009988	3	306	74	30255	0.0392515	718	0.189	cellcell_recognition	Hspa1b,Ly6k,Tex101
GO:0031401	17	306	1050	30255	0.0394831	719	0.189	positive_regulation_of_protein_modification_process	Adtrp,Atp2b4,Bmp8a,C1qtnf9,Cd80,Cdk5r2,D1Pas1,Eif4g3,Epha4,Fgfr3,Fzd10,Nhlrc1,Piwil2,Ppp1r9a,Slc1a1,Tcl1,Tex101
GO:0000706	1	306	4	30255	0.0398484	720	0.191	meiotic_DNA_doublestrand_break_processing	4930447C04Rik
GO:0000821	1	306	4	30255	0.0398484	721	0.191	regulation_of_arginine_metabolic_process	Atp2b4
GO:0001757	1	306	4	30255	0.0398484	722	0.19	somite_specification	Meox1
GO:0002337	1	306	4	30255	0.0398484	723	0.19	B1a_B_cell_differentiation	Dpp4
GO:0002803	1	306	4	30255	0.0398484	724	0.19	positive_regulation_of_antibacterial_peptide_production	Pgc
GO:0003332	1	306	4	30255	0.0398484	725	0.19	negative_regulation_of_extracellular_matrix_constituent_secretion	Adtrp
GO:0014046	1	306	4	30255	0.0398484	726	0.189	dopamine_secretion	Xlr4a
GO:0015910	1	306	4	30255	0.0398484	727	0.189	longchain_fatty_acid_import_into_peroxisome	Abcd4
GO:0019371	1	306	4	30255	0.0398484	728	0.189	cyclooxygenase_pathway	Ptgs1
GO:0019482	1	306	4	30255	0.0398484	729	0.189	betaalanine_metabolic_process	Dpys
GO:0021650	1	306	4	30255	0.0398484	730	0.188	vestibulocochlear_nerve_formation	Atp8b1
GO:0030035	1	306	4	30255	0.0398484	731	0.188	microspike_assembly	Actn2
GO:0030886	1	306	4	30255	0.0398484	732	0.188	negative_regulation_of_myeloid_dendritic_cell_activation	Cd37
GO:0032604	1	306	4	30255	0.0398484	733	0.188	granulocyte_macrophage_colonystimulating_factor_production	Slamf9
GO:0032971	1	306	4	30255	0.0398484	734	0.187	regulation_of_muscle_filament_sliding	Tnnt2
GO:0033030	1	306	4	30255	0.0398484	735	0.187	negative_regulation_of_neutrophil_apoptotic_process	Fcgr2b
GO:0034159	1	306	4	30255	0.0398484	736	0.187	regulation_of_tolllike_receptor_8_signaling_pathway	D1Pas1
GO:0034161	1	306	4	30255	0.0398484	737	0.187	positive_regulation_of_tolllike_receptor_8_signaling_pathway	D1Pas1
GO:0034196	1	306	4	30255	0.0398484	738	0.186	acylglycerol_transport	Mttp
GO:0034197	1	306	4	30255	0.0398484	739	0.186	triglyceride_transport	Mttp
GO:0035995	1	306	4	30255	0.0398484	740	0.186	detection_of_muscle_stretch	Ttn
GO:0045299	1	306	4	30255	0.0398484	741	0.186	otolith_mineralization	Atp2b2
GO:0045963	1	306	4	30255	0.0398484	742	0.185	negative_regulation_of_dopamine_metabolic_process	Itgam
GO:0046340	1	306	4	30255	0.0398484	743	0.185	diacylglycerol_catabolic_process	Plb1
GO:0051598	1	306	4	30255	0.0398484	744	0.185	meiotic_recombination_checkpoint_signaling	Hormad1
GO:0051790	1	306	4	30255	0.0398484	745	0.185	shortchain_fatty_acid_biosynthetic_process	Acss1
GO:0060988	1	306	4	30255	0.0398484	746	0.184	lipid_tube_assembly	Pcdhga3
GO:0061056	1	306	4	30255	0.0398484	747	0.184	sclerotome_development	Meox1
GO:0070669	1	306	4	30255	0.0398484	748	0.184	response_to_interleukin2	Jak3
GO:0071242	1	306	4	30255	0.0398484	749	0.184	cellular_response_to_ammonium_ion	Slc1a1
GO:0071288	1	306	4	30255	0.0398484	750	0.183	cellular_response_to_mercury_ion	Slc1a1
GO:0071442	1	306	4	30255	0.0398484	751	0.183	positive_regulation_of_histone_H3K14_acetylation	Piwil2
GO:0071623	1	306	4	30255	0.0398484	752	0.183	negative_regulation_of_granulocyte_chemotaxis	Dpp4
GO:0086016	1	306	4	30255	0.0398484	753	0.183	AV_node_cell_action_potential	Scn10a
GO:0090024	1	306	4	30255	0.0398484	754	0.182	negative_regulation_of_neutrophil_chemotaxis	Dpp4
GO:0090649	1	306	4	30255	0.0398484	755	0.182	response_to_oxygenglucose_deprivation	Aqp3
GO:0090650	1	306	4	30255	0.0398484	756	0.182	cellular_response_to_oxygenglucose_deprivation	Aqp3
GO:0097187	1	306	4	30255	0.0398484	757	0.182	dentinogenesis	Serpine1
GO:0098708	1	306	4	30255	0.0398484	758	0.181	glucose_import_across_plasma_membrane	Slc5a1
GO:0140009	1	306	4	30255	0.0398484	759	0.181	Laspartate_import_across_plasma_membrane	Slc1a1
GO:0140021	1	306	4	30255	0.0398484	760	0.181	mitochondrial_ADP_transmembrane_transport	Slc25a31
GO:0140192	1	306	4	30255	0.0398484	761	0.181	regulation_of_adenylate_cyclaseactivating_adrenergic_receptor_signaling_pathway_involved_in_heart_process	Atp2b4
GO:0150062	1	306	4	30255	0.0398484	762	0.18	complementmediated_synapse_pruning	Itgam
GO:1901329	1	306	4	30255	0.0398484	763	0.18	regulation_of_odontoblast_differentiation	Serpine1
GO:1901656	1	306	4	30255	0.0398484	764	0.18	glycoside_transport	Slc5a1
GO:1902952	1	306	4	30255	0.0398484	765	0.18	positive_regulation_of_dendritic_spine_maintenance	Apoe
GO:1902994	1	306	4	30255	0.0398484	766	0.179	regulation_of_phospholipid_efflux	Apoe
GO:1902995	1	306	4	30255	0.0398484	767	0.179	positive_regulation_of_phospholipid_efflux	Apoe
GO:1904151	1	306	4	30255	0.0398484	768	0.179	positive_regulation_of_microglial_cell_mediated_cytotoxicity	Itgam
GO:1904426	1	306	4	30255	0.0398484	769	0.179	positive_regulation_of_GTP_binding	Epha4
GO:1904456	1	306	4	30255	0.0398484	770	0.179	negative_regulation_of_neuronal_action_potential	Cntnap2
GO:1990167	1	306	4	30255	0.0398484	771	0.178	protein_K27linked_deubiquitination	Otud6a
GO:1990168	1	306	4	30255	0.0398484	772	0.178	protein_K33linked_deubiquitination	Otud6a
GO:1990544	1	306	4	30255	0.0398484	773	0.178	mitochondrial_ATP_transmembrane_transport	Slc25a31
GO:1990834	1	306	4	30255	0.0398484	774	0.178	response_to_odorant	Cntnap2
GO:2000520	1	306	4	30255	0.0398484	775	0.177	regulation_of_immunological_synapse_formation	Lgals3
GO:0009306	4	306	127	30255	0.04036	776	0.179	protein_secretion	Fam3b,Ildr2,Mttp,Olfm2
GO:0035592	4	306	128	30255	0.0413434	777	0.184	establishment_of_protein_localization_to_extracellular_region	Fam3b,Ildr2,Mttp,Olfm2
GO:0043280	4	306	128	30255	0.0413434	778	0.183	positive_regulation_of_cysteinetype_endopeptidase_activity_involved_in_apoptotic_process	D1Pas1,Nlrc4,Slc1a1,Sox7
GO:0071692	4	306	128	30255	0.0413434	779	0.183	protein_localization_to_extracellular_region	Fam3b,Ildr2,Mttp,Olfm2
GO:0042157	2	306	32	30255	0.0414386	780	0.183	lipoprotein_metabolic_process	Apoe,Mttp
GO:0046475	2	306	32	30255	0.0414386	781	0.183	glycerophospholipid_catabolic_process	Lipc,Plb1
GO:1905898	2	306	32	30255	0.0414386	782	0.183	positive_regulation_of_response_to_endoplasmic_reticulum_stress	Fcgr2b,Rnft2
GO:0006417	8	306	382	30255	0.0415169	783	0.183	regulation_of_translation	Adad1,Boll,D1Pas1,Dazl,Eif4g3,Pabpc6,Piwil1,Piwil2
GO:0010646	46	306	3521	30255	0.0418137	784	0.184	regulation_of_cell_communication	Afap1,Apba1,Apoe,Arhgdib,Atp2b2,Atp2b4,Bmp8a,Btn2a2,Cacna1e,Cd180,Cmya5,Cntnap2,Cspg5,D1Pas1,Epha4,Eya1,Fcgr2b,Fgfr3,Fzd10,Hnf4a,Htra1,Jak3,Kcnj10,Kcp,Lax1,Lgals3,Mir19a,Neto2,Ppp1r9a,Ptprr,Rgs22,Scube2,Serpine1,Sh3rf2,Sh3tc2,Siglec1,Skor1,Slc1a1,Slc25a31,Smad6,Sox30,Sox7,Stard8,Synpo,Tlr5,Trim52
GO:0006952	22	306	1464	30255	0.0425652	785	0.187	defense_response	Ak7,C8a,C8b,Cacna1e,Cd180,Cd37,Cntnap2,D1Pas1,Dpp4,Fcgr2b,Jak3,Lgals3,Masp2,Nlrc4,Oas2,Ptgs1,Serpine1,Slamf9,Slc1a1,Stab2,Tlr5,Trim52
GO:0002833	5	306	188	30255	0.0428036	786	0.188	positive_regulation_of_response_to_biotic_stimulus	Cd180,Dpp4,Masp2,Nlrc4,Pgc
GO:0010951	5	306	188	30255	0.0428036	787	0.188	negative_regulation_of_endopeptidase_activity	D1Pas1,Hspa1b,Serpinb6c,Serpinb9b,Serpine1
GO:0023051	46	306	3529	30255	0.0431771	788	0.189	regulation_of_signaling	Afap1,Apba1,Apoe,Arhgdib,Atp2b2,Atp2b4,Bmp8a,Btn2a2,Cacna1e,Cd180,Cmya5,Cntnap2,Cspg5,D1Pas1,Epha4,Eya1,Fcgr2b,Fgfr3,Fzd10,Hnf4a,Htra1,Jak3,Kcnj10,Kcp,Lax1,Lgals3,Mir19a,Neto2,Ppp1r9a,Ptprr,Rgs22,Scube2,Serpine1,Sh3rf2,Sh3tc2,Siglec1,Skor1,Slc1a1,Slc25a31,Smad6,Sox30,Sox7,Stard8,Synpo,Tlr5,Trim52
GO:0007596	3	306	77	30255	0.0433385	789	0.19	blood_coagulation	Hnf4a,Pros1,Tfpi
GO:0019233	3	306	77	30255	0.0433385	790	0.189	sensory_perception_of_pain	Cacna1e,Ptgs1,Scn10a
GO:0050817	3	306	77	30255	0.0433385	791	0.189	coagulation	Hnf4a,Pros1,Tfpi
GO:0080164	3	306	77	30255	0.0433385	792	0.189	regulation_of_nitric_oxide_metabolic_process	Atp2b4,Ddah1,Tlr5
GO:0045216	5	306	189	30255	0.043619	793	0.19	cellcell_junction_organization	Cdh22,Epha4,Esam,Hnf4a,Nphs1
GO:0070661	5	306	189	30255	0.043619	794	0.19	leukocyte_proliferation	Cd180,Cd37,Fcgr2b,Itgam,Zbtb32
GO:0044237	76	306	6256	30255	0.0436248	795	0.189	cellular_metabolic_process	4930447C04Rik,Abca4,Abcc2,Abcd4,Acsbg2,Acss1,Adad1,Adad2,Adh1,Adtrp,Ak7,Apoe,Asz1,Atp2b2,Atp8b1,B3gnt3,Brdt,Btbd18,C1qtnf9,Ctcfl,D1Pas1,Dclk3,Ddah1,Ddx4,Dpys,Eif4g3,Epha4,Eya1,Fgfr3,Fkbp6,Fut2,Gpat2,Hal,Henmt1,Hnf4a,Hormad1,Hus1b,Jak3,Khdc3,Lgals3,Lipc,Liph,Mael,Mfsd12,Mov10l1,Msh4,Mttp,Nhlrc1,Oas2,Papolb,Piwil1,Piwil2,Plb1,Ptgs1,Ptpn20,Ptprb,Ptprr,Rad21l,Rbm44,Rbm47,Rdh9,Rpl10l,Serpine1,Slc16a9,…
GO:0050863	8	306	386	30255	0.0436681	796	0.189	regulation_of_T_cell_activation	Btn2a2,Cd37,Cd80,Dpp4,Ildr2,Jak3,Lax1,Lgals3
GO:0016339	2	306	33	30255	0.043824	797	0.19	calciumdependent_cellcell_adhesion_via_plasma_membrane_cell_adhesion_molecules	Cdh22,Pcdhga12
GO:0050999	2	306	33	30255	0.043824	798	0.189	regulation_of_nitricoxide_synthase_activity	Apoe,Atp2b4
GO:1904646	2	306	33	30255	0.043824	799	0.189	cellular_response_to_amyloidbeta	Epha4,Fcgr2b
GO:0051347	10	306	529	30255	0.0440178	800	0.19	positive_regulation_of_transferase_activity	Atp2b4,C1qtnf9,Cdk5r2,D1Pas1,Epha4,Fgfr3,Fzd10,Ppp1r9a,Slc1a1,Tcl1
GO:0030162	13	306	753	30255	0.0440532	801	0.19	regulation_of_proteolysis	Apoe,D1Pas1,Epha4,Hspa1b,Nlrc4,Rnft2,Serpinb6c,Serpinb9b,Serpine1,Sh3rf2,Slc1a1,Sox7,Tfpi
GO:0009628	17	306	1065	30255	0.0440721	802	0.19	response_to_abiotic_stimulus	Aqp3,Atp2b2,Atp2b4,Cacna1e,Casq1,Cntnap2,D1Pas1,Dpp4,Eya1,Hspa1b,Rcsd1,Serpinb6c,Slc12a5,Slc1a1,Synpo,Trpm1,Ttn
GO:0002704	3	306	78	30255	0.0447462	803	0.192	negative_regulation_of_leukocyte_mediated_immunity	Fcgr2b,Jak3,Serpinb9b
GO:0006875	7	306	320	30255	0.04508	804	0.193	cellular_metal_ion_homeostasis	Apoe,Atp1a4,Atp2b2,Atp2b4,Ryr3,Slc1a1,Trpv5
GO:0051336	16	306	991	30255	0.0457991	805	0.196	regulation_of_hydrolase_activity	Cmya5,D1Pas1,Epha4,Fgfr3,Fzd10,Hspa1b,Nlrc4,Oas2,Plekhg4,Serpinb6c,Serpinb9b,Serpine1,Slc1a1,Sox7,Tfpi,Vcan
GO:0007599	3	306	79	30255	0.0461766	806	0.198	hemostasis	Hnf4a,Pros1,Tfpi
GO:0042130	3	306	79	30255	0.0461766	807	0.197	negative_regulation_of_T_cell_proliferation	Btn2a2,Cd37,Cd80
GO:0060395	3	306	79	30255	0.0461766	808	0.197	SMAD_protein_signal_transduction	Bmp8a,Hnf4a,Smad6
GO:2000108	2	306	34	30255	0.0462591	809	0.197	positive_regulation_of_leukocyte_apoptotic_process	Jak3,Siglec1
GO:1901216	4	306	133	30255	0.046463	810	0.198	positive_regulation_of_neuron_death	Apoe,Fcgr2b,Fgfr3,Itgam
GO:0048646	14	306	839	30255	0.0474988	811	0.202	anatomical_structure_formation_involved_in_morphogenesis	Atp8b1,Cdk5r2,Col15a1,Elk3,Mag,Nphs1,Ptprb,Robo4,Serpine1,Slc1a1,Sox7,Tenm4,Ttn,Wnt6
GO:0010927	3	306	80	30255	0.0476293	812	0.202	cellular_component_assembly_involved_in_morphogenesis	Mag,Tenm4,Ttn
GO:0031644	5	306	195	30255	0.0487074	813	0.207	regulation_of_nervous_system_process	Cntnap2,Kcnj10,Mag,Neto2,Tenm4
GO:0030003	8	306	395	30255	0.0487739	814	0.207	cellular_cation_homeostasis	Apoe,Atp1a4,Atp2b2,Atp2b4,Ryr3,Slc12a5,Slc1a1,Trpv5
GO:0046903	10	306	540	30255	0.0493058	815	0.209	secretion	Abcc2,Apba1,Aqp9,Atp2b2,Fam3b,Ildr2,Mttp,Olfm2,Sytl3,Xlr4a
GO:0002270	1	306	5	30255	0.0495607	816	0.21	plasmacytoid_dendritic_cell_activation	Slamf9
GO:0006548	1	306	5	30255	0.0495607	817	0.209	histidine_catabolic_process	Hal
GO:0006863	1	306	5	30255	0.0495607	818	0.209	purine_nucleobase_transport	Aqp9
GO:0010911	1	306	5	30255	0.0495607	819	0.209	regulation_of_isomerase_activity	Itgam
GO:0010912	1	306	5	30255	0.0495607	820	0.209	positive_regulation_of_isomerase_activity	Itgam
GO:0010991	1	306	5	30255	0.0495607	821	0.208	negative_regulation_of_SMAD_protein_complex_assembly	Smad6
GO:0014063	1	306	5	30255	0.0495607	822	0.208	negative_regulation_of_serotonin_secretion	Hrh3
GO:0015917	1	306	5	30255	0.0495607	823	0.208	aminophospholipid_transport	Atp8b1
GO:0017038	1	306	5	30255	0.0495607	824	0.208	protein_import	Apoe
GO:0019541	1	306	5	30255	0.0495607	825	0.207	propionate_metabolic_process	Acss1
GO:0035523	1	306	5	30255	0.0495607	826	0.207	protein_K29linked_deubiquitination	Otud6a
GO:0036343	1	306	5	30255	0.0495607	827	0.207	psychomotor_behavior	Dpp4
GO:0038031	1	306	5	30255	0.0495607	828	0.207	noncanonical_Wnt_signaling_pathway_via_JNK_cascade	Fzd10
GO:0042745	1	306	5	30255	0.0495607	829	0.206	circadian_sleepwake_cycle	Cntnap2
GO:0042758	1	306	5	30255	0.0495607	830	0.206	longchain_fatty_acid_catabolic_process	Adtrp
GO:0045541	1	306	5	30255	0.0495607	831	0.206	negative_regulation_of_cholesterol_biosynthetic_process	Apoe
GO:0045608	1	306	5	30255	0.0495607	832	0.206	negative_regulation_of_inner_ear_auditory_receptor_cell_differentiation	Fgfr3
GO:0045632	1	306	5	30255	0.0495607	833	0.205	negative_regulation_of_mechanoreceptor_differentiation	Fgfr3
GO:0045914	1	306	5	30255	0.0495607	834	0.205	negative_regulation_of_catecholamine_metabolic_process	Itgam
GO:0048022	1	306	5	30255	0.0495607	835	0.205	negative_regulation_of_melanin_biosynthetic_process	Mfsd12
GO:0048808	1	306	5	30255	0.0495607	836	0.205	male_genitalia_morphogenesis	Sycp2
GO:0051599	1	306	5	30255	0.0495607	837	0.204	response_to_hydrostatic_pressure	Atp2b4
GO:0060359	1	306	5	30255	0.0495607	838	0.204	response_to_ammonium_ion	Slc1a1
GO:0060375	1	306	5	30255	0.0495607	839	0.204	regulation_of_mast_cell_differentiation	Itgam
GO:0060708	1	306	5	30255	0.0495607	840	0.204	spongiotrophoblast_differentiation	Xist
GO:0060948	1	306	5	30255	0.0495607	841	0.203	cardiac_vascular_smooth_muscle_cell_development	Smad6
GO:0061044	1	306	5	30255	0.0495607	842	0.203	negative_regulation_of_vascular_wound_healing	Serpine1
GO:0070106	1	306	5	30255	0.0495607	843	0.203	interleukin27mediated_signaling_pathway	Oas2
GO:0070197	1	306	5	30255	0.0495607	844	0.203	meiotic_attachment_of_telomere_to_nuclear_envelope	Rad21l
GO:0070778	1	306	5	30255	0.0495607	845	0.202	Laspartate_transmembrane_transport	Slc1a1
GO:0071205	1	306	5	30255	0.0495607	846	0.202	protein_localization_to_juxtaparanode_region_of_axon	Cntnap2
GO:0071878	1	306	5	30255	0.0495607	847	0.202	negative_regulation_of_adenylate_cyclaseactivating_adrenergic_receptor_signaling_pathway	Atp2b4
GO:0072513	1	306	5	30255	0.0495607	848	0.202	positive_regulation_of_secondary_heart_field_cardioblast_proliferation	Eya1
GO:0072584	1	306	5	30255	0.0495607	849	0.201	caveolinmediated_endocytosis	Mlc1
GO:0090206	1	306	5	30255	0.0495607	850	0.201	negative_regulation_of_cholesterol_metabolic_process	Apoe
GO:0090461	1	306	5	30255	0.0495607	851	0.201	glutamate_homeostasis	Slc1a1
GO:0090598	1	306	5	30255	0.0495607	852	0.201	male_anatomical_structure_morphogenesis	Sycp2
GO:0098704	1	306	5	30255	0.0495607	853	0.2	carbohydrate_import_across_plasma_membrane	Slc5a1
GO:0098977	1	306	5	30255	0.0495607	854	0.2	inhibitory_chemical_synaptic_transmission	Cntnap2
GO:0106119	1	306	5	30255	0.0495607	855	0.2	negative_regulation_of_sterol_biosynthetic_process	Apoe
GO:0140271	1	306	5	30255	0.0495607	856	0.2	hexose_import_across_plasma_membrane	Slc5a1
GO:1900377	1	306	5	30255	0.0495607	857	0.2	negative_regulation_of_secondary_metabolite_biosynthetic_process	Mfsd12
GO:1901164	1	306	5	30255	0.0495607	858	0.199	negative_regulation_of_trophoblast_cell_migration	Arhgdib
GO:1902623	1	306	5	30255	0.0495607	859	0.199	negative_regulation_of_neutrophil_migration	Dpp4
GO:1904149	1	306	5	30255	0.0495607	860	0.199	regulation_of_microglial_cell_mediated_cytotoxicity	Itgam
GO:1904457	1	306	5	30255	0.0495607	861	0.199	positive_regulation_of_neuronal_action_potential	Cntnap2
GO:1990708	1	306	5	30255	0.0495607	862	0.198	conditioned_place_preference	Slc1a1
GO:2000097	1	306	5	30255	0.0495607	863	0.198	regulation_of_smooth_muscle_cellmatrix_adhesion	Serpine1
GO:2000670	1	306	5	30255	0.0495607	864	0.198	positive_regulation_of_dendritic_cell_apoptotic_process	Jak3
GO:2000981	1	306	5	30255	0.0495607	865	0.198	negative_regulation_of_inner_ear_receptor_cell_differentiation	Fgfr3
GO:2001188	1	306	5	30255	0.0495607	866	0.197	regulation_of_T_cell_activation_via_T_cell_receptor_contact_with_antigen_bound_to_MHC_molecule_on_antigen_presenting_cell	Lgals3
GO:0002697	9	306	468	30255	0.0497719	867	0.198	regulation_of_immune_effector_process	Cd37,Dpp4,Fcgr2b,Itgam,Jak3,Lgals3,Masp2,Pgc,Serpinb9b
GO:0042129	5	306	197	30255	0.0504782	868	0.201	regulation_of_T_cell_proliferation	Btn2a2,Cd37,Cd80,Jak3,Lgals3
GO:0010466	6	306	262	30255	0.0510901	869	0.203	negative_regulation_of_peptidase_activity	D1Pas1,Hspa1b,Serpinb6c,Serpinb9b,Serpine1,Tfpi
GO:0042908	2	306	36	30255	0.0512739	870	0.203	xenobiotic_transport	Abcc2,Atp8b1
GO:0000902	6	306	263	30255	0.0518606	871	0.205	cell_morphogenesis	Atp2b2,Cdh22,Cntnap2,Col15a1,Lst1,Mael
GO:0140352	9	306	472	30255	0.0519786	872	0.206	export_from_cell	Abcc2,Apba1,Atp1a4,Fam3b,Ildr2,Mttp,Olfm2,Sytl3,Xlr4a
GO:0010562	15	306	929	30255	0.0519926	873	0.205	positive_regulation_of_phosphorus_metabolic_process	Adtrp,Atp2b4,Bmp8a,C1qtnf9,Cd80,Cdk5r2,D1Pas1,Eif4g3,Epha4,Fgfr3,Fzd10,Ppp1r9a,Slc1a1,Tcl1,Tex101
GO:0045937	15	306	929	30255	0.0519926	874	0.205	positive_regulation_of_phosphate_metabolic_process	Adtrp,Atp2b4,Bmp8a,C1qtnf9,Cd80,Cdk5r2,D1Pas1,Eif4g3,Epha4,Fgfr3,Fzd10,Ppp1r9a,Slc1a1,Tcl1,Tex101
GO:0034308	3	306	83	30255	0.0521207	875	0.206	primary_alcohol_metabolic_process	Adh1,Plb1,Rdh9
GO:0043542	3	306	83	30255	0.0521207	876	0.205	endothelial_cell_migration	Adtrp,Dpp4,Robo4
GO:0060415	3	306	83	30255	0.0521207	877	0.205	muscle_tissue_morphogenesis	Mybpc3,Tnnt2,Ttn
GO:0070373	3	306	83	30255	0.0521207	878	0.205	negative_regulation_of_ERK1_and_ERK2_cascade	Btn2a2,Epha4,Ptprr
GO:0044282	7	306	331	30255	0.0522645	879	0.205	small_molecule_catabolic_process	Abcd4,Acsbg2,Adh1,Adtrp,Apoe,Ddah1,Hal
GO:0008285	13	306	774	30255	0.0526002	880	0.206	negative_regulation_of_cell_population_proliferation	Apoe,Btn2a2,Cd37,Cd80,Ddah1,Fcgr2b,Fgfr3,Hnf4a,Lgals3,Lst1,Ripply3,Smad6,Sox7
GO:0006874	5	306	200	30255	0.0532044	881	0.208	cellular_calcium_ion_homeostasis	Apoe,Atp2b2,Atp2b4,Ryr3,Trpv5
GO:0009062	3	306	84	30255	0.0536618	882	0.21	fatty_acid_catabolic_process	Abcd4,Acsbg2,Adtrp
GO:0000731	2	306	37	30255	0.0538511	883	0.21	DNA_synthesis_involved_in_DNA_repair	Sycp1,Tex12
GO:0035640	2	306	37	30255	0.0538511	884	0.21	exploration_behavior	Apoe,Dpp4
GO:0051953	2	306	37	30255	0.0538511	885	0.21	negative_regulation_of_amine_transport	Hrh3,Ptgs1
GO:0090279	2	306	37	30255	0.0538511	886	0.21	regulation_of_calcium_ion_import	Lgals3,Serpine1
GO:0090313	2	306	37	30255	0.0538511	887	0.209	regulation_of_protein_targeting_to_membrane	Itgam,Slc1a1
GO:1902003	2	306	37	30255	0.0538511	888	0.209	regulation_of_amyloidbeta_formation	Apoe,Epha4
GO:0045321	11	306	624	30255	0.0539893	889	0.21	leukocyte_activation	Cd180,Cd37,Dpp4,Fcgr2b,Itgam,Jak3,Lax1,Mir19a,Slamf9,Treml2,Zbtb32
GO:0002698	4	306	140	30255	0.0541958	890	0.21	negative_regulation_of_immune_effector_process	Fcgr2b,Jak3,Lgals3,Serpinb9b
GO:0060537	4	306	140	30255	0.0541958	891	0.21	muscle_tissue_development	Eya1,Nphs1,Popdc2,Sgcd
GO:0009798	3	306	85	30255	0.0552246	892	0.214	axis_specification	Cdx1,Smad6,Wnt6
GO:0070228	3	306	85	30255	0.0552246	893	0.213	regulation_of_lymphocyte_apoptotic_process	Jak3,Lgals3,Siglec1
GO:0044260	29	306	2103	30255	0.0560139	894	0.216	cellular_macromolecule_metabolic_process	4930447C04Rik,Apoe,Asz1,B3gnt3,Ctcfl,Ddx4,Eif4g3,Eya1,Fkbp6,Henmt1,Hus1b,Khdc3,Lipc,Mael,Mov10l1,Msh4,Nhlrc1,Oas2,Piwil2,Rad21l,Rpl10l,Syce3,Sycp1,Tdrd1,Tdrd12,Tdrd9,Tdrkh,Tex12,Tex19.1
GO:1905475	5	306	203	30255	0.0560149	895	0.216	regulation_of_protein_localization_to_membrane	Atp2b4,Itgam,Lgals3,Nhlrc1,Slc1a1
GO:0001953	2	306	38	30255	0.0564732	896	0.217	negative_regulation_of_cellmatrix_adhesion	Plet1,Serpine1
GO:0061564	2	306	38	30255	0.0564732	897	0.217	axon_development	Apoe,Mag
GO:0034762	11	306	629	30255	0.056502	898	0.217	regulation_of_transmembrane_transport	Actn2,Atp2b4,Cacna1e,Casq1,Clcn1,Fxyd4,Kcnj10,Kcns1,Neto2,Scn10a,Tex101
GO:0009889	51	306	4048	30255	0.0565095	899	0.217	regulation_of_biosynthetic_process	4930447C04Rik,Abhd14b,Adad1,Apoe,Atp2b4,Atp8b1,Boll,Brdt,Btbd18,Cdx1,Creb5,Ctcfl,D1Pas1,Dazl,Ddah1,Eif4g3,Elk3,Eya1,Fcgr2b,Fgfr3,Figla,Hnf4a,Hsf5,Jak3,Mael,Mageb4,Magee2,Meox1,Mfsd12,Nlrc4,Pabpc6,Piwil1,Piwil2,Pogk,Ppp1r3d,Pramel1,Rdh9,Rhox13,Rhox5,Ripply3,Serpine1,Skor1,Smad6,Sox30,Sox7,Tlr5,Trim52,Wnt6,Zbtb32,Zfp541,Zfp951
GO:0009891	28	306	2020	30255	0.0567622	900	0.218	positive_regulation_of_biosynthetic_process	Abhd14b,Apoe,Boll,Brdt,Btbd18,Cdx1,Creb5,Ctcfl,D1Pas1,Dazl,Ddah1,Eif4g3,Elk3,Eya1,Figla,Hnf4a,Jak3,Meox1,Pabpc6,Piwil2,Rdh9,Rhox5,Serpine1,Smad6,Sox30,Sox7,Tlr5,Wnt6
GO:0042127	25	306	1766	30255	0.057163	901	0.219	regulation_of_cell_population_proliferation	Apoe,Btn2a2,Cd37,Cd80,Ddah1,Dpp4,Epha4,Eya1,Fcgr2b,Fgfr3,Hnf4a,Hpse2,Hrh3,Htra1,Jak3,Lgals3,Lst1,Pramel1,Ptgs1,Ripply3,Scube2,Serpine1,Smad6,Sox7,Tcl1
GO:0043488	4	306	143	30255	0.0577103	902	0.221	regulation_of_mRNA_stability	Boll,Dazl,Pabpc6,Rbm46
GO:0031326	50	306	3964	30255	0.0577708	903	0.221	regulation_of_cellular_biosynthetic_process	4930447C04Rik,Abhd14b,Adad1,Apoe,Atp2b4,Atp8b1,Boll,Brdt,Btbd18,Cdx1,Creb5,Ctcfl,D1Pas1,Dazl,Ddah1,Eif4g3,Elk3,Eya1,Fcgr2b,Fgfr3,Figla,Hnf4a,Hsf5,Jak3,Mael,Mageb4,Magee2,Meox1,Mfsd12,Nlrc4,Pabpc6,Piwil1,Piwil2,Pogk,Ppp1r3d,Pramel1,Rdh9,Rhox13,Rhox5,Ripply3,Skor1,Smad6,Sox30,Sox7,Tlr5,Trim52,Wnt6,Zbtb32,Zfp541,Zfp951
GO:0032386	7	306	339	30255	0.0579176	904	0.221	regulation_of_intracellular_transport	Actn2,Hnf4a,Itgam,Mlc1,Sh3tc2,Slc1a1,Tnnt2
GO:0008361	3	306	87	30255	0.0584148	905	0.223	regulation_of_cell_size	Atp2b2,C1qtnf9,Slc12a5
GO:0019395	3	306	87	30255	0.0584148	906	0.222	fatty_acid_oxidation	Abcd4,Acsbg2,C1qtnf9
GO:0009410	5	306	206	30255	0.0589095	907	0.224	response_to_xenobiotic_stimulus	Abcc2,Cntnap2,Serpine1,Slc12a5,Slc1a1
GO:0051048	5	306	206	30255	0.0589095	908	0.224	negative_regulation_of_secretion	Adtrp,Apoe,Hrh3,Ppp1r9a,Ptgs1
GO:0033238	2	306	39	30255	0.0591391	909	0.224	regulation_of_cellular_amine_metabolic_process	Atp2b4,Itgam
GO:0043534	2	306	39	30255	0.0591391	910	0.224	blood_vessel_endothelial_cell_migration	Adtrp,Robo4
GO:0071715	2	306	39	30255	0.0591391	911	0.224	icosanoid_transport	Abcc2,Slco2b1
GO:1904645	2	306	39	30255	0.0591391	912	0.224	response_to_amyloidbeta	Epha4,Fcgr2b
GO:0001923	1	306	6	30255	0.0591751	913	0.224	B1_B_cell_differentiation	Dpp4
GO:0002225	1	306	6	30255	0.0591751	914	0.223	positive_regulation_of_antimicrobial_peptide_production	Pgc
GO:0002322	1	306	6	30255	0.0591751	915	0.223	B_cell_proliferation_involved_in_immune_response	Cd180
GO:0002752	1	306	6	30255	0.0591751	916	0.223	cell_surface_pattern_recognition_receptor_signaling_pathway	Masp2
GO:0002826	1	306	6	30255	0.0591751	917	0.223	negative_regulation_of_Thelper_1_type_immune_response	Jak3
GO:0006069	1	306	6	30255	0.0591751	918	0.222	ethanol_oxidation	Adh1
GO:0010990	1	306	6	30255	0.0591751	919	0.222	regulation_of_SMAD_protein_complex_assembly	Smad6
GO:0014005	1	306	6	30255	0.0591751	920	0.222	microglia_development	Itgam
GO:0014053	1	306	6	30255	0.0591751	921	0.222	negative_regulation_of_gammaaminobutyric_acid_secretion	Hrh3
GO:0015837	1	306	6	30255	0.0591751	922	0.221	amine_transport	Aqp9
GO:0015851	1	306	6	30255	0.0591751	923	0.221	nucleobase_transport	Aqp9
GO:0015866	1	306	6	30255	0.0591751	924	0.221	ADP_transport	Slc25a31
GO:0016338	1	306	6	30255	0.0591751	925	0.221	calciumindependent_cellcell_adhesion_via_plasma_membrane_celladhesion_molecules	Esam
GO:0016554	1	306	6	30255	0.0591751	926	0.22	cytidine_to_uridine_editing	Rbm47
GO:0019068	1	306	6	30255	0.0591751	927	0.22	virion_assembly	Apoe
GO:0030240	1	306	6	30255	0.0591751	928	0.22	skeletal_muscle_thin_filament_assembly	Ttn
GO:0032196	1	306	6	30255	0.0591751	929	0.22	transposition	Tex19.1
GO:0032803	1	306	6	30255	0.0591751	930	0.22	regulation_of_lowdensity_lipoprotein_particle_receptor_catabolic_process	Apoe
GO:0032811	1	306	6	30255	0.0591751	931	0.219	negative_regulation_of_epinephrine_secretion	Ptgs1
GO:0035092	1	306	6	30255	0.0591751	932	0.219	sperm_DNA_condensation	Sycp1
GO:0035608	1	306	6	30255	0.0591751	933	0.219	protein_deglutamylation	Agbl3
GO:0035610	1	306	6	30255	0.0591751	934	0.219	protein_side_chain_deglutamylation	Agbl3
GO:0036473	1	306	6	30255	0.0591751	935	0.218	cell_death_in_response_to_oxidative_stress	Slc1a1
GO:0036493	1	306	6	30255	0.0591751	936	0.218	positive_regulation_of_translation_in_response_to_endoplasmic_reticulum_stress	D1Pas1
GO:0038030	1	306	6	30255	0.0591751	937	0.218	noncanonical_Wnt_signaling_pathway_via_MAPK_cascade	Fzd10
GO:0042158	1	306	6	30255	0.0591751	938	0.218	lipoprotein_biosynthetic_process	Apoe
GO:0042471	1	306	6	30255	0.0591751	939	0.217	ear_morphogenesis	Eya1
GO:0045163	1	306	6	30255	0.0591751	940	0.217	clustering_of_voltagegated_potassium_channels	Cntnap2
GO:0045828	1	306	6	30255	0.0591751	941	0.217	positive_regulation_of_isoprenoid_metabolic_process	Rdh9
GO:0048799	1	306	6	30255	0.0591751	942	0.217	animal_organ_maturation	Fgfr3
GO:0060012	1	306	6	30255	0.0591751	943	0.216	synaptic_transmission_glycinergic	Slc6a5
GO:0060684	1	306	6	30255	0.0591751	944	0.216	epithelialmesenchymal_cell_signaling	Wnt6
GO:0060718	1	306	6	30255	0.0591751	945	0.216	chorionic_trophoblast_cell_differentiation	Htra1
GO:0060931	1	306	6	30255	0.0591751	946	0.216	sinoatrial_node_cell_development	Popdc2
GO:0070295	1	306	6	30255	0.0591751	947	0.216	renal_water_absorption	Aqp3
GO:0070777	1	306	6	30255	0.0591751	948	0.215	Daspartate_transport	Slc1a1
GO:0070779	1	306	6	30255	0.0591751	949	0.215	Daspartate_import_across_plasma_membrane	Slc1a1
GO:0071440	1	306	6	30255	0.0591751	950	0.215	regulation_of_histone_H3K14_acetylation	Piwil2
GO:0071716	1	306	6	30255	0.0591751	951	0.215	leukotriene_transport	Abcc2
GO:0071918	1	306	6	30255	0.0591751	952	0.214	urea_transmembrane_transport	Aqp9
GO:0086003	1	306	6	30255	0.0591751	953	0.214	cardiac_muscle_cell_contraction	Sgcd
GO:0090080	1	306	6	30255	0.0591751	954	0.214	positive_regulation_of_MAPKKK_cascade_by_fibroblast_growth_factor_receptor_signaling_pathway	Fgfr3
GO:0097113	1	306	6	30255	0.0591751	955	0.214	AMPA_glutamate_receptor_clustering	Apoe
GO:0097114	1	306	6	30255	0.0591751	956	0.214	NMDA_glutamate_receptor_clustering	Apoe
GO:0097688	1	306	6	30255	0.0591751	957	0.213	glutamate_receptor_clustering	Apoe
GO:1900054	1	306	6	30255	0.0591751	958	0.213	positive_regulation_of_retinoic_acid_biosynthetic_process	Rdh9
GO:1902083	1	306	6	30255	0.0591751	959	0.213	negative_regulation_of_peptidylcysteine_Snitrosylation	Atp2b4
GO:1902951	1	306	6	30255	0.0591751	960	0.213	negative_regulation_of_dendritic_spine_maintenance	Apoe
GO:2000481	1	306	6	30255	0.0591751	961	0.212	positive_regulation_of_cAMPdependent_protein_kinase_activity	Atp2b4
GO:0046395	5	306	207	30255	0.0598931	962	0.215	carboxylic_acid_catabolic_process	Abcd4,Acsbg2,Adtrp,Ddah1,Hal
GO:0001508	3	306	88	30255	0.0600419	963	0.215	action_potential	Clcn1,Cntnap2,Scn10a
GO:0043270	7	306	343	30255	0.0608807	964	0.218	positive_regulation_of_ion_transport	Actn2,Atp2b2,Casq1,Jak3,Lgals3,Serpine1,Tex101
GO:0000271	2	306	40	30255	0.0618476	965	0.221	polysaccharide_biosynthetic_process	B3gnt3,Nhlrc1
GO:0033692	2	306	40	30255	0.0618476	966	0.221	cellular_polysaccharide_biosynthetic_process	B3gnt3,Nhlrc1
GO:0016054	5	306	209	30255	0.0618882	967	0.221	organic_acid_catabolic_process	Abcd4,Acsbg2,Adtrp,Ddah1,Hal
GO:0032970	8	306	416	30255	0.0621512	968	0.222	regulation_of_actin_filamentbased_process	Actn2,Arhgdib,Esam,Fzd10,Nphs1,Ppp1r9a,Synpo,Tnnt2
GO:0071805	4	306	147	30255	0.0625817	969	0.223	potassium_ion_transmembrane_transport	Atp1a4,Kcnj10,Kcns1,Slc12a5
GO:0045995	3	306	90	30255	0.0633593	970	0.225	regulation_of_embryonic_development	Hnf4a,Khdc3,Tenm4
GO:0042886	4	306	148	30255	0.0638324	971	0.227	amide_transport	Aqp3,Aqp9,Fam3b,Ildr2
GO:0007215	2	306	41	30255	0.0645976	972	0.229	glutamate_receptor_signaling_pathway	Slc1a1,Trpm1
GO:0097061	2	306	41	30255	0.0645976	973	0.229	dendritic_spine_organization	Cntnap2,Xlr4a
GO:2000249	2	306	41	30255	0.0645976	974	0.229	regulation_of_actin_cytoskeleton_reorganization	Arhgdib,Esam
GO:0032526	3	306	91	30255	0.0650493	975	0.23	response_to_retinoic_acid	Adh1,Aqp3,Rhox13
GO:0050766	3	306	91	30255	0.0650493	976	0.23	positive_regulation_of_phagocytosis	Fcgr2b,Masp2,Pros1
GO:0007601	4	306	149	30255	0.0650962	977	0.23	visual_perception	Abca4,Kcnj10,Olfm2,Trpm1
GO:0043281	5	306	213	30255	0.0659901	978	0.233	regulation_of_cysteinetype_endopeptidase_activity_involved_in_apoptotic_process	D1Pas1,Hspa1b,Nlrc4,Slc1a1,Sox7
GO:0009451	4	306	150	30255	0.0663731	979	0.234	RNA_modification	Adad1,Adad2,Henmt1,Rbm47
GO:2001056	4	306	150	30255	0.0663731	980	0.234	positive_regulation_of_cysteinetype_endopeptidase_activity	D1Pas1,Nlrc4,Slc1a1,Sox7
GO:0035023	3	306	92	30255	0.0667598	981	0.235	regulation_of_Rho_protein_signal_transduction	Apoe,Arhgdib,Stard8
GO:0031328	27	306	1969	30255	0.0672259	982	0.236	positive_regulation_of_cellular_biosynthetic_process	Abhd14b,Apoe,Boll,Brdt,Btbd18,Cdx1,Creb5,Ctcfl,D1Pas1,Dazl,Ddah1,Eif4g3,Elk3,Eya1,Figla,Hnf4a,Jak3,Meox1,Pabpc6,Piwil2,Rdh9,Rhox5,Smad6,Sox30,Sox7,Tlr5,Wnt6
GO:0001656	2	306	42	30255	0.067388	983	0.237	metanephros_development	Eya1,Slc5a1
GO:0060079	2	306	42	30255	0.067388	984	0.236	excitatory_postsynaptic_potential	Cntnap2,Ppp1r9a
GO:1900181	2	306	42	30255	0.067388	985	0.236	negative_regulation_of_protein_localization_to_nucleus	Dclk3,Hnf4a
GO:0010941	25	306	1799	30255	0.0677103	986	0.237	regulation_of_cell_death	Apoe,D1Pas1,Eya1,Fcgr2b,Fgfr3,Hspa1b,Htra1,Itgam,Jak3,Khdc3,Lgals3,Mael,Mag,Nlrc4,Pramel1,Serpinb9b,Serpine1,Sh3rf2,Siglec1,Slc1a1,Slc25a31,Smad6,Syce3,Sycp2,Tcl1
GO:1901379	3	306	93	30255	0.0684909	987	0.239	regulation_of_potassium_ion_transmembrane_transport	Actn2,Kcns1,Neto2
GO:0010564	12	306	729	30255	0.0686012	988	0.24	regulation_of_cell_cycle_process	Atp2b4,Btn2a2,Ccnb3,D1Pas1,Dazl,Eif4g3,Fgfr3,Hormad1,Hspa1b,Hus1b,Khdc3,Piwil2
GO:0000052	1	306	7	30255	0.0686925	989	0.24	citrulline_metabolic_process	Ddah1
GO:0002760	1	306	7	30255	0.0686925	990	0.239	positive_regulation_of_antimicrobial_humoral_response	Pgc
GO:0002865	1	306	7	30255	0.0686925	991	0.239	negative_regulation_of_acute_inflammatory_response_to_antigenic_stimulus	Fcgr2b
GO:0006248	1	306	7	30255	0.0686925	992	0.239	CMP_catabolic_process	Dpys
GO:0006547	1	306	7	30255	0.0686925	993	0.239	histidine_metabolic_process	Hal
GO:0007501	1	306	7	30255	0.0686925	994	0.238	mesodermal_cell_fate_specification	Eya1
GO:0010533	1	306	7	30255	0.0686925	995	0.238	regulation_of_activation_of_Janus_kinase_activity	Hnf4a
GO:0014807	1	306	7	30255	0.0686925	996	0.238	regulation_of_somitogenesis	Cdx1
GO:0030049	1	306	7	30255	0.0686925	997	0.238	muscle_filament_sliding	Tnnt2
GO:0030885	1	306	7	30255	0.0686925	998	0.237	regulation_of_myeloid_dendritic_cell_activation	Cd37
GO:0032488	1	306	7	30255	0.0686925	999	0.237	Cdc42_protein_signal_transduction	Rhov
GO:0034155	1	306	7	30255	0.0686925	1000	0.237	regulation_of_tolllike_receptor_7_signaling_pathway	D1Pas1
GO:0034157	1	306	7	30255	0.0686925	1001	0.237	positive_regulation_of_tolllike_receptor_7_signaling_pathway	D1Pas1
GO:0034384	1	306	7	30255	0.0686925	1002	0.237	highdensity_lipoprotein_particle_clearance	Apoe
GO:0042138	1	306	7	30255	0.0686925	1003	0.236	meiotic_DNA_doublestrand_break_formation	Hormad1
GO:0042256	1	306	7	30255	0.0686925	1004	0.236	mature_ribosome_assembly	D1Pas1
GO:0042297	1	306	7	30255	0.0686925	1005	0.236	vocal_learning	Cntnap2
GO:0042904	1	306	7	30255	0.0686925	1006	0.236	9cisretinoic_acid_biosynthetic_process	Rdh9
GO:0042905	1	306	7	30255	0.0686925	1007	0.235	9cisretinoic_acid_metabolic_process	Rdh9
GO:0043315	1	306	7	30255	0.0686925	1008	0.235	positive_regulation_of_neutrophil_degranulation	Itgam
GO:0046035	1	306	7	30255	0.0686925	1009	0.235	CMP_metabolic_process	Dpys
GO:0046050	1	306	7	30255	0.0686925	1010	0.235	UMP_catabolic_process	Dpys
GO:0046074	1	306	7	30255	0.0686925	1011	0.234	dTMP_catabolic_process	Dpys
GO:0046079	1	306	7	30255	0.0686925	1012	0.234	dUMP_catabolic_process	Dpys
GO:0051013	1	306	7	30255	0.0686925	1013	0.234	microtubule_severing	Katnal1
GO:0071599	1	306	7	30255	0.0686925	1014	0.234	otic_vesicle_development	Eya1
GO:0090261	1	306	7	30255	0.0686925	1015	0.233	positive_regulation_of_inclusion_body_assembly	Apoe
GO:0090273	1	306	7	30255	0.0686925	1016	0.233	regulation_of_somatostatin_secretion	Cacna1e
GO:0090370	1	306	7	30255	0.0686925	1017	0.233	negative_regulation_of_cholesterol_efflux	Apoe
GO:0097237	1	306	7	30255	0.0686925	1018	0.233	cellular_response_to_toxic_substance	Ppp1r9a
GO:0097240	1	306	7	30255	0.0686925	1019	0.233	chromosome_attachment_to_the_nuclear_envelope	Rad21l
GO:0098596	1	306	7	30255	0.0686925	1020	0.232	imitative_learning	Cntnap2
GO:0140014	1	306	7	30255	0.0686925	1021	0.232	mitotic_nuclear_division	Fgfr3
GO:0150003	1	306	7	30255	0.0686925	1022	0.232	regulation_of_spontaneous_synaptic_transmission	Ppp1r9a
GO:1900052	1	306	7	30255	0.0686925	1023	0.232	regulation_of_retinoic_acid_biosynthetic_process	Rdh9
GO:1900223	1	306	7	30255	0.0686925	1024	0.231	positive_regulation_of_amyloidbeta_clearance	Apoe
GO:1901626	1	306	7	30255	0.0686925	1025	0.231	regulation_of_postsynaptic_membrane_organization	Apoe
GO:1902523	1	306	7	30255	0.0686925	1026	0.231	positive_regulation_of_protein_K63linked_ubiquitination	D1Pas1
GO:1903243	1	306	7	30255	0.0686925	1027	0.231	negative_regulation_of_cardiac_muscle_hypertrophy_in_response_to_stress	Atp2b4
GO:1903598	1	306	7	30255	0.0686925	1028	0.231	positive_regulation_of_gap_junction_assembly	Cntnap2
GO:1904861	1	306	7	30255	0.0686925	1029	0.23	excitatory_synapse_assembly	Cntnap2
GO:2000543	1	306	7	30255	0.0686925	1030	0.23	positive_regulation_of_gastrulation	Tenm4
GO:1903900	4	306	152	30255	0.0689656	1031	0.231	regulation_of_viral_life_cycle	D1Pas1,Fkbp6,Oas2,Pabpc6
GO:0033627	2	306	43	30255	0.0702177	1032	0.235	cell_adhesion_mediated_by_integrin	Itga10,Itgam
GO:0051281	2	306	43	30255	0.0702177	1033	0.235	positive_regulation_of_release_of_sequestered_calcium_ion_into_cytosol	Casq1,Tex101
GO:0070884	2	306	43	30255	0.0702177	1034	0.234	regulation_of_calcineurinNFAT_signaling_cascade	Atp2b4,Cmya5
GO:0034440	3	306	94	30255	0.0702422	1035	0.234	lipid_oxidation	Abcd4,Acsbg2,C1qtnf9
GO:0050953	4	306	153	30255	0.0702813	1036	0.234	sensory_perception_of_light_stimulus	Abca4,Kcnj10,Olfm2,Trpm1
GO:0022407	9	306	502	30255	0.0705746	1037	0.235	regulation_of_cellcell_adhesion	Adtrp,Btn2a2,Cd37,Cd80,Dpp4,Ildr2,Jak3,Lax1,Lgals3
GO:0002684	17	306	1135	30255	0.0705882	1038	0.235	positive_regulation_of_immune_system_process	Aqp3,Btn2a2,C8a,C8b,Cd37,Cd80,Dpp4,Itgam,Jak3,Lax1,Lgals3,Masp2,Nlrc4,Pgc,Serpine1,Tex101,Themis
GO:0043254	8	306	428	30255	0.0707339	1039	0.235	regulation_of_proteincontaining_complex_assembly	Apoe,D1Pas1,Esam,Lgals3,Nphs1,Ppp1r9a,Smad6,Tcl1
GO:0006950	41	306	3216	30255	0.0719693	1040	0.239	response_to_stress	Ak7,Apoe,Aqp3,Atp2b4,C8a,C8b,Cacna1e,Casq1,Cd180,Cd37,Cntnap2,D1Pas1,Dpp4,Elk3,Eya1,Fcgr2b,Fgfr3,Hspa1b,Hus1b,Jak3,Lgals3,Mael,Mag,Masp2,Msh4,Myh13,Nhlrc1,Nlrc4,Nphs1,Oas2,Ptgs1,Rad21l,Rcsd1,Serpinb6c,Serpine1,Slamf9,Slc12a5,Slc1a1,Stab2,Tlr5,Trim52
GO:0045786	7	306	357	30255	0.0719732	1041	0.239	negative_regulation_of_cell_cycle	Btn2a2,Fgfr3,Hnf4a,Hormad1,Hus1b,Khdc3,Mov10l1
GO:0043535	3	306	95	30255	0.0720136	1042	0.238	regulation_of_blood_vessel_endothelial_cell_migration	Apoe,Atp2b4,Robo4
GO:0048584	32	306	2421	30255	0.0727387	1043	0.241	positive_regulation_of_response_to_stimulus	Apoe,Bmp8a,Btn2a2,C1qtnf9,C8a,C8b,Cd180,D1Pas1,Dpp4,Epha4,Eya1,Fcgr2b,Fgfr3,Fzd10,Itgam,Jak3,Kcp,Khdc3,Lax1,Masp2,Neto2,Nlrc4,Pgc,Rnft2,Scube2,Serpine1,Sh3rf2,Siglec1,Themis,Tlr5,Trim52,Zcwpw1
GO:0050896	72	306	6057	30255	0.0727589	1044	0.24	response_to_stimulus	Abca4,Abcc2,Abcd4,Adh1,Adtrp,Ak7,Apoe,Aqp3,Atp2b2,Atp2b4,C8a,C8b,Cacna1e,Casq1,Cd180,Cd37,Cd80,Cntnap2,D1Pas1,Dpp4,Elk3,Epha4,Eya1,Fcgr2b,Fgfr3,Hnf4a,Hrh3,Hspa1b,Hus1b,Ildr2,Jak3,Kcnj10,Lax1,Lgals3,Lst1,Mael,Mag,Masp2,Mlc1,Msh4,Myh13,Nhlrc1,Nlrc4,Nphs1,Oas2,Ppp1r9a,Ptgs1,Rad21l,Rcsd1,Rftn2,Rhox13,Serpinb6c,Serpinb9b,Serpine1,Slamf9,Slc12a5,Slc1a1,Slc5a1,Smad6,Stab2,Synpo,Tas2r108,Tas2r137,Tcl1,Th…
GO:0019228	2	306	44	30255	0.0730856	1045	0.241	neuronal_action_potential	Cntnap2,Scn10a
GO:0045839	2	306	44	30255	0.0730856	1046	0.241	negative_regulation_of_mitotic_nuclear_division	Fgfr3,Khdc3
GO:0060349	2	306	44	30255	0.0730856	1047	0.241	bone_morphogenesis	Cdx1,Fgfr3
GO:0106056	2	306	44	30255	0.0730856	1048	0.241	regulation_of_calcineurinmediated_signaling	Atp2b4,Cmya5
GO:1902991	2	306	44	30255	0.0730856	1049	0.24	regulation_of_amyloid_precursor_protein_catabolic_process	Apoe,Epha4
GO:0030155	13	306	817	30255	0.0734937	1050	0.241	regulation_of_cell_adhesion	Adtrp,Btn2a2,Cd37,Cd80,Cspg5,Dpp4,Epha4,Ildr2,Jak3,Lax1,Lgals3,Plet1,Serpine1
GO:1903050	5	306	220	30255	0.0735253	1051	0.241	regulation_of_proteolysis_involved_in_protein_catabolic_process	Apoe,Epha4,Hspa1b,Rnft2,Sh3rf2
GO:0031347	11	306	661	30255	0.0744253	1052	0.244	regulation_of_defense_response	Apoe,Cd37,Dpp4,Fcgr2b,Htra1,Masp2,Nlrc4,Nlrp14,Pgc,Serpinb9b,Serpine1
GO:0045861	7	306	361	30255	0.0753492	1053	0.247	negative_regulation_of_proteolysis	D1Pas1,Epha4,Hspa1b,Serpinb6c,Serpinb9b,Serpine1,Tfpi
GO:0042476	3	306	97	30255	0.0756159	1054	0.248	odontogenesis	Serpine1,Wnt10a,Wnt6
GO:1903828	5	306	222	30255	0.075761	1055	0.248	negative_regulation_of_protein_localization	Actn2,Adtrp,Apoe,Dclk3,Hnf4a
GO:0034332	2	306	45	30255	0.0759907	1056	0.248	adherens_junction_organization	Cdh22,Epha4
GO:0046006	2	306	45	30255	0.0759907	1057	0.248	regulation_of_activated_T_cell_proliferation	Btn2a2,Jak3
GO:0062208	2	306	45	30255	0.0759907	1058	0.248	positive_regulation_of_pattern_recognition_receptor_signaling_pathway	D1Pas1,Tlr5
GO:2001239	2	306	45	30255	0.0759907	1059	0.248	regulation_of_extrinsic_apoptotic_signaling_pathway_in_absence_of_ligand	Eya1,Jak3
GO:0055082	9	306	511	30255	0.0768694	1060	0.25	cellular_chemical_homeostasis	Abcc2,Apoe,Atp1a4,Atp2b2,Atp2b4,Ryr3,Slc12a5,Slc1a1,Trpv5
GO:0043487	4	306	158	30255	0.0770513	1061	0.251	regulation_of_RNA_stability	Boll,Dazl,Pabpc6,Rbm46
GO:0006821	3	306	98	30255	0.0774465	1062	0.252	chloride_transport	Clcn1,Slc12a5,Slc1a1
GO:0035295	5	306	224	30255	0.0780333	1063	0.253	tube_development	Eya1,Rad21l,Smad6,Vcan,Wnt6
GO:0001810	1	306	8	30255	0.078114	1064	0.253	regulation_of_type_I_hypersensitivity	Fcgr2b
GO:0002786	1	306	8	30255	0.078114	1065	0.253	regulation_of_antibacterial_peptide_production	Pgc
GO:0003097	1	306	8	30255	0.078114	1066	0.253	renal_water_transport	Aqp3
GO:0003183	1	306	8	30255	0.078114	1067	0.253	mitral_valve_morphogenesis	Smad6
GO:0005981	1	306	8	30255	0.078114	1068	0.252	regulation_of_glycogen_catabolic_process	Ppp1r3d
GO:0006208	1	306	8	30255	0.078114	1069	0.252	pyrimidine_nucleobase_catabolic_process	Dpys
GO:0006249	1	306	8	30255	0.078114	1070	0.252	dCMP_catabolic_process	Dpys
GO:0006925	1	306	8	30255	0.078114	1071	0.252	inflammatory_cell_apoptotic_process	Itgam
GO:0007197	1	306	8	30255	0.078114	1072	0.251	adenylate_cyclaseinhibiting_G_proteincoupled_acetylcholine_receptor_signaling_pathway	Hrh3
GO:0009175	1	306	8	30255	0.078114	1073	0.251	pyrimidine_ribonucleoside_monophosphate_catabolic_process	Dpys
GO:0010616	1	306	8	30255	0.078114	1074	0.251	negative_regulation_of_cardiac_muscle_adaptation	Atp2b4
GO:0010700	1	306	8	30255	0.078114	1075	0.251	negative_regulation_of_norepinephrine_secretion	Ptgs1
GO:0010757	1	306	8	30255	0.078114	1076	0.25	negative_regulation_of_plasminogen_activation	Serpine1
GO:0014050	1	306	8	30255	0.078114	1077	0.25	negative_regulation_of_glutamate_secretion	Hrh3
GO:0014051	1	306	8	30255	0.078114	1078	0.25	gammaaminobutyric_acid_secretion	Apba1
GO:0014060	1	306	8	30255	0.078114	1079	0.25	regulation_of_epinephrine_secretion	Ptgs1
GO:0015889	1	306	8	30255	0.078114	1080	0.25	cobalamin_transport	Abcd4
GO:0017014	1	306	8	30255	0.078114	1081	0.249	protein_nitrosylation	Ddah1
GO:0021603	1	306	8	30255	0.078114	1082	0.249	cranial_nerve_formation	Atp8b1
GO:0021957	1	306	8	30255	0.078114	1083	0.249	corticospinal_tract_morphogenesis	Epha4
GO:0030309	1	306	8	30255	0.078114	1084	0.249	polyNacetyllactosamine_metabolic_process	B3gnt3
GO:0030311	1	306	8	30255	0.078114	1085	0.248	polyNacetyllactosamine_biosynthetic_process	B3gnt3
GO:0030422	1	306	8	30255	0.078114	1086	0.248	siRNA_processing	Henmt1
GO:0030718	1	306	8	30255	0.078114	1087	0.248	germline_stem_cell_population_maintenance	Piwil2
GO:0032489	1	306	8	30255	0.078114	1088	0.248	regulation_of_Cdc42_protein_signal_transduction	Apoe
GO:0034380	1	306	8	30255	0.078114	1089	0.247	highdensity_lipoprotein_particle_assembly	Apoe
GO:0035524	1	306	8	30255	0.078114	1090	0.247	proline_transmembrane_transport	Slc6a7
GO:0042760	1	306	8	30255	0.078114	1091	0.247	very_longchain_fatty_acid_catabolic_process	Abcd4
GO:0046063	1	306	8	30255	0.078114	1092	0.247	dCMP_metabolic_process	Dpys
GO:0048752	1	306	8	30255	0.078114	1093	0.247	semicircular_canal_morphogenesis	Eya1
GO:0051026	1	306	8	30255	0.078114	1094	0.246	chiasma_assembly	Sycp1
GO:0055009	1	306	8	30255	0.078114	1095	0.246	atrial_cardiac_muscle_tissue_morphogenesis	Tnnt2
GO:0060397	1	306	8	30255	0.078114	1096	0.246	growth_hormone_receptor_signaling_pathway_via_JAKSTAT	Jak3
GO:0070172	1	306	8	30255	0.078114	1097	0.246	positive_regulation_of_tooth_mineralization	Wnt6
GO:0071314	1	306	8	30255	0.078114	1098	0.245	cellular_response_to_cocaine	Slc1a1
GO:0080144	1	306	8	30255	0.078114	1099	0.245	amino_acid_homeostasis	Slc1a1
GO:0110089	1	306	8	30255	0.078114	1100	0.245	regulation_of_hippocampal_neuron_apoptotic_process	Itgam
GO:1901341	1	306	8	30255	0.078114	1101	0.245	positive_regulation_of_storeoperated_calcium_channel_activity	Casq1
GO:1901897	1	306	8	30255	0.078114	1102	0.245	regulation_of_relaxation_of_cardiac_muscle	Ttn
GO:1902961	1	306	8	30255	0.078114	1103	0.244	positive_regulation_of_aspartictype_endopeptidase_activity_involved_in_amyloid_precursor_protein_catabolic_process	Epha4
GO:1903608	1	306	8	30255	0.078114	1104	0.244	protein_localization_to_cytoplasmic_stress_granule	D1Pas1
GO:1990414	1	306	8	30255	0.078114	1105	0.244	replicationborn_doublestrand_break_repair_via_sister_chromatid_exchange	Rad21l
GO:1990962	1	306	8	30255	0.078114	1106	0.244	xenobiotic_transport_across_bloodbrain_barrier	Abcc2
GO:2000617	1	306	8	30255	0.078114	1107	0.243	positive_regulation_of_histone_H3K9_acetylation	Piwil2
GO:0032768	2	306	46	30255	0.0789319	1108	0.246	regulation_of_monooxygenase_activity	Apoe,Atp2b4
GO:0045930	5	306	225	30255	0.0791831	1109	0.246	negative_regulation_of_mitotic_cell_cycle	Btn2a2,Fgfr3,Hnf4a,Hus1b,Khdc3
GO:0007389	8	306	439	30255	0.079208	1110	0.246	pattern_specification_process	Cdx1,Eya1,Itgam,Meox1,Ripply3,Smad6,Ttn,Wnt6
GO:0002221	3	306	99	30255	0.0792965	1111	0.246	pattern_recognition_receptor_signaling_pathway	Cd180,Masp2,Tlr5
GO:0009408	3	306	99	30255	0.0792965	1112	0.246	response_to_heat	Casq1,Cntnap2,Hspa1b
GO:0018958	3	306	99	30255	0.0792965	1113	0.246	phenolcontaining_compound_metabolic_process	Atp2b2,Mfsd12,Slc1a1
GO:0007613	4	306	160	30255	0.0798477	1114	0.247	memory	Apoe,Hrh3,Ptgs1,Slc1a1
GO:0042098	3	306	100	30255	0.0811656	1115	0.251	T_cell_proliferation	Cd37,Itgam,Zbtb32
GO:0007628	2	306	47	30255	0.0819082	1116	0.253	adult_walking_behavior	Epha4,Kcnj10
GO:0046164	2	306	47	30255	0.0819082	1117	0.253	alcohol_catabolic_process	Adh1,Apoe
GO:0051924	6	306	297	30255	0.0822855	1118	0.254	regulation_of_calcium_ion_transport	Atp2b2,Casq1,Jak3,Lgals3,Serpine1,Tex101
GO:0009611	5	306	228	30255	0.0826869	1119	0.255	response_to_wounding	Apoe,Elk3,Fgfr3,Mag,Slc1a1
GO:0051241	17	306	1162	30255	0.0832082	1120	0.256	negative_regulation_of_multicellular_organismal_process	Adtrp,Apoe,Arhgdib,Atp2b4,Btn2a2,Cntnap2,Epha4,Fcgr2b,Fgfr3,Jak3,Mag,Pros1,Ptprr,Robo4,Serpine1,Smad6,Tfpi
GO:0006937	4	306	163	30255	0.0841359	1121	0.259	regulation_of_muscle_contraction	Casq1,Ptgs1,Scn10a,Tnnt2
GO:0022603	15	306	1000	30255	0.084913	1122	0.261	regulation_of_anatomical_structure_morphogenesis	Apoe,Atp2b4,Cdx1,Cspg5,Ddah1,Epha4,Hnf4a,Lgals3,Lst1,Mag,Ppp1r9a,Serpine1,Syne3,Tenm4,Wnt10a
GO:0001580	2	306	48	30255	0.0849186	1123	0.261	detection_of_chemical_stimulus_involved_in_sensory_perception_of_bitter_taste	Tas2r108,Tas2r137
GO:0002701	2	306	48	30255	0.0849186	1124	0.261	negative_regulation_of_production_of_molecular_mediator_of_immune_response	Fcgr2b,Jak3
GO:0032728	2	306	48	30255	0.0849186	1125	0.26	positive_regulation_of_interferonbeta_production	D1Pas1,Oas2
GO:0050856	2	306	48	30255	0.0849186	1126	0.26	regulation_of_T_cell_receptor_signaling_pathway	Btn2a2,Lgals3
GO:0072348	2	306	48	30255	0.0849186	1127	0.26	sulfur_compound_transport	Mfsd12,Slc1a1
GO:0006836	3	306	102	30255	0.0849606	1128	0.26	neurotransmitter_transport	Kcnj10,Slc6a5,Slc6a7
GO:0060070	3	306	102	30255	0.0849606	1129	0.26	canonical_Wnt_signaling_pathway	Fzd10,Wnt10a,Wnt6
GO:0006470	4	306	164	30255	0.0855899	1130	0.261	protein_dephosphorylation	Eya1,Ptpn20,Ptprb,Ptprr
GO:0007204	5	306	231	30255	0.0862718	1131	0.263	positive_regulation_of_cytosolic_calcium_ion_concentration	Hrh3,Jak3,Synpo,Trpm1,Trpv5
GO:0032956	7	306	374	30255	0.0869541	1132	0.265	regulation_of_actin_cytoskeleton_organization	Actn2,Arhgdib,Esam,Fzd10,Nphs1,Ppp1r9a,Synpo
GO:0010628	18	306	1254	30255	0.0873564	1133	0.266	positive_regulation_of_gene_expression	Adtrp,Boll,Cd37,Ctcfl,D1Pas1,Dazl,Eif4g3,Nlrc4,Oas2,Pabpc6,Pgc,Piwil2,Rbm46,Serpine1,Tlr5,Ttn,Wnt10a,Wnt6
GO:0000820	1	306	9	30255	0.0874404	1134	0.266	regulation_of_glutamine_family_amino_acid_metabolic_process	Atp2b4
GO:0002329	1	306	9	30255	0.0874404	1135	0.266	preB_cell_differentiation	Mir19a
GO:0003266	1	306	9	30255	0.0874404	1136	0.266	regulation_of_secondary_heart_field_cardioblast_proliferation	Eya1
GO:0003413	1	306	9	30255	0.0874404	1137	0.265	chondrocyte_differentiation_involved_in_endochondral_bone_morphogenesis	Scube2
GO:0006527	1	306	9	30255	0.0874404	1138	0.265	arginine_catabolic_process	Ddah1
GO:0009235	1	306	9	30255	0.0874404	1139	0.265	cobalamin_metabolic_process	Abcd4
GO:0015732	1	306	9	30255	0.0874404	1140	0.265	prostaglandin_transport	Abcc2
GO:0015824	1	306	9	30255	0.0874404	1141	0.264	proline_transport	Slc6a7
GO:0019747	1	306	9	30255	0.0874404	1142	0.264	regulation_of_isoprenoid_metabolic_process	Rdh9
GO:0031666	1	306	9	30255	0.0874404	1143	0.264	positive_regulation_of_lipopolysaccharidemediated_signaling_pathway	Cd180
GO:0032056	1	306	9	30255	0.0874404	1144	0.264	positive_regulation_of_translation_in_response_to_stress	D1Pas1
GO:0032229	1	306	9	30255	0.0874404	1145	0.263	negative_regulation_of_synaptic_transmission_GABAergic	Cntnap2
GO:0032287	1	306	9	30255	0.0874404	1146	0.263	peripheral_nervous_system_myelin_maintenance	Sh3tc2
GO:0033029	1	306	9	30255	0.0874404	1147	0.263	regulation_of_neutrophil_apoptotic_process	Fcgr2b
GO:0033275	1	306	9	30255	0.0874404	1148	0.263	actinmyosin_filament_sliding	Tnnt2
GO:0036490	1	306	9	30255	0.0874404	1149	0.263	regulation_of_translation_in_response_to_endoplasmic_reticulum_stress	D1Pas1
GO:0042473	1	306	9	30255	0.0874404	1150	0.262	outer_ear_morphogenesis	Eya1
GO:0042940	1	306	9	30255	0.0874404	1151	0.262	Damino_acid_transport	Slc1a1
GO:0046078	1	306	9	30255	0.0874404	1152	0.262	dUMP_metabolic_process	Dpys
GO:0046136	1	306	9	30255	0.0874404	1153	0.262	positive_regulation_of_vitamin_metabolic_process	Rdh9
GO:0046689	1	306	9	30255	0.0874404	1154	0.261	response_to_mercury_ion	Slc1a1
GO:0050432	1	306	9	30255	0.0874404	1155	0.261	catecholamine_secretion	Xlr4a
GO:0051918	1	306	9	30255	0.0874404	1156	0.261	negative_regulation_of_fibrinolysis	Serpine1
GO:0051970	1	306	9	30255	0.0874404	1157	0.261	negative_regulation_of_transmission_of_nerve_impulse	Cntnap2
GO:0060075	1	306	9	30255	0.0874404	1158	0.261	regulation_of_resting_membrane_potential	Kcnj10
GO:0060371	1	306	9	30255	0.0874404	1159	0.26	regulation_of_atrial_cardiac_muscle_cell_membrane_depolarization	Scn10a
GO:0060753	1	306	9	30255	0.0874404	1160	0.26	regulation_of_mast_cell_chemotaxis	Rin3
GO:0070327	1	306	9	30255	0.0874404	1161	0.26	thyroid_hormone_transport	Abcc2
GO:0098597	1	306	9	30255	0.0874404	1162	0.26	observational_learning	Cntnap2
GO:0098976	1	306	9	30255	0.0874404	1163	0.259	excitatory_chemical_synaptic_transmission	Cntnap2
GO:1902001	1	306	9	30255	0.0874404	1164	0.259	fatty_acid_transmembrane_transport	Abcd4
GO:1902565	1	306	9	30255	0.0874404	1165	0.259	positive_regulation_of_neutrophil_activation	Itgam
GO:1903223	1	306	9	30255	0.0874404	1166	0.259	positive_regulation_of_oxidative_stressinduced_neuron_death	Itgam
GO:1905247	1	306	9	30255	0.0874404	1167	0.258	positive_regulation_of_aspartictype_peptidase_activity	Epha4
GO:1990961	1	306	9	30255	0.0874404	1168	0.258	xenobiotic_detoxification_by_transmembrane_export_across_the_plasma_membrane	Abcc2
GO:2000169	1	306	9	30255	0.0874404	1169	0.258	regulation_of_peptidylcysteine_Snitrosylation	Atp2b4
GO:2001137	1	306	9	30255	0.0874404	1170	0.258	positive_regulation_of_endocytic_recycling	Actn2
GO:0045332	2	306	49	30255	0.0879622	1171	0.259	phospholipid_translocation	Abca4,Atp8b1
GO:0099173	2	306	49	30255	0.0879622	1172	0.259	postsynapse_organization	Cntnap2,Xlr4a
GO:0061013	4	306	166	30255	0.0885347	1173	0.26	regulation_of_mRNA_catabolic_process	Boll,Dazl,Pabpc6,Rbm46
GO:0018108	3	306	104	30255	0.08883	1174	0.261	peptidyltyrosine_phosphorylation	Epha4,Fgfr3,Jak3
GO:0031175	9	306	527	30255	0.088885	1175	0.261	neuron_projection_development	Apoe,Atp2b2,Cdk5r2,Cntnap2,Epha4,Fcgr2b,Lst1,Mag,Ppp1r9a
GO:0031330	5	306	234	30255	0.089937	1176	0.264	negative_regulation_of_cellular_catabolic_process	Atp2b4,Boll,Dazl,Pabpc6,Rbm46
GO:0007160	3	306	105	30255	0.090792	1177	0.266	cellmatrix_adhesion	Col5a3,Itga10,Itgam
GO:0001658	2	306	50	30255	0.0910378	1178	0.267	branching_involved_in_ureteric_bud_morphogenesis	Eya1,Wnt6
GO:0015909	2	306	50	30255	0.0910378	1179	0.266	longchain_fatty_acid_transport	Abcd4,Apoe
GO:0033628	2	306	50	30255	0.0910378	1180	0.266	regulation_of_cell_adhesion_mediated_by_integrin	Dpp4,Serpine1
GO:0045429	2	306	50	30255	0.0910378	1181	0.266	positive_regulation_of_nitric_oxide_biosynthetic_process	Ddah1,Tlr5
GO:0045806	2	306	50	30255	0.0910378	1182	0.266	negative_regulation_of_endocytosis	Lgals3,Rin3
GO:0002685	5	306	235	30255	0.0911765	1183	0.266	regulation_of_leukocyte_migration	Adtrp,Dpp4,Lgals3,Rin3,Serpine1
GO:0008064	4	306	168	30255	0.0915278	1184	0.267	regulation_of_actin_polymerization_or_depolymerization	Actn2,Esam,Nphs1,Ppp1r9a
GO:0009887	10	306	609	30255	0.0921167	1185	0.268	animal_organ_morphogenesis	Cdx1,Eya1,Fgfr3,Gcnt3,Mybpc3,Serpine1,Sycp2,Ttn,Wnt10a,Wnt6
GO:0018212	3	306	106	30255	0.0927721	1186	0.27	peptidyltyrosine_modification	Epha4,Fgfr3,Jak3
GO:0001775	11	306	690	30255	0.0934824	1187	0.272	cell_activation	Cd180,Cd37,Dpp4,Fcgr2b,Itgam,Jak3,Lax1,Mir19a,Slamf9,Treml2,Zbtb32
GO:0009888	11	306	690	30255	0.0934824	1188	0.271	tissue_development	Atp2b2,Creb5,Eya1,Fgfr3,Meox1,Nphs1,Popdc2,Sgcd,Smad6,Vcan,Wnt6
GO:0008038	2	306	51	30255	0.0941447	1189	0.273	neuron_recognition	Cntnap2,Epha4
GO:0009395	2	306	51	30255	0.0941447	1190	0.273	phospholipid_catabolic_process	Lipc,Plb1
GO:0034204	2	306	51	30255	0.0941447	1191	0.273	lipid_translocation	Abca4,Atp8b1
GO:0034637	2	306	51	30255	0.0941447	1192	0.272	cellular_carbohydrate_biosynthetic_process	B3gnt3,Nhlrc1
GO:0031589	4	306	170	30255	0.0945687	1193	0.273	cellsubstrate_adhesion	Col5a3,Itga10,Itgam,Smad6
GO:0006813	4	306	171	30255	0.096107	1194	0.278	potassium_ion_transport	Atp1a4,Kcnj10,Kcns1,Slc12a5
GO:0009266	4	306	171	30255	0.096107	1195	0.277	response_to_temperature_stimulus	Casq1,Cntnap2,Hspa1b,Slc12a5
GO:0030832	4	306	171	30255	0.096107	1196	0.277	regulation_of_actin_filament_length	Actn2,Esam,Nphs1,Ppp1r9a
GO:1902532	9	306	536	30255	0.0961074	1197	0.277	negative_regulation_of_intracellular_signal_transduction	Apoe,Atp2b4,Btn2a2,Cmya5,D1Pas1,Epha4,Lax1,Ptprr,Sh3rf2
GO:0001867	1	306	10	30255	0.0966728	1198	0.278	complement_activation_lectin_pathway	Masp2
GO:0002138	1	306	10	30255	0.0966728	1199	0.278	retinoic_acid_biosynthetic_process	Rdh9
GO:0002784	1	306	10	30255	0.0966728	1200	0.278	regulation_of_antimicrobial_peptide_production	Pgc
GO:0003330	1	306	10	30255	0.0966728	1201	0.278	regulation_of_extracellular_matrix_constituent_secretion	Adtrp
GO:0006591	1	306	10	30255	0.0966728	1202	0.277	ornithine_metabolic_process	Hnf4a
GO:0006707	1	306	10	30255	0.0966728	1203	0.277	cholesterol_catabolic_process	Apoe
GO:0006971	1	306	10	30255	0.0966728	1204	0.277	hypotonic_response	Slc12a5
GO:0009131	1	306	10	30255	0.0966728	1205	0.277	pyrimidine_nucleoside_monophosphate_catabolic_process	Dpys
GO:0009178	1	306	10	30255	0.0966728	1206	0.277	pyrimidine_deoxyribonucleoside_monophosphate_catabolic_process	Dpys
GO:0009642	1	306	10	30255	0.0966728	1207	0.276	response_to_light_intensity	Cntnap2
GO:0010501	1	306	10	30255	0.0966728	1208	0.276	RNA_secondary_structure_unwinding	D1Pas1
GO:0010873	1	306	10	30255	0.0966728	1209	0.276	positive_regulation_of_cholesterol_esterification	Apoe
GO:0016102	1	306	10	30255	0.0966728	1210	0.276	diterpenoid_biosynthetic_process	Rdh9
GO:0016127	1	306	10	30255	0.0966728	1211	0.275	sterol_catabolic_process	Apoe
GO:0021707	1	306	10	30255	0.0966728	1212	0.275	cerebellar_granule_cell_differentiation	Atp2b2
GO:0033206	1	306	10	30255	0.0966728	1213	0.275	meiotic_cytokinesis	Shcbp1l
GO:0033314	1	306	10	30255	0.0966728	1214	0.275	mitotic_DNA_replication_checkpoint_signaling	Hus1b
GO:0035871	1	306	10	30255	0.0966728	1215	0.275	protein_K11linked_deubiquitination	Otud6a
GO:0042045	1	306	10	30255	0.0966728	1216	0.274	epithelial_fluid_transport	Slc5a1
GO:0045759	1	306	10	30255	0.0966728	1217	0.274	negative_regulation_of_action_potential	Cntnap2
GO:0046184	1	306	10	30255	0.0966728	1218	0.274	aldehyde_biosynthetic_process	Adh1
GO:0048730	1	306	10	30255	0.0966728	1219	0.274	epidermis_morphogenesis	Wnt10a
GO:0051001	1	306	10	30255	0.0966728	1220	0.273	negative_regulation_of_nitricoxide_synthase_activity	Atp2b4
GO:0051823	1	306	10	30255	0.0966728	1221	0.273	regulation_of_synapse_structural_plasticity	Ppp1r9a
GO:0060385	1	306	10	30255	0.0966728	1222	0.273	axonogenesis_involved_in_innervation	Fgfr3
GO:0060926	1	306	10	30255	0.0966728	1223	0.273	cardiac_pacemaker_cell_development	Popdc2
GO:0061043	1	306	10	30255	0.0966728	1224	0.272	regulation_of_vascular_wound_healing	Serpine1
GO:0061687	1	306	10	30255	0.0966728	1225	0.272	detoxification_of_inorganic_compound	Abcc2
GO:0071864	1	306	10	30255	0.0966728	1226	0.272	positive_regulation_of_cell_proliferation_in_bone_marrow	Fgfr3
GO:0071871	1	306	10	30255	0.0966728	1227	0.272	response_to_epinephrine	Atp2b4
GO:0071872	1	306	10	30255	0.0966728	1228	0.272	cellular_response_to_epinephrine_stimulus	Atp2b4
GO:0072488	1	306	10	30255	0.0966728	1229	0.271	ammonium_transmembrane_transport	Slc12a5
GO:0098598	1	306	10	30255	0.0966728	1230	0.271	learned_vocalization_behavior_or_vocal_learning	Cntnap2
GO:1902732	1	306	10	30255	0.0966728	1231	0.271	positive_regulation_of_chondrocyte_proliferation	Scube2
GO:1903242	1	306	10	30255	0.0966728	1232	0.271	regulation_of_cardiac_muscle_hypertrophy_in_response_to_stress	Atp2b4
GO:1903596	1	306	10	30255	0.0966728	1233	0.27	regulation_of_gap_junction_assembly	Cntnap2
GO:1905144	1	306	10	30255	0.0966728	1234	0.27	response_to_acetylcholine	Atp2b4
GO:1990264	1	306	10	30255	0.0966728	1235	0.27	peptidyltyrosine_dephosphorylation_involved_in_inactivation_of_protein_kinase_activity	Ptprb
GO:2000646	1	306	10	30255	0.0966728	1236	0.27	positive_regulation_of_receptor_catabolic_process	Apoe
GO:0050912	2	306	52	30255	0.0972818	1237	0.271	detection_of_chemical_stimulus_involved_in_sensory_perception_of_taste	Tas2r108,Tas2r137
GO:0106027	2	306	52	30255	0.0972818	1238	0.271	neuron_projection_organization	Cntnap2,Xlr4a
GO:1904407	2	306	52	30255	0.0972818	1239	0.271	positive_regulation_of_nitric_oxide_metabolic_process	Ddah1,Tlr5
GO:0072329	3	306	109	30255	0.0988183	1240	0.275	monocarboxylic_acid_catabolic_process	Abcd4,Acsbg2,Adtrp
GO:0045088	5	306	242	30255	0.100098	1241	0.278	regulation_of_innate_immune_response	Apoe,Dpp4,Masp2,Nlrc4,Serpinb9b
GO:2001234	5	306	242	30255	0.100098	1242	0.278	negative_regulation_of_apoptotic_signaling_pathway	D1Pas1,Eya1,Lgals3,Serpine1,Slc25a31
GO:0045907	2	306	53	30255	0.100448	1243	0.279	positive_regulation_of_vasoconstriction	Ptgs1,Smad6
GO:0046470	2	306	53	30255	0.100448	1244	0.279	phosphatidylcholine_metabolic_process	Lipc,Plb1
GO:0140115	2	306	53	30255	0.100448	1245	0.278	export_across_plasma_membrane	Abcc2,Atp1a4
GO:0050792	4	306	174	30255	0.100792	1246	0.279	regulation_of_viral_process	D1Pas1,Fkbp6,Oas2,Pabpc6
GO:0046889	3	306	110	30255	0.100868	1247	0.279	positive_regulation_of_lipid_biosynthetic_process	Apoe,Hnf4a,Rdh9
GO:1901800	3	306	110	30255	0.100868	1248	0.279	positive_regulation_of_proteasomal_protein_catabolic_process	Hspa1b,Rnft2,Sh3rf2
GO:2000116	5	306	244	30255	0.102725	1249	0.284	regulation_of_cysteinetype_endopeptidase_activity	D1Pas1,Hspa1b,Nlrc4,Slc1a1,Sox7
GO:0044092	15	306	1031	30255	0.102746	1250	0.284	negative_regulation_of_molecular_function	Actn2,Apoe,Atp2b4,Cmya5,D1Pas1,Fzd10,Hnf4a,Hrh3,Hspa1b,Lax1,Serpinb6c,Serpinb9b,Serpine1,Tfpi,Tnnt2
GO:0006066	6	306	316	30255	0.10283	1251	0.284	alcohol_metabolic_process	Adh1,Apoe,Lipc,Mttp,Plb1,Rdh9
GO:0008344	3	306	111	30255	0.102935	1252	0.284	adult_locomotory_behavior	Epha4,Kcnj10,Otog
GO:0035556	20	306	1455	30255	0.10299	1253	0.284	intracellular_signal_transduction	Adtrp,Apoe,Arhgdib,Btn2a2,Casq1,Cntnap2,D1Pas1,Dclk3,Fgfr3,Hormad1,Hus1b,Jak3,Khdc3,Lax1,Mael,Nphs1,Ppp1r9a,Rhov,Sgcd,Ttn
GO:0051128	32	306	2508	30255	0.103233	1254	0.284	regulation_of_cellular_component_organization	Actn2,Adtrp,Afap1,Apoe,Arhgdib,Atp8b1,Cntnap2,D1Pas1,Dazl,Dpp4,Eif4g3,Epha4,Esam,Fcgr2b,Fgfr3,Fzd10,Hnf4a,Hormad1,Hspa1b,Khdc3,Lgals3,Mag,Nphs1,Piwil2,Ppp1r9a,Rin3,Serpine1,Shcbp1l,Slc25a31,Smad6,Synpo,Tcl1
GO:0033043	17	306	1200	30255	0.103335	1255	0.284	regulation_of_organelle_organization	Actn2,Afap1,Arhgdib,Dazl,Eif4g3,Esam,Fgfr3,Fzd10,Hormad1,Hspa1b,Khdc3,Nphs1,Piwil2,Ppp1r9a,Shcbp1l,Slc25a31,Synpo
GO:0015807	2	306	54	30255	0.103643	1256	0.285	Lamino_acid_transport	Kcnj10,Slc1a1
GO:0045687	2	306	54	30255	0.103643	1257	0.284	positive_regulation_of_glial_cell_differentiation	Mag,Tenm4
GO:0010556	46	306	3779	30255	0.104912	1258	0.288	regulation_of_macromolecule_biosynthetic_process	4930447C04Rik,Abhd14b,Adad1,Apoe,Atp2b4,Atp8b1,Boll,Brdt,Btbd18,Cdx1,Creb5,Ctcfl,D1Pas1,Dazl,Eif4g3,Elk3,Eya1,Fcgr2b,Fgfr3,Figla,Hnf4a,Hsf5,Jak3,Mael,Mageb4,Magee2,Meox1,Nlrc4,Pabpc6,Piwil1,Piwil2,Pogk,Ppp1r3d,Pramel1,Rhox13,Rhox5,Ripply3,Skor1,Smad6,Sox30,Sox7,Trim52,Wnt6,Zbtb32,Zfp541,Zfp951
GO:0007156	3	306	112	30255	0.105019	1259	0.288	homophilic_cell_adhesion_via_plasma_membrane_adhesion_molecules	Cdh22,Esam,Pcdhga4
GO:0032409	6	306	318	30255	0.105136	1260	0.288	regulation_of_transporter_activity	Actn2,Casq1,Fxyd4,Kcns1,Neto2,Slc5a1
GO:0042110	6	306	318	30255	0.105136	1261	0.288	T_cell_activation	Cd37,Dpp4,Itgam,Slamf9,Treml2,Zbtb32
GO:0003264	1	306	11	30255	0.105812	1262	0.289	regulation_of_cardioblast_proliferation	Eya1
GO:0006068	1	306	11	30255	0.105812	1263	0.289	ethanol_catabolic_process	Adh1
GO:0006521	1	306	11	30255	0.105812	1264	0.289	regulation_of_cellular_amino_acid_metabolic_process	Atp2b4
GO:0006750	1	306	11	30255	0.105812	1265	0.289	glutathione_biosynthetic_process	Slc1a1
GO:0009415	1	306	11	30255	0.105812	1266	0.288	response_to_water	Atp2b4
GO:0010612	1	306	11	30255	0.105812	1267	0.288	regulation_of_cardiac_muscle_adaptation	Atp2b4
GO:0010749	1	306	11	30255	0.105812	1268	0.288	regulation_of_nitric_oxide_mediated_signal_transduction	Atp2b4
GO:0014047	1	306	11	30255	0.105812	1269	0.288	glutamate_secretion	Apba1
GO:0014832	1	306	11	30255	0.105812	1270	0.287	urinary_bladder_smooth_muscle_contraction	Atp2b4
GO:0019227	1	306	11	30255	0.105812	1271	0.287	neuronal_action_potential_propagation	Clcn1
GO:0019953	1	306	11	30255	0.105812	1272	0.287	sexual_reproduction	Tex19.1
GO:0033629	1	306	11	30255	0.105812	1273	0.287	negative_regulation_of_cell_adhesion_mediated_by_integrin	Serpine1
GO:0034383	1	306	11	30255	0.105812	1274	0.287	lowdensity_lipoprotein_particle_clearance	Lipc
GO:0046618	1	306	11	30255	0.105812	1275	0.286	xenobiotic_export_from_cell	Abcc2
GO:0048149	1	306	11	30255	0.105812	1276	0.286	behavioral_response_to_ethanol	Adh1
GO:0048733	1	306	11	30255	0.105812	1277	0.286	sebaceous_gland_development	Wnt10a
GO:0090209	1	306	11	30255	0.105812	1278	0.286	negative_regulation_of_triglyceride_metabolic_process	Apoe
GO:0098870	1	306	11	30255	0.105812	1279	0.285	action_potential_propagation	Clcn1
GO:0099612	1	306	11	30255	0.105812	1280	0.285	protein_localization_to_axon	Cntnap2
GO:1900454	1	306	11	30255	0.105812	1281	0.285	positive_regulation_of_longterm_synaptic_depression	Ppp1r9a
GO:1901029	1	306	11	30255	0.105812	1282	0.285	negative_regulation_of_mitochondrial_outer_membrane_permeabilization_involved_in_apoptotic_signaling_pathway	Slc25a31
GO:1901339	1	306	11	30255	0.105812	1283	0.285	regulation_of_storeoperated_calcium_channel_activity	Casq1
GO:1902959	1	306	11	30255	0.105812	1284	0.284	regulation_of_aspartictype_endopeptidase_activity_involved_in_amyloid_precursor_protein_catabolic_process	Epha4
GO:1904383	1	306	11	30255	0.105812	1285	0.284	response_to_sodium_phosphate	Fgfr3
GO:1905097	1	306	11	30255	0.105812	1286	0.284	regulation_of_guanylnucleotide_exchange_factor_activity	Epha4
GO:1905962	1	306	11	30255	0.105812	1287	0.284	glutamatergic_neuron_differentiation	Cntnap2
GO:2000344	1	306	11	30255	0.105812	1288	0.283	positive_regulation_of_acrosome_reaction	Plb1
GO:2000623	1	306	11	30255	0.105812	1289	0.283	negative_regulation_of_nucleartranscribed_mRNA_catabolic_process_nonsensemediated_decay	Pabpc6
GO:0008283	13	306	870	30255	0.10583	1290	0.283	cell_population_proliferation	Cd180,Cd37,Cntnap2,Eya1,Fcgr2b,Fgfr3,Hpse2,Itgam,Ripply3,Tenm4,Tex19.1,Tgfbi,Zbtb32
GO:0010632	5	306	247	30255	0.106729	1291	0.285	regulation_of_epithelial_cell_migration	Apoe,Atp2b4,Ptprr,Robo4,Serpine1
GO:0002823	2	306	55	30255	0.106865	1292	0.285	negative_regulation_of_adaptive_immune_response_based_on_somatic_recombination_of_immune_receptors_built_from_immunoglobulin_superfamily_domains	Fcgr2b,Jak3
GO:0010712	2	306	55	30255	0.106865	1293	0.285	regulation_of_collagen_metabolic_process	Fgfr3,Serpine1
GO:0014706	2	306	55	30255	0.106865	1294	0.285	striated_muscle_tissue_development	Eya1,Sgcd
GO:0019748	2	306	55	30255	0.106865	1295	0.285	secondary_metabolic_process	Abcc2,Mfsd12
GO:0051480	2	306	55	30255	0.106865	1296	0.284	regulation_of_cytosolic_calcium_ion_concentration	Atp2b2,Atp2b4
GO:0055010	2	306	55	30255	0.106865	1297	0.284	ventricular_cardiac_muscle_tissue_morphogenesis	Mybpc3,Tnnt2
GO:1905477	3	306	113	30255	0.10712	1298	0.285	positive_regulation_of_protein_localization_to_membrane	Atp2b4,Itgam,Lgals3
GO:0051253	19	306	1378	30255	0.107618	1299	0.286	negative_regulation_of_RNA_metabolic_process	Atp8b1,Boll,Dazl,Elk3,Fgfr3,Hnf4a,Mael,Mageb4,Magee2,Pabpc6,Pramel1,Rbm46,Rhox5,Ripply3,Skor1,Sox30,Sox7,Zbtb32,Zfp541
GO:0051493	9	306	551	30255	0.108881	1300	0.289	regulation_of_cytoskeleton_organization	Actn2,Afap1,Arhgdib,Esam,Fzd10,Hspa1b,Nphs1,Ppp1r9a,Synpo
GO:0043266	3	306	114	30255	0.109236	1301	0.29	regulation_of_potassium_ion_transport	Actn2,Kcns1,Neto2
GO:1903076	3	306	114	30255	0.109236	1302	0.289	regulation_of_protein_localization_to_plasma_membrane	Atp2b4,Lgals3,Nhlrc1
GO:0051252	44	306	3611	30255	0.109947	1303	0.291	regulation_of_RNA_metabolic_process	4930447C04Rik,Abhd14b,Apoe,Atp2b4,Atp8b1,Boll,Brdt,Btbd18,Cdx1,Creb5,Ctcfl,D1Pas1,Dazl,Elk3,Eya1,Fcgr2b,Fgfr3,Figla,Hnf4a,Hsf5,Ildr2,Jak3,Mael,Mageb4,Magee2,Meox1,Nlrc4,Oas2,Pabpc6,Pogk,Pramel1,Rbm46,Rhox13,Rhox5,Ripply3,Skor1,Smad6,Sox30,Sox7,Trim52,Wnt6,Zbtb32,Zfp541,Zfp951
GO:0061001	2	306	56	30255	0.110114	1304	0.291	regulation_of_dendritic_spine_morphogenesis	Epha4,Ppp1r9a
GO:0070169	2	306	56	30255	0.110114	1305	0.291	positive_regulation_of_biomineral_tissue_development	Fgfr3,Wnt6
GO:0050865	13	306	877	30255	0.110653	1306	0.292	regulation_of_cell_activation	Apoe,Btn2a2,Cd37,Cd80,Dpp4,Fcgr2b,Ildr2,Itgam,Jak3,Lax1,Lgals3,Lst1,Tex101
GO:0034329	5	306	250	30255	0.110809	1307	0.292	cell_junction_assembly	Actn2,Cdh22,Cntnap2,Esam,Nphs1
GO:0010631	3	306	115	30255	0.111369	1308	0.294	epithelial_cell_migration	Adtrp,Dpp4,Robo4
GO:0006081	2	306	57	30255	0.113389	1309	0.299	cellular_aldehyde_metabolic_process	Abca4,Adh1
GO:0016358	2	306	57	30255	0.113389	1310	0.299	dendrite_development	Fcgr2b,Lst1
GO:0043507	2	306	57	30255	0.113389	1311	0.298	positive_regulation_of_JUN_kinase_activity	Epha4,Fzd10
GO:0110151	2	306	57	30255	0.113389	1312	0.298	positive_regulation_of_biomineralization	Fgfr3,Wnt6
GO:1901985	2	306	57	30255	0.113389	1313	0.298	positive_regulation_of_protein_acetylation	D1Pas1,Piwil2
GO:1903053	2	306	57	30255	0.113389	1314	0.298	regulation_of_extracellular_matrix_organization	Adtrp,Dpp4
GO:1903533	2	306	57	30255	0.113389	1315	0.297	regulation_of_protein_targeting	Itgam,Slc1a1
GO:2000145	15	306	1048	30255	0.113437	1316	0.297	regulation_of_cell_motility	Adtrp,Apoe,Arhgdib,Atp2b4,Dpp4,Epha4,Hnf4a,Lgals3,Plet1,Ptprr,Rin3,Robo4,Serpine1,Sh3rf2,Tex101
GO:0002407	1	306	12	30255	0.114859	1317	0.301	dendritic_cell_chemotaxis	Slamf9
GO:0002924	1	306	12	30255	0.114859	1318	0.301	negative_regulation_of_humoral_immune_response_mediated_by_circulating_immunoglobulin	Fcgr2b
GO:0006072	1	306	12	30255	0.114859	1319	0.3	glycerol3phosphate_metabolic_process	Gpat2
GO:0009222	1	306	12	30255	0.114859	1320	0.3	pyrimidine_ribonucleotide_catabolic_process	Dpys
GO:0009223	1	306	12	30255	0.114859	1321	0.3	pyrimidine_deoxyribonucleotide_catabolic_process	Dpys
GO:0009950	1	306	12	30255	0.114859	1322	0.3	dorsalventral_axis_specification	Smad6
GO:0015816	1	306	12	30255	0.114859	1323	0.3	glycine_transport	Slc6a5
GO:0019184	1	306	12	30255	0.114859	1324	0.299	nonribosomal_peptide_biosynthetic_process	Slc1a1
GO:0032613	1	306	12	30255	0.114859	1325	0.299	interleukin10_production	Fcgr2b
GO:0033632	1	306	12	30255	0.114859	1326	0.299	regulation_of_cellcell_adhesion_mediated_by_integrin	Dpp4
GO:0034310	1	306	12	30255	0.114859	1327	0.299	primary_alcohol_catabolic_process	Adh1
GO:0034638	1	306	12	30255	0.114859	1328	0.298	phosphatidylcholine_catabolic_process	Plb1
GO:0035313	1	306	12	30255	0.114859	1329	0.298	wound_healing_spreading_of_epidermal_cells	Plet1
GO:0035864	1	306	12	30255	0.114859	1330	0.298	response_to_potassium_ion	Kcnj10
GO:0035865	1	306	12	30255	0.114859	1331	0.298	cellular_response_to_potassium_ion	Kcnj10
GO:0038066	1	306	12	30255	0.114859	1332	0.297	p38MAPK_cascade	Fgfr3
GO:0042270	1	306	12	30255	0.114859	1333	0.297	protection_from_natural_killer_cell_mediated_cytotoxicity	Serpinb9b
GO:0043313	1	306	12	30255	0.114859	1334	0.297	regulation_of_neutrophil_degranulation	Itgam
GO:0043586	1	306	12	30255	0.114859	1335	0.297	tongue_development	Wnt10a
GO:0045607	1	306	12	30255	0.114859	1336	0.297	regulation_of_inner_ear_auditory_receptor_cell_differentiation	Fgfr3
GO:0045625	1	306	12	30255	0.114859	1337	0.296	regulation_of_Thelper_1_cell_differentiation	Jak3
GO:0045631	1	306	12	30255	0.114859	1338	0.296	regulation_of_mechanoreceptor_differentiation	Fgfr3
GO:0045835	1	306	12	30255	0.114859	1339	0.296	negative_regulation_of_meiotic_nuclear_division	Hormad1
GO:0046929	1	306	12	30255	0.114859	1340	0.296	negative_regulation_of_neurotransmitter_secretion	Ppp1r9a
GO:0051971	1	306	12	30255	0.114859	1341	0.295	positive_regulation_of_transmission_of_nerve_impulse	Cntnap2
GO:0060013	1	306	12	30255	0.114859	1342	0.295	righting_reflex	Slc1a1
GO:0070170	1	306	12	30255	0.114859	1343	0.295	regulation_of_tooth_mineralization	Wnt6
GO:0070244	1	306	12	30255	0.114859	1344	0.295	negative_regulation_of_thymocyte_apoptotic_process	Jak3
GO:0070365	1	306	12	30255	0.114859	1345	0.295	hepatocyte_differentiation	Hnf4a
GO:0072178	1	306	12	30255	0.114859	1346	0.294	nephric_duct_morphogenesis	Epha4
GO:0090399	1	306	12	30255	0.114859	1347	0.294	replicative_senescence	Serpine1
GO:0140052	1	306	12	30255	0.114859	1348	0.294	cellular_response_to_oxidised_lowdensity_lipoprotein_particle_stimulus	Adtrp
GO:1902947	1	306	12	30255	0.114859	1349	0.294	regulation_of_tauprotein_kinase_activity	Apoe
GO:1903028	1	306	12	30255	0.114859	1350	0.294	positive_regulation_of_opsonization	Masp2
GO:1905245	1	306	12	30255	0.114859	1351	0.293	regulation_of_aspartictype_peptidase_activity	Epha4
GO:1905907	1	306	12	30255	0.114859	1352	0.293	negative_regulation_of_amyloid_fibril_formation	Apoe
GO:2000009	1	306	12	30255	0.114859	1353	0.293	negative_regulation_of_protein_localization_to_cell_surface	Actn2
GO:2000980	1	306	12	30255	0.114859	1354	0.293	regulation_of_inner_ear_receptor_cell_differentiation	Fgfr3
GO:2001225	1	306	12	30255	0.114859	1355	0.292	regulation_of_chloride_transport	Atp8b1
GO:2001233	7	306	402	30255	0.115187	1356	0.293	regulation_of_apoptotic_signaling_pathway	D1Pas1,Eya1,Jak3,Lgals3,Serpine1,Siglec1,Slc25a31
GO:0006635	2	306	58	30255	0.116689	1357	0.297	fatty_acid_betaoxidation	Abcd4,Acsbg2
GO:0032757	2	306	58	30255	0.116689	1358	0.296	positive_regulation_of_interleukin8_production	Serpine1,Tlr5
GO:0043666	2	306	58	30255	0.116689	1359	0.296	regulation_of_phosphoprotein_phosphatase_activity	Cmya5,Vcan
GO:0050909	2	306	58	30255	0.116689	1360	0.296	sensory_perception_of_taste	Tas2r108,Tas2r137
GO:0048608	4	306	184	30255	0.117146	1361	0.297	reproductive_structure_development	Rad21l,Serpine1,Tex19.1,Tex19.2
GO:0001942	2	306	59	30255	0.120012	1362	0.304	hair_follicle_development	Mfsd12,Wnt10a
GO:0030048	2	306	59	30255	0.120012	1363	0.304	actin_filamentbased_movement	Sgcd,Tnnt2
GO:0097035	2	306	59	30255	0.120012	1364	0.304	regulation_of_membrane_lipid_distribution	Abca4,Atp8b1
GO:2000649	2	306	59	30255	0.120012	1365	0.303	regulation_of_sodium_ion_transmembrane_transporter_activity	Fxyd4,Neto2
GO:2001238	2	306	59	30255	0.120012	1366	0.303	positive_regulation_of_extrinsic_apoptotic_signaling_pathway	Jak3,Siglec1
GO:0009914	3	306	119	30255	0.120058	1367	0.303	hormone_transport	Abcc2,Fam3b,Ildr2
GO:0006486	4	306	187	30255	0.122265	1368	0.308	protein_glycosylation	B3gnt3,Fut2,Gcnt3,Sec1
GO:0043413	4	306	187	30255	0.122265	1369	0.308	macromolecule_glycosylation	B3gnt3,Fut2,Gcnt3,Sec1
GO:0061136	4	306	187	30255	0.122265	1370	0.308	regulation_of_proteasomal_protein_catabolic_process	Apoe,Hspa1b,Rnft2,Sh3rf2
GO:1903305	4	306	187	30255	0.122265	1371	0.308	regulation_of_regulated_secretory_pathway	Apba1,Cdk5r2,Cspg5,Itgam
GO:0002218	2	306	60	30255	0.123359	1372	0.31	activation_of_innate_immune_response	Masp2,Nlrc4
GO:0002820	2	306	60	30255	0.123359	1373	0.31	negative_regulation_of_adaptive_immune_response	Fcgr2b,Jak3
GO:0031641	2	306	60	30255	0.123359	1374	0.31	regulation_of_myelination	Mag,Tenm4
GO:0050922	2	306	60	30255	0.123359	1375	0.31	negative_regulation_of_chemotaxis	Dpp4,Rin3
GO:0051248	15	306	1063	30255	0.123404	1376	0.309	negative_regulation_of_protein_metabolic_process	Apoe,Atp2b4,Cmya5,D1Pas1,Epha4,Hnf4a,Hspa1b,Jak3,Lax1,Serpinb6c,Serpinb9b,Serpine1,Sh3rf2,Smad6,Tfpi
GO:0000003	1	306	13	30255	0.123815	1377	0.31	reproduction	Tex19.1
GO:0002674	1	306	13	30255	0.123815	1378	0.31	negative_regulation_of_acute_inflammatory_response	Fcgr2b
GO:0002759	1	306	13	30255	0.123815	1379	0.31	regulation_of_antimicrobial_humoral_response	Pgc
GO:0007213	1	306	13	30255	0.123815	1380	0.31	G_proteincoupled_acetylcholine_receptor_signaling_pathway	Hrh3
GO:0010872	1	306	13	30255	0.123815	1381	0.309	regulation_of_cholesterol_esterification	Apoe
GO:0014052	1	306	13	30255	0.123815	1382	0.309	regulation_of_gammaaminobutyric_acid_secretion	Hrh3
GO:0014745	1	306	13	30255	0.123815	1383	0.309	negative_regulation_of_muscle_adaptation	Atp2b4
GO:0015812	1	306	13	30255	0.123815	1384	0.309	gammaaminobutyric_acid_transport	Apba1
GO:0030836	1	306	13	30255	0.123815	1385	0.308	positive_regulation_of_actin_filament_depolymerization	Actn2
GO:0031223	1	306	13	30255	0.123815	1386	0.308	auditory_behavior	Cntnap2
GO:0036376	1	306	13	30255	0.123815	1387	0.308	sodium_ion_export_across_plasma_membrane	Atp1a4
GO:0042428	1	306	13	30255	0.123815	1388	0.308	serotonin_metabolic_process	Atp2b2
GO:0042532	1	306	13	30255	0.123815	1389	0.308	negative_regulation_of_tyrosine_phosphorylation_of_STAT_protein	Hnf4a
GO:0046113	1	306	13	30255	0.123815	1390	0.307	nucleobase_catabolic_process	Dpys
GO:0051549	1	306	13	30255	0.123815	1391	0.307	positive_regulation_of_keratinocyte_migration	Serpine1
GO:0051917	1	306	13	30255	0.123815	1392	0.307	regulation_of_fibrinolysis	Serpine1
GO:0060081	1	306	13	30255	0.123815	1393	0.307	membrane_hyperpolarization	Kcnj10
GO:0060394	1	306	13	30255	0.123815	1394	0.306	negative_regulation_of_pathwayrestricted_SMAD_protein_phosphorylation	Smad6
GO:0060428	1	306	13	30255	0.123815	1395	0.306	lung_epithelium_development	Fgfr3
GO:0070934	1	306	13	30255	0.123815	1396	0.306	CRDmediated_mRNA_stabilization	Pabpc6
GO:0097062	1	306	13	30255	0.123815	1397	0.306	dendritic_spine_maintenance	Cntnap2
GO:0098877	1	306	13	30255	0.123815	1398	0.306	neurotransmitter_receptor_transport_to_plasma_membrane	Slc1a1
GO:0140059	1	306	13	30255	0.123815	1399	0.305	dendrite_arborization	Cntnap2
GO:1902548	1	306	13	30255	0.123815	1400	0.305	negative_regulation_of_cellular_response_to_vascular_endothelial_growth_factor_stimulus	Atp2b4
GO:1902931	1	306	13	30255	0.123815	1401	0.305	negative_regulation_of_alcohol_biosynthetic_process	Apoe
GO:1904294	1	306	13	30255	0.123815	1402	0.305	positive_regulation_of_ERAD_pathway	Rnft2
GO:1904862	1	306	13	30255	0.123815	1403	0.304	inhibitory_synapse_assembly	Cntnap2
GO:0071675	3	306	121	30255	0.124493	1404	0.306	regulation_of_mononuclear_cell_migration	Adtrp,Lgals3,Serpine1
GO:0045834	4	306	189	30255	0.12573	1405	0.309	positive_regulation_of_lipid_metabolic_process	Apoe,Fgfr3,Hnf4a,Rdh9
GO:0010812	2	306	61	30255	0.126729	1406	0.311	negative_regulation_of_cellsubstrate_adhesion	Plet1,Serpine1
GO:0043407	2	306	61	30255	0.126729	1407	0.311	negative_regulation_of_MAP_kinase_activity	Apoe,Lax1
GO:0046928	3	306	122	30255	0.126733	1408	0.311	regulation_of_neurotransmitter_secretion	Apba1,Cspg5,Ppp1r9a
GO:0010557	24	306	1850	30255	0.127052	1409	0.311	positive_regulation_of_macromolecule_biosynthetic_process	Abhd14b,Apoe,Boll,Brdt,Btbd18,Cdx1,Creb5,Ctcfl,D1Pas1,Dazl,Eif4g3,Elk3,Eya1,Figla,Hnf4a,Jak3,Meox1,Pabpc6,Piwil2,Rhox5,Smad6,Sox30,Sox7,Wnt6
GO:0000165	4	306	190	30255	0.127478	1410	0.312	MAPK_cascade	Btn2a2,Cntnap2,Fgfr3,Nphs1
GO:0001676	3	306	123	30255	0.128987	1411	0.315	longchain_fatty_acid_metabolic_process	Acsbg2,Adtrp,Ptgs1
GO:0050764	3	306	123	30255	0.128987	1412	0.315	regulation_of_phagocytosis	Fcgr2b,Masp2,Pros1
GO:0050731	4	306	191	30255	0.129237	1413	0.316	positive_regulation_of_peptidyltyrosine_phosphorylation	Cd80,Epha4,Fgfr3,Tex101
GO:0046486	6	306	338	30255	0.129642	1414	0.316	glycerolipid_metabolic_process	Apoe,Gpat2,Lipc,Liph,Mttp,Plb1
GO:0030073	2	306	62	30255	0.13012	1415	0.317	insulin_secretion	Fam3b,Ildr2
GO:0045778	2	306	62	30255	0.13012	1416	0.317	positive_regulation_of_ossification	Fgfr3,Scube2
GO:1903078	2	306	62	30255	0.13012	1417	0.317	positive_regulation_of_protein_localization_to_plasma_membrane	Atp2b4,Lgals3
GO:1904062	7	306	416	30255	0.130906	1418	0.318	regulation_of_cation_transmembrane_transport	Actn2,Atp2b4,Casq1,Fxyd4,Kcns1,Neto2,Tex101
GO:0051282	3	306	124	30255	0.131256	1419	0.319	regulation_of_sequestering_of_calcium_ion	Casq1,Ryr3,Tex101
GO:0097191	3	306	124	30255	0.131256	1420	0.319	extrinsic_apoptotic_signaling_pathway	D1Pas1,Eya1,Fgfr3
GO:0030334	14	306	991	30255	0.132444	1421	0.322	regulation_of_cell_migration	Adtrp,Apoe,Arhgdib,Atp2b4,Dpp4,Epha4,Hnf4a,Lgals3,Plet1,Ptprr,Rin3,Robo4,Serpine1,Sh3rf2
GO:0002694	12	306	823	30255	0.132604	1422	0.322	regulation_of_leukocyte_activation	Btn2a2,Cd37,Cd80,Dpp4,Fcgr2b,Ildr2,Itgam,Jak3,Lax1,Lgals3,Lst1,Tex101
GO:0006067	1	306	14	30255	0.132681	1423	0.322	ethanol_metabolic_process	Adh1
GO:0009173	1	306	14	30255	0.132681	1424	0.321	pyrimidine_ribonucleoside_monophosphate_metabolic_process	Dpys
GO:0014033	1	306	14	30255	0.132681	1425	0.321	neural_crest_cell_differentiation	Wnt10a
GO:0014819	1	306	14	30255	0.132681	1426	0.321	regulation_of_skeletal_muscle_contraction	Casq1
GO:0014848	1	306	14	30255	0.132681	1427	0.321	urinary_tract_smooth_muscle_contraction	Atp2b4
GO:0015867	1	306	14	30255	0.132681	1428	0.321	ATP_transport	Slc25a31
GO:0016045	1	306	14	30255	0.132681	1429	0.32	detection_of_bacterium	Nlrc4
GO:0019321	1	306	14	30255	0.132681	1430	0.32	pentose_metabolic_process	Otog
GO:0032769	1	306	14	30255	0.132681	1431	0.32	negative_regulation_of_monooxygenase_activity	Atp2b4
GO:0033700	1	306	14	30255	0.132681	1432	0.32	phospholipid_efflux	Apoe
GO:0042487	1	306	14	30255	0.132681	1433	0.319	regulation_of_odontogenesis_of_dentincontaining_tooth	Wnt10a
GO:0042730	1	306	14	30255	0.132681	1434	0.319	fibrinolysis	Pros1
GO:0045161	1	306	14	30255	0.132681	1435	0.319	neuronal_ion_channel_clustering	Cntnap2
GO:0045176	1	306	14	30255	0.132681	1436	0.319	apical_protein_localization	Atp8b1
GO:0045792	1	306	14	30255	0.132681	1437	0.319	negative_regulation_of_cell_size	C1qtnf9
GO:0046049	1	306	14	30255	0.132681	1438	0.318	UMP_metabolic_process	Dpys
GO:0046073	1	306	14	30255	0.132681	1439	0.318	dTMP_metabolic_process	Dpys
GO:0046548	1	306	14	30255	0.132681	1440	0.318	retinal_rod_cell_development	Trpm1
GO:0048711	1	306	14	30255	0.132681	1441	0.318	positive_regulation_of_astrocyte_differentiation	Mag
GO:0051152	1	306	14	30255	0.132681	1442	0.317	positive_regulation_of_smooth_muscle_cell_differentiation	Olfm2
GO:0051764	1	306	14	30255	0.132681	1443	0.317	actin_crosslink_formation	Tnnt2
GO:0052646	1	306	14	30255	0.132681	1444	0.317	alditol_phosphate_metabolic_process	Gpat2
GO:0060396	1	306	14	30255	0.132681	1445	0.317	growth_hormone_receptor_signaling_pathway	Jak3
GO:0097106	1	306	14	30255	0.132681	1446	0.317	postsynaptic_density_organization	Cntnap2
GO:0098908	1	306	14	30255	0.132681	1447	0.316	regulation_of_neuronal_action_potential	Cntnap2
GO:0106072	1	306	14	30255	0.132681	1448	0.316	negative_regulation_of_adenylate_cyclaseactivating_G_proteincoupled_receptor_signaling_pathway	Atp2b4
GO:1900152	1	306	14	30255	0.132681	1449	0.316	negative_regulation_of_nucleartranscribed_mRNA_catabolic_process_deadenylationdependent_decay	Pabpc6
GO:1901679	1	306	14	30255	0.132681	1450	0.316	nucleotide_transmembrane_transport	Slc25a31
GO:1903027	1	306	14	30255	0.132681	1451	0.315	regulation_of_opsonization	Masp2
GO:1905809	1	306	14	30255	0.132681	1452	0.315	negative_regulation_of_synapse_organization	Apoe
GO:2000402	1	306	14	30255	0.132681	1453	0.315	negative_regulation_of_lymphocyte_migration	Adtrp
GO:2000615	1	306	14	30255	0.132681	1454	0.315	regulation_of_histone_H3K9_acetylation	Piwil2
GO:2000644	1	306	14	30255	0.132681	1455	0.315	regulation_of_receptor_catabolic_process	Apoe
GO:2000668	1	306	14	30255	0.132681	1456	0.314	regulation_of_dendritic_cell_apoptotic_process	Jak3
GO:2000822	1	306	14	30255	0.132681	1457	0.314	regulation_of_behavioral_fear_response	Apoe
GO:2001140	1	306	14	30255	0.132681	1458	0.314	positive_regulation_of_phospholipid_transport	Apoe
GO:2001241	1	306	14	30255	0.132681	1459	0.314	positive_regulation_of_extrinsic_apoptotic_signaling_pathway_in_absence_of_ligand	Jak3
GO:0032653	2	306	63	30255	0.133532	1460	0.316	regulation_of_interleukin10_production	Fcgr2b,Jak3
GO:0008203	3	306	125	30255	0.133538	1461	0.315	cholesterol_metabolic_process	Apoe,Lipc,Mttp
GO:0050777	4	306	194	30255	0.134572	1462	0.318	negative_regulation_of_immune_response	Fcgr2b,Jak3,Lgals3,Serpinb9b
GO:0051050	15	306	1080	30255	0.135299	1463	0.319	positive_regulation_of_transport	Actn2,Apoe,Atp2b2,Casq1,Cdk5r2,Fcgr2b,Itgam,Jak3,Lgals3,Masp2,Mlc1,Pros1,Serpine1,Tex101,Ttn
GO:0044093	20	306	1513	30255	0.135441	1464	0.319	positive_regulation_of_molecular_function	Actn2,Apoe,Atp2b4,C1qtnf9,Casq1,Cdk5r2,D1Pas1,Epha4,Fcgr2b,Fgfr3,Fzd10,Itgam,Nlrc4,Plekhg4,Ppp1r9a,Slc1a1,Sox7,Tcl1,Tnnt2,Trim52
GO:1903052	3	306	126	30255	0.135835	1465	0.32	positive_regulation_of_proteolysis_involved_in_protein_catabolic_process	Hspa1b,Rnft2,Sh3rf2
GO:0071695	4	306	195	30255	0.13637	1466	0.321	anatomical_structure_maturation	Bfsp1,Cdk5r2,Dazl,Fgfr3
GO:0009966	36	306	2949	30255	0.136703	1467	0.321	regulation_of_signal_transduction	Afap1,Apoe,Arhgdib,Atp2b4,Bmp8a,Btn2a2,Cd180,Cmya5,D1Pas1,Epha4,Eya1,Fcgr2b,Fgfr3,Fzd10,Hnf4a,Htra1,Jak3,Kcp,Lax1,Lgals3,Neto2,Ptprr,Rgs22,Scube2,Serpine1,Sh3rf2,Sh3tc2,Siglec1,Skor1,Slc25a31,Smad6,Sox30,Sox7,Stard8,Tlr5,Trim52
GO:0050730	5	306	268	30255	0.136817	1468	0.322	regulation_of_peptidyltyrosine_phosphorylation	Cd80,Epha4,Fgfr3,Hnf4a,Tex101
GO:0007266	2	306	64	30255	0.136964	1469	0.322	Rho_protein_signal_transduction	Arhgdib,Rhov
GO:0060393	2	306	64	30255	0.136964	1470	0.321	regulation_of_pathwayrestricted_SMAD_protein_phosphorylation	Bmp8a,Smad6
GO:0060999	2	306	64	30255	0.136964	1471	0.321	positive_regulation_of_dendritic_spine_development	Apoe,Ppp1r9a
GO:1901264	2	306	64	30255	0.136964	1472	0.321	carbohydrate_derivative_transport	Slc25a31,Slc5a1
GO:0032940	7	306	422	30255	0.137956	1473	0.323	secretion_by_cell	Apba1,Fam3b,Ildr2,Mttp,Olfm2,Sytl3,Xlr4a
GO:0031398	3	306	127	30255	0.138144	1474	0.323	positive_regulation_of_protein_ubiquitination	D1Pas1,Fgfr3,Nhlrc1
GO:0031324	28	306	2231	30255	0.139719	1475	0.327	negative_regulation_of_cellular_metabolic_process	Apoe,Atp2b4,Atp8b1,Boll,Cmya5,D1Pas1,Dazl,Elk3,Fgfr3,Hnf4a,Itgam,Jak3,Lax1,Mael,Mageb4,Magee2,Mfsd12,Pabpc6,Pramel1,Rbm46,Rhox5,Ripply3,Skor1,Smad6,Sox30,Sox7,Zbtb32,Zfp541
GO:2001257	4	306	197	30255	0.139996	1476	0.327	regulation_of_cation_channel_activity	Actn2,Casq1,Kcns1,Neto2
GO:0002707	2	306	65	30255	0.140416	1477	0.328	negative_regulation_of_lymphocyte_mediated_immunity	Fcgr2b,Serpinb9b
GO:0050854	2	306	65	30255	0.140416	1478	0.328	regulation_of_antigen_receptormediated_signaling_pathway	Btn2a2,Lgals3
GO:0050982	2	306	65	30255	0.140416	1479	0.328	detection_of_mechanical_stimulus	Atp2b2,Ttn
GO:0061077	2	306	65	30255	0.140416	1480	0.327	chaperonemediated_protein_folding	Dnajb3,Hspa1b
GO:0002688	3	306	128	30255	0.140468	1481	0.327	regulation_of_leukocyte_chemotaxis	Dpp4,Rin3,Serpine1
GO:0034754	3	306	128	30255	0.140468	1482	0.327	cellular_hormone_metabolic_process	Adh1,Plb1,Rdh9
GO:0002031	1	306	15	30255	0.141457	1483	0.329	G_proteincoupled_receptor_internalization	Sag
GO:0002638	1	306	15	30255	0.141457	1484	0.329	negative_regulation_of_immunoglobulin_production	Fcgr2b
GO:0002730	1	306	15	30255	0.141457	1485	0.329	regulation_of_dendritic_cell_cytokine_production	Jak3
GO:0003184	1	306	15	30255	0.141457	1486	0.328	pulmonary_valve_morphogenesis	Smad6
GO:0006085	1	306	15	30255	0.141457	1487	0.328	acetylCoA_biosynthetic_process	Acss1
GO:0006525	1	306	15	30255	0.141457	1488	0.328	arginine_metabolic_process	Ddah1
GO:0007194	1	306	15	30255	0.141457	1489	0.328	negative_regulation_of_adenylate_cyclase_activity	Hrh3
GO:0007216	1	306	15	30255	0.141457	1490	0.328	G_proteincoupled_glutamate_receptor_signaling_pathway	Trpm1
GO:0010561	1	306	15	30255	0.141457	1491	0.327	negative_regulation_of_glycoprotein_biosynthetic_process	Jak3
GO:0010737	1	306	15	30255	0.141457	1492	0.327	protein_kinase_A_signaling	Ttn
GO:0014733	1	306	15	30255	0.141457	1493	0.327	regulation_of_skeletal_muscle_adaptation	Cmya5
GO:0016114	1	306	15	30255	0.141457	1494	0.327	terpenoid_biosynthetic_process	Rdh9
GO:0021819	1	306	15	30255	0.141457	1495	0.326	layer_formation_in_cerebral_cortex	Cdk5r2
GO:0030007	1	306	15	30255	0.141457	1496	0.326	cellular_potassium_ion_homeostasis	Atp1a4
GO:0032372	1	306	15	30255	0.141457	1497	0.326	negative_regulation_of_sterol_transport	Apoe
GO:0032375	1	306	15	30255	0.141457	1498	0.326	negative_regulation_of_cholesterol_transport	Apoe
GO:0032602	1	306	15	30255	0.141457	1499	0.326	chemokine_production	Slamf9
GO:0038128	1	306	15	30255	0.141457	1500	0.325	ERBB2_signaling_pathway	Ptprr
GO:0038166	1	306	15	30255	0.141457	1501	0.325	angiotensinactivated_signaling_pathway	Actn2
GO:0042438	1	306	15	30255	0.141457	1502	0.325	melanin_biosynthetic_process	Mfsd12
GO:0042574	1	306	15	30255	0.141457	1503	0.325	retinal_metabolic_process	Abca4
GO:0043383	1	306	15	30255	0.141457	1504	0.324	negative_T_cell_selection	Themis
GO:0043455	1	306	15	30255	0.141457	1505	0.324	regulation_of_secondary_metabolic_process	Mfsd12
GO:0043471	1	306	15	30255	0.141457	1506	0.324	regulation_of_cellular_carbohydrate_catabolic_process	Ppp1r3d
GO:0043555	1	306	15	30255	0.141457	1507	0.324	regulation_of_translation_in_response_to_stress	D1Pas1
GO:0044794	1	306	15	30255	0.141457	1508	0.324	positive_regulation_by_host_of_viral_process	Apoe
GO:0045760	1	306	15	30255	0.141457	1509	0.323	positive_regulation_of_action_potential	Cntnap2
GO:0046459	1	306	15	30255	0.141457	1510	0.323	shortchain_fatty_acid_metabolic_process	Acss1
GO:0048021	1	306	15	30255	0.141457	1511	0.323	regulation_of_melanin_biosynthetic_process	Mfsd12
GO:0048246	1	306	15	30255	0.141457	1512	0.323	macrophage_chemotaxis	Lgals3
GO:0048681	1	306	15	30255	0.141457	1513	0.323	negative_regulation_of_axon_regeneration	Epha4
GO:0050798	1	306	15	30255	0.141457	1514	0.322	activated_T_cell_proliferation	Itgam
GO:0051547	1	306	15	30255	0.141457	1515	0.322	regulation_of_keratinocyte_migration	Serpine1
GO:0055003	1	306	15	30255	0.141457	1516	0.322	cardiac_myofibril_assembly	Ttn
GO:0055089	1	306	15	30255	0.141457	1517	0.322	fatty_acid_homeostasis	Apoe
GO:0060700	1	306	15	30255	0.141457	1518	0.321	regulation_of_ribonuclease_activity	Oas2
GO:0072530	1	306	15	30255	0.141457	1519	0.321	purinecontaining_compound_transmembrane_transport	Slc25a31
GO:0072578	1	306	15	30255	0.141457	1520	0.321	neurotransmittergated_ion_channel_clustering	Apoe
GO:0097084	1	306	15	30255	0.141457	1521	0.321	vascular_associated_smooth_muscle_cell_development	Smad6
GO:0097396	1	306	15	30255	0.141457	1522	0.321	response_to_interleukin17	Cntnap2
GO:0099010	1	306	15	30255	0.141457	1523	0.32	modification_of_postsynaptic_structure	Synpo
GO:0099550	1	306	15	30255	0.141457	1524	0.32	transsynaptic_signaling_modulating_synaptic_transmission	Cspg5
GO:1900044	1	306	15	30255	0.141457	1525	0.32	regulation_of_protein_K63linked_ubiquitination	D1Pas1
GO:1900376	1	306	15	30255	0.141457	1526	0.32	regulation_of_secondary_metabolite_biosynthetic_process	Mfsd12
GO:1900426	1	306	15	30255	0.141457	1527	0.32	positive_regulation_of_defense_response_to_bacterium	Pgc
GO:1901160	1	306	15	30255	0.141457	1528	0.319	primary_amino_compound_metabolic_process	Atp2b2
GO:1903365	1	306	15	30255	0.141457	1529	0.319	regulation_of_fear_response	Apoe
GO:1905906	1	306	15	30255	0.141457	1530	0.319	regulation_of_amyloid_fibril_formation	Apoe
GO:2001138	1	306	15	30255	0.141457	1531	0.319	regulation_of_phospholipid_transport	Apoe
GO:0045165	4	306	198	30255	0.141823	1532	0.319	cell_fate_commitment	Eya1,Fgfr3,Wnt10a,Wnt6
GO:0043085	15	306	1089	30255	0.141851	1533	0.319	positive_regulation_of_catalytic_activity	Apoe,Atp2b4,C1qtnf9,Cdk5r2,D1Pas1,Epha4,Fgfr3,Fzd10,Itgam,Nlrc4,Plekhg4,Ppp1r9a,Slc1a1,Sox7,Tcl1
GO:0043405	4	306	199	30255	0.14366	1534	0.323	regulation_of_MAP_kinase_activity	Apoe,Epha4,Fzd10,Lax1
GO:0002715	2	306	66	30255	0.143886	1535	0.323	regulation_of_natural_killer_cell_mediated_immunity	Dpp4,Serpinb9b
GO:1903307	2	306	66	30255	0.143886	1536	0.323	positive_regulation_of_regulated_secretory_pathway	Cdk5r2,Itgam
GO:0008406	3	306	130	30255	0.145153	1537	0.326	gonad_development	Serpine1,Tex19.1,Tex19.2
GO:0045732	4	306	200	30255	0.145506	1538	0.326	positive_regulation_of_protein_catabolic_process	Apoe,Hspa1b,Rnft2,Sh3rf2
GO:0007507	5	306	274	30255	0.14604	1539	0.327	heart_development	Popdc2,Ripply3,Tnnt2,Ttn,Vcan
GO:0010948	5	306	274	30255	0.14604	1540	0.327	negative_regulation_of_cell_cycle_process	Btn2a2,Fgfr3,Hormad1,Hus1b,Khdc3
GO:0090092	5	306	274	30255	0.14604	1541	0.327	regulation_of_transmembrane_receptor_protein_serinethreonine_kinase_signaling_pathway	Bmp8a,Htra1,Kcp,Skor1,Smad6
GO:0040012	15	306	1096	30255	0.147068	1542	0.329	regulation_of_locomotion	Adtrp,Apoe,Arhgdib,Atp2b4,Dpp4,Epha4,Hnf4a,Lgals3,Plet1,Ptprr,Rin3,Robo4,Serpine1,Sh3rf2,Tex101
GO:0002224	2	306	67	30255	0.147374	1543	0.33	tolllike_receptor_signaling_pathway	Cd180,Tlr5
GO:0060078	2	306	67	30255	0.147374	1544	0.329	regulation_of_postsynaptic_membrane_potential	Cntnap2,Ppp1r9a
GO:0007059	3	306	131	30255	0.147515	1545	0.329	chromosome_segregation	D1Pas1,Rad21l,Stag3
GO:0098542	15	306	1098	30255	0.148578	1546	0.332	defense_response_to_other_organism	C8a,C8b,Cd180,Cd37,D1Pas1,Jak3,Lgals3,Masp2,Nlrc4,Oas2,Serpine1,Slamf9,Stab2,Tlr5,Trim52
GO:0019932	4	306	202	30255	0.149225	1547	0.333	secondmessengermediated_signaling	Apoe,Casq1,Ppp1r9a,Sgcd
GO:0007043	3	306	132	30255	0.14989	1548	0.334	cellcell_junction_assembly	Cdh22,Esam,Nphs1
GO:0000076	1	306	16	30255	0.150144	1549	0.334	DNA_replication_checkpoint_signaling	Hus1b
GO:0001706	1	306	16	30255	0.150144	1550	0.334	endoderm_formation	Sox7
GO:0002091	1	306	16	30255	0.150144	1551	0.334	negative_regulation_of_receptor_internalization	Rin3
GO:0002755	1	306	16	30255	0.150144	1552	0.334	MyD88dependent_tolllike_receptor_signaling_pathway	Tlr5
GO:0002883	1	306	16	30255	0.150144	1553	0.334	regulation_of_hypersensitivity	Fcgr2b
GO:0006244	1	306	16	30255	0.150144	1554	0.333	pyrimidine_nucleotide_catabolic_process	Dpys
GO:0007260	1	306	16	30255	0.150144	1555	0.333	tyrosine_phosphorylation_of_STAT_protein	Jak3
GO:0007512	1	306	16	30255	0.150144	1556	0.333	adult_heart_development	Ttn
GO:0007638	1	306	16	30255	0.150144	1557	0.333	mechanosensory_behavior	Cntnap2
GO:0010715	1	306	16	30255	0.150144	1558	0.332	regulation_of_extracellular_matrix_disassembly	Dpp4
GO:0031573	1	306	16	30255	0.150144	1559	0.332	mitotic_intraS_DNA_damage_checkpoint_signaling	Hus1b
GO:0032611	1	306	16	30255	0.150144	1560	0.332	interleukin1_beta_production	Slamf9
GO:0035112	1	306	16	30255	0.150144	1561	0.332	genitalia_morphogenesis	Sycp2
GO:0042159	1	306	16	30255	0.150144	1562	0.332	lipoprotein_catabolic_process	Apoe
GO:0045605	1	306	16	30255	0.150144	1563	0.331	negative_regulation_of_epidermal_cell_differentiation	Fgfr3
GO:0045683	1	306	16	30255	0.150144	1564	0.331	negative_regulation_of_epidermis_development	Fgfr3
GO:0046007	1	306	16	30255	0.150144	1565	0.331	negative_regulation_of_activated_T_cell_proliferation	Btn2a2
GO:0047484	1	306	16	30255	0.150144	1566	0.331	regulation_of_response_to_osmotic_stress	Mlc1
GO:0050884	1	306	16	30255	0.150144	1567	0.331	neuromuscular_process_controlling_posture	Cntnap2
GO:0051044	1	306	16	30255	0.150144	1568	0.33	positive_regulation_of_membrane_protein_ectodomain_proteolysis	Apoe
GO:0060046	1	306	16	30255	0.150144	1569	0.33	regulation_of_acrosome_reaction	Plb1
GO:0061053	1	306	16	30255	0.150144	1570	0.33	somite_development	Meox1
GO:0070234	1	306	16	30255	0.150144	1571	0.33	positive_regulation_of_T_cell_apoptotic_process	Siglec1
GO:0072148	1	306	16	30255	0.150144	1572	0.33	epithelial_cell_fate_commitment	Fgfr3
GO:1901163	1	306	16	30255	0.150144	1573	0.329	regulation_of_trophoblast_cell_migration	Arhgdib
GO:1902563	1	306	16	30255	0.150144	1574	0.329	regulation_of_neutrophil_activation	Itgam
GO:2000479	1	306	16	30255	0.150144	1575	0.329	regulation_of_cAMPdependent_protein_kinase_activity	Atp2b4
GO:0030198	5	306	277	30255	0.150749	1576	0.33	extracellular_matrix_organization	Col15a1,Col5a3,Hpse2,Lgals3,Tgfbi
GO:0051606	5	306	277	30255	0.150749	1577	0.33	detection_of_stimulus	Atp2b2,Nlrc4,Tas2r108,Tas2r137,Ttn
GO:0032648	2	306	68	30255	0.150879	1578	0.33	regulation_of_interferonbeta_production	D1Pas1,Oas2
GO:0048844	2	306	68	30255	0.150879	1579	0.33	artery_morphogenesis	Apoe,Eya1
GO:0050433	2	306	68	30255	0.150879	1580	0.329	regulation_of_catecholamine_secretion	Hrh3,Ptgs1
GO:1901616	2	306	68	30255	0.150879	1581	0.329	organic_hydroxy_compound_catabolic_process	Adh1,Apoe
GO:0015698	3	306	133	30255	0.152277	1582	0.332	inorganic_anion_transport	Clcn1,Slc12a5,Slc1a1
GO:0045739	3	306	133	30255	0.152277	1583	0.332	positive_regulation_of_DNA_repair	Eya1,Khdc3,Zcwpw1
GO:0002250	5	306	278	30255	0.152333	1584	0.332	adaptive_immune_response	Fcgr2b,Jak3,Lax1,Serpinb9b,Themis
GO:0043062	5	306	278	30255	0.152333	1585	0.332	extracellular_structure_organization	Col15a1,Col5a3,Hpse2,Lgals3,Tgfbi
GO:0002253	7	306	435	30255	0.153848	1586	0.335	activation_of_immune_response	Btn2a2,C8a,C8b,Lax1,Masp2,Nlrc4,Themis
GO:0045229	5	306	279	30255	0.153924	1587	0.335	external_encapsulating_structure_organization	Col15a1,Col5a3,Hpse2,Lgals3,Tgfbi
GO:0007519	2	306	69	30255	0.154401	1588	0.335	skeletal_muscle_tissue_development	Nphs1,Popdc2
GO:0071887	2	306	69	30255	0.154401	1589	0.335	leukocyte_apoptotic_process	Itgam,Mir19a
GO:1904377	2	306	69	30255	0.154401	1590	0.335	positive_regulation_of_protein_localization_to_cell_periphery	Atp2b4,Lgals3
GO:0016125	3	306	134	30255	0.154675	1591	0.335	sterol_metabolic_process	Apoe,Lipc,Mttp
GO:0008284	14	306	1020	30255	0.154884	1592	0.336	positive_regulation_of_cell_population_proliferation	Cd80,Dpp4,Epha4,Eya1,Fgfr3,Hpse2,Hrh3,Htra1,Jak3,Lgals3,Pramel1,Scube2,Serpine1,Tcl1
GO:1901987	7	306	437	30255	0.156366	1593	0.339	regulation_of_cell_cycle_phase_transition	Atp2b4,Btn2a2,Ccnb3,D1Pas1,Hormad1,Hus1b,Khdc3
GO:0014013	3	306	135	30255	0.157086	1594	0.34	regulation_of_gliogenesis	Fgfr3,Mag,Tenm4
GO:0008202	5	306	281	30255	0.157126	1595	0.34	steroid_metabolic_process	Apoe,Atp8b1,Lipc,Mttp,Rdh9
GO:0030301	2	306	70	30255	0.157938	1596	0.341	cholesterol_transport	Apoe,Lipc
GO:0042509	2	306	70	30255	0.157938	1597	0.341	regulation_of_tyrosine_phosphorylation_of_STAT_protein	Fgfr3,Hnf4a
GO:0043279	2	306	70	30255	0.157938	1598	0.341	response_to_alkaloid	Slc1a1,Xlr4a
GO:0001886	1	306	17	30255	0.158745	1599	0.343	endothelial_cell_morphogenesis	Col15a1
GO:0002089	1	306	17	30255	0.158745	1600	0.342	lens_morphogenesis_in_cameratype_eye	Fgfr3
GO:0002713	1	306	17	30255	0.158745	1601	0.342	negative_regulation_of_B_cell_mediated_immunity	Fcgr2b
GO:0002890	1	306	17	30255	0.158745	1602	0.342	negative_regulation_of_immunoglobulin_mediated_immune_response	Fcgr2b
GO:0006582	1	306	17	30255	0.158745	1603	0.342	melanin_metabolic_process	Mfsd12
GO:0007064	1	306	17	30255	0.158745	1604	0.341	mitotic_sister_chromatid_cohesion	Smc1b
GO:0007263	1	306	17	30255	0.158745	1605	0.341	nitric_oxide_mediated_signal_transduction	Apoe
GO:0009176	1	306	17	30255	0.158745	1606	0.341	pyrimidine_deoxyribonucleoside_monophosphate_metabolic_process	Dpys
GO:0014067	1	306	17	30255	0.158745	1607	0.341	negative_regulation_of_phosphatidylinositol_3kinase_signaling	Btn2a2
GO:0015872	1	306	17	30255	0.158745	1608	0.341	dopamine_transport	Xlr4a
GO:0015919	1	306	17	30255	0.158745	1609	0.34	peroxisomal_membrane_transport	Abcd4
GO:0019432	1	306	17	30255	0.158745	1610	0.34	triglyceride_biosynthetic_process	Gpat2
GO:0031280	1	306	17	30255	0.158745	1611	0.34	negative_regulation_of_cyclase_activity	Hrh3
GO:0032612	1	306	17	30255	0.158745	1612	0.34	interleukin1_production	Slamf9
GO:0033574	1	306	17	30255	0.158745	1613	0.34	response_to_testosterone	Adh1
GO:0035795	1	306	17	30255	0.158745	1614	0.339	negative_regulation_of_mitochondrial_membrane_permeability	Slc25a31
GO:0042754	1	306	17	30255	0.158745	1615	0.339	negative_regulation_of_circadian_rhythm	Piwil2
GO:0042756	1	306	17	30255	0.158745	1616	0.339	drinking_behavior	Hrh3
GO:0042953	1	306	17	30255	0.158745	1617	0.339	lipoprotein_transport	Mttp
GO:0043368	1	306	17	30255	0.158745	1618	0.338	positive_T_cell_selection	Themis
GO:0044550	1	306	17	30255	0.158745	1619	0.338	secondary_metabolite_biosynthetic_process	Mfsd12
GO:0046415	1	306	17	30255	0.158745	1620	0.338	urate_metabolic_process	Slc16a9
GO:0051589	1	306	17	30255	0.158745	1621	0.338	negative_regulation_of_neurotransmitter_transport	Ppp1r9a
GO:0055091	1	306	17	30255	0.158745	1622	0.338	phospholipid_homeostasis	Hnf4a
GO:0061000	1	306	17	30255	0.158745	1623	0.337	negative_regulation_of_dendritic_spine_development	Apoe
GO:0070571	1	306	17	30255	0.158745	1624	0.337	negative_regulation_of_neuron_projection_regeneration	Epha4
GO:0071243	1	306	17	30255	0.158745	1625	0.337	cellular_response_to_arseniccontaining_substance	D1Pas1
GO:0072079	1	306	17	30255	0.158745	1626	0.337	nephron_tubule_formation	Wnt6
GO:0072080	1	306	17	30255	0.158745	1627	0.337	nephron_tubule_development	Wnt6
GO:0090083	1	306	17	30255	0.158745	1628	0.336	regulation_of_inclusion_body_assembly	Apoe
GO:0097049	1	306	17	30255	0.158745	1629	0.336	motor_neuron_apoptotic_process	Slc1a1
GO:0098543	1	306	17	30255	0.158745	1630	0.336	detection_of_other_organism	Nlrc4
GO:0098974	1	306	17	30255	0.158745	1631	0.336	postsynaptic_actin_cytoskeleton_organization	Ppp1r9a
GO:0099188	1	306	17	30255	0.158745	1632	0.336	postsynaptic_cytoskeleton_organization	Ppp1r9a
GO:1903019	1	306	17	30255	0.158745	1633	0.335	negative_regulation_of_glycoprotein_metabolic_process	Jak3
GO:2000622	1	306	17	30255	0.158745	1634	0.335	regulation_of_nucleartranscribed_mRNA_catabolic_process_nonsensemediated_decay	Pabpc6
GO:2000767	1	306	17	30255	0.158745	1635	0.335	positive_regulation_of_cytoplasmic_translation	Pabpc6
GO:0002700	4	306	208	30255	0.1606	1636	0.339	regulation_of_production_of_molecular_mediator_of_immune_response	Cd37,Fcgr2b,Jak3,Pgc
GO:0006413	2	306	71	30255	0.161491	1637	0.34	translational_initiation	D1Pas1,Eif4g3
GO:0034121	2	306	71	30255	0.161491	1638	0.34	regulation_of_tolllike_receptor_signaling_pathway	D1Pas1,Tlr5
GO:0071677	2	306	71	30255	0.161491	1639	0.34	positive_regulation_of_mononuclear_cell_migration	Lgals3,Serpine1
GO:0110053	5	306	284	30255	0.161981	1640	0.341	regulation_of_actin_filament_organization	Actn2,Esam,Nphs1,Ppp1r9a,Synpo
GO:0019219	46	306	3932	30255	0.163348	1641	0.343	regulation_of_nucleobasecontaining_compound_metabolic_process	4930447C04Rik,Abhd14b,Apoe,Atp2b4,Atp8b1,Boll,Brdt,Btbd18,Cdx1,Creb5,Ctcfl,D1Pas1,Dazl,Elk3,Eya1,Fcgr2b,Fgfr3,Figla,Hnf4a,Hsf5,Ildr2,Jak3,Khdc3,Mael,Mageb4,Magee2,Meox1,Nlrc4,Oas2,Pabpc6,Pogk,Pramel1,Rbm46,Rhox13,Rhox5,Ripply3,Skor1,Smad6,Sox30,Sox7,Trim52,Wnt6,Zbtb32,Zcwpw1,Zfp541,Zfp951
GO:0019722	3	306	138	30255	0.164387	1642	0.345	calciummediated_signaling	Casq1,Ppp1r9a,Sgcd
GO:1902652	3	306	138	30255	0.164387	1643	0.345	secondary_alcohol_metabolic_process	Apoe,Lipc,Mttp
GO:0010942	10	306	691	30255	0.16496	1644	0.346	positive_regulation_of_cell_death	Apoe,D1Pas1,Fcgr2b,Fgfr3,Htra1,Itgam,Jak3,Nlrc4,Siglec1,Syce3
GO:0003007	2	306	72	30255	0.165058	1645	0.346	heart_morphogenesis	Mybpc3,Ttn
GO:0015908	2	306	72	30255	0.165058	1646	0.346	fatty_acid_transport	Abcd4,Apoe
GO:0032481	2	306	72	30255	0.165058	1647	0.346	positive_regulation_of_type_I_interferon_production	D1Pas1,Oas2
GO:0042100	2	306	72	30255	0.165058	1648	0.346	B_cell_proliferation	Cd180,Fcgr2b
GO:0042475	2	306	72	30255	0.165058	1649	0.345	odontogenesis_of_dentincontaining_tooth	Serpine1,Wnt6
GO:0051403	2	306	72	30255	0.165058	1650	0.345	stressactivated_MAPK_cascade	Fgfr3,Nphs1
GO:0070613	2	306	72	30255	0.165058	1651	0.345	regulation_of_protein_processing	Nlrc4,Serpine1
GO:0071897	2	306	72	30255	0.165058	1652	0.345	DNA_biosynthetic_process	Sycp1,Tex12
GO:0019725	9	306	608	30255	0.165482	1653	0.345	cellular_homeostasis	Abcc2,Apoe,Atp1a4,Atp2b2,Atp2b4,Ryr3,Slc12a5,Slc1a1,Trpv5
GO:0030595	3	306	139	30255	0.166843	1654	0.348	leukocyte_chemotaxis	Itgam,Lgals3,Slamf9
GO:0035264	3	306	139	30255	0.166843	1655	0.348	multicellular_organism_growth	Apba1,Cntnap2,Slc12a5
GO:0051588	3	306	139	30255	0.166843	1656	0.348	regulation_of_neurotransmitter_transport	Apba1,Cspg5,Ppp1r9a
GO:0002376	27	306	2191	30255	0.167107	1657	0.348	immune_system_process	Ak7,Btn2a2,C8a,C8b,Cd180,Cd37,Cd80,D1Pas1,Dpp4,Fcgr2b,Gcnt3,Itgam,Jak3,Lax1,Lgals3,Lst1,Masp2,Mir19a,Nlrc4,Oas2,Serpinb9b,Slamf9,Smad6,Themis,Tlr5,Treml2,Zbtb32
GO:0000729	1	306	18	30255	0.167258	1658	0.348	DNA_doublestrand_break_processing	4930447C04Rik
GO:0002220	1	306	18	30255	0.167258	1659	0.348	innate_immune_response_activating_cell_surface_receptor_signaling_pathway	Masp2
GO:0002327	1	306	18	30255	0.167258	1660	0.348	immature_B_cell_differentiation	Mir19a
GO:0002862	1	306	18	30255	0.167258	1661	0.347	negative_regulation_of_inflammatory_response_to_antigenic_stimulus	Fcgr2b
GO:0003323	1	306	18	30255	0.167258	1662	0.347	type_B_pancreatic_cell_development	Hnf4a
GO:0010755	1	306	18	30255	0.167258	1663	0.347	regulation_of_plasminogen_activation	Serpine1
GO:0010918	1	306	18	30255	0.167258	1664	0.347	positive_regulation_of_mitochondrial_membrane_potential	Tcl1
GO:0021702	1	306	18	30255	0.167258	1665	0.347	cerebellar_Purkinje_cell_differentiation	Atp2b2
GO:0030656	1	306	18	30255	0.167258	1666	0.346	regulation_of_vitamin_metabolic_process	Rdh9
GO:0042255	1	306	18	30255	0.167258	1667	0.346	ribosome_assembly	D1Pas1
GO:0042308	1	306	18	30255	0.167258	1668	0.346	negative_regulation_of_protein_import_into_nucleus	Hnf4a
GO:0043217	1	306	18	30255	0.167258	1669	0.346	myelin_maintenance	Sh3tc2
GO:0043252	1	306	18	30255	0.167258	1670	0.346	sodiumindependent_organic_anion_transport	Slco2b1
GO:0043278	1	306	18	30255	0.167258	1671	0.345	response_to_morphine	Slc1a1
GO:0044872	1	306	18	30255	0.167258	1672	0.345	lipoprotein_localization	Mttp
GO:0045475	1	306	18	30255	0.167258	1673	0.345	locomotor_rhythm	Cntnap2
GO:0045956	1	306	18	30255	0.167258	1674	0.345	positive_regulation_of_calcium_iondependent_exocytosis	Cdk5r2
GO:0046068	1	306	18	30255	0.167258	1675	0.345	cGMP_metabolic_process	Atp2b2
GO:0048245	1	306	18	30255	0.167258	1676	0.344	eosinophil_chemotaxis	Lgals3
GO:0051000	1	306	18	30255	0.167258	1677	0.344	positive_regulation_of_nitricoxide_synthase_activity	Apoe
GO:0060993	1	306	18	30255	0.167258	1678	0.344	kidney_morphogenesis	Gcnt3
GO:0099084	1	306	18	30255	0.167258	1679	0.344	postsynaptic_specialization_organization	Cntnap2
GO:0140058	1	306	18	30255	0.167258	1680	0.343	neuron_projection_arborization	Cntnap2
GO:1900221	1	306	18	30255	0.167258	1681	0.343	regulation_of_amyloidbeta_clearance	Apoe
GO:1901077	1	306	18	30255	0.167258	1682	0.343	regulation_of_relaxation_of_muscle	Ttn
GO:1901881	1	306	18	30255	0.167258	1683	0.343	positive_regulation_of_protein_depolymerization	Actn2
GO:1903729	1	306	18	30255	0.167258	1684	0.343	regulation_of_plasma_membrane_organization	Atp8b1
GO:1904424	1	306	18	30255	0.167258	1685	0.342	regulation_of_GTP_binding	Epha4
GO:1905244	1	306	18	30255	0.167258	1686	0.342	regulation_of_modification_of_synaptic_structure	Epha4
GO:2001256	1	306	18	30255	0.167258	1687	0.342	regulation_of_storeoperated_calcium_entry	Casq1
GO:0070085	4	306	212	30255	0.168354	1688	0.344	glycosylation	B3gnt3,Fut2,Gcnt3,Sec1
GO:0008542	2	306	73	30255	0.168639	1689	0.344	visual_learning	Cacna1e,Synpo
GO:0022600	2	306	73	30255	0.168639	1690	0.344	digestive_system_process	Gcnt3,Slc5a1
GO:0043506	2	306	73	30255	0.168639	1691	0.344	regulation_of_JUN_kinase_activity	Epha4,Fzd10
GO:0030278	3	306	140	30255	0.16931	1692	0.345	regulation_of_ossification	Fgfr3,Scube2,Smad6
GO:0002443	3	306	141	30255	0.171787	1693	0.35	leukocyte_mediated_immunity	Fcgr2b,Serpinb9b,Slamf9
GO:1904375	3	306	141	30255	0.171787	1694	0.35	regulation_of_protein_localization_to_cell_periphery	Atp2b4,Lgals3,Nhlrc1
GO:0015918	2	306	74	30255	0.172233	1695	0.351	sterol_transport	Apoe,Lipc
GO:0042472	2	306	74	30255	0.172233	1696	0.35	inner_ear_morphogenesis	Atp2b2,Eya1
GO:0030183	3	306	142	30255	0.174275	1697	0.354	B_cell_differentiation	Dpp4,Jak3,Mir19a
GO:0051224	3	306	142	30255	0.174275	1698	0.354	negative_regulation_of_protein_transport	Adtrp,Apoe,Hnf4a
GO:1905114	5	306	292	30255	0.175216	1699	0.356	cell_surface_receptor_signaling_pathway_involved_in_cellcell_signaling	D1Pas1,Fzd10,Itgam,Wnt10a,Wnt6
GO:0001516	1	306	19	30255	0.175685	1700	0.357	prostaglandin_biosynthetic_process	Ptgs1
GO:0002042	1	306	19	30255	0.175685	1701	0.356	cell_migration_involved_in_sprouting_angiogenesis	Adtrp
GO:0002758	1	306	19	30255	0.175685	1702	0.356	innate_immune_responseactivating_signal_transduction	Masp2
GO:0002921	1	306	19	30255	0.175685	1703	0.356	negative_regulation_of_humoral_immune_response	Fcgr2b
GO:0006206	1	306	19	30255	0.175685	1704	0.356	pyrimidine_nucleobase_metabolic_process	Dpys
GO:0007586	1	306	19	30255	0.175685	1705	0.355	digestion	Pgc
GO:0010544	1	306	19	30255	0.175685	1706	0.355	negative_regulation_of_platelet_activation	Apoe
GO:0014072	1	306	19	30255	0.175685	1707	0.355	response_to_isoquinoline_alkaloid	Slc1a1
GO:0030214	1	306	19	30255	0.175685	1708	0.355	hyaluronan_catabolic_process	Stab2
GO:0032695	1	306	19	30255	0.175685	1709	0.355	negative_regulation_of_interleukin12_production	Jak3
GO:0033028	1	306	19	30255	0.175685	1710	0.354	myeloid_cell_apoptotic_process	Itgam
GO:0033604	1	306	19	30255	0.175685	1711	0.354	negative_regulation_of_catecholamine_secretion	Ptgs1
GO:0036336	1	306	19	30255	0.175685	1712	0.354	dendritic_cell_migration	Slamf9
GO:0043116	1	306	19	30255	0.175685	1713	0.354	negative_regulation_of_vascular_permeability	Ddah1
GO:0043691	1	306	19	30255	0.175685	1714	0.354	reverse_cholesterol_transport	Apoe
GO:0046457	1	306	19	30255	0.175685	1715	0.353	prostanoid_biosynthetic_process	Ptgs1
GO:0048484	1	306	19	30255	0.175685	1716	0.353	enteric_nervous_system_development	Rhox5
GO:0051350	1	306	19	30255	0.175685	1717	0.353	negative_regulation_of_lyase_activity	Hrh3
GO:0051956	1	306	19	30255	0.175685	1718	0.353	negative_regulation_of_amino_acid_transport	Hrh3
GO:0060009	1	306	19	30255	0.175685	1719	0.353	Sertoli_cell_development	Nup210l
GO:0060119	1	306	19	30255	0.175685	1720	0.352	inner_ear_receptor_cell_development	Atp8b1
GO:0061326	1	306	19	30255	0.175685	1721	0.352	renal_tubule_development	Wnt6
GO:0070243	1	306	19	30255	0.175685	1722	0.352	regulation_of_thymocyte_apoptotic_process	Jak3
GO:0072677	1	306	19	30255	0.175685	1723	0.352	eosinophil_migration	Lgals3
GO:0097494	1	306	19	30255	0.175685	1724	0.352	regulation_of_vesicle_size	Rin3
GO:0106070	1	306	19	30255	0.175685	1725	0.351	regulation_of_adenylate_cyclaseactivating_G_proteincoupled_receptor_signaling_pathway	Atp2b4
GO:1900452	1	306	19	30255	0.175685	1726	0.351	regulation_of_longterm_synaptic_depression	Ppp1r9a
GO:1901673	1	306	19	30255	0.175685	1727	0.351	regulation_of_mitotic_spindle_assembly	Hspa1b
GO:1902074	1	306	19	30255	0.175685	1728	0.351	response_to_salt	Fgfr3
GO:1902259	1	306	19	30255	0.175685	1729	0.351	regulation_of_delayed_rectifier_potassium_channel_activity	Kcns1
GO:1902430	1	306	19	30255	0.175685	1730	0.35	negative_regulation_of_amyloidbeta_formation	Apoe
GO:1902916	1	306	19	30255	0.175685	1731	0.35	positive_regulation_of_protein_polyubiquitination	D1Pas1
GO:1904292	1	306	19	30255	0.175685	1732	0.35	regulation_of_ERAD_pathway	Rnft2
GO:1905709	1	306	19	30255	0.175685	1733	0.35	negative_regulation_of_membrane_permeability	Slc25a31
GO:0045911	2	306	75	30255	0.17584	1734	0.35	positive_regulation_of_DNA_recombination	Khdc3,Zcwpw1
GO:0050688	2	306	75	30255	0.17584	1735	0.35	regulation_of_defense_response_to_virus	Cd37,Htra1
GO:1905897	2	306	75	30255	0.17584	1736	0.349	regulation_of_response_to_endoplasmic_reticulum_stress	Fcgr2b,Rnft2
GO:0045089	3	306	143	30255	0.176773	1737	0.351	positive_regulation_of_innate_immune_response	Dpp4,Masp2,Nlrc4
GO:0045444	3	306	143	30255	0.176773	1738	0.351	fat_cell_differentiation	Cntnap2,Creb5,Smad6
GO:0043523	5	306	293	30255	0.176899	1739	0.351	regulation_of_neuron_apoptotic_process	Apoe,Fgfr3,Itgam,Mag,Slc1a1
GO:0032412	5	306	294	30255	0.178588	1740	0.354	regulation_of_ion_transmembrane_transporter_activity	Actn2,Casq1,Fxyd4,Kcns1,Neto2
GO:0030593	2	306	76	30255	0.179458	1741	0.356	neutrophil_chemotaxis	Itgam,Lgals3
GO:0032677	2	306	76	30255	0.179458	1742	0.355	regulation_of_interleukin8_production	Serpine1,Tlr5
GO:0050805	2	306	76	30255	0.179458	1743	0.355	negative_regulation_of_synaptic_transmission	Cntnap2,Ppp1r9a
GO:0051865	2	306	76	30255	0.179458	1744	0.355	protein_autoubiquitination	Sh3rf2,Trim52
GO:0009890	20	306	1583	30255	0.181712	1745	0.359	negative_regulation_of_biosynthetic_process	Apoe,Atp2b4,Atp8b1,D1Pas1,Elk3,Fgfr3,Hnf4a,Jak3,Mael,Mageb4,Magee2,Mfsd12,Pramel1,Rhox5,Ripply3,Skor1,Sox30,Sox7,Zbtb32,Zfp541
GO:0019827	3	306	145	30255	0.181798	1746	0.359	stem_cell_population_maintenance	Fgfr3,Piwil2,Tcl1
GO:0051249	10	306	708	30255	0.18284	1747	0.361	regulation_of_lymphocyte_activation	Btn2a2,Cd37,Cd80,Dpp4,Fcgr2b,Ildr2,Jak3,Lax1,Lgals3,Lst1
GO:0007632	2	306	77	30255	0.183088	1748	0.361	visual_behavior	Cacna1e,Synpo
GO:0035019	2	306	77	30255	0.183088	1749	0.361	somatic_stem_cell_population_maintenance	Fgfr3,Tcl1
GO:0044264	2	306	77	30255	0.183088	1750	0.361	cellular_polysaccharide_metabolic_process	B3gnt3,Nhlrc1
GO:1903317	2	306	77	30255	0.183088	1751	0.361	regulation_of_protein_maturation	Nlrc4,Serpine1
GO:0001525	5	306	297	30255	0.183692	1752	0.362	angiogenesis	Col15a1,Elk3,Ptprb,Robo4,Serpine1
GO:0000966	1	306	20	30255	0.184028	1753	0.362	RNA_5end_processing	Piwil2
GO:0001913	1	306	20	30255	0.184028	1754	0.362	T_cell_mediated_cytotoxicity	Serpinb9b
GO:0005978	1	306	20	30255	0.184028	1755	0.362	glycogen_biosynthetic_process	Nhlrc1
GO:0007379	1	306	20	30255	0.184028	1756	0.362	segment_specification	Meox1
GO:0009159	1	306	20	30255	0.184028	1757	0.361	deoxyribonucleoside_monophosphate_catabolic_process	Dpys
GO:0009250	1	306	20	30255	0.184028	1758	0.361	glucan_biosynthetic_process	Nhlrc1
GO:0019065	1	306	20	30255	0.184028	1759	0.361	receptormediated_endocytosis_of_virus_by_host_cell	Siglec1
GO:0043574	1	306	20	30255	0.184028	1760	0.361	peroxisomal_transport	Abcd4
GO:0045019	1	306	20	30255	0.184028	1761	0.361	negative_regulation_of_nitric_oxide_biosynthetic_process	Atp2b4
GO:0045123	1	306	20	30255	0.184028	1762	0.36	cellular_extravasation	Itgam
GO:0045540	1	306	20	30255	0.184028	1763	0.36	regulation_of_cholesterol_biosynthetic_process	Apoe
GO:0045623	1	306	20	30255	0.184028	1764	0.36	negative_regulation_of_Thelper_cell_differentiation	Jak3
GO:0048712	1	306	20	30255	0.184028	1765	0.36	negative_regulation_of_astrocyte_differentiation	Fgfr3
GO:0050918	1	306	20	30255	0.184028	1766	0.36	positive_chemotaxis	Lgals3
GO:0071397	1	306	20	30255	0.184028	1767	0.359	cellular_response_to_cholesterol	Mlc1
GO:0071474	1	306	20	30255	0.184028	1768	0.359	cellular_hyperosmotic_response	Rcsd1
GO:0099637	1	306	20	30255	0.184028	1769	0.359	neurotransmitter_receptor_transport	Slc1a1
GO:0106118	1	306	20	30255	0.184028	1770	0.359	regulation_of_sterol_biosynthetic_process	Apoe
GO:1904406	1	306	20	30255	0.184028	1771	0.358	negative_regulation_of_nitric_oxide_metabolic_process	Atp2b4
GO:2001135	1	306	20	30255	0.184028	1772	0.358	regulation_of_endocytic_recycling	Actn2
GO:0031396	4	306	220	30255	0.184246	1773	0.359	regulation_of_protein_ubiquitination	D1Pas1,Fgfr3,Nhlrc1,Sh3rf2
GO:1904950	3	306	146	30255	0.184325	1774	0.358	negative_regulation_of_establishment_of_protein_localization	Adtrp,Apoe,Hnf4a
GO:0090101	3	306	147	30255	0.186861	1775	0.363	negative_regulation_of_transmembrane_receptor_protein_serinethreonine_kinase_signaling_pathway	Htra1,Skor1,Smad6
GO:0030030	15	306	1147	30255	0.188141	1776	0.365	cell_projection_organization	Actn2,Ak7,Apoe,Atp2b2,Cdk5r2,Cntnap2,Cspg5,Epha4,Fcgr2b,Fgfr3,Kcnj10,Lst1,Mag,Ppp1r9a,Xlr4a
GO:0046434	3	306	148	30255	0.189406	1777	0.368	organophosphate_catabolic_process	Dpys,Lipc,Plb1
GO:0031098	2	306	79	30255	0.19038	1778	0.369	stressactivated_protein_kinase_signaling_cascade	Fgfr3,Nphs1
GO:0051345	8	306	547	30255	0.191906	1779	0.372	positive_regulation_of_hydrolase_activity	D1Pas1,Epha4,Fgfr3,Fzd10,Nlrc4,Plekhg4,Slc1a1,Sox7
GO:0030833	3	306	149	30255	0.191961	1780	0.372	regulation_of_actin_filament_polymerization	Esam,Nphs1,Ppp1r9a
GO:1903322	3	306	149	30255	0.191961	1781	0.372	positive_regulation_of_protein_modification_by_small_protein_conjugation_or_removal	D1Pas1,Fgfr3,Nhlrc1
GO:0002922	1	306	21	30255	0.192286	1782	0.372	positive_regulation_of_humoral_immune_response	Pgc
GO:0002923	1	306	21	30255	0.192286	1783	0.372	regulation_of_humoral_immune_response_mediated_by_circulating_immunoglobulin	Fcgr2b
GO:0006654	1	306	21	30255	0.192286	1784	0.372	phosphatidic_acid_biosynthetic_process	Gpat2
GO:0006658	1	306	21	30255	0.192286	1785	0.372	phosphatidylserine_metabolic_process	Lipc
GO:0009048	1	306	21	30255	0.192286	1786	0.371	dosage_compensation_by_inactivation_of_X_chromosome	Xist
GO:0030889	1	306	21	30255	0.192286	1787	0.371	negative_regulation_of_B_cell_proliferation	Fcgr2b
GO:0035994	1	306	21	30255	0.192286	1788	0.371	response_to_muscle_stretch	Ttn
GO:0042026	1	306	21	30255	0.192286	1789	0.371	protein_refolding	Hspa1b
GO:0045722	1	306	21	30255	0.192286	1790	0.371	positive_regulation_of_gluconeogenesis	Hnf4a
GO:0051447	1	306	21	30255	0.192286	1791	0.37	negative_regulation_of_meiotic_cell_cycle	Hormad1
GO:0070230	1	306	21	30255	0.192286	1792	0.37	positive_regulation_of_lymphocyte_apoptotic_process	Siglec1
GO:0071676	1	306	21	30255	0.192286	1793	0.37	negative_regulation_of_mononuclear_cell_migration	Adtrp
GO:0072009	1	306	21	30255	0.192286	1794	0.37	nephron_epithelium_development	Wnt6
GO:0072359	1	306	21	30255	0.192286	1795	0.37	circulatory_system_development	Apoe
GO:0072520	1	306	21	30255	0.192286	1796	0.369	seminiferous_tubule_development	Rad21l
GO:0075509	1	306	21	30255	0.192286	1797	0.369	endocytosis_involved_in_viral_entry_into_host_cell	Siglec1
GO:0099558	1	306	21	30255	0.192286	1798	0.369	maintenance_of_synapse_structure	Cntnap2
GO:0099563	1	306	21	30255	0.192286	1799	0.369	modification_of_synaptic_structure	Synpo
GO:1903209	1	306	21	30255	0.192286	1800	0.369	positive_regulation_of_oxidative_stressinduced_cell_death	Itgam
GO:2000136	1	306	21	30255	0.192286	1801	0.368	regulation_of_cell_proliferation_involved_in_heart_morphogenesis	Eya1
GO:0045934	19	306	1509	30255	0.193194	1802	0.37	negative_regulation_of_nucleobasecontaining_compound_metabolic_process	Atp8b1,Boll,Dazl,Elk3,Fgfr3,Hnf4a,Mael,Mageb4,Magee2,Pabpc6,Pramel1,Rbm46,Rhox5,Ripply3,Skor1,Sox30,Sox7,Zbtb32,Zfp541
GO:0002440	5	306	303	30255	0.194057	1803	0.371	production_of_molecular_mediator_of_immune_response	Cd37,Fcgr2b,Gcnt3,Lax1,Slamf9
GO:0098727	3	306	150	30255	0.194524	1804	0.372	maintenance_of_cell_number	Fgfr3,Piwil2,Tcl1
GO:0010720	6	306	384	30255	0.19502	1805	0.373	positive_regulation_of_cell_development	Apoe,Cspg5,Epha4,Khdc3,Mag,Tenm4
GO:0022898	5	306	304	30255	0.195804	1806	0.374	regulation_of_transmembrane_transporter_activity	Actn2,Casq1,Fxyd4,Kcns1,Neto2
GO:0021700	4	306	226	30255	0.196475	1807	0.375	developmental_maturation	Bfsp1,Cdk5r2,Dazl,Fgfr3
GO:0055067	3	306	151	30255	0.197095	1808	0.376	monovalent_inorganic_cation_homeostasis	Atp1a4,Kcnj10,Slc12a5
GO:0050708	5	306	305	30255	0.197557	1809	0.377	regulation_of_protein_secretion	Adtrp,Apoe,Cacna1e,Hnf4a,Ttn
GO:0050769	5	306	305	30255	0.197557	1810	0.377	positive_regulation_of_neurogenesis	Apoe,Epha4,Khdc3,Mag,Tenm4
GO:0005976	2	306	81	30255	0.197709	1811	0.377	polysaccharide_metabolic_process	B3gnt3,Nhlrc1
GO:0006919	2	306	81	30255	0.197709	1812	0.376	activation_of_cysteinetype_endopeptidase_activity_involved_in_apoptotic_process	Nlrc4,Slc1a1
GO:2000107	2	306	81	30255	0.197709	1813	0.376	negative_regulation_of_leukocyte_apoptotic_process	Fcgr2b,Jak3
GO:0002703	5	306	306	30255	0.199315	1814	0.379	regulation_of_leukocyte_mediated_immunity	Dpp4,Fcgr2b,Itgam,Jak3,Serpinb9b
GO:0031349	5	306	306	30255	0.199315	1815	0.379	positive_regulation_of_defense_response	Dpp4,Masp2,Nlrc4,Pgc,Serpine1
GO:0001829	1	306	22	30255	0.200461	1816	0.381	trophectodermal_cell_differentiation	Rbm46
GO:0001975	1	306	22	30255	0.200461	1817	0.381	response_to_amphetamine	Slc1a1
GO:0003170	1	306	22	30255	0.200461	1818	0.38	heart_valve_development	Smad6
GO:0003180	1	306	22	30255	0.200461	1819	0.38	aortic_valve_morphogenesis	Smad6
GO:0006809	1	306	22	30255	0.200461	1820	0.38	nitric_oxide_biosynthetic_process	Ddah1
GO:0007585	1	306	22	30255	0.200461	1821	0.38	respiratory_gaseous_exchange_by_respiratory_system	Tas2r108
GO:0009158	1	306	22	30255	0.200461	1822	0.38	ribonucleoside_monophosphate_catabolic_process	Dpys
GO:0009219	1	306	22	30255	0.200461	1823	0.379	pyrimidine_deoxyribonucleotide_metabolic_process	Dpys
GO:0015868	1	306	22	30255	0.200461	1824	0.379	purine_ribonucleotide_transport	Slc25a31
GO:0016973	1	306	22	30255	0.200461	1825	0.379	polyA_mRNA_export_from_nucleus	Nxf2
GO:0035384	1	306	22	30255	0.200461	1826	0.379	thioester_biosynthetic_process	Acss1
GO:0042759	1	306	22	30255	0.200461	1827	0.379	longchain_fatty_acid_biosynthetic_process	Acsbg2
GO:0048857	1	306	22	30255	0.200461	1828	0.378	neural_nucleus_development	Fgfr3
GO:0050872	1	306	22	30255	0.200461	1829	0.378	white_fat_cell_differentiation	Creb5
GO:0050910	1	306	22	30255	0.200461	1830	0.378	detection_of_mechanical_stimulus_involved_in_sensory_perception_of_sound	Atp2b2
GO:0051503	1	306	22	30255	0.200461	1831	0.378	adenine_nucleotide_transport	Slc25a31
GO:0051770	1	306	22	30255	0.200461	1832	0.378	positive_regulation_of_nitricoxide_synthase_biosynthetic_process	Jak3
GO:0051937	1	306	22	30255	0.200461	1833	0.377	catecholamine_transport	Xlr4a
GO:0071616	1	306	22	30255	0.200461	1834	0.377	acylCoA_biosynthetic_process	Acss1
GO:0071625	1	306	22	30255	0.200461	1835	0.377	vocalization_behavior	Cntnap2
GO:0090026	1	306	22	30255	0.200461	1836	0.377	positive_regulation_of_monocyte_chemotaxis	Serpine1
GO:0097202	1	306	22	30255	0.200461	1837	0.376	activation_of_cysteinetype_endopeptidase_activity	Nlrc4
GO:0097242	1	306	22	30255	0.200461	1838	0.376	amyloidbeta_clearance	Itgam
GO:0098719	1	306	22	30255	0.200461	1839	0.376	sodium_ion_import_across_plasma_membrane	Slc5a1
GO:1900006	1	306	22	30255	0.200461	1840	0.376	positive_regulation_of_dendrite_development	Khdc3
GO:1900424	1	306	22	30255	0.200461	1841	0.376	regulation_of_defense_response_to_bacterium	Pgc
GO:1901317	1	306	22	30255	0.200461	1842	0.375	regulation_of_flagellated_sperm_motility	Tex101
GO:1902992	1	306	22	30255	0.200461	1843	0.375	negative_regulation_of_amyloid_precursor_protein_catabolic_process	Apoe
GO:0033157	4	306	228	30255	0.200605	1844	0.375	regulation_of_intracellular_protein_transport	Hnf4a,Itgam,Sh3tc2,Slc1a1
GO:0050709	2	306	82	30255	0.201387	1845	0.377	negative_regulation_of_protein_secretion	Adtrp,Apoe
GO:0051279	2	306	82	30255	0.201387	1846	0.376	regulation_of_release_of_sequestered_calcium_ion_into_cytosol	Casq1,Tex101
GO:0060411	2	306	82	30255	0.201387	1847	0.376	cardiac_septum_morphogenesis	Mir19a,Smad6
GO:0044087	13	306	987	30255	0.202612	1848	0.378	regulation_of_cellular_component_biogenesis	Apoe,Atp8b1,Cntnap2,D1Pas1,Esam,Hnf4a,Hspa1b,Lgals3,Nphs1,Ppp1r9a,Smad6,Synpo,Tcl1
GO:0062197	4	306	229	30255	0.202681	1849	0.378	cellular_response_to_chemical_stress	D1Pas1,Rcsd1,Serpinb6c,Slc1a1
GO:0050778	10	306	726	30255	0.202696	1850	0.378	positive_regulation_of_immune_response	Btn2a2,C8a,C8b,Dpp4,Itgam,Lax1,Masp2,Nlrc4,Pgc,Themis
GO:0016311	4	306	230	30255	0.204762	1851	0.382	dephosphorylation	Eya1,Ptpn20,Ptprb,Ptprr
GO:1901988	4	306	230	30255	0.204762	1852	0.381	negative_regulation_of_cell_cycle_phase_transition	Btn2a2,Hormad1,Hus1b,Khdc3
GO:0006942	2	306	83	30255	0.205072	1853	0.382	regulation_of_striated_muscle_contraction	Casq1,Scn10a
GO:0030182	6	306	391	30255	0.20592	1854	0.383	neuron_differentiation	Atp2b2,Cntnap2,Fgfr3,Mir19a,Wnt10a,Wnt6
GO:0051223	8	306	558	30255	0.206054	1855	0.383	regulation_of_protein_transport	Adtrp,Apoe,Cacna1e,Hnf4a,Itgam,Sh3tc2,Slc1a1,Ttn
GO:0002864	1	306	23	30255	0.208553	1856	0.388	regulation_of_acute_inflammatory_response_to_antigenic_stimulus	Fcgr2b
GO:0003181	1	306	23	30255	0.208553	1857	0.387	atrioventricular_valve_morphogenesis	Smad6
GO:0007549	1	306	23	30255	0.208553	1858	0.387	dosage_compensation	Xist
GO:0009065	1	306	23	30255	0.208553	1859	0.387	glutamine_family_amino_acid_catabolic_process	Ddah1
GO:0009129	1	306	23	30255	0.208553	1860	0.387	pyrimidine_nucleoside_monophosphate_metabolic_process	Dpys
GO:0010880	1	306	23	30255	0.208553	1861	0.387	regulation_of_release_of_sequestered_calcium_ion_into_cytosol_by_sarcoplasmic_reticulum	Casq1
GO:0015865	1	306	23	30255	0.208553	1862	0.386	purine_nucleotide_transport	Slc25a31
GO:0022011	1	306	23	30255	0.208553	1863	0.386	myelination_in_peripheral_nervous_system	Sh3tc2
GO:0032292	1	306	23	30255	0.208553	1864	0.386	peripheral_nervous_system_axon_ensheathment	Sh3tc2
GO:0036158	1	306	23	30255	0.208553	1865	0.386	outer_dynein_arm_assembly	Dnah8
GO:0042053	1	306	23	30255	0.208553	1866	0.386	regulation_of_dopamine_metabolic_process	Itgam
GO:0042481	1	306	23	30255	0.208553	1867	0.385	regulation_of_odontogenesis	Wnt10a
GO:0042491	1	306	23	30255	0.208553	1868	0.385	inner_ear_auditory_receptor_cell_differentiation	Fgfr3
GO:0042982	1	306	23	30255	0.208553	1869	0.385	amyloid_precursor_protein_metabolic_process	Apoe
GO:0045591	1	306	23	30255	0.208553	1870	0.385	positive_regulation_of_regulatory_T_cell_differentiation	Btn2a2
GO:0046426	1	306	23	30255	0.208553	1871	0.385	negative_regulation_of_receptor_signaling_pathway_via_JAKSTAT	Hnf4a
GO:0046794	1	306	23	30255	0.208553	1872	0.384	transport_of_virus	Siglec1
GO:0048546	1	306	23	30255	0.208553	1873	0.384	digestive_tract_morphogenesis	Fgfr3
GO:0051043	1	306	23	30255	0.208553	1874	0.384	regulation_of_membrane_protein_ectodomain_proteolysis	Apoe
GO:0060088	1	306	23	30255	0.208553	1875	0.384	auditory_receptor_cell_stereocilium_organization	Atp2b2
GO:0097164	1	306	23	30255	0.208553	1876	0.384	ammonium_ion_metabolic_process	Atp2b2
GO:0099170	1	306	23	30255	0.208553	1877	0.383	postsynaptic_modulation_of_chemical_synaptic_transmission	Synpo
GO:0006637	2	306	84	30255	0.208765	1878	0.384	acylCoA_metabolic_process	Acss1,Hnf4a
GO:0030641	2	306	84	30255	0.208765	1879	0.383	regulation_of_cellular_pH	Atp1a4,Slc12a5
GO:0035383	2	306	84	30255	0.208765	1880	0.383	thioester_metabolic_process	Acss1,Hnf4a
GO:0043154	2	306	84	30255	0.208765	1881	0.383	negative_regulation_of_cysteinetype_endopeptidase_activity_involved_in_apoptotic_process	D1Pas1,Hspa1b
GO:0060998	2	306	84	30255	0.208765	1882	0.383	regulation_of_dendritic_spine_development	Apoe,Ppp1r9a
GO:0071621	2	306	84	30255	0.208765	1883	0.382	granulocyte_chemotaxis	Itgam,Lgals3
GO:2000300	2	306	84	30255	0.208765	1884	0.382	regulation_of_synaptic_vesicle_exocytosis	Apba1,Cspg5
GO:0050679	4	306	232	30255	0.208944	1885	0.382	positive_regulation_of_epithelial_cell_proliferation	Eya1,Fgfr3,Hrh3,Htra1
GO:0051726	14	306	1082	30255	0.209045	1886	0.382	regulation_of_cell_cycle	Atp2b4,Btn2a2,Ccnb3,D1Pas1,Dazl,Eif4g3,Fgfr3,Hnf4a,Hormad1,Hspa1b,Hus1b,Khdc3,Mov10l1,Piwil2
GO:0010565	3	306	156	30255	0.210073	1887	0.384	regulation_of_cellular_ketone_metabolic_process	Atp2b4,Hnf4a,Rdh9
GO:1902903	6	306	394	30255	0.210657	1888	0.385	regulation_of_supramolecular_fiber_organization	Actn2,Apoe,Esam,Nphs1,Ppp1r9a,Synpo
GO:0007229	2	306	85	30255	0.212465	1889	0.388	integrinmediated_signaling_pathway	Itga10,Itgam
GO:0030900	2	306	85	30255	0.212465	1890	0.388	forebrain_development	Fgfr3,Itgam
GO:0051262	2	306	85	30255	0.212465	1891	0.388	protein_tetramerization	Sycp1,Trpm1
GO:0006955	18	306	1446	30255	0.214473	1892	0.391	immune_response	Ak7,C8a,C8b,Cd180,Cd80,D1Pas1,Fcgr2b,Jak3,Lax1,Lgals3,Lst1,Masp2,Nlrc4,Oas2,Serpinb9b,Smad6,Themis,Tlr5
GO:0000075	3	306	158	30255	0.215317	1893	0.392	cell_cycle_checkpoint_signaling	Hormad1,Hus1b,Khdc3
GO:0001708	2	306	86	30255	0.216171	1894	0.394	cell_fate_specification	Eya1,Tenm4
GO:0010921	2	306	86	30255	0.216171	1895	0.394	regulation_of_phosphatase_activity	Cmya5,Vcan
GO:0014015	2	306	86	30255	0.216171	1896	0.393	positive_regulation_of_gliogenesis	Mag,Tenm4
GO:0019229	2	306	86	30255	0.216171	1897	0.393	regulation_of_vasoconstriction	Ptgs1,Smad6
GO:0044272	2	306	86	30255	0.216171	1898	0.393	sulfur_compound_biosynthetic_process	Acss1,Slc1a1
GO:0050793	32	306	2733	30255	0.2164	1899	0.393	regulation_of_developmental_process	Apoe,Atp2b4,Btn2a2,Cdx1,Cspg5,Ddah1,Epha4,Eya1,Fgfr3,Hnf4a,Hspa1b,Itgam,Jak3,Khdc3,Lgals3,Lst1,Mael,Mag,Oas2,Olfm2,Ppp1r9a,Pramel1,Scube2,Serpine1,Smad6,Syce3,Sycp2,Syne3,Tcl1,Tenm4,Wnt10a,Wnt6
GO:0000027	1	306	24	30255	0.216564	1900	0.393	ribosomal_large_subunit_assembly	Rpl10l
GO:0001556	1	306	24	30255	0.216564	1901	0.393	oocyte_maturation	Dazl
GO:0002381	1	306	24	30255	0.216564	1902	0.393	immunoglobulin_production_involved_in_immunoglobulinmediated_immune_response	Gcnt3
GO:0006298	1	306	24	30255	0.216564	1903	0.393	mismatch_repair	Msh4
GO:0006882	1	306	24	30255	0.216564	1904	0.392	cellular_zinc_ion_homeostasis	Slc1a1
GO:0010842	1	306	24	30255	0.216564	1905	0.392	retina_layer_formation	Slc1a1
GO:0014075	1	306	24	30255	0.216564	1906	0.392	response_to_amine	Slc1a1
GO:0015012	1	306	24	30255	0.216564	1907	0.392	heparan_sulfate_proteoglycan_biosynthetic_process	Lipc
GO:0019886	1	306	24	30255	0.216564	1908	0.392	antigen_processing_and_presentation_of_exogenous_peptide_antigen_via_MHC_class_II	Fcgr2b
GO:0021591	1	306	24	30255	0.216564	1909	0.391	ventricular_system_development	Ttn
GO:0032352	1	306	24	30255	0.216564	1910	0.391	positive_regulation_of_hormone_metabolic_process	Rdh9
GO:0032515	1	306	24	30255	0.216564	1911	0.391	negative_regulation_of_phosphoprotein_phosphatase_activity	Cmya5
GO:0032930	1	306	24	30255	0.216564	1912	0.391	positive_regulation_of_superoxide_anion_generation	Itgam
GO:0033033	1	306	24	30255	0.216564	1913	0.391	negative_regulation_of_myeloid_cell_apoptotic_process	Fcgr2b
GO:0034620	1	306	24	30255	0.216564	1914	0.39	cellular_response_to_unfolded_protein	Hspa1b
GO:0036315	1	306	24	30255	0.216564	1915	0.39	cellular_response_to_sterol	Mlc1
GO:0043371	1	306	24	30255	0.216564	1916	0.39	negative_regulation_of_CD4positive_alphabeta_T_cell_differentiation	Jak3
GO:0046209	1	306	24	30255	0.216564	1917	0.39	nitric_oxide_metabolic_process	Ddah1
GO:0071577	1	306	24	30255	0.216564	1918	0.39	zinc_ion_transmembrane_transport	Slc1a1
GO:1901017	1	306	24	30255	0.216564	1919	0.389	negative_regulation_of_potassium_ion_transmembrane_transporter_activity	Actn2
GO:1902547	1	306	24	30255	0.216564	1920	0.389	regulation_of_cellular_response_to_vascular_endothelial_growth_factor_stimulus	Atp2b4
GO:1905517	1	306	24	30255	0.216564	1921	0.389	macrophage_migration	Lgals3
GO:0031327	19	306	1540	30255	0.217399	1922	0.39	negative_regulation_of_cellular_biosynthetic_process	Atp2b4,Atp8b1,D1Pas1,Elk3,Fgfr3,Hnf4a,Jak3,Mael,Mageb4,Magee2,Mfsd12,Pramel1,Rhox5,Ripply3,Skor1,Sox30,Sox7,Zbtb32,Zfp541
GO:0009605	26	306	2181	30255	0.218352	1923	0.392	response_to_external_stimulus	Apoe,Aqp3,Atp2b2,C8a,C8b,Cd180,Cd37,Cd80,Cntnap2,D1Pas1,Fcgr2b,Jak3,Lgals3,Masp2,Myh13,Nlrc4,Oas2,Serpine1,Slamf9,Slc1a1,Smad6,Stab2,Tlr5,Tnnt2,Trim52,Ttn
GO:0006355	38	306	3297	30255	0.218913	1924	0.393	regulation_of_DNAtemplated_transcription	4930447C04Rik,Abhd14b,Apoe,Atp2b4,Atp8b1,Brdt,Btbd18,Cdx1,Creb5,Ctcfl,D1Pas1,Elk3,Eya1,Fcgr2b,Fgfr3,Figla,Hnf4a,Hsf5,Jak3,Mael,Mageb4,Magee2,Meox1,Nlrc4,Pogk,Pramel1,Rhox13,Rhox5,Ripply3,Skor1,Smad6,Sox30,Sox7,Trim52,Wnt6,Zbtb32,Zfp541,Zfp951
GO:0030100	4	306	237	30255	0.219504	1925	0.393	regulation_of_endocytosis	Apoe,Lgals3,Rin3,Serpine1
GO:0002637	2	306	87	30255	0.219883	1926	0.394	regulation_of_immunoglobulin_production	Cd37,Fcgr2b
GO:0030072	2	306	87	30255	0.219883	1927	0.394	peptide_hormone_secretion	Fam3b,Ildr2
GO:2000781	2	306	87	30255	0.219883	1928	0.393	positive_regulation_of_doublestrand_break_repair	Khdc3,Zcwpw1
GO:0010977	3	306	160	30255	0.220588	1929	0.395	negative_regulation_of_neuron_projection_development	Apoe,Epha4,Mag
GO:0090287	5	306	318	30255	0.220818	1930	0.395	regulation_of_cellular_response_to_growth_factor_stimulus	Atp2b4,Htra1,Kcp,Skor1,Smad6
GO:1903506	38	306	3301	30255	0.221165	1931	0.395	regulation_of_nucleic_acidtemplated_transcription	4930447C04Rik,Abhd14b,Apoe,Atp2b4,Atp8b1,Brdt,Btbd18,Cdx1,Creb5,Ctcfl,D1Pas1,Elk3,Eya1,Fcgr2b,Fgfr3,Figla,Hnf4a,Hsf5,Jak3,Mael,Mageb4,Magee2,Meox1,Nlrc4,Pogk,Pramel1,Rhox13,Rhox5,Ripply3,Skor1,Smad6,Sox30,Sox7,Trim52,Wnt6,Zbtb32,Zfp541,Zfp951
GO:0051240	21	306	1727	30255	0.221468	1932	0.395	positive_regulation_of_multicellular_organismal_process	Apoe,Btn2a2,Cntnap2,D1Pas1,Ddah1,Epha4,Fgfr3,Itgam,Khdc3,Lgals3,Mag,Nlrc4,Oas2,Ptgs1,Scube2,Serpine1,Slc1a1,Smad6,Tenm4,Tlr5,Wnt6
GO:0051130	15	306	1186	30255	0.22293	1933	0.398	positive_regulation_of_cellular_component_organization	Actn2,Apoe,Cntnap2,Dazl,Eif4g3,Epha4,Khdc3,Lgals3,Nphs1,Piwil2,Ppp1r9a,Serpine1,Shcbp1l,Synpo,Tcl1
GO:0045597	13	306	1008	30255	0.223305	1934	0.398	positive_regulation_of_cell_differentiation	Apoe,Btn2a2,Cspg5,Epha4,Fgfr3,Hspa1b,Itgam,Khdc3,Mag,Olfm2,Scube2,Serpine1,Tenm4
GO:1901214	6	306	402	30255	0.223474	1935	0.398	regulation_of_neuron_death	Apoe,Fcgr2b,Fgfr3,Itgam,Mag,Slc1a1
GO:0043525	2	306	88	30255	0.2236	1936	0.398	positive_regulation_of_neuron_apoptotic_process	Fgfr3,Itgam
GO:0002377	4	306	239	30255	0.223768	1937	0.399	immunoglobulin_production	Cd37,Fcgr2b,Gcnt3,Lax1
GO:0097190	5	306	320	30255	0.224469	1938	0.4	apoptotic_signaling_pathway	D1Pas1,Eya1,Fgfr3,Itgam,Mael
GO:0007413	1	306	25	30255	0.224494	1939	0.399	axonal_fasciculation	Epha4
GO:0009125	1	306	25	30255	0.224494	1940	0.399	nucleoside_monophosphate_catabolic_process	Dpys
GO:0010894	1	306	25	30255	0.224494	1941	0.399	negative_regulation_of_steroid_biosynthetic_process	Apoe
GO:0014048	1	306	25	30255	0.224494	1942	0.399	regulation_of_glutamate_secretion	Hrh3
GO:0015740	1	306	25	30255	0.224494	1943	0.399	C4dicarboxylate_transport	Slc1a1
GO:0030194	1	306	25	30255	0.224494	1944	0.398	positive_regulation_of_blood_coagulation	Serpine1
GO:0031645	1	306	25	30255	0.224494	1945	0.398	negative_regulation_of_nervous_system_process	Cntnap2
GO:0032780	1	306	25	30255	0.224494	1946	0.398	negative_regulation_of_ATPdependent_activity	Tnnt2
GO:0034063	1	306	25	30255	0.224494	1947	0.398	stress_granule_assembly	D1Pas1
GO:0035909	1	306	25	30255	0.224494	1948	0.398	aorta_morphogenesis	Eya1
GO:0042069	1	306	25	30255	0.224494	1949	0.397	regulation_of_catecholamine_metabolic_process	Itgam
GO:0042430	1	306	25	30255	0.224494	1950	0.397	indolecontaining_compound_metabolic_process	Atp2b2
GO:0045953	1	306	25	30255	0.224494	1951	0.397	negative_regulation_of_natural_killer_cell_mediated_cytotoxicity	Serpinb9b
GO:0050687	1	306	25	30255	0.224494	1952	0.397	negative_regulation_of_defense_response_to_virus	Htra1
GO:0050765	1	306	25	30255	0.224494	1953	0.397	negative_regulation_of_phagocytosis	Fcgr2b
GO:0061756	1	306	25	30255	0.224494	1954	0.396	leukocyte_adhesion_to_vascular_endothelial_cell	Itgam
GO:0070509	1	306	25	30255	0.224494	1955	0.396	calcium_ion_import	Cacna1e
GO:0071870	1	306	25	30255	0.224494	1956	0.396	cellular_response_to_catecholamine_stimulus	Atp2b4
GO:0086010	1	306	25	30255	0.224494	1957	0.396	membrane_depolarization_during_action_potential	Scn10a
GO:0106030	1	306	25	30255	0.224494	1958	0.396	neuron_projection_fasciculation	Epha4
GO:1900048	1	306	25	30255	0.224494	1959	0.395	positive_regulation_of_hemostasis	Serpine1
GO:1901028	1	306	25	30255	0.224494	1960	0.395	regulation_of_mitochondrial_outer_membrane_permeabilization_involved_in_apoptotic_signaling_pathway	Slc25a31
GO:1990403	1	306	25	30255	0.224494	1961	0.395	embryonic_brain_development	Cntnap2
GO:0120036	12	306	921	30255	0.224951	1962	0.396	plasma_membrane_bounded_cell_projection_organization	Actn2,Apoe,Atp2b2,Cdk5r2,Cntnap2,Epha4,Fcgr2b,Kcnj10,Lst1,Mag,Ppp1r9a,Xlr4a
GO:2001141	38	306	3309	30255	0.225703	1963	0.397	regulation_of_RNA_biosynthetic_process	4930447C04Rik,Abhd14b,Apoe,Atp2b4,Atp8b1,Brdt,Btbd18,Cdx1,Creb5,Ctcfl,D1Pas1,Elk3,Eya1,Fcgr2b,Fgfr3,Figla,Hnf4a,Hsf5,Jak3,Mael,Mageb4,Magee2,Meox1,Nlrc4,Pogk,Pramel1,Rhox13,Rhox5,Ripply3,Skor1,Smad6,Sox30,Sox7,Trim52,Wnt6,Zbtb32,Zfp541,Zfp951
GO:0002699	5	306	321	30255	0.226302	1964	0.398	positive_regulation_of_immune_effector_process	Cd37,Dpp4,Itgam,Masp2,Pgc
GO:0050848	2	306	89	30255	0.227323	1965	0.399	regulation_of_calciummediated_signaling	Atp2b4,Cmya5
GO:0009895	5	306	322	30255	0.228139	1966	0.4	negative_regulation_of_catabolic_process	Atp2b4,Boll,Dazl,Pabpc6,Rbm46
GO:0030111	5	306	322	30255	0.228139	1967	0.4	regulation_of_Wnt_signaling_pathway	Apoe,D1Pas1,Fgfr3,Sox30,Sox7
GO:0065003	14	306	1102	30255	0.228145	1968	0.4	proteincontaining_complex_assembly	Apba1,Apoe,Casq1,Dnah8,Kcns1,Mttp,Mybpc3,Nlrc4,Pcdhga3,Rpl10l,Sycp1,Taf7l,Trpm1,Ttn
GO:0031503	3	306	163	30255	0.228543	1969	0.4	proteincontaining_complex_localization	Fcgr2b,Sgcd,Slc1a1
GO:0045665	2	306	90	30255	0.231049	1970	0.405	negative_regulation_of_neuron_differentiation	Fgfr3,Mag
GO:0042221	35	306	3038	30255	0.23163	1971	0.405	response_to_chemical	Abcc2,Abcd4,Adh1,Adtrp,Aqp3,Atp2b4,Cd180,Cd80,Cntnap2,D1Pas1,Epha4,Fcgr2b,Fgfr3,Hnf4a,Hrh3,Hspa1b,Ildr2,Jak3,Kcnj10,Mlc1,Ppp1r9a,Rcsd1,Rftn2,Rhox13,Serpinb6c,Serpine1,Slc12a5,Slc1a1,Slc5a1,Smad6,Tcl1,Tnnt2,Ttn,Vmn1r53,Xlr4a
GO:0010467	9	306	664	30255	0.232048	1972	0.406	gene_expression	Apoe,Cd37,Cntnap2,Fcgr2b,Gcnt3,Lax1,Mael,Slamf9,Slc1a1
GO:0010035	7	306	492	30255	0.232325	1973	0.406	response_to_inorganic_substance	Atp2b4,Fgfr3,Kcnj10,Slc1a1,Slc5a1,Tnnt2,Ttn
GO:0001702	1	306	26	30255	0.232344	1974	0.406	gastrulation_with_mouth_forming_second	Tenm4
GO:0002068	1	306	26	30255	0.232344	1975	0.406	glandular_epithelial_cell_development	Hnf4a
GO:0002495	1	306	26	30255	0.232344	1976	0.406	antigen_processing_and_presentation_of_peptide_antigen_via_MHC_class_II	Fcgr2b
GO:0002523	1	306	26	30255	0.232344	1977	0.405	leukocyte_migration_involved_in_inflammatory_response	Itgam
GO:0002716	1	306	26	30255	0.232344	1978	0.405	negative_regulation_of_natural_killer_cell_mediated_immunity	Serpinb9b
GO:0006883	1	306	26	30255	0.232344	1979	0.405	cellular_sodium_ion_homeostasis	Atp1a4
GO:0031664	1	306	26	30255	0.232344	1980	0.405	regulation_of_lipopolysaccharidemediated_signaling_pathway	Cd180
GO:0031954	1	306	26	30255	0.232344	1981	0.405	positive_regulation_of_protein_autophosphorylation	D1Pas1
GO:0032727	1	306	26	30255	0.232344	1982	0.404	positive_regulation_of_interferonalpha_production	D1Pas1
GO:0042474	1	306	26	30255	0.232344	1983	0.404	middle_ear_morphogenesis	Eya1
GO:0044319	1	306	26	30255	0.232344	1984	0.404	wound_healing_spreading_of_cells	Plet1
GO:0045939	1	306	26	30255	0.232344	1985	0.404	negative_regulation_of_steroid_metabolic_process	Apoe
GO:0046386	1	306	26	30255	0.232344	1986	0.404	deoxyribose_phosphate_catabolic_process	Dpys
GO:0046471	1	306	26	30255	0.232344	1987	0.403	phosphatidylglycerol_metabolic_process	Plb1
GO:0046685	1	306	26	30255	0.232344	1988	0.403	response_to_arseniccontaining_substance	D1Pas1
GO:0051354	1	306	26	30255	0.232344	1989	0.403	negative_regulation_of_oxidoreductase_activity	Atp2b4
GO:0055069	1	306	26	30255	0.232344	1990	0.403	zinc_ion_homeostasis	Slc1a1
GO:0070723	1	306	26	30255	0.232344	1991	0.403	response_to_cholesterol	Mlc1
GO:0071868	1	306	26	30255	0.232344	1992	0.402	cellular_response_to_monoamine_stimulus	Atp2b4
GO:1904893	1	306	26	30255	0.232344	1993	0.402	negative_regulation_of_receptor_signaling_pathway_via_STAT	Hnf4a
GO:2001057	1	306	26	30255	0.232344	1994	0.402	reactive_nitrogen_species_metabolic_process	Ddah1
GO:0007409	3	306	165	30255	0.233876	1995	0.404	axonogenesis	Cntnap2,Epha4,Fgfr3
GO:0031348	4	306	244	30255	0.23452	1996	0.405	negative_regulation_of_defense_response	Apoe,Fcgr2b,Htra1,Serpinb9b
GO:0045664	4	306	244	30255	0.23452	1997	0.405	regulation_of_neuron_differentiation	Eya1,Fgfr3,Hspa1b,Mag
GO:0044106	2	306	91	30255	0.234779	1998	0.405	cellular_amine_metabolic_process	Abcc2,Slc1a1
GO:0009612	3	306	166	30255	0.236551	1999	0.408	response_to_mechanical_stimulus	Atp2b2,Cntnap2,Ttn
[truncated: 13,593 more rows]
