# Supplementary material for: Systematic identification of factors involved in the silencing of germline genes in mouse embryonic stem cells
Source: Nucleic Acids Res. 2023 Feb 11;51(7):3130–49. doi: 10.1093/nar/gkad071 (PMC10123117; doi:10.1093/nar/gkad071)
Supplement: gkad071_Supplemental_Files [file gkad071_supplemental_files.zip › Supplementary Table S7_USP7_Mass Spectrometry.xlsx]

## Sheet: Feuil1
LEGEND:	# spectra (BASIC Spectral Count)	= 1 spectrum
	# spectra (BASIC Spectral Count)	= 2-5 spectra
	# spectra (BASIC Spectral Count)	= 6-10 spectra
	# spectra (BASIC Spectral Count)	= 11-30 spectra									Log2(FC)>2
	# spectra (BASIC Spectral Count)	>= 31 spectra									adjp<0.05
Accession	description	Usp7_KO1	Usp7_KO2	Usp7_KO3	Usp7_WT1	Usp7_WT2	Usp7_WT3	Log2(FC)	p.value	adjp	enriched	Gene name
UBP7_MOUSE	Ubiquitin carboxyl-terminal hydrolase 7 (EC 3.4.19.12) (Deubiquitinating enzyme 7) (Herpesvirus-associated ubiquitin-specific protease) (mHAUSP) (Ubiquitin thioesterase 7) (Ubiquitin-specific-processing protease 7)	0	1	0	513	585	557	10.2681	1.65398e-84	1.70856e-81	1	Usp7 Hausp
DNMT1_MOUSE	DNA (cytosine-5)-methyltransferase 1 (Dnmt1) (Met-1) (EC 2.1.1.37) (DNA methyltransferase MmuI) (DNA MTase MmuI) (M.MmuI) (MCMT)	0	0	0	142	140	146	10.1746	1.65497e-52	8.5479e-50	1	Dnmt1 Dnmt Met1 Uim
ZDBF2_MOUSE	DBF4-type zinc finger-containing protein 2 homolog	0	0	0	113	107	126	9.86826	6.22892e-48	2.14482e-45	1	Zdbf2
TRIPC_MOUSE	E3 ubiquitin-protein ligase TRIP12 (EC 2.3.2.26) (HECT-type E3 ubiquitin transferase TRIP12) (Thyroid receptor-interacting protein 12) (TR-interacting protein 12) (TRIP-12)	0	0	0	84	83	82	9.3917	3.3431e-41	8.63355e-39	1	Trip12
PEG3_MOUSE	Paternally-expressed gene 3 protein (ASF-1)	0	0	0	70	65	69	9.10191	2.70667e-37	5.59199e-35	1	Peg3 Kiaa0287 Pw1
MGAP_MOUSE	MAX gene-associated protein	0	0	0	59	59	62	8.92564	6.07863e-35	7.84903e-33	1	Mga Kiaa4252
GUAA_MOUSE	GMP synthase [glutamine-hydrolyzing] (EC 6.3.5.2) (GMP synthetase) (Glutamine amidotransferase)	0	0	0	48	46	41	8.50437	2.21306e-29	2.28609e-27	1	Gmps
PJA1_MOUSE	E3 ubiquitin-protein ligase Praja-1 (Praja1) (EC 2.3.2.27) (RING-type E3 ubiquitin transferase Praja-1)	0	0	0	24	20	23	7.49349	2.95472e-18	1.90764e-16	1	Pja1
TOPRS_MOUSE	E3 ubiquitin-protein ligase Topors (EC 2.3.2.27) (RING-type E3 ubiquitin transferase Topors) (SUMO1-protein E3 ligase Topors) (Topoisomerase I-binding RING finger protein) (Topoisomerase I-binding arginine/serine-rich protein) (Tumor suppressor p53-binding protein 3) (p53-binding protein 3) (p53BP3)	0	0	0	23	17	16	7.2277	5.0677e-16	2.57979e-14	1	Topors
BCORL_MOUSE	BCL-6 corepressor-like protein 1 (BCoR-L1) (BCoR-like protein 1)	0	0	0	13	16	24	7.20195	9.54474e-16	4.10821e-14	1	Bcorl1
CDC5L_MOUSE	Cell division cycle 5-like protein (Cdc5-like protein)	0	0	0	16	18	19	7.16628	1.8603e-15	7.39113e-14	1	Cdc5l Kiaa0432
PCGF6_MOUSE	Polycomb group RING finger protein 6 (Mel18 and Bmi1-like RING finger) (RING finger protein 134)	0	0	0	15	12	15	6.82321	8.97286e-13	2.72617e-11	1	Pcgf6 Mblr Rnf134
MCMBP_MOUSE	Mini-chromosome maintenance complex-binding protein (MCM-BP) (MCM-binding protein)	0	0	0	16	13	13	6.82045	9.28414e-13	2.74015e-11	1	Mcmbp
PPIL4_MOUSE	Peptidyl-prolyl cis-trans isomerase-like 4 (PPIase) (EC 5.2.1.8) (Cyclophilin-like protein PPIL4) (Rotamase PPIL4)	0	0	0	14	15	11	6.75615	2.66149e-12	7.10294e-11	1	Ppil4
UBP11_MOUSE	Ubiquitin carboxyl-terminal hydrolase 11 (EC 3.4.19.12) (Deubiquitinating enzyme 11) (Ubiquitin thioesterase 11) (Ubiquitin-specific-processing protease 11)	0	0	0	14	14	12	6.75564	2.68165e-12	7.10294e-11	1	Usp11
LAP2A_MOUSE	Lamina-associated polypeptide 2, isoforms alpha/zeta (Thymopoietin isoforms alpha/zeta) (TP alpha/zeta)	0	0	0	65	59	66	6.71896	8.51208e-37	1.4655e-34	1	Tmpo Lap2
NACC1_MOUSE	Nucleus accumbens-associated protein 1 (NAC-1) (BTB/POZ domain-containing protein 14B)	0	0	0	16	8	12	6.59033	3.08818e-11	7.78071e-10	1	Nacc1 Btbd14b Nac1
GASP1_MOUSE	G-protein coupled receptor-associated sorting protein 1 (GASP-1)	0	0	0	9	13	12	6.53418	7.23422e-11	1.7379e-09	1	Gprasp1 Kiaa0443
NXF1_MOUSE	Nuclear RNA export factor 1 (Tip-associated protein) (Tip-associating protein) (mRNA export factor TAP)	0	0	0	11	11	12	6.52581	7.9036e-11	1.85555e-09	1	Nxf1 Tap
ELP1_MOUSE	Elongator complex protein 1 (ELP1) (IkappaB kinase complex-associated protein) (IKK complex-associated protein)	0	0	0	14	10	10	6.51437	8.90789e-11	2.04486e-09	1	Elp1 Ikap Ikbkap
RN169_MOUSE	E3 ubiquitin-protein ligase RNF169 (EC 2.3.2.27) (RING finger protein 169) (RING-type E3 ubiquitin transferase RNF169)	0	0	0	13	9	11	6.47359	1.5322e-10	3.44079e-09	1	Rnf169 Kiaa1991
BCOR_MOUSE	BCL-6 corepressor (BCoR)	0	0	0	10	8	12	6.39322	4.30347e-10	9.45848e-09	1	Bcor Kiaa1575
RING2_MOUSE	E3 ubiquitin-protein ligase RING2 (EC 2.3.2.27) (RING finger protein 1B) (RING1b) (RING finger protein 2) (RING-type E3 ubiquitin transferase RING2)	0	0	0	5	5	8	6.30365	1.21526e-09	2.61534e-08	1	Rnf2 DinG Ring1b
IF4B_MOUSE	Eukaryotic translation initiation factor 4B (eIF-4B)	0	0	0	10	8	11	6.29516	1.30856e-09	2.75865e-08	1	Eif4b
TTK_MOUSE	Dual specificity protein kinase TTK (EC 2.7.12.1) (ESK) (PYT)	0	0	0	11	10	8	6.2924	1.34118e-09	2.77089e-08	1	Ttk Esk
LMBL2_MOUSE	Lethal(3)malignant brain tumor-like protein 2 (L(3)mbt-like protein 2)	0	0	0	6	11	11	6.26182	1.97417e-09	3.99865e-08	1	L3mbtl2
HUWE1_MOUSE	E3 ubiquitin-protein ligase HUWE1 (EC 2.3.2.26) (E3Histone) (HECT, UBA and WWE domain-containing protein 1) (HECT-type E3 ubiquitin transferase HUWE1) (Upstream regulatory element-binding protein 1) (URE-B1) (URE-binding protein 1)	0	0	0	8	6	12	6.14282	6.7437e-09	1.31439e-07	1	Huwe1 Kiaa0312 Ureb1
DDB1_MOUSE	DNA damage-binding protein 1 (DDB p127 subunit) (Damage-specific DNA-binding protein 1) (UV-damaged DNA-binding factor)	0	0	0	7	10	8	6.09259	1.11344e-08	2.12998e-07	1	Ddb1
NSRP1_MOUSE	Nuclear speckle splicing regulatory protein 1 (Coiled-coil domain-containing protein 55) (Nuclear speckle-related protein 70) (NSrp70)	0	0	0	8	8	7	5.96586	3.7176e-08	6.85765e-07	1	Nsrp1 Ccdc55 Nsrp70
PAF15_MOUSE	PCNA-associated factor (HCV NS5A-transactivated protein 9 homolog) (PCNA-associated factor of 15 kDa) (PAF15) (p15PAF) (PCNA-clamp-associated factor)	0	0	0	3	8	9	5.78742	2.26468e-07	3.89902e-06	1	Pclaf Ns5atp9 Paf
MAGD1_MOUSE	Melanoma-associated antigen D1 (Dlxin-1) (MAGE-D1 antigen) (Neurotrophin receptor-interacting MAGE homolog)	0	1	1	39	44	44	5.76689	1.4607e-24	1.16069e-22	1	Maged1 Nrage
TCF20_MOUSE	Transcription factor 20 (TCF-20) (Nuclear factor SPBP) (Stromelysin-1 PDGF-responsive element-binding protein) (SPRE-binding protein)	0	0	0	7	5	8	5.76579	2.64435e-07	4.38007e-06	1	Tcf20 Spbp
KDM2B_MOUSE	Lysine-specific demethylase 2B (EC 1.14.11.27) (F-box and leucine-rich repeat protein 10) (F-box protein FBL10) (F-box/LRR-repeat protein 10) (JmjC domain-containing histone demethylation protein 1B) ([Histone-H3]-lysine-36 demethylase 1B)	0	0	0	6	6	6	5.61937	1.03335e-06	1.46226e-05	1	Kdm2b Fbl10 Fbxl10 Jhdm1b Kiaa3014
TET2_MOUSE	Methylcytosine dioxygenase TET2 (EC 1.14.11.n2) (Protein Ayu17-449)	0	0	0	8	4	5	5.52454	2.41849e-06	3.24455e-05	1	Tet2 Kiaa1546
BCLA3_MOUSE	BCLAF1 and THRAP3 family member 3	0	3	2	68	78	90	5.49863	2.57145e-32	2.95145e-30	1	Bclaf3
DHX40_MOUSE	Probable ATP-dependent RNA helicase DHX40 (EC 3.6.4.13) (DEAH box protein 40)	0	0	0	5	5	5	5.36186	1.01923e-05	0.000129983	1	Dhx40
TPX2_MOUSE	Targeting protein for Xklp2	0	0	0	3	6	4	5.17046	3.81101e-05	0.000437419	1	Tpx2
SPAS2_MOUSE	Spermatogenesis-associated serine-rich protein 2 (Serine-rich spermatocytes and round spermatid 59 kDa protein) (p59scr)	0	0	0	4	4	5	5.16225	3.94929e-05	0.000447261	1	Spats2 Scr59
FBX38_MOUSE	F-box only protein 38 (Modulator of KLF7 activity) (MoKA)	0	0	0	5	5	3	5.15685	4.04241e-05	0.000447261	1	Fbxo38
C19L2_MOUSE	CWF19-like protein 2	0	0	0	5	4	4	5.15592	4.05877e-05	0.000447261	1	Cwf19l2
NU155_MOUSE	Nuclear pore complex protein Nup155 (155 kDa nucleoporin) (Nucleoporin Nup155)	0	0	0	5	3	5	5.15499	4.07519e-05	0.000447261	1	Nup155
ZFP57_MOUSE	Zinc finger protein 57 (Zfp-57)	0	0	0	6	3	4	5.14867	4.18752e-05	0.000447261	1	Zfp57
RING1_MOUSE	E3 ubiquitin-protein ligase RING1 (EC 2.3.2.27) (Polycomb complex protein RING1) (RING finger protein 1) (RING-type E3 ubiquitin transferase RING1) (Transcription repressor Ring1A)	0	0	0	0	0	1	5.05448	7.23862e-05	0.00076301	1	Ring1 Ring1A Rnf1
RBBP7_MOUSE	Histone-binding protein RBBP7 (Histone acetyltransferase type B subunit 2) (Nucleosome-remodeling factor subunit RBAP46) (Retinoblastoma-binding protein 7) (RBBP-7) (Retinoblastoma-binding protein p46)	0	0	0	4	3	4	5.04065	7.64266e-05	0.000789486	1	Rbbp7 Rbap46
MCM5_MOUSE	DNA replication licensing factor MCM5 (EC 3.6.4.12) (CDC46 homolog) (P1-CDC46)	0	2	0	29	23	22	4.97902	3.19093e-16	1.83124e-14	1	Mcm5 Cdc46 Mcmd5
RAD50_MOUSE	DNA repair protein RAD50 (mRad50) (EC 3.6.-.-)	0	0	0	2	6	3	4.93935	0.000131479	0.00134473	1	Rad50
ZN638_MOUSE	Zinc finger protein 638 (Nuclear protein 220) (Zinc finger matrin-like protein)	0	0	0	2	2	7	4.9355	0.000133554	0.00135256	1	Znf638 Np220 Zfml Zfp638
PRP19_MOUSE	Pre-mRNA-processing factor 19 (EC 2.3.2.27) (Nuclear matrix protein 200) (PRP19/PSO4 homolog) (RING-type E3 ubiquitin transferase PRP19) (Senescence evasion factor)	0	2	0	23	23	24	4.91096	1.33892e-15	5.53242e-14	1	Prpf19 Prp19 Snev
PCGF1_MOUSE	Polycomb group RING finger protein 1 (Nervous system Polycomb-1) (NSPc1) (RING finger protein 68)	0	0	0	3	3	2	4.48125	0.00112223	0.00953349	1	Pcgf1 Nspc1 Rnf68
MARH7_MOUSE	E3 ubiquitin-protein ligase MARCHF7 (EC 2.3.2.27) (Axotrophin) (Membrane-associated RING finger protein 7) (Membrane-associated RING-CH protein VII) (MARCH-VII) (RING-type E3 ubiquitin transferase MARCHF7)	0	0	0	3	2	3	4.48041	0.00112593	0.00953349	1	Marchf7 Axot March7
KLF4_MOUSE	Krueppel-like factor 4 (Epithelial zinc finger protein EZF) (Gut-enriched krueppel-like factor)	0	0	0	4	2	2	4.47457	0.00114653	0.00962901	1	Klf4 Ezf Gklf Zie
CBX2_MOUSE	Chromobox protein homolog 2 (M33) (Modifier 3 protein)	0	0	0	1	3	3	4.30684	0.00221395	0.0175432	1	Cbx2 M33
PLRG1_MOUSE	Pleiotropic regulator 1	0	0	0	2	3	2	4.30132	0.0022456	0.0175432	1	Plrg1
DDX24_MOUSE	ATP-dependent RNA helicase DDX24 (EC 3.6.4.13) (DEAD box protein 24)	0	0	0	4	1	2	4.28881	0.00231922	0.0177463	1	Ddx24
PWP3A_MOUSE	PWWP domain-containing DNA repair factor 3A (PWWP3A) (Mutated melanoma-associated antigen 1) (MUM-1) (PWWP domain-containing protein MUM1)	0	0	0	4	1	2	4.28881	0.00231922	0.0177463	1	Pwwp3a Mum1
ELP3_MOUSE	Elongator complex protein 3 (Protein lysine acetyltransferase ELP3) (EC 2.3.1.-) (tRNA uridine(34) acetyltransferase) (EC 2.3.1.-)	0	1	0	10	7	7	4.14976	8.7929e-07	1.27931e-05	1	Elp3
LAP2B_MOUSE	Lamina-associated polypeptide 2, isoforms beta/delta/epsilon/gamma (Thymopoietin isoforms beta/delta/epsilon/gamma) (TP beta/delta/epsilon/gamma)	0	3	0	14	10	11	4.10775	6.43094e-16	2.88833e-14	1	Tmpo Lap2
SF01_MOUSE	Splicing factor 1 (CW17) (Mammalian branch point-binding protein) (BBP) (mBBP) (Transcription factor ZFM1) (mZFM) (Zinc finger gene in MEN1 locus) (Zinc finger protein 162)	0	0	0	1	2	3	4.09379	0.00411654	0.0288317	1	Sf1 Zfm1 Zfp162
PRC2A_MOUSE	Protein PRRC2A (HLA-B-associated transcript 2) (Proline-rich and coiled-coil-containing protein 2A)	0	0	0	2	3	1	4.08914	0.00415403	0.0288317	1	Prrc2a Bat2
I2BPL_MOUSE	Probable E3 ubiquitin-protein ligase IRF2BPL (EC 2.3.2.27) (Enhanced at puberty protein 1) (Interferon regulatory factor 2-binding protein-like)	0	0	0	2	1	3	4.08762	0.00415334	0.0288317	1	Irf2bpl Eap1 Kiaa1865
ELP2_MOUSE	Elongator complex protein 2 (ELP2) (STAT3-interacting protein 1) (StIP1)	0	0	0	2	1	3	4.08762	0.00415334	0.0288317	1	Elp2 Statip1
MCM6_MOUSE	DNA replication licensing factor MCM6 (EC 3.6.4.12) (Mis5 homolog)	0	1	0	10	5	8	4.08649	1.54525e-06	2.12833e-05	1	Mcm6 Mcmd6 Mis5
PRPS1_MOUSE	Ribose-phosphate pyrophosphokinase 1 (EC 2.7.6.1) (Phosphoribosyl pyrophosphate synthase I) (PRS-I)	0	0	0	3	2	1	4.083	0.0041909	0.0288317	1	Prps1
MCM3_MOUSE	DNA replication licensing factor MCM3 (EC 3.6.4.12) (DNA polymerase alpha holoenzyme-associated protein P1) (P1-MCM3)	0	2	0	16	11	12	4.05798	3.40728e-09	6.7687e-08	1	Mcm3 Mcmd Mcmd3
KIFC1_MOUSE	Kinesin-like protein KIFC1	0	1	0	6	6	7	3.82923	1.54283e-05	0.0001875	1	Kifc1 Kifc4 Kifc5a Kifc5b
TRI27_MOUSE	Zinc finger protein RFP (EC 2.3.2.27) (RING-type E3 ubiquitin transferase TRIM27) (Ret finger protein) (Tripartite motif-containing protein 27)	0	3	4	29	29	26	3.52854	2.3904e-13	7.48268e-12	1	Trim27 Rfp
UBR5_MOUSE	E3 ubiquitin-protein ligase UBR5 (EC 2.3.2.26) (E3 ubiquitin-protein ligase, HECT domain-containing 1) (HECT-type E3 ubiquitin transferase UBR5) (Hyperplastic discs protein homolog)	0	1	0	4	5	6	3.50032	0.000210915	0.00209495	1	Ubr5 Edd Edd1 Kiaa0896
SC61B_MOUSE	Protein transport protein Sec61 subunit beta	0	1	0	4	4	4	3.18157	0.00145197	0.0119991	1	Sec61b
SET1B_MOUSE	Histone-lysine N-methyltransferase SETD1B (EC 2.1.1.354) (SET domain-containing protein 1B)	0	0	1	5	2	4	3.03547	0.00279715	0.0210909	1	Setd1b Kiaa1076 Set1b
WDR33_MOUSE	pre-mRNA 3' end processing protein WDR33 (WD repeat-containing protein 33) (WD repeat-containing protein of 146 kDa)	0	0	1	6	3	2	3.02988	0.00285127	0.0213432	1	Wdr33 Wdc146
NOL6_MOUSE	Nucleolar protein 6 (Nucleolar RNA-associated protein) (Nrap)	0	1	0	4	3	3	2.92176	0.00463812	0.03123	1	Nol6
UHRF1_MOUSE	E3 ubiquitin-protein ligase UHRF1 (EC 2.3.2.27) (Nuclear protein 95) (Nuclear zinc finger protein Np95) (RING-type E3 ubiquitin transferase UHRF1) (Ubiquitin-like PHD and RING finger domain-containing protein 1) (mUhrf1) (Ubiquitin-like-containing PHD and RING finger domains protein 1)	0	0	1	4	4	2	2.90895	0.00482754	0.0315623	1	Uhrf1 Np95
UBAP2_MOUSE	Ubiquitin-associated protein 2 (UBAP-2) (Protein lingerer homolog 1) (mLig-1)	0	3	1	12	9	9	2.80648	1.04919e-05	0.000130579	1	Ubap2 Lig1
FL2D_MOUSE	Pre-mRNA-splicing regulator WTAP (Female-lethal(2)D homolog) (WT1-associated protein) (Wilms tumor 1-associating protein)	0	1	1	5	5	6	2.79352	0.000673946	0.00600161	1	Wtap
TBL1X_MOUSE	F-box-like/WD repeat-containing protein TBL1X (Transducin beta-like protein 1X)	0	1	1	5	4	4	2.49552	0.00421451	0.0288317	1	Tbl1x Tbl1
MCM7_MOUSE	DNA replication licensing factor MCM7 (EC 3.6.4.12) (CDC47 homolog)	0	3	0	5	5	8	2.47286	0.000816477	0.00708757	1	Mcm7 Cdc47 Mcmd7
RIF1_MOUSE	Telomere-associated protein RIF1 (Rap1-interacting factor 1 homolog) (mRif1)	1	2	1	7	6	8	2.29447	0.000714829	0.00631127	1	Rif1
NOP58_MOUSE	Nucleolar protein 58 (MSSP) (Nucleolar protein 5) (SIK-similar protein)	0	3	0	8	2	6	2.28642	0.00262789	0.0199603	1	Nop58 Nol5
ZC3HD_MOUSE	Zinc finger CCCH domain-containing protein 13	0	1	2	2	6	7	2.20687	0.00420039	0.0288317	1	Zc3h13
SAFB2_MOUSE	Scaffold attachment factor B2 (SAF-B2)	0	1	0	3	4	5	2.12669	0.000386742	0.00353544	1	Safb2
IGHG3_MOUSE	Ig gamma-3 chain C region	3	3	4	15	20	8	2.05949	2.92166e-05	0.000342963	1
FXR2_MOUSE	Fragile X mental retardation syndrome-related protein 2	0	5	6	15	15	15	2.04716	1.03859e-05	0.000130579	1	Fxr2 Fxr2h
NAT10_MOUSE	RNA cytidine acetyltransferase (EC 2.3.1.-) (18S rRNA cytosine acetyltransferase) (N-acetyltransferase 10)	1	6	5	15	14	18	1.95499	2.86647e-05	0.000340352	0	Nat10 Kiaa1709
EF2_MOUSE	Elongation factor 2 (EF-2)	0	4	0	9	3	4	1.91366	0.00764209	0.0490244	0	Eef2
FMR1_MOUSE	Synaptic functional regulator FMR1 (Fragile X mental retardation protein 1 homolog) (FMRP) (Protein FMR-1) (mFmr1p)	2	3	3	10	8	11	1.88192	0.000358556	0.00330704	0	Fmr1 Fmr-1
RBM15_MOUSE	RNA-binding protein 15 (One-twenty two protein 1) (RNA-binding motif protein 15)	1	4	2	8	7	11	1.85496	0.00152754	0.0124248	0	Rbm15 Kiaa4257 Ott1
PYRG1_MOUSE	CTP synthase 1 (EC 6.3.4.2) (CTP synthetase 1) (UTP--ammonia ligase 1)	4	4	3	12	14	13	1.79288	0.00026986	0.00258116	0	Ctps1 Ctps
DDX3X_MOUSE	ATP-dependent RNA helicase DDX3X (EC 3.6.4.13) (D1Pas1-related sequence 2) (DEAD box RNA helicase DEAD3) (mDEAD3) (DEAD box protein 3, X-chromosomal) (Embryonic RNA helicase)	8	14	10	33	35	34	1.71243	2.87976e-08	5.40871e-07	0	Ddx3x D1Pas1-rs2 Ddx3 Dead3 Erh
DDX3L_MOUSE	Putative ATP-dependent RNA helicase Pl10 (EC 3.6.4.13)	0	1	0	0	0	0	1.68478	1.5398e-07	2.69595e-06	0	D1Pas1 Pl10
DDX3Y_MOUSE	ATP-dependent RNA helicase DDX3Y (EC 3.6.4.13) (D1Pas1-related sequence 1) (DEAD box protein 3, Y-chromosomal) (DEAD-box RNA helicase DEAD2) (mDEAD2)	2	2	2	3	4	4	1.58708	1.00252e-06	1.43834e-05	0	Ddx3y D1Pas1-rs1 Dead2
TDH_MOUSE	L-threonine 3-dehydrogenase, mitochondrial (EC 1.1.1.103)	1	10	4	13	12	13	1.355	0.00357438	0.0261868	0	Tdh
MED1_MOUSE	Mediator of RNA polymerase II transcription subunit 1 (Mediator complex subunit 1) (Peroxisome proliferator-activated receptor-binding protein) (PBP) (PPAR-binding protein) (Thyroid hormone receptor-associated protein complex 220 kDa component) (Trap220) (Thyroid receptor-interacting protein 2) (TR-interacting protein 2) (TRIP-2)	7	10	12	26	22	25	1.30933	0.000610917	0.00548762	0	Med1 Crsp210 Drip205 Pbp Pparbp Trap220 Trip2
SYDC_MOUSE	Aspartate--tRNA ligase, cytoplasmic (EC 6.1.1.12) (Aspartyl-tRNA synthetase) (AspRS)	3	13	2	15	11	16	1.24609	0.00468873	0.03123	0	Dars1 Dars
PDIP3_MOUSE	Polymerase delta-interacting protein 3 (S6K1 Aly/REF-like target) (SKAR)	2	9	10	18	13	19	1.24476	0.00308213	0.0229053	0	Poldip3
PRDX1_MOUSE	Peroxiredoxin-1 (EC 1.11.1.24) (Macrophage 23 kDa stress protein) (Osteoblast-specific factor 3) (OSF-3) (Thioredoxin peroxidase 2) (Thioredoxin-dependent peroxide reductase 2) (Thioredoxin-dependent peroxiredoxin 1)	4	16	5	24	17	18	1.14386	0.00321872	0.0237496	0	Prdx1 Msp23 Paga Tdpx2
UIF_MOUSE	UAP56-interacting factor (Forty-two-three domain-containing protein 1) (Protein 40-2-3)	0	0	0	1	3	1	3.84634	0.0102741	0.0599612	0	Fyttd1 Uif
FIZ1_MOUSE	Flt3-interacting zinc finger protein 1	0	0	0	1	3	1	3.84634	0.0102741	0.0599612	0	Fiz1
LUZP1_MOUSE	Leucine zipper protein 1 (Leucine zipper motif-containing protein)	0	0	0	1	2	2	3.8456	0.0103095	0.0599612	0	Luzp1 Luzp
ZN219_MOUSE	Zinc finger protein 219	0	0	0	1	2	2	3.8456	0.0103095	0.0599612	0	Znf219 Zfp219
KIF2C_MOUSE	Kinesin-like protein KIF2C (Mitotic centromere-associated kinesin) (MCAK)	0	0	0	1	2	2	3.8456	0.0103095	0.0599612	0	Kif2c
CARF_MOUSE	CDKN2A-interacting protein (Collaborator of ARF)	0	0	0	2	2	1	3.84036	0.0104476	0.0599612	0	Cdkn2aip Carf
SPF27_MOUSE	Pre-mRNA-splicing factor SPF27 (Breast carcinoma-amplified sequence 2 homolog) (DNA amplified in mammary carcinoma 1 protein)	0	0	0	2	2	1	3.84036	0.0104476	0.0599612	0	Bcas2 Dam1
SLTM_MOUSE	SAFB-like transcription modulator (Modulator of estrogen-induced transcription) (SAF-like transcription modulator)	0	0	0	2	1	2	3.83962	0.0104832	0.0599612	0	Sltm Met
GLCI1_MOUSE	Glucocorticoid-induced transcript 1 protein (Glucocorticoid-induced gene 18 protein) (Testhymin) (Thymocyte/spermatocyte selection protein 1)	0	0	0	2	1	2	3.83962	0.0104832	0.0599612	0	Glcci1 Gig18 Tssn1
AMRA1_MOUSE	Activating molecule in BECN1-regulated autophagy protein 1	0	0	0	2	1	2	3.83962	0.0104832	0.0599612	0	Ambra1 Kiaa1736
PELP1_MOUSE	Proline-, glutamic acid- and leucine-rich protein 1 (Modulator of non-genomic activity of estrogen receptor)	0	0	0	3	1	1	3.83442	0.0106224	0.0599612	0	Pelp1 Mnar
SUZ12_MOUSE	Polycomb protein Suz12 (Suppressor of zeste 12 protein homolog)	0	0	0	3	1	1	3.83442	0.0106224	0.0599612	0	Suz12 D11Ertd530e Kiaa0160
RTF2_MOUSE	Replication termination factor 2 (RTF2) (Replication termination factor 2 domain-containing protein 1)	0	0	0	1	2	1	3.54683	0.0271315	0.126247	0	Rtf2 Rtfdc1
RBP2_MOUSE	E3 SUMO-protein ligase RanBP2 (EC 2.3.2.-) (Ran-binding protein 2) (RanBP2)	0	0	0	1	1	2	3.54609	0.0272818	0.126247	0	Ranbp2
YTDC1_MOUSE	YTH domain-containing protein 1	0	0	0	1	1	2	3.54609	0.0272818	0.126247	0	Ythdc1 Kiaa1966
RNC_MOUSE	Ribonuclease 3 (EC 3.1.26.3) (Protein Drosha) (Ribonuclease III) (RNase III)	0	0	0	1	1	2	3.54609	0.0272818	0.126247	0	Drosha Etohi2 Rn3 Rnasen
CDC37_MOUSE	Hsp90 co-chaperone Cdc37 (Hsp90 chaperone protein kinase-targeting subunit) (p50Cdc37) [Cleaved into: Hsp90 co-chaperone Cdc37, N-terminally processed]	0	0	0	1	0	3	3.54535	0.0274326	0.126247	0	Cdc37
CDCA2_MOUSE	Cell division cycle-associated protein 2	0	0	0	2	1	1	3.54083	0.0277041	0.126247	0	Cdca2
MARK4_MOUSE	MAP/microtubule affinity-regulating kinase 4 (EC 2.7.11.1)	0	0	0	2	1	1	3.54083	0.0277041	0.126247	0	Mark4 Kiaa1860
SAE2_MOUSE	SUMO-activating enzyme subunit 2 (EC 2.3.2.-) (Anthracycline-associated resistance ARX) (Ubiquitin-like 1-activating enzyme E1B) (Ubiquitin-like modifier-activating enzyme 2)	0	0	0	2	1	1	3.54083	0.0277041	0.126247	0	Uba2 Sae2 Uble1b
PSRC1_MOUSE	Proline/serine-rich coiled-coil protein 1	0	0	0	2	1	1	3.54083	0.0277041	0.126247	0	Psrc1 Dda3
MRE11_MOUSE	Double-strand break repair protein MRE11 (EC 3.1.-.-) (Double-strand break repair protein MRE11A) (MmMRE11A) (Meiotic recombination 11 homolog 1) (MRE11 homolog 1) (Meiotic recombination 11 homolog A) (MRE11 homolog A)	0	0	0	2	0	2	3.54009	0.0278563	0.126247	0	Mre11 Mre11a
PRC1_MOUSE	Protein regulator of cytokinesis 1	0	0	1	5	2	2	2.75206	0.00892597	0.0555453	0	Prc1
ASPM_MOUSE	Abnormal spindle-like microcephaly-associated protein homolog (Calmodulin-binding protein Sha1) (Calmodulin-binding protein 1) (Spindle and hydroxyurea checkpoint abnormal protein)	0	0	1	1	3	4	2.6144	0.0151253	0.0805385	0	Aspm Calmbp1 Sha1
MED19_MOUSE	Mediator of RNA polymerase II transcription subunit 19 (Mediator complex subunit 19)	0	0	1	3	2	3	2.60061	0.0157129	0.0832383	0	Med19
NCOR1_MOUSE	Nuclear receptor corepressor 1 (N-CoR) (N-CoR1) (Retinoid X receptor-interacting protein 13) (RIP13)	0	1	0	2	2	3	2.4327	0.0281526	0.126247	0	Ncor1 Rxrip13
RFWD3_MOUSE	E3 ubiquitin-protein ligase RFWD3 (EC 2.3.2.27) (RING finger and WD repeat domain-containing protein 3) (RING finger protein 201)	1	0	0	1	3	3	2.42553	0.0285062	0.126381	0	Rfwd3 Rnf201
TIF1B_MOUSE	Transcription intermediary factor 1-beta (TIF1-beta) (E3 SUMO-protein ligase TRIM28) (EC 2.3.2.27) (KRAB-A-interacting protein) (KRIP-1) (RING-type E3 ubiquitin transferase TIF1-beta) (Tripartite motif-containing protein 28)	0	18	0	32	19	32	2.26798	0.0139807	0.076011	0	Trim28 Kap1 Krip1 Tif1b
NXT1_MOUSE	NTF2-related export protein 1	1	1	0	4	3	3	2.12462	0.0210536	0.10661	0	Nxt1
HMCES_MOUSE	Abasic site processing protein HMCES (Embryonic stem cell-specific 5-hydroxymethylcytosine-binding protein) (ES cell-specific 5hmC-binding protein) (Peptidase HMCES) (EC 3.4.-.-) (SRAP domain-containing protein 1)	0	2	0	4	2	3	1.99179	0.0337023	0.1421	0	Hmces Srap1 Srapd1
AKAP8_MOUSE	A-kinase anchor protein 8 (AKAP-8) (A-kinase anchor protein 95 kDa) (AKAP 95)	1	1	0	3	4	2	1.98385	0.0343745	0.144345	0	Akap8 Akap95
MCM10_MOUSE	Protein MCM10 homolog	0	2	1	5	3	4	1.88132	0.0220222	0.110432	0	Mcm10
SAFB1_MOUSE	Scaffold attachment factor B1 (SAF-B1)	0	0	0	0	0	1	1.62441	0.0174987	0.092225	0	Safb Safb1
TOP2A_MOUSE	DNA topoisomerase 2-alpha (EC 5.6.2.2) (DNA topoisomerase II, alpha isozyme)	1	4	0	6	2	7	1.53161	0.0273405	0.126247	0	Top2a Top-2 Top2
RCC2_MOUSE	Protein RCC2	0	4	1	7	3	5	1.52988	0.0275705	0.126247	0	Rcc2 Kiaa1470
KHDR1_MOUSE	KH domain-containing, RNA-binding, signal transduction-associated protein 1 (GAP-associated tyrosine phosphoprotein p62) (Src-associated in mitosis 68 kDa protein) (Sam68) (p21 Ras GTPase-activating protein-associated p62) (p68)	1	3	2	6	6	4	1.36654	0.0377818	0.154875	0	Khdrbs1
NCOA5_MOUSE	Nuclear receptor coactivator 5 (NCoA-5) (Coactivator independent of AF-2) (CIA)	1	4	3	8	6	7	1.35771	0.0218873	0.110291	0	Ncoa5
ALG13_MOUSE	Putative bifunctional UDP-N-acetylglucosamine transferase and deubiquitinase ALG13 (EC 2.4.1.141) (EC 3.4.19.12) (Asparagine-linked glycosylation 13 homolog) (Glycosyltransferase 28 domain-containing protein 1) (UDP-N-acetylglucosamine transferase subunit ALG13 homolog)	1	6	2	9	6	8	1.33637	0.0189486	0.0969006	0	Alg13 Glt28d1
ROA3_MOUSE	Heterogeneous nuclear ribonucleoprotein A3 (hnRNP A3)	2	7	8	12	11	14	1.11342	0.0145806	0.0780402	0	Hnrnpa3 Hnrpa3
FA98A_MOUSE	Protein FAM98A	18	17	22	8	11	8	-1.09808	0.00563113	0.036356	0	Fam98a
K1C17_MOUSE	Keratin, type I cytoskeletal 17 (Cytokeratin-17) (CK-17) (Keratin-17) (K17)	5	7	8	0	0	0	-1.2967	0.000351745	0.00327345	0	Krt17 Krt1-17
K1C14_MOUSE	Keratin, type I cytoskeletal 14 (Cytokeratin-14) (CK-14) (Keratin-14) (K14)	1	0	0	0	0	0	-1.45332	0.00120486	0.0100373	0	Krt14 Krt1-14
K1C42_MOUSE	Keratin, type I cytoskeletal 42 (Cytokeratin-42) (CK-42) (Keratin-17n) (Keratin-42) (K42) (Type I keratin Ka22)	4	1	2	1	1	2	-1.64906	0.00165128	0.0133263	0	Krt42 Ka22
K2C8_MOUSE	Keratin, type II cytoskeletal 8 (Cytokeratin endo A) (Cytokeratin-8) (CK-8) (Keratin-8) (K8) (Type-II keratin Kb8)	17	25	28	1	0	1	-1.85867	3.62545e-07	5.67437e-06	0	Krt8 Krt2-8
ODPX_MOUSE	Pyruvate dehydrogenase protein X component, mitochondrial (Dihydrolipoamide dehydrogenase-binding protein of pyruvate dehydrogenase complex) (Lipoyl-containing pyruvate dehydrogenase complex component X)	11	8	11	4	3	1	-1.90089	0.000584673	0.00529796	0	Pdhx
CTNB1_MOUSE	Catenin beta-1 (Beta-catenin)	1	4	4	1	1	1	-2.09668	0.00768823	0.0490244	0	Ctnnb1 Catnb
SFPQ_MOUSE	Splicing factor, proline- and glutamine-rich (DNA-binding p52/p100 complex, 100 kDa subunit) (Polypyrimidine tract-binding protein-associated-splicing factor) (PSF) (PTB-associated-splicing factor)	5	8	6	3	1	0	-2.15943	0.00174343	0.013961	0	Sfpq Psf
NVL_MOUSE	Nuclear valosin-containing protein-like (NVLp) (Nuclear VCP-like protein)	4	7	14	5	0	0	-2.28002	0.000335761	0.0031531	0	Nvl
ACTC_MOUSE	Actin, alpha cardiac muscle 1 (Alpha-cardiac actin) [Cleaved into: Actin, alpha cardiac muscle 1, intermediate form]	4	8	15	3	0	0	-2.33937	3.30954e-14	1.13958e-12	0	Actc1 Actc
ZO2_MOUSE	Tight junction protein ZO-2 (Tight junction protein 2) (Zona occludens protein 2) (Zonula occludens protein 2)	6	16	17	2	2	3	-2.41253	7.93795e-06	0.000103796	0	Tjp2 Zo2
ACTB_MOUSE	Actin, cytoplasmic 1 (Beta-actin) [Cleaved into: Actin, cytoplasmic 1, N-terminally processed]	1	2	1	1	0	1	-2.41928	5.24449e-16	2.57979e-14	0	Actb
ACTG_MOUSE	Actin, cytoplasmic 2 (Gamma-actin) [Cleaved into: Actin, cytoplasmic 2, N-terminally processed]	4	3	4	1	1	0	-2.43372	3.54899e-16	1.92953e-14	0	Actg1 Actg
BORA_MOUSE	Protein aurora borealis	6	8	9	2	1	1	-2.43596	0.000264192	0.00255056	0	Bora
ACTBL_MOUSE	Beta-actin-like protein 2 (Kappa-actin)	0	1	0	0	0	0	-2.54572	7.94152e-14	2.64632e-12	0	Actbl2
FLNB_MOUSE	Filamin-B (FLN-B) (ABP-280-like protein) (Actin-binding-like protein) (Beta-filamin)	2	8	8	1	1	1	-2.59053	7.40756e-05	0.00077293	0	Flnb
MYL6_MOUSE	Myosin light polypeptide 6 (17 kDa myosin light chain) (LC17) (Myosin light chain 3) (MLC-3) (Myosin light chain alkali 3) (Myosin light chain A3) (Smooth muscle and nonmuscle myosin light chain alkali 6)	5	14	9	4	0	0	-2.69715	2.96483e-05	0.00034412	0	Myl6 Myln
DESM_MOUSE	Desmin	2	2	1	0	0	0	-2.93515	2.39092e-05	0.000287188	0	Des
RAGE_MOUSE	Advanced glycosylation end product-specific receptor (Receptor for advanced glycosylation end products)	5	1	4	1	0	0	-2.96698	0.00399233	0.0288317	0	Ager Rage
ZO1_MOUSE	Tight junction protein ZO-1 (Tight junction protein 1) (Zona occludens protein 1) (Zonula occludens protein 1)	14	30	33	4	2	3	-3.0547	4.65477e-11	1.14485e-09	0	Tjp1 Zo1
MYH10_MOUSE	Myosin-10 (Cellular myosin heavy chain, type B) (Myosin heavy chain 10) (Myosin heavy chain, non-muscle IIb) (Non-muscle myosin heavy chain B) (NMMHC-B) (Non-muscle myosin heavy chain IIb) (NMMHC II-b) (NMMHC-IIB)	21	55	39	13	0	1	-3.06593	2.67129e-07	4.38007e-06	0	Myh10
VIME_MOUSE	Vimentin	85	103	116	22	1	12	-3.16962	3.13336e-15	1.15599e-13	0	Vim
HERC2_MOUSE	E3 ubiquitin-protein ligase HERC2 (EC 2.3.2.26) (HECT domain and RCC1-like domain-containing protein 2) (HECT-type E3 ubiquitin transferase HERC2)	3	4	6	0	0	1	-3.29647	0.000782681	0.00685178	0	Herc2 Jdf2 Kiaa0393 Rjs
AINX_MOUSE	Alpha-internexin (Alpha-Inx) (66 kDa neurofilament protein) (NF-66) (Neurofilament-66)	5	13	15	1	1	1	-3.30763	5.483e-07	8.2639e-06	0	Ina
CAZA2_MOUSE	F-actin-capping protein subunit alpha-2 (CapZ alpha-2)	5	7	4	1	0	0	-3.31043	1.28782e-05	0.000158371	0	Capza2 Cappa2
MOV10_MOUSE	Putative helicase MOV-10 (EC 3.6.4.13) (Moloney leukemia virus 10 protein)	4	18	13	0	1	2	-3.35938	2.75455e-07	4.44602e-06	0	Mov10 Gb110
MYH9_MOUSE	Myosin-9 (Cellular myosin heavy chain, type A) (Myosin heavy chain 9) (Myosin heavy chain, non-muscle IIa) (Non-muscle myosin heavy chain A) (NMMHC-A) (Non-muscle myosin heavy chain IIa) (NMMHC II-a) (NMMHC-IIA)	20	39	25	2	0	1	-3.72927	3.06863e-15	1.15599e-13	0	Myh9
CAZA1_MOUSE	F-actin-capping protein subunit alpha-1 (CapZ alpha-1)	6	7	12	1	0	0	-3.80068	1.02953e-07	1.83363e-06	0	Capza1 Cappa1
PHB_MOUSE	Prohibitin (B-cell receptor-associated protein 32) (BAP 32)	0	6	0	0	0	0	-4.05489	0.00474648	0.03123	0	Phb
SGT1_MOUSE	Protein SGT1 homolog (Suppressor of G2 allele of SKP1 homolog)	0	6	0	0	0	0	-4.05489	0.00474648	0.03123	0	Sugt1
PSMD3_MOUSE	26S proteasome non-ATPase regulatory subunit 3 (26S proteasome regulatory subunit RPN3) (26S proteasome regulatory subunit S3) (Proteasome subunit p58) (Transplantation antigen P91A) (Tum-P91A antigen)	0	6	0	0	0	0	-4.05489	0.00474648	0.03123	0	Psmd3 P91a Tstap91a
MPRIP_MOUSE	Myosin phosphatase Rho-interacting protein (Rho-interacting protein 3) (RIP3) (p116Rip)	0	4	2	0	0	0	-4.07236	0.00430556	0.0292608	0	Mprip Kiaa0864 Mrip Rhoip3
MACF1_MOUSE	Microtubule-actin cross-linking factor 1 (Actin cross-linking family 7)	0	2	2	0	0	0	-4.08118	0.00419136	0.0288317	0	Macf1 Acf7 Aclp7 Macf
GAPR1_MOUSE	Golgi-associated plant pathogenesis-related protein 1 (GAPR-1) (Golgi-associated PR-1 protein) (Glioma pathogenesis-related protein 2) (GliPR 2)	1	3	2	0	0	0	-4.08348	0.00414202	0.0288317	0	Glipr2 Gapr1
E41L5_MOUSE	Band 4.1-like protein 5 (Erythrocyte membrane protein band 4.1-like 5)	3	12	10	1	0	0	-4.19615	5.51993e-07	8.2639e-06	0	Epb41l5 Epb4.1l5 Kiaa1548
IPO5_MOUSE	Importin-5 (Imp5) (Importin subunit beta-3) (Karyopherin beta-3) (Ran-binding protein 5) (RanBP5)	1	20	6	1	0	0	-4.25358	3.54165e-07	5.62851e-06	0	Ipo5 Kpnb3 Ranbp5
CAPZB_MOUSE	F-actin-capping protein subunit beta (CapZ beta)	14	20	30	2	0	1	-4.28956	1.45777e-13	4.70585e-12	0	Capzb Cappb1
IF4G3_MOUSE	Eukaryotic translation initiation factor 4 gamma 3 (eIF-4-gamma 3) (eIF-4G 3) (eIF4G 3) (eIF-4-gamma II) (eIF4GII)	1	2	2	0	0	0	-4.29689	0.00225871	0.0175432	0	Eif4g3
ERF3A_MOUSE	Eukaryotic peptide chain release factor GTP-binding subunit ERF3A (Eukaryotic peptide chain release factor subunit 3a) (eRF3a) (G1 to S phase transition protein 1 homolog)	2	3	2	0	0	0	-4.29928	0.00224363	0.0175432	0	Gspt1 Erf3a
PPIA_MOUSE	Peptidyl-prolyl cis-trans isomerase A (PPIase A) (EC 5.2.1.8) (Cyclophilin A) (Cyclosporin A-binding protein) (Rotamase A) (SP18) [Cleaved into: Peptidyl-prolyl cis-trans isomerase A, N-terminally processed]	0	8	0	0	0	0	-4.43479	0.00152657	0.0124248	0	Ppia
ACTN1_MOUSE	Alpha-actinin-1 (Alpha-actinin cytoskeletal isoform) (F-actin cross-linking protein) (Non-muscle alpha-actinin-1)	59	73	97	10	0	1	-4.45606	1.10733e-14	3.94439e-13	0	Actn1
DLDH_MOUSE	Dihydrolipoyl dehydrogenase, mitochondrial (EC 1.8.1.4) (Dihydrolipoamide dehydrogenase)	4	2	2	0	0	0	-4.50162	0.00103987	0.00895159	0	Dld
ACTN2_MOUSE	Alpha-actinin-2 (Alpha-actinin skeletal muscle isoform 2) (F-actin cross-linking protein)	0	0	0	0	0	0	-4.58393	6.41438e-16	2.88833e-14	0	Actn2
ZN185_MOUSE	Zinc finger protein 185 (LIM domain protein Zfp185) (P1-A)	0	3	7	0	0	0	-4.79745	0.000277241	0.00262743	0	Znf185 Zfp185
COR1C_MOUSE	Coronin-1C (Coronin-3)	1	3	6	0	0	0	-4.80042	0.000258265	0.00251687	0	Coro1c
EFHD2_MOUSE	EF-hand domain-containing protein D2 (Swiprosin-1)	3	1	6	0	0	0	-4.8284	0.000234527	0.0023073	0	Efhd2 Sws1
HSPB1_MOUSE	Heat shock protein beta-1 (HspB1) (Growth-related 25 kDa protein) (Heat shock 25 kDa protein) (HSP 25) (Heat shock 27 kDa protein) (HSP 27) (p25)	0	10	1	0	0	0	-4.85947	0.000201229	0.00201815	0	Hspb1 Hsp25 Hsp27
NEST_MOUSE	Nestin	2	6	5	0	0	0	-5.14933	4.12294e-05	0.000447261	0	Nes
ACTN3_MOUSE	Alpha-actinin-3 (Alpha-actinin skeletal muscle isoform 3) (F-actin cross-linking protein)	1	2	4	0	0	0	-5.17106	1.36151e-12	3.8012e-11	0	Actn3
SI1L1_MOUSE	Signal-induced proliferation-associated 1-like protein 1 (SIPA1-like protein 1)	31	81	83	4	0	1	-5.19181	6.30194e-28	5.42492e-26	0	Sipa1l1 Kiaa0440
NEB2_MOUSE	Neurabin-2 (Neurabin-II) (Protein phosphatase 1 regulatory subunit 9B) (Spinophilin)	26	36	57	2	0	1	-5.19333	1.9346e-22	1.42746e-20	0	Ppp1r9b
MYO1G_MOUSE	Unconventional myosin-Ig	0	3	11	0	0	0	-5.28197	4.19984e-05	0.000447261	0	Myo1g
KMT2C_MOUSE	Histone-lysine N-methyltransferase 2C (Lysine N-methyltransferase 2C) (EC 2.1.1.354) (Myeloid/lymphoid or mixed-lineage leukemia protein 3 homolog)	3	6	6	0	0	0	-5.36054	1.01897e-05	0.000129983	0	Kmt2c Mll3
DESP_MOUSE	Desmoplakin (DP)	7	3	6	0	0	0	-5.49273	3.52005e-06	4.66181e-05	0	Dsp
PLAK_MOUSE	Junction plakoglobin (Desmoplakin III) (Desmoplakin-3)	2	5	5	0	0	0	-5.54315	2.14582e-06	2.91662e-05	0	Jup
SKT_MOUSE	Sickle tail protein (Enhancer trap locus 4)	2	9	7	0	0	0	-5.59838	1.20685e-06	1.68469e-05	0	Skt Etl4 Kiaa1217
SI1L3_MOUSE	Signal-induced proliferation-associated 1-like protein 3 (SIPA1-like protein 3) (SPA-1-like protein 3)	1	6	12	0	0	0	-5.70091	5.85359e-07	8.63822e-06	0	Sipa1l3 Spal3
RO52_MOUSE	E3 ubiquitin-protein ligase TRIM21 (EC 2.3.2.27) (52 kDa Ro protein) (52 kDa ribonucleoprotein autoantigen Ro/SS-A) (RING-type E3 ubiquitin transferase TRIM21) (Ro(SS-A)) (Sjoegren syndrome type A antigen) (SS-A) (Tripartite motif-containing protein 21)	4	5	10	0	0	0	-5.71626	4.37097e-07	6.73913e-06	0	Trim21 Ro52 Ssa1
CING_MOUSE	Cingulin	3	8	9	0	0	0	-5.76462	2.63939e-07	4.38007e-06	0	Cgn Kiaa1319
MY18A_MOUSE	Unconventional myosin-XVIIIa (Molecule associated with JAK3 N-terminus) (MAJN) (Myosin containing a PDZ domain) (Surfactant protein receptor SP-R210) (SP-R210)	2	7	14	0	0	0	-5.97583	3.93429e-08	7.13004e-07	0	Myo18a Myspdz
LIMA1_MOUSE	LIM domain and actin-binding protein 1 (Epithelial protein lost in neoplasm) (mEPLIN)	28	52	89	2	0	0	-6.20192	4.83203e-28	4.53771e-26	0	Lima1 D15Ertd366e Eplin
DREB_MOUSE	Drebrin (Developmentally-regulated brain protein)	8	7	21	0	0	0	-6.64746	2.35148e-11	6.0727e-10	0	Dbn1 Drba
TMOD3_MOUSE	Tropomodulin-3 (Ubiquitous tropomodulin) (U-Tmod)	9	14	18	0	0	0	-6.80361	1.24736e-12	3.57923e-11	0	Tmod3
PLEC_MOUSE	Plectin (PCN) (PLTN) (Plectin-1) (Plectin-6)	114	238	317	3	0	0	-7.31772	2.16438e-36	3.19401e-34	0	Plec Plec1
MAP1B_MOUSE	Microtubule-associated protein 1B (MAP-1B) (MAP1(X)) (MAP1.2) [Cleaved into: MAP1B heavy chain; MAP1 light chain LC1]	17	25	19	0	0	0	-7.3626	3.36802e-17	2.04657e-15	0	Map1b Mtap1b Mtap5
SVIL_MOUSE	Supervillin (Archvillin) (p205/p250)	14	33	42	0	0	0	-7.90583	3.37111e-22	2.32157e-20	0	Svil
ZC11A_MOUSE	Zinc finger CCCH domain-containing protein 11A	3	14	15	4	6	4	-1.1551	0.0178376	0.0935342	0	Zc3h11a Kiaa0663
HS90A_MOUSE	Heat shock protein HSP 90-alpha (EC 3.6.4.10) (Heat shock 86 kDa) (HSP 86) (HSP86) (Tumor-specific transplantation 86 kDa antigen) (TSTA)	3	54	7	11	3	4	-1.18011	0.0349935	0.146349	0	Hsp90aa1 Hsp86 Hsp86-1 Hspca
IF4G1_MOUSE	Eukaryotic translation initiation factor 4 gamma 1 (eIF-4-gamma 1) (eIF-4G 1) (eIF-4G1)	5	11	6	4	2	4	-1.22202	0.0270729	0.126247	0	Eif4g1
BRCA2_MOUSE	Breast cancer type 2 susceptibility protein homolog (Fanconi anemia group D1 protein homolog)	4	7	7	3	1	3	-1.3259	0.0336462	0.1421	0	Brca2 Fancd1
TP53B_MOUSE	TP53-binding protein 1 (53BP1) (p53-binding protein 1) (p53BP1)	3	8	8	3	1	3	-1.39518	0.0240939	0.119679	0	Tp53bp1 Trp53bp1
MED8_MOUSE	Mediator of RNA polymerase II transcription subunit 8 (Activator-recruited cofactor 32 kDa component) (ARC32) (Mediator complex subunit 8)	3	5	6	1	1	3	-1.42326	0.0433198	0.174122	0	Med8 MNCb-2386
MYH11_MOUSE	Myosin-11 (Myosin heavy chain 11) (Myosin heavy chain, smooth muscle isoform) (SMMHC)	0	3	1	0	0	0	-1.48372	0.0325969	0.13857	0	Myh11
LMNB1_MOUSE	Lamin-B1	1	19	4	3	0	3	-1.5298	0.00816583	0.0514348	0	Lmnb1
CE162_MOUSE	Centrosomal protein of 162 kDa (Cep162) (Protein QN1 homolog)	4	6	6	1	2	2	-1.60998	0.0184737	0.0955344	0	Cep162 Kiaa1009 Qn1
RAN_MOUSE	GTP-binding nuclear protein Ran (GTPase Ran) (Ras-like protein TC4) (Ras-related nuclear protein)	0	11	1	2	0	1	-1.81472	0.0284828	0.126381	0	Ran Rasl2-8
EIF3B_MOUSE	Eukaryotic translation initiation factor 3 subunit B (eIF3b) (Eukaryotic translation initiation factor 3 subunit 9) (eIF-3-eta) (eIF3 p116)	1	9	2	1	1	1	-1.82956	0.0260911	0.126247	0	Eif3b Eif3s9
CP131_MOUSE	Centrosomal protein of 131 kDa (5-azacytidine-induced protein 1) (Pre-acrosome localization protein 1)	2	7	3	1	1	1	-1.85305	0.0240981	0.119679	0	Cep131 Az1 Azi Azi1
RL7_MOUSE	60S ribosomal protein L7	0	9	0	1	0	1	-1.92131	0.0420417	0.17098	0	Rpl7
FLOT1_MOUSE	Flotillin-1	2	2	5	1	0	1	-2.0055	0.032409	0.138341	0	Flot1
EPIPL_MOUSE	Epiplakin	0	0	1	0	0	0	-2.63621	0.0142924	0.0768959	0	Eppk1 EPPK
RBM39_MOUSE	RNA-binding protein 39 (Coactivator of activating protein 1 and estrogen receptors) (Coactivator of AP-1 and ERs) (RNA-binding motif protein 39) (RNA-binding region-containing protein 2)	0	4	0	0	0	0	-3.52318	0.029553	0.12827	0	Rbm39 Caper Rnpc2
PUR9_MOUSE	Bifunctional purine biosynthesis protein ATIC (AICAR transformylase/inosine monophosphate cyclohydrolase) (ATIC) [Includes: Phosphoribosylaminoimidazolecarboxamide formyltransferase (EC 2.1.2.3) (5-aminoimidazole-4-carboxamide ribonucleotide formyltransferase) (AICAR formyltransferase) (AICAR transformylase); IMP cyclohydrolase (EC 3.5.4.10) (IMP synthase) (Inosinicase)]	0	4	0	0	0	0	-3.52318	0.029553	0.12827	0	Atic Purh
PROF1_MOUSE	Profilin-1 (Profilin I)	0	4	0	0	0	0	-3.52318	0.029553	0.12827	0	Pfn1
AP2A1_MOUSE	AP-2 complex subunit alpha-1 (100 kDa coated vesicle protein A) (Adaptor protein complex AP-2 subunit alpha-1) (Adaptor-related protein complex 2 subunit alpha-1) (Alpha-adaptin A) (Alpha1-adaptin) (Clathrin assembly protein complex 2 alpha-A large chain) (Plasma membrane adaptor HA2/AP2 adaptin alpha A subunit)	0	4	0	0	0	0	-3.52318	0.029553	0.12827	0	Ap2a1 Adtaa Clapa1
NUCL_MOUSE	Nucleolin (Protein C23)	1	3	0	0	0	0	-3.53408	0.0281242	0.126247	0	Ncl Nuc
CTNA1_MOUSE	Catenin alpha-1 (102 kDa cadherin-associated protein) (Alpha E-catenin) (CAP102)	0	2	2	0	0	0	-3.54057	0.0282315	0.126247	0	Ctnna1 Catna1
DYST_MOUSE	Dystonin (Bullous pemphigoid antigen 1) (BPA) (Dystonia musculorum protein) (Hemidesmosomal plaque protein) (Microtubule actin cross-linking factor 2)	0	2	2	0	0	0	-3.54057	0.0282315	0.126247	0	Dst Bpag1 Macf2
EIF3L_MOUSE	Eukaryotic translation initiation factor 3 subunit L (eIF3l) (66 kDa tyrosine-rich heat shock protein) (67 kDa polymerase-associated factor) (Eukaryotic translation initiation factor 3 subunit 6-interacting protein) (Eukaryotic translation initiation factor 3 subunit E-interacting protein) (HSP-66Y) (PAF67)	0	2	2	0	0	0	-3.54057	0.0282315	0.126247	0	Eif3l Eif3eip Eif3s6ip Paf67
PAIP2_MOUSE	Polyadenylate-binding protein-interacting protein 2 (PABP-interacting protein 2) (PAIP-2) (Poly(A)-binding protein-interacting protein 2)	1	1	2	0	0	0	-3.55158	0.026937	0.126247	0	Paip2
FBX46_MOUSE	F-box only protein 46 (F-box only protein 34-like)	1	1	2	0	0	0	-3.55158	0.026937	0.126247	0	Fbxo46 Fbx46 Fbxo34l
COR2B_MOUSE	Coronin-2B	0	0	4	0	0	0	-3.55813	0.0274638	0.126247	0	Coro2b
AP2M1_MOUSE	AP-2 complex subunit mu (AP-2 mu chain) (Adaptor protein complex AP-2 subunit mu) (Adaptor-related protein complex 2 subunit mu) (Clathrin assembly protein complex 2 mu medium chain) (Clathrin coat assembly protein AP50) (Clathrin coat-associated protein AP50) (Mu2-adaptin) (Plasma membrane adaptor AP-2 50 kDa protein)	0	5	0	0	0	0	-3.81513	0.011407	0.0630132	0	Ap2m1 Clapm1
CKAP4_MOUSE	Cytoskeleton-associated protein 4 (63-kDa cytoskeleton-linking membrane protein) (Climp-63) (p63)	0	5	0	0	0	0	-3.81513	0.011407	0.0630132	0	Ckap4
QCR8_MOUSE	Cytochrome b-c1 complex subunit 8 (Complex III subunit 8) (Complex III subunit VIII) (Ubiquinol-cytochrome c reductase complex 9.5 kDa protein) (Ubiquinol-cytochrome c reductase complex ubiquinone-binding protein QP-C)	0	5	0	0	0	0	-3.81513	0.011407	0.0630132	0	Uqcrq
DHX9_MOUSE	ATP-dependent RNA helicase A (EC 3.6.4.13) (DEAH box protein 9) (mHEL-5) (Nuclear DNA helicase II) (NDH II) (RNA helicase A) (RHA)	0	4	1	0	0	0	-3.8236	0.0109697	0.0615853	0	Dhx9 Ddx9
CXA1_MOUSE	Gap junction alpha-1 protein (Connexin-43) (Cx43) (Gap junction 43 kDa heart protein)	0	2	3	0	0	0	-3.84075	0.0105391	0.0599612	0	Gja1 Cxn-43
TGM1_MOUSE	Protein-glutamine gamma-glutamyltransferase K (EC 2.3.2.13) (Epidermal TGase) (Transglutaminase K) (TG(K)) (TGK) (TGase K) (Transglutaminase-1) (TGase-1)	0	2	3	0	0	0	-3.84075	0.0105391	0.0599612	0	Tgm1
FA83H_MOUSE	Protein FAM83H	1	2	2	0	0	0	-3.84298	0.0103889	0.0599612	0	Fam83h
FLOT2_MOUSE	Flotillin-2 (Epidermal surface antigen) (ESA) (Membrane component chromosome 17 surface marker 1 homolog)	2	1	2	0	0	0	-3.85401	0.0100318	0.0599612	0	Flot2 Esa1 M17s1
ACTN4_MOUSE	Alpha-actinin-4 (Non-muscle alpha-actinin 4)	83	100	134	24	0	3	-3.93079	0.00953938	0.0590071	0	Actn4
TBB4A_MOUSE	Tubulin beta-4A chain (Tubulin beta-4 chain)	1	0	0	0	0	0	0.918746	0.00531252	0.0345147	0	Tubb4a Tubb4
RS5_MOUSE	40S ribosomal protein S5 [Cleaved into: 40S ribosomal protein S5, N-terminally processed]	2	14	6	13	12	15	0.894596	0.0369825	0.152812	0	Rps5
TBA4A_MOUSE	Tubulin alpha-4A chain (Alpha-tubulin 4) (Alpha-tubulin isotype M-alpha-4) (Tubulin alpha-4 chain)	0	1	0	1	0	0	0.864258	0.0140968	0.076241	0	Tuba4a Tuba4
TBB4B_MOUSE	Tubulin beta-4B chain (Tubulin beta-2C chain)	1	2	0	2	2	1	0.833447	0.00794333	0.0503402	0	Tubb4b Tubb2c
FXR1_MOUSE	Fragile X mental retardation syndrome-related protein 1 (mFxr1p)	19	24	25	43	36	42	0.802639	0.0138275	0.0755757	0	Fxr1 Fxr1h
TBB3_MOUSE	Tubulin beta-3 chain	0	0	0	0	0	0	0.792187	0.0189447	0.0969006	0	Tubb3
SYEP_MOUSE	Bifunctional glutamate/proline--tRNA ligase (Bifunctional aminoacyl-tRNA synthetase) [Includes: Glutamate--tRNA ligase (EC 6.1.1.17) (Glutamyl-tRNA synthetase) (GluRS); Proline--tRNA ligase (EC 6.1.1.15) (Prolyl-tRNA synthetase) (ProRS)]	6	18	11	24	15	21	0.789637	0.0374827	0.154262	0	Eprs1 Eprs Qprs
RS27A_MOUSE	Ubiquitin-40S ribosomal protein S27a (Ubiquitin carboxyl extension protein 80) [Cleaved into: Ubiquitin; 40S ribosomal protein S27a]	12	27	20	33	31	33	0.736424	0.028747	0.126905	0	Rps27a Uba80 Ubcep1
TBB5_MOUSE	Tubulin beta-5 chain	2	9	5	7	8	6	0.735605	0.0184965	0.0955344	0	Tubb5
TBA1C_MOUSE	Tubulin alpha-1C chain (Alpha-tubulin 6) (Alpha-tubulin isotype M-alpha-6) (Tubulin alpha-6 chain) [Cleaved into: Detyrosinated tubulin alpha-1C chain]	0	0	0	1	0	0	0.73388	0.0313154	0.135351	0	Tuba1c Tuba6
TBA1A_MOUSE	Tubulin alpha-1A chain (Alpha-tubulin 1) (Alpha-tubulin isotype M-alpha-1) (Tubulin alpha-1 chain) [Cleaved into: Detyrosinated tubulin alpha-1A chain]	0	0	0	0	0	0	0.723003	0.0356007	0.148288	0	Tuba1a Tuba1
TBA1B_MOUSE	Tubulin alpha-1B chain (Alpha-tubulin 2) (Alpha-tubulin isotype M-alpha-2) (Tubulin alpha-2 chain) [Cleaved into: Detyrosinated tubulin alpha-1B chain]	0	0	0	0	0	0	0.711284	0.0365098	0.151464	0	Tuba1b Tuba2
TBB2B_MOUSE	Tubulin beta-2B chain	0	1	0	1	0	0	0.692791	0.031978	0.137456	0	Tubb2b
RUVB1_MOUSE	RuvB-like 1 (EC 3.6.4.12) (49 kDa TATA box-binding protein-interacting protein) (49 kDa TBP-interacting protein) (DNA helicase p50) (Pontin 52) (TIP49a)	24	23	31	43	42	41	0.650311	0.0431671	0.174122	0	Ruvbl1 Tip49 Tip49a
EF1A1_MOUSE	Elongation factor 1-alpha 1 (EF-1-alpha-1) (Elongation factor Tu) (EF-Tu) (Eukaryotic elongation factor 1 A-1) (eEF1A-1)	19	43	26	53	39	44	0.648592	0.0408528	0.166802	0	Eef1a1 Eef1a
ODP2_MOUSE	Dihydrolipoyllysine-residue acetyltransferase component of pyruvate dehydrogenase complex, mitochondrial (EC 2.3.1.12) (Dihydrolipoamide acetyltransferase component of pyruvate dehydrogenase complex) (Pyruvate dehydrogenase complex component E2) (PDC-E2) (PDCE2)	46	60	54	34	32	31	-0.737809	0.0181987	0.0949457	0	Dlat
EMAL4_MOUSE	Echinoderm microtubule-associated protein-like 4 (EMAP-4)	147	166	161	100	96	95	-0.744109	0.00858987	0.0537778	0	Eml4
PCM1_MOUSE	Pericentriolar material 1 protein (PCM-1) (mPCM-1)	26	37	32	17	18	21	-0.760374	0.0249298	0.123218	0	Pcm1
ATX2_MOUSE	Ataxin-2 (Spinocerebellar ataxia type 2 protein homolog)	33	37	41	20	27	19	-0.768396	0.0195988	0.0997318	0	Atxn2 Atx2 Sca2
OFD1_MOUSE	Oral-facial-digital syndrome 1 protein homolog	25	26	38	16	17	17	-0.865057	0.0123562	0.0678936	0	Ofd1
N4BP3_MOUSE	NEDD4-binding protein 3 (N4BP3)	4	18	17	11	4	6	-0.879892	0.0422261	0.171057	0	N4bp3
SPICE_MOUSE	Spindle and centriole-associated protein 1 (Coiled-coil domain-containing protein 52)	11	13	14	9	6	5	-0.940278	0.0320685	0.137456	0	Spice1 Ccdc52 D16Ertd480e
SMAL1_MOUSE	SWI/SNF-related matrix-associated actin-dependent regulator of chromatin subfamily A-like protein 1 (EC 3.6.4.-) (HepA-related protein) (mharp) (Sucrose nonfermenting protein 2-like 1)	0	0	0	0	1	2	3.17527	0.0753206	0.257472	0	Smarcal1 Harp
GTSE1_MOUSE	G2 and S phase-expressed protein 1 (GTSE-1) (Protein B99)	0	0	0	1	1	1	3.16991	0.0762193	0.257472	0	Gtse1 B99
YAF2_MOUSE	YY1-associated factor 2	0	0	0	1	1	1	3.16991	0.0762193	0.257472	0	Yaf2
CNBP_MOUSE	Cellular nucleic acid-binding protein (CNBP) (Zinc finger protein 9)	0	0	0	1	1	1	3.16991	0.0762193	0.257472	0	Cnbp Cnbp1 Znf9
TFDP1_MOUSE	Transcription factor Dp-1 (DRTF1-polypeptide 1) (E2F dimerization partner 1)	0	0	0	1	1	1	3.16991	0.0762193	0.257472	0	Tfdp1
BRCA1_MOUSE	Breast cancer type 1 susceptibility protein homolog (EC 2.3.2.27) (RING-type E3 ubiquitin transferase BRCA1)	0	0	0	1	1	1	3.16991	0.0762193	0.257472	0	Brca1
JADE1_MOUSE	Protein Jade-1 (Jade family PHD finger protein 1) (PHD finger protein 17)	0	0	0	1	1	1	3.16991	0.0762193	0.257472	0	Jade1 Kiaa1807 Phf17
BD1L1_MOUSE	Biorientation of chromosomes in cell division protein 1-like 1	0	0	0	1	1	1	3.16991	0.0762193	0.257472	0	Bod1l Kiaa1327
SRS10_MOUSE	Serine/arginine-rich splicing factor 10 (FUS-interacting serine-arginine-rich protein 1) (Neural-salient serine/arginine-rich protein) (Neural-specific SR protein) (Splicing factor, arginine/serine-rich 13A) (TLS-associated protein with Ser-Arg repeats) (TASR) (TLS-associated protein with SR repeats) (TLS-associated serine-arginine protein) (TLS-associated SR protein)	0	0	0	1	1	1	3.16991	0.0762193	0.257472	0	Srsf10 Fusip1 Nssr Sfrs13a Srsf13a
CHK1_MOUSE	Serine/threonine-protein kinase Chk1 (EC 2.7.11.1) (CHK1 checkpoint homolog) (Checkpoint kinase-1)	0	0	0	1	1	1	3.16991	0.0762193	0.257472	0	Chek1 Chk1
HMMR_MOUSE	Hyaluronan mediated motility receptor (Intracellular hyaluronic acid-binding protein) (Receptor for hyaluronan-mediated motility) (CD antigen CD168)	0	0	0	1	1	1	3.16991	0.0762193	0.257472	0	Hmmr Ihabp Rhamm
SUGP2_MOUSE	SURP and G-patch domain-containing protein 2 (Arginine/serine-rich-splicing factor 14) (Splicing factor, arginine/serine-rich 14)	0	0	0	1	1	1	3.16991	0.0762193	0.257472	0	Sugp2 Sfrs14 Srsf14
PRD14_MOUSE	PR domain zinc finger protein 14 (EC 2.1.1.-) (PR domain-containing protein 14)	0	0	0	1	1	1	3.16991	0.0762193	0.257472	0	Prdm14
TAF5L_MOUSE	TAF5-like RNA polymerase II p300/CBP-associated factor-associated factor 65 kDa subunit 5L (TAF5L) (PCAF-associated factor 65 beta) (PAF65-beta)	0	0	0	1	0	2	3.16916	0.0765587	0.257472	0	Taf5l Paf65b
KIF23_MOUSE	Kinesin-like protein KIF23	0	0	0	2	1	0	3.16456	0.0771224	0.257472	0	Kif23
AIMP2_MOUSE	Aminoacyl tRNA synthase complex-interacting multifunctional protein 2 (Multisynthase complex auxiliary component p38) (Protein JTV-1)	0	0	0	2	1	0	3.16456	0.0771224	0.257472	0	Aimp2 Jtv1
CCNT1_MOUSE	Cyclin-T1 (CycT1) (Cyclin-T)	0	0	0	2	1	0	3.16456	0.0771224	0.257472	0	Ccnt1
SP3_MOUSE	Transcription factor Sp3	0	0	0	2	1	0	3.16456	0.0771224	0.257472	0	Sp3
HCFC1_MOUSE	Host cell factor 1 (HCF) (HCF-1) (C1 factor) [Cleaved into: HCF N-terminal chain 1; HCF N-terminal chain 2; HCF N-terminal chain 3; HCF N-terminal chain 4; HCF N-terminal chain 5; HCF N-terminal chain 6; HCF C-terminal chain 1; HCF C-terminal chain 2; HCF C-terminal chain 3; HCF C-terminal chain 4; HCF C-terminal chain 5; HCF C-terminal chain 6]	0	0	0	2	0	1	3.16382	0.0774636	0.257472	0	Hcfc1
NUP50_MOUSE	Nuclear pore complex protein Nup50 (50 kDa nucleoporin) (Nuclear pore-associated protein 60 kDa-like) (Nucleoporin Nup50)	0	0	0	2	0	1	3.16382	0.0774636	0.257472	0	Nup50 Npap60
TASO2_MOUSE	Protein TASOR 2 (Peripheral benzodiazepine receptor-associated protein 20)	0	0	0	2	0	1	3.16382	0.0774636	0.257472	0	Tasor2 Fam208b Kiaa2006 Pap20
DDX41_MOUSE	Probable ATP-dependent RNA helicase DDX41 (EC 3.6.4.13) (DEAD box protein 41)	0	0	0	3	0	0	3.15849	0.0783729	0.257472	0	Ddx41
UBP10_MOUSE	Ubiquitin carboxyl-terminal hydrolase 10 (EC 3.4.19.12) (Deubiquitinating enzyme 10) (Ubiquitin thioesterase 10) (Ubiquitin-specific-processing protease 10)	0	0	0	3	0	0	3.15849	0.0783729	0.257472	0	Usp10 Kiaa0190 Ode-1 Uchrp
NFX1_MOUSE	Transcriptional repressor NF-X1 (m-Nfx.1) (EC 2.3.2.-) (Nuclear transcription factor, X box-binding protein 1)	0	0	0	0	2	0	2.66733	0.167931	0.401741	0	Nfx1
IGH1M_MOUSE	Ig gamma-1 chain C region, membrane-bound form	0	0	0	0	2	0	2.66733	0.167931	0.401741	0	Ighg1 Igh-4
CE170_MOUSE	Centrosomal protein of 170 kDa (Cep170)	0	0	0	0	1	1	2.66657	0.168139	0.401741	0	Cep170 Kiaa0470
2ABA_MOUSE	Serine/threonine-protein phosphatase 2A 55 kDa regulatory subunit B alpha isoform (PP2A subunit B isoform B55-alpha) (PP2A subunit B isoform PR55-alpha) (PP2A subunit B isoform R2-alpha) (PP2A subunit B isoform alpha)	0	0	0	0	1	1	2.66657	0.168139	0.401741	0	Ppp2r2a
MTG8R_MOUSE	Protein CBFA2T2 (MTG8-like protein) (MTG8-related protein 1)	0	0	0	0	1	1	2.66657	0.168139	0.401741	0	Cbfa2t2 Cbfa2t2h Mtgr1
SETX_MOUSE	Probable helicase senataxin (EC 3.6.4.-) (Amyotrophic lateral sclerosis 4 protein homolog) (SEN1 homolog)	0	0	0	0	1	1	2.66657	0.168139	0.401741	0	Setx Als4 Kiaa0625
STEEP_MOUSE	STING ER exit protein (STEEP)	0	0	0	0	1	1	2.66657	0.168139	0.401741	0	Steep1
MTSS1_MOUSE	Protein MTSS 1 (Metastasis suppressor protein 1) (Missing in metastasis protein)	0	0	0	0	1	1	2.66657	0.168139	0.401741	0	Mtss1 Mim
SKP1_MOUSE	S-phase kinase-associated protein 1 (Cyclin-A/CDK2-associated protein p19) (S-phase kinase-associated protein 1A) (p19A) (p19skp1)	0	0	0	0	1	1	2.66657	0.168139	0.401741	0	Skp1 Skp1a
IF4E2_MOUSE	Eukaryotic translation initiation factor 4E type 2 (eIF-4E type 2) (eIF4E type 2) (eIF4E-2) (mRNA cap-binding protein type 2) (Eukaryotic translation initiation factor 4E-like 3) (eIF4E-like protein 4E-LP)	0	0	0	0	1	1	2.66657	0.168139	0.401741	0	Eif4e2 Eif4el3
PARG_MOUSE	Poly(ADP-ribose) glycohydrolase (EC 3.2.1.143)	0	0	0	0	1	1	2.66657	0.168139	0.401741	0	Parg
TRI33_MOUSE	E3 ubiquitin-protein ligase TRIM33 (EC 2.3.2.27) (Ectodermin homolog) (RING-type E3 ubiquitin transferase TRIM33) (Transcription intermediary factor 1-gamma) (TIF1-gamma) (Tripartite motif-containing protein 33)	0	0	0	0	1	1	2.66657	0.168139	0.401741	0	Trim33 Kiaa1113
NOL9_MOUSE	Polynucleotide 5'-hydroxyl-kinase NOL9 (EC 2.7.1.-) (Nucleolar protein 9)	0	0	0	0	1	1	2.66657	0.168139	0.401741	0	Nol9
CEP78_MOUSE	Centrosomal protein of 78 kDa (Cep78)	0	0	0	1	1	0	2.66112	0.168947	0.401741	0	Cep78
PPM1G_MOUSE	Protein phosphatase 1G (EC 3.1.3.16) (Fibroblast growth factor-inducible protein 13) (FIN13) (Protein phosphatase 1C) (Protein phosphatase 2C isoform gamma) (PP2C-gamma) (Protein phosphatase magnesium-dependent 1 gamma)	0	0	0	1	1	0	2.66112	0.168947	0.401741	0	Ppm1g Fin13 Ppm1c
RPB2_MOUSE	DNA-directed RNA polymerase II subunit RPB2 (EC 2.7.7.6) (DNA-directed RNA polymerase II 140 kDa polypeptide) (DNA-directed RNA polymerase II subunit B) (RNA polymerase II subunit 2) (RNA polymerase II subunit B2)	0	0	0	1	1	0	2.66112	0.168947	0.401741	0	Polr2b
HNRL2_MOUSE	Heterogeneous nuclear ribonucleoprotein U-like protein 2 (MLF1-associated nuclear protein)	0	0	0	1	1	0	2.66112	0.168947	0.401741	0	Hnrnpul2 Hnrpul2 Manp
PTOV1_MOUSE	Prostate tumor-overexpressed gene 1 protein homolog	0	0	0	1	1	0	2.66112	0.168947	0.401741	0	Ptov1
AT8A1_MOUSE	Phospholipid-transporting ATPase IA (EC 7.6.2.1) (ATPase class I type 8A member 1) (Chromaffin granule ATPase II) (P4-ATPase flippase complex alpha subunit ATP8A1)	0	0	0	1	1	0	2.66112	0.168947	0.401741	0	Atp8a1 Atpc1
PO5F1_MOUSE	POU domain, class 5, transcription factor 1 (NF-A3) (Octamer-binding protein 3) (Oct-3) (Octamer-binding protein 4) (Oct-4) (Octamer-binding transcription factor 3) (OTF-3)	0	0	0	1	1	0	2.66112	0.168947	0.401741	0	Pou5f1 Oct-3 Oct-4 Otf-3 Otf3
RU17_MOUSE	U1 small nuclear ribonucleoprotein 70 kDa (U1 snRNP 70 kDa) (U1-70K) (snRNP70)	0	0	0	1	1	0	2.66112	0.168947	0.401741	0	Snrnp70 Snrp70
ZN281_MOUSE	Zinc finger protein 281	0	0	0	1	0	1	2.66037	0.169155	0.401741	0	Znf281 Zfp281
2AAB_MOUSE	Serine/threonine-protein phosphatase 2A 65 kDa regulatory subunit A beta isoform (PP2A subunit A isoform PR65-beta) (PP2A subunit A isoform R1-beta)	0	0	0	1	0	0	2.66037	0.169155	0.401741	0	Ppp2r1b
KI20B_MOUSE	Kinesin-like protein KIF20B (Kinesin family member 20B) (Kinesin-related motor interacting with PIN1) (M-phase phosphoprotein 1) (MPP1)	0	0	0	1	0	1	2.66037	0.169155	0.401741	0	Kif20b Mphosph1
CTU2_MOUSE	Cytoplasmic tRNA 2-thiolation protein 2	0	0	0	1	0	1	2.66037	0.169155	0.401741	0	Ctu2 Ncs2
COP1_MOUSE	E3 ubiquitin-protein ligase COP1 (EC 2.3.2.27) (Constitutive photomorphogenesis protein 1 homolog) (mCOP1) (RING finger and WD repeat domain protein 2) (RING-type E3 ubiquitin transferase RFWD2)	0	0	0	1	0	1	2.66037	0.169155	0.401741	0	Cop1 Rfwd2 RNF200
MAX_MOUSE	Protein max (Myc-associated factor X) (Myc-binding novel HLH/LZ protein) (Protein myn)	0	0	0	1	0	1	2.66037	0.169155	0.401741	0	Max Myn
SP20H_MOUSE	Transcription factor SPT20 homolog (p38-interacting protein) (p38IP)	0	0	0	1	0	1	2.66037	0.169155	0.401741	0	Supt20h D3Ertd300e Fam48a Supt20
COBL_MOUSE	Protein cordon-bleu	0	0	0	1	0	1	2.66037	0.169155	0.401741	0	Cobl Kiaa0633
SYNC_MOUSE	Asparagine--tRNA ligase, cytoplasmic (EC 6.1.1.22) (Asparaginyl-tRNA synthetase) (AsnRS) (Asparaginyl-tRNA synthetase 1)	0	0	0	1	0	1	2.66037	0.169155	0.401741	0	NARS1 Nars
ASSY_MOUSE	Argininosuccinate synthase (EC 6.3.4.5) (Citrulline--aspartate ligase)	0	0	0	1	0	1	2.66037	0.169155	0.401741	0	Ass1 Ass
KDM3B_MOUSE	Lysine-specific demethylase 3B (EC 1.14.11.65) (JmjC domain-containing histone demethylation protein 2B) (Jumonji domain-containing protein 1B) ([histone H3]-dimethyl-L-lysine(9) demethylase 3B)	0	0	0	1	0	1	2.66037	0.169155	0.401741	0	Kdm3b Jhdm2b Jmjd1b Kiaa1082
AG10B_MOUSE	Putative Dol-P-Glc:Glc(2)Man(9)GlcNAc(2)-PP-Dol alpha-1,2-glucosyltransferase (EC 2.4.1.256) (Alpha-1,2-glucosyltransferase ALG10-A) (Alpha-2-glucosyltransferase ALG10-B) (Asparagine-linked glycosylation protein 10 homolog B)	0	0	0	1	0	1	2.66037	0.169155	0.401741	0	Alg10b
AVEN_MOUSE	Cell death regulator Aven	0	0	0	1	0	1	2.66037	0.169155	0.401741	0	Aven
MCM4_MOUSE	DNA replication licensing factor MCM4 (EC 3.6.4.12) (CDC21 homolog) (P1-CDC21)	0	0	0	2	0	0	2.65494	0.169963	0.401741	0	Mcm4 Cdc21 Mcmd4
EP300_MOUSE	Histone acetyltransferase p300 (p300 HAT) (EC 2.3.1.48) (E1A-associated protein p300) (Histone butyryltransferase p300) (EC 2.3.1.-) (Histone crotonyltransferase p300) (EC 2.3.1.-) (Protein 2-hydroxyisobutyryltransferase p300) (EC 2.3.1.-) (Protein lactyltransferas p300) (EC 2.3.1.-) (Protein propionyltransferase p300) (EC 2.3.1.-)	0	0	0	2	0	0	2.65494	0.169963	0.401741	0	Ep300 P300
PPHLN_MOUSE	Periphilin-1	0	0	0	2	0	0	2.65494	0.169963	0.401741	0	Pphln1
SRSF1_MOUSE	Serine/arginine-rich splicing factor 1 (ASF/SF2) (Pre-mRNA-splicing factor SRp30a) (Splicing factor, arginine/serine-rich 1)	0	0	0	2	0	0	2.65494	0.169963	0.401741	0	Srsf1 Sfrs1
PO121_MOUSE	Nuclear envelope pore membrane protein POM 121 (Nucleoporin Nup121) (Pore membrane protein of 121 kDa)	0	1	0	2	2	2	2.21965	0.0516759	0.204074	0	Pom121 Nup121
HS105_MOUSE	Heat shock protein 105 kDa (42 degrees C-HSP) (Heat shock 110 kDa protein) (Heat shock-related 100 kDa protein E7I) (HSP-E7I)	0	1	0	2	2	2	2.21965	0.0516759	0.204074	0	Hsph1 Hsp105 Hsp110 Kiaa0201
PPIL2_MOUSE	RING-type E3 ubiquitin-protein ligase PPIL2 (EC 2.3.2.27) (CYC4) (Probable inactive peptidyl-prolyl cis-trans isomerase-like 2) (PPIase)	0	1	0	2	2	2	2.21965	0.0516759	0.204074	0	Ppil2
MEPCE_MOUSE	7SK snRNA methylphosphate capping enzyme (MePCE) (EC 2.1.1.-)	0	1	0	2	2	2	2.21965	0.0516759	0.204074	0	Mepce Bcdin3 Bipl1 D5Wsu46e
MAP4_MOUSE	Microtubule-associated protein 4 (MAP-4)	0	1	0	2	1	3	2.21885	0.0517592	0.204074	0	Map4 Mtap4
OGT1_MOUSE	UDP-N-acetylglucosamine--peptide N-acetylglucosaminyltransferase 110 kDa subunit (EC 2.4.1.255) (O-GlcNAc transferase subunit p110) (O-linked N-acetylglucosamine transferase 110 kDa subunit) (OGT)	0	1	0	3	1	2	2.21328	0.0523366	0.205565	0	Ogt
TCPB_MOUSE	T-complex protein 1 subunit beta (TCP-1-beta) (CCT-beta)	0	1	0	4	1	1	2.20773	0.0529164	0.207055	0	Cct2 Cctb
RPB1_MOUSE	DNA-directed RNA polymerase II subunit RPB1 (RNA polymerase II subunit B1) (EC 2.7.7.6) (DNA-directed RNA polymerase II subunit A) (DNA-directed RNA polymerase III largest subunit)	0	1	0	1	2	2	1.9768	0.0899804	0.283391	0	Polr2a Rpii215 Rpo2-1
RALY_MOUSE	RNA-binding protein Raly (Maternally-expressed hnRNP C-related protein) (hnRNP associated with lethal yellow protein)	0	1	0	2	2	1	1.9713	0.0907084	0.284113	0	Raly Merc
EIF3D_MOUSE	Eukaryotic translation initiation factor 3 subunit D (eIF3d) (Eukaryotic translation initiation factor 3 subunit 7) (eIF-3-zeta) (eIF3 p66)	0	1	0	2	1	2	1.97053	0.0907621	0.284113	0	Eif3d Eif3s7
TCPE_MOUSE	T-complex protein 1 subunit epsilon (TCP-1-epsilon) (CCT-epsilon)	0	1	0	3	0	2	1.96431	0.0915435	0.285693	0	Cct5 Ccte Kiaa0098
CUL4B_MOUSE	Cullin-4B (CUL-4B)	0	0	1	2	1	2	1.96072	0.092414	0.286678	0	Cul4b mKIAA0695
T2EB_MOUSE	General transcription factor IIE subunit 2 (Transcription initiation factor IIE subunit beta) (TFIIE-beta)	0	0	0	0	1	0	1.87635	0.341126	0.481609	0	Gtf2e2
GPX4_MOUSE	Phospholipid hydroperoxide glutathione peroxidase (PHGPx) (EC 1.11.1.12) (Glutathione peroxidase 4) (GPx-4) (GSHPx-4)	0	0	0	0	1	0	1.87635	0.341126	0.481609	0	Gpx4
KIF22_MOUSE	Kinesin-like protein KIF22	0	0	0	0	1	0	1.87635	0.341126	0.481609	0	Kif22
DDX47_MOUSE	Probable ATP-dependent RNA helicase DDX47 (EC 3.6.4.13) (DEAD box protein 47)	0	0	0	0	1	0	1.87635	0.341126	0.481609	0	Ddx47
NUSAP_MOUSE	Nucleolar and spindle-associated protein 1 (NuSAP)	0	0	0	0	1	0	1.87635	0.341126	0.481609	0	Nusap1
RRP1_MOUSE	Ribosomal RNA processing protein 1 homolog A (Novel nuclear protein 1) (NNP-1) (Nucleolar protein Nop52) (RRP1-like protein)	0	0	0	0	1	0	1.87635	0.341126	0.481609	0	Rrp1 Nnp1
ZN296_MOUSE	Zinc finger protein 296 (Hepatocellular carcinoma-associated antigen MHCA108)	0	0	0	0	1	0	1.87635	0.341126	0.481609	0	Znf296 Zfp296
MLF2_MOUSE	Myeloid leukemia factor 2 (Myelodysplasia-myeloid leukemia factor 2)	0	0	0	0	1	0	1.87635	0.341126	0.481609	0	Mlf2
HNRLL_MOUSE	Heterogeneous nuclear ribonucleoprotein L-like	0	0	0	0	1	0	1.87635	0.341126	0.481609	0	Hnrnpll Hnrpll
NU214_MOUSE	Nuclear pore complex protein Nup214 (214 kDa nucleoporin) (Nucleoporin Nup214)	0	0	0	0	1	0	1.87635	0.341126	0.481609	0	Nup214 Kiaa0023
MKRN1_MOUSE	E3 ubiquitin-protein ligase makorin-1 (EC 2.3.2.27) (RING-type E3 ubiquitin transferase makorin-1)	0	0	0	0	1	0	1.87635	0.341126	0.481609	0	Mkrn1
MYCN_MOUSE	N-myc proto-oncogene protein	0	0	0	0	1	0	1.87635	0.341126	0.481609	0	Mycn Nmyc Nmyc1
IMA5_MOUSE	Importin subunit alpha-5 (Importin alpha-S1) (Karyopherin subunit alpha-1) (Nucleoprotein interactor 1) (NPI-1) (RAG cohort protein 2) (SRP1-beta)	0	0	0	0	1	0	1.87635	0.341126	0.481609	0	Kpna1 Rch2
GEMI2_MOUSE	Gem-associated protein 2 (Gemin-2) (Component of gems 2) (Survival of motor neuron protein-interacting protein 1) (SMN-interacting protein 1)	0	0	0	0	1	0	1.87635	0.341126	0.481609	0	Gemin2 Sip1
KI18B_MOUSE	Kinesin-like protein KIF18B	0	0	0	0	1	0	1.87635	0.341126	0.481609	0	Kif18b
IQCE_MOUSE	IQ domain-containing protein E	0	0	0	0	1	0	1.87635	0.341126	0.481609	0	Iqce
KLD10_MOUSE	Kelch domain-containing protein 10	0	0	0	0	0	1	1.87559	0.341351	0.481609	0	Klhdc10 Kiaa0265
TRI37_MOUSE	E3 ubiquitin-protein ligase TRIM37 (EC 2.3.2.27) (RING-type E3 ubiquitin transferase TRIM37) (Tripartite motif-containing protein 37)	0	0	0	0	0	1	1.87559	0.341351	0.481609	0	Trim37 Kiaa0898
JHD2C_MOUSE	Probable JmjC domain-containing histone demethylation protein 2C (EC 1.14.11.-) (Jumonji domain-containing protein 1C)	0	0	0	0	0	1	1.87559	0.341351	0.481609	0	Jmjd1c Jhdm2c Kiaa1380
GNL3L_MOUSE	Guanine nucleotide-binding protein-like 3-like protein	0	0	0	0	0	1	1.87559	0.341351	0.481609	0	Gnl3l
RRP7A_MOUSE	Ribosomal RNA-processing protein 7 homolog A (Gastric cancer antigen Zg14 homolog)	0	0	0	0	0	1	1.87559	0.341351	0.481609	0	Rrp7a
SUH_MOUSE	Recombining binding protein suppressor of hairless (J kappa-recombination signal-binding protein) (RBP-J kappa)	0	0	0	0	0	1	1.87559	0.341351	0.481609	0	Rbpj Igkjrb1 Igkrsbp Rbpsuh
KI20A_MOUSE	Kinesin-like protein KIF20A (Kinesin-like protein 174) (Rab6-interacting kinesin-like protein) (Rabkinesin-6)	0	0	0	0	0	1	1.87559	0.341351	0.481609	0	Kif20a Rab6kifl
TAF6L_MOUSE	TAF6-like RNA polymerase II p300/CBP-associated factor-associated factor 65 kDa subunit 6L (TAF6L) (PCAF-associated factor 65-alpha) (PAF65-alpha)	0	0	0	0	0	1	1.87559	0.341351	0.481609	0	Taf6l Paf65a
HROB_MOUSE	Homologous recombination OB-fold protein	0	0	0	0	0	1	1.87559	0.341351	0.481609	0	Hrob
NED4L_MOUSE	E3 ubiquitin-protein ligase NEDD4-like (EC 2.3.2.26) (HECT-type E3 ubiquitin transferase NED4L) (NEDD4.2) (Nedd4-2)	0	0	0	0	0	1	1.87559	0.341351	0.481609	0	Nedd4l Kiaa0439 Nedd4b
TAF6_MOUSE	Transcription initiation factor TFIID subunit 6 (Transcription initiation factor TFIID 70 kDa subunit) (TAF(II)70) (TAFII-70) (TAFII70) (Transcription initiation factor TFIID 80 kDa subunit) (TAF(II)80) (TAFII-80) (TAFII80) (p80)	0	0	0	0	0	1	1.87559	0.341351	0.481609	0	Taf6 Taf2e
I2BP1_MOUSE	Interferon regulatory factor 2-binding protein 1 (IRF-2-binding protein 1) (IRF-2BP1) (Probable E3 ubiquitin-protein ligase IRF2BP1) (EC 2.3.2.27) (Probable RING-type E3 ubiquitin transferase IRF2BP1)	0	0	0	0	0	1	1.87559	0.341351	0.481609	0	Irf2bp1
PRRC1_MOUSE	Protein PRRC1 (Proline-rich and coiled-coil-containing protein 1)	0	0	0	0	0	1	1.87559	0.341351	0.481609	0	Prrc1
NONO_MOUSE	Non-POU domain-containing octamer-binding protein (NonO protein)	0	0	0	0	0	1	1.87559	0.341351	0.481609	0	Nono
ACINU_MOUSE	Apoptotic chromatin condensation inducer in the nucleus (Acinus)	0	0	0	0	0	1	1.87559	0.341351	0.481609	0	Acin1 Acinus
DDX50_MOUSE	ATP-dependent RNA helicase DDX50 (EC 3.6.4.13) (DEAD box protein 50) (Gu-beta) (Nucleolar protein Gu2)	0	0	0	0	0	1	1.87559	0.341351	0.481609	0	Ddx50
KIF7_MOUSE	Kinesin-like protein KIF7	0	0	0	0	0	1	1.87559	0.341351	0.481609	0	Kif7
TB182_MOUSE	182 kDa tankyrase-1-binding protein	0	0	0	0	0	1	1.87559	0.341351	0.481609	0	Tnks1bp1 Kiaa1741 Tab182
RFC1_MOUSE	Replication factor C subunit 1 (A1-P145) (Activator 1 140 kDa subunit) (A1 140 kDa subunit) (Activator 1 large subunit) (Activator 1 subunit 1) (Differentiation-specific element-binding protein) (ISRE-binding protein) (Replication factor C 140 kDa subunit) (RF-C 140 kDa subunit) (RFC140) (Replication factor C large subunit)	0	0	0	0	0	1	1.87559	0.341351	0.481609	0	Rfc1 Ibf-1 Recc1
BCAS3_MOUSE	BCAS3 microtubule associated cell migration factor (Breast carcinoma-amplified sequence 3 homolog) (K20D4) (Protein rudhira)	0	0	0	0	0	1	1.87559	0.341351	0.481609	0	Bcas3
TET1_MOUSE	Methylcytosine dioxygenase TET1 (EC 1.14.11.n2) (CXXC-type zinc finger protein 6) (Ten-eleven translocation 1 gene protein homolog)	0	0	0	0	0	1	1.87559	0.341351	0.481609	0	Tet1 Cxxc6 Kiaa1676
RRP12_MOUSE	RRP12-like protein	0	0	0	0	0	1	1.87559	0.341351	0.481609	0	Rrp12 Kiaa0690
NBN_MOUSE	Nibrin (Cell cycle regulatory protein p95) (Nijmegen breakage syndrome protein 1 homolog)	0	0	0	0	0	1	1.87559	0.341351	0.481609	0	Nbn Nbs1
ATRX_MOUSE	Transcriptional regulator ATRX (EC 3.6.4.12) (ATP-dependent helicase ATRX) (HP1 alpha-interacting protein) (HP1-BP38 protein) (Heterochromatin protein 2) (X-linked nuclear protein)	0	0	0	0	0	1	1.87559	0.341351	0.481609	0	Atrx Hp1bp2 Xnp
AGAP1_MOUSE	Arf-GAP with GTPase, ANK repeat and PH domain-containing protein 1 (AGAP-1) (Centaurin-gamma-2) (Cnt-g2)	0	0	0	0	0	1	1.87559	0.341351	0.481609	0	Agap1 Centg2 Kiaa1099
EST1A_MOUSE	Telomerase-binding protein EST1A (EC 3.1.-.-) (EST1-like protein A) (Ever shorter telomeres 1A) (Smg-6 homolog) (Telomerase subunit EST1A)	0	0	0	0	0	1	1.87559	0.341351	0.481609	0	Smg6 Est1a Kiaa0732
CXXC1_MOUSE	CXXC-type zinc finger protein 1 (CpG-binding protein) (PHD finger and CXXC domain-containing protein 1)	0	0	0	0	0	1	1.87559	0.341351	0.481609	0	Cxxc1 Cgbp Pccx1
ELOA1_MOUSE	Elongin-A (EloA) (Elongin 110 kDa subunit) (RNA polymerase II transcription factor SIII subunit A1) (SIII p110) (Transcription elongation factor B polypeptide 3)	0	0	0	0	0	1	1.87559	0.341351	0.481609	0	Eloa Tceb3
BAZ2A_MOUSE	Bromodomain adjacent to zinc finger domain protein 2A (Transcription termination factor I-interacting protein 5) (TTF-I-interacting protein 5) (Tip5)	0	0	0	0	0	1	1.87559	0.341351	0.481609	0	Baz2a Kiaa0314 Tip5
GWL_MOUSE	Serine/threonine-protein kinase greatwall (GW) (GWL) (EC 2.7.11.1) (Microtubule-associated serine/threonine-protein kinase-like) (MAST-L)	0	0	0	0	0	1	1.87559	0.341351	0.481609	0	Mastl Gw Gwl
RGAP1_MOUSE	Rac GTPase-activating protein 1 (Male germ cell RacGap) (MgcRacGAP)	0	0	0	0	0	1	1.87559	0.341351	0.481609	0	Racgap1 Mgcracgap
NMT1_MOUSE	Glycylpeptide N-tetradecanoyltransferase 1 (EC 2.3.1.97) (Myristoyl-CoA:protein N-myristoyltransferase 1) (NMT 1) (Type I N-myristoyltransferase) (Peptide N-myristoyltransferase 1)	0	0	0	0	0	1	1.87559	0.341351	0.481609	0	Nmt1
SURF6_MOUSE	Surfeit locus protein 6	0	0	0	0	0	1	1.87559	0.341351	0.481609	0	Surf6 Surf-6
GGYF1_MOUSE	GRB10-interacting GYF protein 1 (PERQ amino acid-rich with GYF domain-containing protein 1)	0	0	0	0	0	1	1.87559	0.341351	0.481609	0	Gigyf1 Kiaa4110 Perq1
PARD3_MOUSE	Partitioning defective 3 homolog (PAR-3) (PARD-3) (Atypical PKC isotype-specific-interacting protein) (ASIP) (Ephrin-interacting protein) (PHIP)	0	0	0	0	0	1	1.87559	0.341351	0.481609	0	Pard3 Par3
WDR43_MOUSE	WD repeat-containing protein 43	0	0	0	1	0	0	1.87005	0.342259	0.481609	0	Wdr43 Kiaa0007
NEP1_MOUSE	Ribosomal RNA small subunit methyltransferase NEP1 (EC 2.1.1.-) (18S rRNA (pseudouridine(1248)-N1)-methyltransferase) (18S rRNA Psi1248 methyltransferase) (Nucleolar protein EMG1 homolog) (Protein C2f) (Ribosome biogenesis protein NEP1)	0	0	0	1	0	0	1.87005	0.342259	0.481609	0	Emg1 C2f Grcc2f
MMS19_MOUSE	MMS19 nucleotide excision repair protein homolog (MET18 homolog) (MMS19-like protein)	0	0	0	1	0	0	1.87005	0.342259	0.481609	0	Mms19 Mms19l
SENP1_MOUSE	Sentrin-specific protease 1 (EC 3.4.22.-) (SUMO-1 protease 2) (SuPr-2) (Sentrin/SUMO-specific protease SENP1)	0	0	0	1	0	0	1.87005	0.342259	0.481609	0	Senp1 Supr2
PUR8_MOUSE	Adenylosuccinate lyase (ASL) (EC 4.3.2.2) (Adenylosuccinase) (ASase)	0	0	0	1	0	0	1.87005	0.342259	0.481609	0	Adsl Adl
RS21_MOUSE	40S ribosomal protein S21	0	0	0	1	0	0	1.87005	0.342259	0.481609	0	Rps21
DCAF8_MOUSE	DDB1- and CUL4-associated factor 8 (WD repeat-containing protein 42A)	0	0	0	1	0	0	1.87005	0.342259	0.481609	0	Dcaf8 D1Ucla4 H326 Wdr42a
EBP2_MOUSE	Probable rRNA-processing protein EBP2	0	0	0	1	0	0	1.87005	0.342259	0.481609	0	Ebna1bp2 Ebp2
GTR1_MOUSE	Solute carrier family 2, facilitated glucose transporter member 1 (Glucose transporter type 1, erythrocyte/brain) (GLUT-1) (GT1)	0	0	0	1	0	0	1.87005	0.342259	0.481609	0	Slc2a1 Glut1
PR40A_MOUSE	Pre-mRNA-processing factor 40 homolog A (Formin-binding protein 11) (FBP-11) (Formin-binding protein 3)	0	0	0	1	0	0	1.87005	0.342259	0.481609	0	Prpf40a Fbp11 Fnbp3
EED_MOUSE	Polycomb protein EED	0	0	0	1	0	0	1.87005	0.342259	0.481609	0	Eed
WDR12_MOUSE	Ribosome biogenesis protein WDR12 (WD repeat-containing protein 12)	0	0	0	1	0	0	1.87005	0.342259	0.481609	0	Wdr12 MNCb-5414
AURKA_MOUSE	Aurora kinase A (EC 2.7.11.1) (Aurora 2) (Aurora family kinase 1) (Aurora/IPL1-related kinase 1) (ARK-1) (Aurora-related kinase 1) (Ipl1- and aurora-related kinase 1) (Serine/threonine-protein kinase 6) (Serine/threonine-protein kinase Ayk1) (Serine/threonine-protein kinase aurora-A)	0	0	0	1	0	0	1.87005	0.342259	0.481609	0	Aurka Aik Airk Ark1 Aura Ayk1 Btak Iak1 Stk15 Stk6
TAF1_MOUSE	Transcription initiation factor TFIID subunit 1 (EC 2.3.1.48) (EC 2.7.11.1) (Cell cycle gene 1 protein) (TBP-associated factor 250 kDa) (p250) (Transcription initiation factor TFIID 250 kDa subunit) (TAF(II)250) (TAFII-250) (TAFII250)	0	0	0	1	0	0	1.87005	0.342259	0.481609	0	Taf1 Ccg1
VIR_MOUSE	Protein virilizer homolog	0	0	0	1	0	0	1.87005	0.342259	0.481609	0	Virma Kiaa1429
ASPP1_MOUSE	Apoptosis-stimulating of p53 protein 1 (Protein phosphatase 1 regulatory subunit 13B)	0	0	0	1	0	0	1.87005	0.342259	0.481609	0	Ppp1r13b Aspp1
PTBP2_MOUSE	Polypyrimidine tract-binding protein 2 (Brain-enriched polypyrimidine tract-binding protein) (Brain-enriched PTB) (Neural polypyrimidine tract-binding protein) (RRM-type RNA-binding protein brPTB)	0	0	0	1	0	0	1.87005	0.342259	0.481609	0	Ptbp2 Brptb Nptb
MTCH2_MOUSE	Mitochondrial carrier homolog 2	0	0	0	1	0	0	1.87005	0.342259	0.481609	0	Mtch2
MK01_MOUSE	Mitogen-activated protein kinase 1 (MAP kinase 1) (MAPK 1) (EC 2.7.11.24) (ERT1) (Extracellular signal-regulated kinase 2) (ERK-2) (MAP kinase isoform p42) (p42-MAPK) (Mitogen-activated protein kinase 2) (MAP kinase 2) (MAPK 2)	0	0	0	1	0	0	1.87005	0.342259	0.481609	0	Mapk1 Erk2 Mapk Prkm1
CAPR2_MOUSE	Caprin-2 (C1q domain-containing protein 1) (Cytoplasmic activation/proliferation-associated protein 2) (RNA granule protein 140)	0	0	0	1	0	0	1.87005	0.342259	0.481609	0	Caprin2 C1qdc1 Kiaa1873 Rng140
NUMA1_MOUSE	Nuclear mitotic apparatus protein 1 (Nuclear mitotic apparatus protein) (NuMA protein)	0	0	0	1	0	0	1.87005	0.342259	0.481609	0	Numa1
ABEC3_MOUSE	DNA dC->dU-editing enzyme APOBEC-3 (EC 3.5.4.38) (Apolipoprotein B mRNA-editing complex 3) (Arp3) (CEM-15) (CEM15)	0	0	0	1	0	0	1.87005	0.342259	0.481609	0	Apobec3
SMC2_MOUSE	Structural maintenance of chromosomes protein 2 (SMC protein 2) (SMC-2) (Chromosome-associated protein E) (FGF-inducible protein 16) (XCAP-E homolog)	0	0	0	1	0	0	1.87005	0.342259	0.481609	0	Smc2 Cape Fin16 Smc2l1
SRSF7_MOUSE	Serine/arginine-rich splicing factor 7 (Splicing factor, arginine/serine-rich 7)	0	0	0	1	0	0	1.87005	0.342259	0.481609	0	Srsf7 Sfrs7
SYK_MOUSE	Lysine--tRNA ligase (EC 2.7.7.-) (EC 6.1.1.6) (Lysyl-tRNA synthetase) (LysRS)	0	0	0	1	0	0	1.87005	0.342259	0.481609	0	Kars1 Kars
TSC1_MOUSE	Hamartin (Tuberous sclerosis 1 protein homolog)	0	0	0	1	0	0	1.87005	0.342259	0.481609	0	Tsc1 Kiaa0243
HELLS_MOUSE	Lymphocyte-specific helicase (EC 3.6.4.-) (Proliferation-associated SNF2-like protein)	0	0	0	1	0	0	1.87005	0.342259	0.481609	0	Hells Lsh Pasg
NU160_MOUSE	Nuclear pore complex protein Nup160 (160 kDa nucleoporin) (Gene trap locus 1-13 protein) (GTL-13) (Nucleoporin Nup160)	0	0	0	1	0	0	1.87005	0.342259	0.481609	0	Nup160 Gtl1-13 Kiaa0197
GIT1_MOUSE	ARF GTPase-activating protein GIT1 (ARF GAP GIT1) (G protein-coupled receptor kinase-interactor 1) (GRK-interacting protein 1)	0	0	0	1	0	0	1.87005	0.342259	0.481609	0	Git1
IF2B_MOUSE	Eukaryotic translation initiation factor 2 subunit 2 (Eukaryotic translation initiation factor 2 subunit beta) (eIF-2-beta)	0	0	0	1	0	0	1.87005	0.342259	0.481609	0	Eif2s2
SALL4_MOUSE	Sal-like protein 4 (Zinc finger protein SALL4)	0	0	0	1	0	0	1.87005	0.342259	0.481609	0	Sall4
BARD1_MOUSE	BRCA1-associated RING domain protein 1 (BARD-1) (EC 2.3.2.27) (RING-type E3 ubiquitin transferase BARD1)	0	0	0	1	0	0	1.87005	0.342259	0.481609	0	Bard1
STRAP_MOUSE	Serine-threonine kinase receptor-associated protein (UNR-interacting protein)	0	0	0	1	0	0	1.87005	0.342259	0.481609	0	Strap Unrip
DCLK2_MOUSE	Serine/threonine-protein kinase DCLK2 (EC 2.7.11.1) (CaMK-like CREB regulatory kinase 2) (CL2) (CLICK-II) (CLICK2) (Doublecortin-like and CAM kinase-like 2) (Doublecortin-like kinase 2)	0	0	0	1	0	0	1.87005	0.342259	0.481609	0	Dclk2 Dcamkl2
CWC22_MOUSE	Pre-mRNA-splicing factor CWC22 homolog (Nucampholin homolog)	0	0	0	1	0	0	1.87005	0.342259	0.481609	0	Cwc22 Ncm
ELOC_MOUSE	Elongin-C (EloC) (Elongin 15 kDa subunit) (RNA polymerase II transcription factor SIII subunit C) (SIII p15) (Stromal membrane-associated protein SMAP1B homolog) (Transcription elongation factor B polypeptide 1)	0	0	0	1	0	0	1.87005	0.342259	0.481609	0	Eloc Tceb1
BUB3_MOUSE	Mitotic checkpoint protein BUB3 (WD repeat type I transmembrane protein A72.5)	0	0	0	1	0	0	1.87005	0.342259	0.481609	0	Bub3
NASP_MOUSE	Nuclear autoantigenic sperm protein (NASP)	0	0	0	1	0	0	1.87005	0.342259	0.481609	0	Nasp
TCPH_MOUSE	T-complex protein 1 subunit eta (TCP-1-eta) (CCT-eta)	0	0	0	1	0	0	1.87005	0.342259	0.481609	0	Cct7 Ccth
NU133_MOUSE	Nuclear pore complex protein Nup133 (133 kDa nucleoporin) (Nucleoporin Nup133)	0	0	0	1	0	0	1.87005	0.342259	0.481609	0	Nup133
PED1B_MOUSE	PC-esterase domain-containing protein 1B (Protein FAM113B)	0	0	0	1	0	0	1.87005	0.342259	0.481609	0	Pced1b Fam113b
TNPO1_MOUSE	Transportin-1 (Importin beta-2) (Karyopherin beta-2)	0	0	0	1	0	0	1.87005	0.342259	0.481609	0	Tnpo1 Kpnb2
SAHH_MOUSE	Adenosylhomocysteinase (AdoHcyase) (EC 3.3.1.1) (CUBP) (Liver copper-binding protein) (S-adenosyl-L-homocysteine hydrolase)	0	0	0	1	0	0	1.87005	0.342259	0.481609	0	Ahcy
PURA_MOUSE	Transcriptional activator protein Pur-alpha (Purine-rich single-stranded DNA-binding protein alpha)	0	0	0	1	0	0	1.87005	0.342259	0.481609	0	Pura
PSMD4_MOUSE	26S proteasome non-ATPase regulatory subunit 4 (26S proteasome regulatory subunit RPN10) (26S proteasome regulatory subunit S5A) (Multiubiquitin chain-binding protein)	0	0	0	1	0	0	1.87005	0.342259	0.481609	0	Psmd4 Mcb1
ST65G_MOUSE	STAGA complex 65 subunit gamma (SPTF-associated factor 65 gamma) (STAF65gamma) (Suppressor of Ty 7-like)	0	0	0	1	0	0	1.87005	0.342259	0.481609	0	Supt7l
NCOR2_MOUSE	Nuclear receptor corepressor 2 (N-CoR2) (Silencing mediator of retinoic acid and thyroid hormone receptor) (SMRT) (SMRTe) (T3 receptor-associating factor) (TRAC) (Thyroid-, retinoic-acid-receptor-associated corepressor)	0	1	1	2	3	3	1.82789	0.0564458	0.217429	0	Ncor2 Smrt
SENP3_MOUSE	Sentrin-specific protease 3 (EC 3.4.22.-) (SUMO-1-specific protease 3) (Sentrin/SUMO-specific protease SENP3) (Smt3-specific isopeptidase 1) (Smt3ip1)	0	2	0	4	1	3	1.8252	0.0568306	0.217429	0	Senp3 Smt3ip Smt3ip1
KPYM_MOUSE	Pyruvate kinase PKM (EC 2.7.1.40) (Pyruvate kinase muscle isozyme)	0	1	0	2	1	1	1.67144	0.178731	0.410988	0	Pkm Pk3 Pkm2 Pykm
CBX3_MOUSE	Chromobox protein homolog 3 (Heterochromatin protein 1 homolog gamma) (HP1 gamma) (M32) (Modifier 2 protein)	0	1	0	2	1	1	1.67144	0.178731	0.410988	0	Cbx3
RAD51_MOUSE	DNA repair protein RAD51 homolog 1 (RAD51 homolog A)	0	1	0	2	1	1	1.67144	0.178731	0.410988	0	Rad51 Rad51a Reca
RED_MOUSE	Protein Red (Cytokine IK) (IK factor) (Protein RER)	0	1	0	2	1	1	1.67144	0.178731	0.410988	0	Ik Red Rer
MED31_MOUSE	Mediator of RNA polymerase II transcription subunit 31 (Mediator complex subunit 31) (Mediator complex subunit SOH1)	0	0	1	1	2	1	1.66816	0.178916	0.410988	0	Med31 Soh1
TERF2_MOUSE	Telomeric repeat-binding factor 2 (TTAGGG repeat-binding factor 2) (Telomeric DNA-binding protein)	0	0	1	1	2	1	1.66816	0.178916	0.410988	0	Terf2 Trf2
ZN622_MOUSE	Zinc finger protein 622	0	1	0	3	0	1	1.66542	0.180483	0.412015	0	Znf622 D15Ertd806e Zfp622
CPSF1_MOUSE	Cleavage and polyadenylation specificity factor subunit 1 (Cleavage and polyadenylation specificity factor 160 kDa subunit) (CPSF 160 kDa subunit)	0	0	1	2	1	1	1.66211	0.18068	0.412015	0	Cpsf1 Cpsf160
GEMI5_MOUSE	Gem-associated protein 5 (Gemin5)	0	0	1	3	1	0	1.65684	0.182149	0.413539	0	Gemin5
CTBP2_MOUSE	C-terminal-binding protein 2 (CtBP2)	0	1	1	2	3	2	1.64159	0.094999	0.293814	0	Ctbp2
1433B_MOUSE	14-3-3 protein beta/alpha (Protein kinase C inhibitor protein 1) (KCIP-1) [Cleaved into: 14-3-3 protein beta/alpha, N-terminally processed]	0	1	0	1	1	2	1.48555	0.0882617	0.280536	0	Ywhab
FBLL1_MOUSE	rRNA/tRNA 2'-O-methyltransferase fibrillarin-like protein 1 (EC 2.1.1.-) (Protein-glutamine methyltransferase)	0	1	0	1	1	1	1.43159	0.158973	0.401741	0	Fbll1
RBM8A_MOUSE	RNA-binding protein 8A (RNA-binding motif protein 8A) (Ribonucleoprotein RBM8A)	1	0	1	2	2	2	1.41381	0.163611	0.401741	0	Rbm8a Rbm8
XRN2_MOUSE	5'-3' exoribonuclease 2 (EC 3.1.13.-) (Protein Dhm1)	1	2	1	4	4	3	1.38243	0.0800007	0.258252	0	Xrn2 Dhm1
NSD1_MOUSE	Histone-lysine N-methyltransferase, H3 lysine-36 specific (EC 2.1.1.357) (H3-K36-HMTase) (Nuclear receptor-binding SET domain-containing protein 1) (NR-binding SET domain-containing protein)	0	2	1	3	3	2	1.3224	0.137265	0.401741	0	Nsd1
HDAC1_MOUSE	Histone deacetylase 1 (HD1) (EC 3.5.1.98)	1	2	0	3	2	3	1.31805	0.138493	0.401741	0	Hdac1
UBP2L_MOUSE	Ubiquitin-associated protein 2-like	0	2	1	4	1	3	1.31343	0.139893	0.401741	0	Ubap2l
JARD2_MOUSE	Protein Jumonji (Jumonji/ARID domain-containing protein 2)	0	1	0	0	0	3	1.3051	0.337308	0.481609	0	Jarid2 Jmj
RFC3_MOUSE	Replication factor C subunit 3 (Activator 1 38 kDa subunit) (A1 38 kDa subunit) (Activator 1 subunit 3) (Replication factor C 38 kDa subunit) (RF-C 38 kDa subunit) (RFC38)	0	1	0	1	1	1	1.30049	0.339086	0.481609	0	Rfc3
NPM3_MOUSE	Nucleoplasmin-3	0	1	0	1	1	1	1.30049	0.339086	0.481609	0	Npm3
OTUD4_MOUSE	OTU domain-containing protein 4 (EC 3.4.19.12)	0	1	0	1	1	1	1.30049	0.339086	0.481609	0	Otud4 Kiaa1046
PAIRB_MOUSE	Plasminogen activator inhibitor 1 RNA-binding protein (PAI1 RNA-binding protein 1) (PAI-RBP1) (SERPINE1 mRNA-binding protein 1)	0	1	0	1	1	1	1.30049	0.339086	0.481609	0	Serbp1 Pairbp1
AKA10_MOUSE	A-kinase anchor protein 10, mitochondrial (AKAP-10) (Dual specificity A kinase-anchoring protein 2) (D-AKAP-2) (Protein kinase A-anchoring protein 10) (PRKA10)	0	1	0	1	1	1	1.30049	0.339086	0.481609	0	Akap10
ZFR_MOUSE	Zinc finger RNA-binding protein	0	1	0	1	1	1	1.30049	0.339086	0.481609	0	Zfr
1433F_MOUSE	14-3-3 protein eta	0	1	0	0	0	0	1.29974	0.339708	0.481609	0	Ywhah
SNW1_MOUSE	SNW domain-containing protein 1 (Nuclear protein SkiP) (Ski-interacting protein)	0	1	0	2	1	0	1.29514	0.341485	0.481609	0	Snw1 Skiip
UT14A_MOUSE	U3 small nucleolar RNA-associated protein 14 homolog A (Juvenile spermatogonial depletion-like X-linked protein) (Jsd-like X-linked protein)	0	1	0	2	0	1	1.2944	0.342106	0.481609	0	Utp14a JsdX Kiaa0266
ELYS_MOUSE	Protein ELYS (Embryonic large molecule derived from yolk sac) (Protein MEL-28) (Putative AT-hook-containing transcription factor 1)	0	1	0	2	0	1	1.2944	0.342106	0.481609	0	Ahctf1 Elys
SR140_MOUSE	U2 snRNP-associated SURP motif-containing protein (140 kDa Ser/Arg-rich domain protein) (U2-associated protein SR140)	0	1	0	2	0	1	1.2944	0.342106	0.481609	0	U2surp Sr140
RL36_MOUSE	60S ribosomal protein L36	0	1	0	2	0	1	1.2944	0.342106	0.481609	0	Rpl36
PUR6_MOUSE	Multifunctional protein ADE2 [Includes: Phosphoribosylaminoimidazole-succinocarboxamide synthase (EC 6.3.2.6) (SAICAR synthetase); Phosphoribosylaminoimidazole carboxylase (EC 4.1.1.21) (AIR carboxylase) (AIRC)]	1	2	0	7	1	0	1.28932	0.147773	0.401741	0	Paics
NOP56_MOUSE	Nucleolar protein 56 (Nucleolar protein 5A)	0	4	0	5	2	3	1.26774	0.117023	0.353464	0	Nop56 Nol5a
IMB1_MOUSE	Importin subunit beta-1 (Karyopherin subunit beta-1) (Nuclear factor p97) (Pore targeting complex 97 kDa subunit) (PTAC97) (SCG)	1	5	0	6	4	4	1.19422	0.0783308	0.257472	0	Kpnb1 Impnb
FIP1_MOUSE	Pre-mRNA 3'-end-processing factor FIP1 (FIP1-like 1 protein)	0	2	0	2	1	2	1.18832	0.258577	0.481609	0	Fip1l1
VAPA_MOUSE	Vesicle-associated membrane protein-associated protein A (VAMP-A) (VAMP-associated protein A) (VAP-A) (33 kDa VAMP-associated protein) (VAP-33)	0	1	1	1	1	3	1.18406	0.26014	0.481609	0	Vapa Vap33
IMA1_MOUSE	Importin subunit alpha-1 (Importin alpha P1) (Karyopherin subunit alpha-2) (Pendulin) (Pore targeting complex 58 kDa subunit) (PTAC58) (RAG cohort protein 1) (SRP1-alpha)	0	2	0	3	0	2	1.18186	0.261	0.481609	0	Kpna2 Rch1
SGO2_MOUSE	Shugoshin 2 (Shugoshin-2) (Shugoshin-like 2)	0	1	1	2	1	2	1.17837	0.26228	0.481609	0	Sgo2 Sgol2 Sgol2a
SYQ_MOUSE	Glutamine--tRNA ligase (EC 6.1.1.18) (Glutaminyl-tRNA synthetase) (GlnRS)	0	3	0	1	2	4	1.16158	0.203208	0.455344	0	Qars1 Qars
CCNB1_MOUSE	G2/mitotic-specific cyclin-B1	1	1	1	4	2	1	1.11235	0.222116	0.481609	0	Ccnb1 Ccn-2 Ccnb1-rs13 Cycb Cycb1
RL18A_MOUSE	60S ribosomal protein L18a	2	4	2	8	4	5	1.04865	0.0878874	0.280209	0	Rpl18a
NOB1_MOUSE	RNA-binding protein NOB1 (EC 3.1.-.-)	0	4	0	4	2	2	0.960428	0.255127	0.481609	0	Nob1
ANLN_MOUSE	Anillin	1	3	2	5	3	4	0.958536	0.172775	0.406552	0	Anln
1433G_MOUSE	14-3-3 protein gamma [Cleaved into: 14-3-3 protein gamma, N-terminally processed]	0	3	0	1	1	1	0.939231	0.318117	0.481609	0	Ywhag
WDR5_MOUSE	WD repeat-containing protein 5 (BMP2-induced 3-kb gene protein) (WD repeat-containing protein BIG-3)	5	5	4	7	8	12	0.930052	0.0649104	0.247426	0	Wdr5 Big Big3
RS30_MOUSE	40S ribosomal protein S30	4	4	4	7	9	7	0.913534	0.0888634	0.281582	0	Fau
ADNP_MOUSE	Activity-dependent neuroprotector homeobox protein (Activity-dependent neuroprotective protein)	1	1	1	3	1	2	0.906204	0.334191	0.481609	0	Adnp
SYRC_MOUSE	Arginine--tRNA ligase, cytoplasmic (EC 6.1.1.19) (Arginyl-tRNA synthetase) (ArgRS)	0	6	3	8	3	6	0.904572	0.132197	0.391483	0	Rars1 Rars
PRC2C_MOUSE	Protein PRRC2C (BAT2 domain-containing protein 1) (HLA-B-associated transcript 2-like 2) (Proline-rich and coiled-coil-containing protein 2C)	3	6	6	8	6	14	0.890006	0.0713276	0.257472	0	Prrc2c Bat2d Bat2d1 Bat2l2 Kiaa1096
RPB3_MOUSE	DNA-directed RNA polymerase II subunit RPB3 (RNA polymerase II subunit 3) (RNA polymerase II subunit B3) (DNA-directed RNA polymerase II 33 kDa polypeptide) (RPB33) (DNA-directed RNA polymerase II subunit C) (RPB31)	0	1	1	1	2	1	0.885741	0.413503	0.56065	0	Polr2c Rpo2-3
HAT1_MOUSE	Histone acetyltransferase type B catalytic subunit (EC 2.3.1.48) (Histone acetyltransferase 1)	0	1	1	1	1	2	0.884955	0.413783	0.56065	0	Hat1
CSDE1_MOUSE	Cold shock domain-containing protein E1	0	1	1	1	1	2	0.884955	0.413783	0.56065	0	Csde1 D3Jfr1
EIF3H_MOUSE	Eukaryotic translation initiation factor 3 subunit H (eIF3h) (Eukaryotic translation initiation factor 3 subunit 3) (eIF-3-gamma) (eIF3 p40 subunit)	1	1	0	1	2	1	0.883314	0.415133	0.56065	0	Eif3h Eif3s3
IMDH2_MOUSE	Inosine-5'-monophosphate dehydrogenase 2 (IMP dehydrogenase 2) (IMPD 2) (IMPDH 2) (EC 1.1.1.205) (IMPDH-II)	0	1	1	2	1	1	0.879386	0.416281	0.56065	0	Impdh2
SRSF6_MOUSE	Serine/arginine-rich splicing factor 6 (Pre-mRNA-splicing factor SRP55) (Splicing factor, arginine/serine-rich 6)	0	1	1	2	1	1	0.879386	0.416281	0.56065	0	Srsf6 Sfrs6 Srp55
CK098_MOUSE	Uncharacterized protein C11orf98 homolog	0	1	1	2	1	1	0.879386	0.416281	0.56065	0
RS28_MOUSE	40S ribosomal protein S28	0	1	1	2	1	1	0.879386	0.416281	0.56065	0	Rps28
ADRM1_MOUSE	Proteasomal ubiquitin receptor ADRM1 (110 kDa cell membrane glycoprotein) (Gp110) (Adhesion-regulating molecule 1) (ARM-1) (Rpn13 homolog)	1	1	0	2	1	1	0.876944	0.417922	0.56156	0	Adrm1 Gp110
FBRL_MOUSE	rRNA 2'-O-methyltransferase fibrillarin (EC 2.1.1.-) (Histone-glutamine methyltransferase) (Nucleolar protein 1) (U6 snRNA 2'-O-methyltransferase fibrillarin)	0	4	1	3	2	3	0.859115	0.233415	0.481609	0	Fbl
CP110_MOUSE	Centriolar coiled-coil protein of 110 kDa (Centrosomal protein of 110 kDa) (Cep110) (Cp110)	1	3	2	3	4	4	0.847901	0.238386	0.481609	0	Ccp110 Cep110 Cp110 Kiaa0419
RS25_MOUSE	40S ribosomal protein S25	1	6	4	9	5	6	0.8475	0.131292	0.39085	0	Rps25
MED7_MOUSE	Mediator of RNA polymerase II transcription subunit 7 (Cofactor required for Sp1 transcriptional activation subunit 9) (CRSP complex subunit 9) (Mediator complex subunit 7)	1	2	2	3	3	3	0.803313	0.308598	0.481609	0	Med7 Crsp9
RL22_MOUSE	60S ribosomal protein L22 (Heparin-binding protein HBp15)	0	1	0	0	1	1	0.797156	0.610707	0.732566	0	Rpl22
RPAB3_MOUSE	DNA-directed RNA polymerases I, II, and III subunit RPABC3 (RNA polymerases I, II, and III subunit ABC3) (DNA-directed RNA polymerase II subunit H) (RPB17) (RPB8 homolog)	0	1	0	0	1	1	0.797156	0.610707	0.732566	0	Polr2h
GGYF2_MOUSE	GRB10-interacting GYF protein 2 (PERQ amino acid-rich with GYF domain-containing protein 2) (Trinucleotide repeat-containing gene 15 protein)	0	1	0	0	1	1	0.797156	0.610707	0.732566	0	Gigyf2 Kiaa0642 Perq2 Tnrc15
MED13_MOUSE	Mediator of RNA polymerase II transcription subunit 13 (Thyroid hormone receptor-associated protein 1) (Thyroid hormone receptor-associated protein complex 240 kDa component) (Trap240)	0	0	0	0	0	1	0.797156	0.610707	0.732566	0	Med13 Kiaa0593 Thrap1 Trap240
MD13L_MOUSE	Mediator of RNA polymerase II transcription subunit 13-like (Mediator complex subunit 13-like) (Thyroid hormone receptor-associated protein 2) (Thyroid hormone receptor-associated protein complex 240 kDa component-like)	0	0	0	0	0	1	0.797156	0.610707	0.732566	0	Med13l Kiaa1025 Thrap2 Trap240l
RFC5_MOUSE	Replication factor C subunit 5 (Activator 1 36 kDa subunit) (A1 36 kDa subunit) (Activator 1 subunit 5) (Replication factor C 36 kDa subunit) (RF-C 36 kDa subunit) (RFC36)	0	1	0	0	1	1	0.797156	0.610707	0.732566	0	Rfc5
RRP5_MOUSE	Protein RRP5 homolog (Apoptosis-linked gene 4 protein) (Programmed cell death protein 11)	0	1	0	0	0	2	0.796397	0.611327	0.732566	0	Pdcd11 Alg4 Kiaa0185
MGN_MOUSE	Protein mago nashi homolog	0	1	0	1	1	0	0.791705	0.613301	0.732566	0	Magoh
EIF3E_MOUSE	Eukaryotic translation initiation factor 3 subunit E (eIF3e) (Eukaryotic translation initiation factor 3 subunit 6) (MMTV integration site 6) (Mammary tumor-associated protein INT-6) (Viral integration site protein INT-6) (eIF-3 p48)	0	1	0	1	1	0	0.791705	0.613301	0.732566	0	Eif3e Eif3s6 Int6
PRP8_MOUSE	Pre-mRNA-processing-splicing factor 8 (Splicing factor Prp8)	0	1	0	1	1	0	0.791705	0.613301	0.732566	0	Prpf8 Prp8
PININ_MOUSE	Pinin	0	1	0	1	0	1	0.790949	0.613918	0.732566	0	Pnn
SMRCD_MOUSE	SWI/SNF-related matrix-associated actin-dependent regulator of chromatin subfamily A containing DEAD/H box 1 (EC 3.6.4.12) (ATP-dependent helicase SMARCAD1) (Enhancer trap locus homolog 1) (Etl-1)	0	1	0	1	0	1	0.790949	0.613918	0.732566	0	Smarcad1 Etl1 Kiaa1122
SF3B6_MOUSE	Splicing factor 3B subunit 6 (Pre-mRNA branch site protein p14) (SF3b 14 kDa subunit)	0	1	0	1	0	1	0.790949	0.613918	0.732566	0	Sf3b6 Sf3b14
HDAC6_MOUSE	Histone deacetylase 6 (HD6) (EC 3.5.1.98) (Histone deacetylase mHDA2) (Tubulin-lysine deacetylase HDAC6) (EC 3.5.1.-)	0	1	0	1	0	1	0.790949	0.613918	0.732566	0	Hdac6
COIL_MOUSE	Coilin (p80-coilin)	0	1	0	1	0	1	0.790949	0.613918	0.732566	0	Coil CLN80
DDX49_MOUSE	Probable ATP-dependent RNA helicase DDX49 (EC 3.6.4.13) (DEAD box protein 49)	0	1	0	1	0	1	0.790949	0.613918	0.732566	0	Ddx49
AIFM1_MOUSE	Apoptosis-inducing factor 1, mitochondrial (EC 1.6.99.-) (Programmed cell death protein 8)	0	1	0	1	0	1	0.790949	0.613918	0.732566	0	Aifm1 Aif Pdcd8
TAF10_MOUSE	Transcription initiation factor TFIID subunit 10 (Transcription initiation factor TFIID 30 kDa subunit) (TAF(II)30) (TAFII-30) (TAFII30) (mTAFII30)	0	1	0	1	0	1	0.790949	0.613918	0.732566	0	Taf10 Taf2h Tafii30
GDF3_MOUSE	Growth/differentiation factor 3 (GDF-3) (VG-1-related protein 2)	0	1	0	1	0	1	0.790949	0.613918	0.732566	0	Gdf3 Gdf-3 Vgr-2
SOX2_MOUSE	Transcription factor SOX-2	0	0	1	0	1	1	0.78791	0.613353	0.732566	0	Sox2 Sox-2
NOP16_MOUSE	Nucleolar protein 16	0	1	0	2	0	0	0.78552	0.616498	0.732566	0	Nop16 D13Wsu177e
SMCA5_MOUSE	SWI/SNF-related matrix-associated actin-dependent regulator of chromatin subfamily A member 5 (EC 3.6.4.-) (Sucrose nonfermenting protein 2 homolog) (mSnf2h)	0	1	0	2	0	0	0.78552	0.616498	0.732566	0	Smarca5 Snf2h
CDK9_MOUSE	Cyclin-dependent kinase 9 (EC 2.7.11.22) (EC 2.7.11.23) (Cell division protein kinase 9)	0	0	0	1	0	0	0.78552	0.616498	0.732566	0	Cdk9
MED26_MOUSE	Mediator of RNA polymerase II transcription subunit 26 (Cofactor required for Sp1 transcriptional activation subunit 7) (CRSP complex subunit 7) (Mediator complex subunit 26)	0	0	1	1	1	0	0.782459	0.615953	0.732566	0	Med26 Crsp7
SEC13_MOUSE	Protein SEC13 homolog (GATOR complex protein SEC13) (SEC13-like protein 1) (SEC13-related protein)	0	0	1	1	0	1	0.781703	0.616569	0.732566	0	Sec13 Sec13l1
CO4B_MOUSE	Complement C4-B [Cleaved into: Complement C4 beta chain; Complement C4 alpha chain; C4a anaphylatoxin; Complement C4 gamma chain]	1	0	0	1	0	1	0.779373	0.615717	0.732566	0	C4b C4
RBBP4_MOUSE	Histone-binding protein RBBP4 (Chromatin assembly factor 1 subunit C) (CAF-1 subunit C) (Chromatin assembly factor I p48 subunit) (CAF-I 48 kDa subunit) (CAF-I p48) (Nucleosome-remodeling factor subunit RBAP48) (Retinoblastoma-binding protein 4) (RBBP-4) (Retinoblastoma-binding protein p48)	1	3	0	1	2	3	0.772706	0.371512	0.51513	0	Rbbp4 Rbap48
MBB1A_MOUSE	Myb-binding protein 1A (Myb-binding protein of 160 kDa)	0	16	2	17	7	6	0.768907	0.122154	0.364696	0	Mybbp1a P160
ATPB_MOUSE	ATP synthase subunit beta, mitochondrial (EC 7.1.2.2) (ATP synthase F1 subunit beta)	0	3	1	5	1	1	0.753616	0.38299	0.528915	0	Atp5f1b Atp5b
T2EA_MOUSE	General transcription factor IIE subunit 1 (General transcription factor IIE 56 kDa subunit) (Transcription initiation factor IIE subunit alpha) (TFIIE-alpha)	2	1	1	2	3	2	0.744983	0.387988	0.534389	0	Gtf2e1
HNRH2_MOUSE	Heterogeneous nuclear ribonucleoprotein H2 (hnRNP H2) (Heterogeneous nuclear ribonucleoprotein H') (hnRNP H') [Cleaved into: Heterogeneous nuclear ribonucleoprotein H2, N-terminally processed]	1	3	1	7	3	8	0.706334	0.078139	0.257472	0	Hnrnph2 Hnrph2
DNLI1_MOUSE	DNA ligase 1 (EC 6.5.1.1) (DNA ligase I) (Polydeoxyribonucleotide synthase [ATP] 1)	0	3	0	2	0	3	0.687819	0.482069	0.633697	0	Lig1 Lig-1
MED21_MOUSE	Mediator of RNA polymerase II transcription subunit 21 (Mediator complex subunit 21) (RNA polymerase II holoenzyme component SRB7) (RNAPII complex component SRB7)	1	1	1	0	3	2	0.679161	0.486499	0.637758	0	Med21 Srb7 Surb7
1433T_MOUSE	14-3-3 protein theta (14-3-3 protein tau)	2	2	2	3	2	3	0.667992	0.302285	0.481609	0	Ywhaq
RL6_MOUSE	60S ribosomal protein L6 (TAX-responsive enhancer element-binding protein 107) (TAXREB107)	0	18	6	20	8	9	0.653835	0.138205	0.401741	0	Rpl6
SMCA4_MOUSE	Transcription activator BRG1 (EC 3.6.4.-) (ATP-dependent helicase SMARCA4) (BRG1-associated factor 190A) (BAF190A) (Protein brahma homolog 1) (SNF2-beta) (SWI/SNF-related matrix-associated actin-dependent regulator of chromatin subfamily A member 4)	0	5	2	4	1	6	0.64895	0.350775	0.488343	0	Smarca4 Baf190a Brg1 Snf2b Snf2l4
P53_MOUSE	Cellular tumor antigen p53 (Tumor suppressor p53)	3	0	5	4	6	3	0.644621	0.319226	0.481609	0	Tp53 P53 Trp53
RS27_MOUSE	40S ribosomal protein S27	1	1	1	2	4	4	0.637731	0.179634	0.411447	0	Rps27
KI67_MOUSE	Proliferation marker protein Ki-67 (Antigen identified by monoclonal antibody Ki-67 homolog) (Antigen KI-67 homolog) (Antigen Ki67 homolog)	1	4	2	5	2	4	0.630456	0.363606	0.504845	0	Mki67
ADT2_MOUSE	ADP/ATP translocase 2 (ADP,ATP carrier protein 2) (Adenine nucleotide translocator 2) (ANT 2) (Solute carrier family 25 member 5) [Cleaved into: ADP/ATP translocase 2, N-terminally processed]	0	3	1	5	2	2	0.602543	0.173919	0.408313	0	Slc25a5 Aac2 Ant2
TR150_MOUSE	Thyroid hormone receptor-associated protein 3 (Thyroid hormone receptor-associated protein complex 150 kDa component) (Trap150)	2	24	31	25	32	25	0.59202	0.114758	0.348661	0	Thrap3 Trap150
RS14_MOUSE	40S ribosomal protein S14	10	21	13	21	23	21	0.584795	0.108227	0.329788	0	Rps14
NH2L1_MOUSE	NHP2-like protein 1 (Fertilization antigen 1) (FA-1) (High mobility group-like nuclear protein 2 homolog 1) (Sperm-specific antigen 1) (U4/U6.U5 small nuclear ribonucleoprotein SNU13) (U4/U6.U5 tri-snRNP 15.5 kDa protein) [Cleaved into: NHP2-like protein 1, N-terminally processed]	0	3	1	1	2	3	0.569751	0.522601	0.676499	0	Snu13 Nhp2l1 Ssfa1
RUVB2_MOUSE	RuvB-like 2 (EC 3.6.4.12) (p47 protein)	28	30	33	43	46	48	0.565559	0.0735806	0.257472	0	Ruvbl2
DDX20_MOUSE	Probable ATP-dependent RNA helicase DDX20 (EC 3.6.4.13) (Component of gems 3) (DEAD box protein 20) (DEAD box protein DP 103) (Gemin-3) (Regulator of steroidogenic factor 1) (ROSF-1)	1	4	1	5	3	1	0.563023	0.45811	0.608262	0	Ddx20 Dp103 Gemin3
RL28_MOUSE	60S ribosomal protein L28	2	10	3	12	4	6	0.553976	0.285339	0.481609	0	Rpl28
SMC3_MOUSE	Structural maintenance of chromosomes protein 3 (SMC protein 3) (SMC-3) (Basement membrane-associated chondroitin proteoglycan) (Bamacan) (Chondroitin sulfate proteoglycan 6) (Chromosome segregation protein SmcD) (Mad member-interacting protein 1)	1	2	1	2	2	2	0.547252	0.53822	0.69238	0	Smc3 Bam Bmh Cspg6 Mmip1 Smc3l1 Smcd
TBB6_MOUSE	Tubulin beta-6 chain	1	0	1	0	0	0	0.535312	0.155396	0.401741	0	Tubb6
M3K19_MOUSE	Mitogen-activated protein kinase kinase kinase 19 (EC 2.7.11.1) (SPS1/STE20-related protein kinase YSK4)	1	1	2	2	2	2	0.534838	0.546935	0.699911	0	Map3k19 Ysk4
MATR3_MOUSE	Matrin-3	10	14	14	23	14	19	0.533725	0.157946	0.401741	0	Matr3
HNRPU_MOUSE	Heterogeneous nuclear ribonucleoprotein U (hnRNP U) (Scaffold-attachment factor A) (SAF-A)	8	10	10	16	10	15	0.526382	0.201135	0.452652	0	Hnrnpu Hnrpu
CSRP2_MOUSE	Cysteine and glycine-rich protein 2 (Cysteine-rich protein 2) (CRP2) (Double LIM protein 1) (DLP-1)	0	2	0	0	1	2	0.523005	0.655779	0.764797	0	Csrp2 Dlp1
QCR2_MOUSE	Cytochrome b-c1 complex subunit 2, mitochondrial (Complex III subunit 2) (Core protein II) (Ubiquinol-cytochrome-c reductase complex core protein 2)	0	2	0	1	1	1	0.517583	0.658883	0.764797	0	Uqcrc2
IGEB_MOUSE	IgE-binding protein	0	1	1	0	1	2	0.513906	0.660545	0.764797	0	Iap
TADA3_MOUSE	Transcriptional adapter 3 (ADA3 homolog) (mADA3) (Transcriptional adapter 3-like) (ADA3-like protein)	0	1	1	1	1	1	0.508488	0.663655	0.764797	0	Tada3 Ada3 Tada3l
LBR_MOUSE	Delta(14)-sterol reductase LBR (Delta-14-SR) (EC 1.3.1.70) (3-beta-hydroxysterol Delta (14)-reductase) (C-14 sterol reductase) (C14SR) (Integral nuclear envelope inner membrane protein) (Lamin-B receptor) (Sterol C14-reductase)	0	1	1	1	1	1	0.508488	0.663655	0.764797	0	Lbr
SRSF3_MOUSE	Serine/arginine-rich splicing factor 3 (Pre-mRNA-splicing factor SRP20) (Protein X16) (Splicing factor, arginine/serine-rich 3)	0	1	1	1	1	1	0.508488	0.663655	0.764797	0	Srsf3 Sfrs3 Srp20 X16
CEP72_MOUSE	Centrosomal protein of 72 kDa (Cep72)	0	1	1	1	0	2	0.507733	0.664153	0.764797	0	Cep72 Kiaa1519
RS2_MOUSE	40S ribosomal protein S2 (40S ribosomal protein S4) (Protein LLRep3)	12	24	15	29	20	23	0.502057	0.154869	0.401741	0	Rps2 Llrep3 Rps4
EMSY_MOUSE	BRCA2-interacting transcriptional repressor EMSY	1	0	1	0	0	3	0.501621	0.666931	0.764797	0	Emsy
G3P_MOUSE	Glyceraldehyde-3-phosphate dehydrogenase (GAPDH) (EC 1.2.1.12) (Peptidyl-cysteine S-nitrosylase GAPDH) (EC 2.6.99.-)	23	62	30	63	46	49	0.501104	0.104644	0.320762	0	Gapdh Gapd
RS12_MOUSE	40S ribosomal protein S12	1	4	2	5	2	3	0.495647	0.485915	0.637758	0	Rps12
RL8_MOUSE	60S ribosomal protein L8	2	7	3	9	3	5	0.492678	0.386209	0.532648	0	Rpl8
RL27A_MOUSE	60S ribosomal protein L27a (L29)	2	12	6	15	5	8	0.487599	0.295444	0.481609	0	Rpl27a
ADT1_MOUSE	ADP/ATP translocase 1 (ADP,ATP carrier protein 1) (ADP,ATP carrier protein, heart/skeletal muscle isoform T1) (Adenine nucleotide translocator 1) (ANT 1) (Solute carrier family 25 member 4)	0	0	0	1	0	0	0.486068	0.31823	0.481609	0	Slc25a4 Aac1 Anc1 Ant1
FBX10_MOUSE	F-box only protein 10	2	2	3	3	4	3	0.48517	0.493936	0.645868	0	Fbxo10 Gm634
RL23_MOUSE	60S ribosomal protein L23	5	18	9	17	13	14	0.4849	0.225007	0.481609	0	Rpl23
RL4_MOUSE	60S ribosomal protein L4	1	33	7	34	8	13	0.479937	0.445781	0.594183	0	Rpl4
DDX21_MOUSE	Nucleolar RNA helicase 2 (EC 3.6.4.13) (DEAD box protein 21) (Gu-alpha) (Nucleolar RNA helicase Gu) (Nucleolar RNA helicase II) (RH II/Gu)	0	20	9	16	7	16	0.475011	0.274997	0.481609	0	Ddx21
IF4A3_MOUSE	Eukaryotic initiation factor 4A-III (eIF-4A-III) (eIF4A-III) (EC 3.6.4.13) (ATP-dependent RNA helicase DDX48) (ATP-dependent RNA helicase eIF4A-3) (DEAD box protein 48) (Eukaryotic translation initiation factor 4A isoform 3) [Cleaved into: Eukaryotic initiation factor 4A-III, N-terminally processed]	3	6	7	8	8	8	0.460932	0.276469	0.481609	0	Eif4a3 Ddx48
STRN4_MOUSE	Striatin-4 (Zinedin)	1	1	2	1	3	2	0.451937	0.585356	0.732566	0	Strn4 Zin
RL3_MOUSE	60S ribosomal protein L3 (J1 protein)	2	22	4	19	7	11	0.447907	0.28544	0.481609	0	Rpl3
RL29_MOUSE	60S ribosomal protein L29	4	13	4	12	7	9	0.430922	0.35026	0.488284	0	Rpl29 Rpl43
EDC4_MOUSE	Enhancer of mRNA-decapping protein 4	2	3	3	6	3	2	0.425155	0.526719	0.680127	0	Edc4
RL11_MOUSE	60S ribosomal protein L11	8	12	9	13	13	13	0.424842	0.302937	0.481609	0	Rpl11
RS3_MOUSE	40S ribosomal protein S3 (EC 4.2.99.18)	17	38	20	40	30	29	0.421953	0.198126	0.446865	0	Rps3
RL10_MOUSE	60S ribosomal protein L10 (Protein QM homolog) (Ribosomal protein L10)	6	17	10	20	12	12	0.420409	0.290485	0.481609	0	Rpl10 Qm
MCA3_MOUSE	Eukaryotic translation elongation factor 1 epsilon-1 (Elongation factor p18) (Multisynthase complex auxiliary component p18)	0	3	0	1	1	2	0.39403	0.699944	0.795426	0	Eef1e1
COF1_MOUSE	Cofilin-1 (Cofilin, non-muscle isoform)	2	2	2	2	3	3	0.391484	0.614861	0.732566	0	Cfl1
THOC4_MOUSE	THO complex subunit 4 (Tho4) (Ally of AML-1 and LEF-1) (Aly/REF export factor) (REF1-I) (RNA and export factor-binding protein 1) (Transcriptional coactivator Aly/REF)	4	6	9	7	8	10	0.384715	0.423593	0.566803	0	Alyref Aly Ref1 Refbp1 THOC4
SYIC_MOUSE	Isoleucine--tRNA ligase, cytoplasmic (EC 6.1.1.5) (Isoleucyl-tRNA synthetase) (IRS) (IleRS)	0	2	1	2	1	1	0.378545	0.710246	0.805361	0	Iars1 Iars
CARM1_MOUSE	Histone-arginine methyltransferase CARM1 (EC 2.1.1.319) (Coactivator-associated arginine methyltransferase 1) (Protein arginine N-methyltransferase 4)	0	1	2	2	1	1	0.368769	0.716772	0.810981	0	Carm1 Prmt4
LARP1_MOUSE	La-related protein 1 (La ribonucleoprotein domain family member 1)	6	14	9	11	10	16	0.368671	0.374839	0.519046	0	Larp1 Kiaa0731 Larp
PCBP1_MOUSE	Poly(rC)-binding protein 1 (Alpha-CP1) (Heterogeneous nuclear ribonucleoprotein E1) (hnRNP E1)	3	6	5	6	4	7	0.36783	0.466465	0.616187	0	Pcbp1
RS11_MOUSE	40S ribosomal protein S11	14	32	20	31	26	26	0.352116	0.29628	0.481609	0	Rps11
DHX15_MOUSE	Pre-mRNA-splicing factor ATP-dependent RNA helicase DHX15 (EC 3.6.4.13) (DEAH box protein 15)	1	6	1	2	3	5	0.347762	0.614585	0.732566	0	Dhx15 Ddx15 Deah9
RL7A_MOUSE	60S ribosomal protein L7a (Surfeit locus protein 3)	3	25	9	27	8	11	0.34102	0.382175	0.528497	0	Rpl7a Surf-3 Surf3
DDX17_MOUSE	Probable ATP-dependent RNA helicase DDX17 (EC 3.6.4.13) (DEAD box protein 17)	1	5	3	6	3	4	0.311588	0.39885	0.546436	0	Ddx17
2AAA_MOUSE	Serine/threonine-protein phosphatase 2A 65 kDa regulatory subunit A alpha isoform (PP2A subunit A isoform PR65-alpha) (PP2A subunit A isoform R1-alpha)	0	2	2	1	2	1	0.308148	0.738548	0.82836	0	Ppp2r1a
LITD1_MOUSE	LINE-1 type transposase domain-containing protein 1 (ES cell-associated protein 11)	10	19	15	18	16	20	0.303211	0.415196	0.56065	0	L1td1 Ecat11
ARI1A_MOUSE	AT-rich interactive domain-containing protein 1A (ARID domain-containing protein 1A) (BRG1-associated factor 250) (BAF250) (BRG1-associated factor 250a) (BAF250A) (Osa homolog 1) (SWI-like protein) (SWI/SNF complex protein p270) (SWI/SNF-related, matrix-associated, actin-dependent regulator of chromatin subfamily F member 1)	0	0	1	2	1	1	0.288667	0.673688	0.770676	0	Arid1a Baf250 Baf250a Osa1 Smarcf1
RS27L_MOUSE	40S ribosomal protein S27-like	0	3	1	2	1	2	0.287236	0.557424	0.710011	0	Rps27l
SC23B_MOUSE	Protein transport protein Sec23B (SEC23-related protein B)	3	1	0	2	2	1	0.280548	0.759483	0.844383	0	Sec23b
BCLF1_MOUSE	Bcl-2-associated transcription factor 1 (Btf)	12	25	29	27	28	23	0.276332	0.413878	0.56065	0	Bclaf1 Btf Kiaa0164
RL13A_MOUSE	60S ribosomal protein L13a (Transplantation antigen P198) (Tum-P198 antigen)	0	5	0	4	1	1	0.270293	0.752609	0.841391	0	Rpl13a P198 Tstap198-7
HNRPC_MOUSE	Heterogeneous nuclear ribonucleoproteins C1/C2 (hnRNP C1/C2)	0	4	1	3	1	2	0.265378	0.756494	0.843192	0	Hnrnpc Hnrpc
RL21_MOUSE	60S ribosomal protein L21	0	4	1	3	1	2	0.265378	0.756494	0.843192	0	Rpl21
1433E_MOUSE	14-3-3 protein epsilon (14-3-3E)	1	4	0	2	0	1	0.261129	0.76019	0.844383	0	Ywhae
RL30_MOUSE	60S ribosomal protein L30	4	7	4	7	6	5	0.259429	0.630174	0.741424	0	Rpl30
RS3A_MOUSE	40S ribosomal protein S3a (Protein TU-11)	5	16	11	17	9	12	0.253608	0.533948	0.68774	0	Rps3a Rps3a1
LLPH_MOUSE	Protein LLP homolog (Protein LAPS18-like)	3	3	4	3	5	4	0.249263	0.691167	0.788923	0	Llph
HVM58_MOUSE	Ig heavy chain V region 5-76	5	5	5	6	6	6	0.246344	0.647146	0.759661	0
CH60_MOUSE	60 kDa heat shock protein, mitochondrial (EC 5.6.1.7) (60 kDa chaperonin) (Chaperonin 60) (CPN60) (HSP-65) (Heat shock protein 60) (HSP-60) (Hsp60) (Mitochondrial matrix protein P1)	2	16	2	11	6	6	0.244271	0.615539	0.732566	0	Hspd1 Hsp60
RS8_MOUSE	40S ribosomal protein S8	9	20	10	21	10	15	0.242365	0.529801	0.683251	0	Rps8
RL17_MOUSE	60S ribosomal protein L17	1	14	5	10	5	8	0.235976	0.627096	0.738644	0	Rpl17
DDX5_MOUSE	Probable ATP-dependent RNA helicase DDX5 (EC 3.6.4.13) (DEAD box RNA helicase DEAD1) (mDEAD1) (DEAD box protein 5) (RNA helicase p68)	7	23	16	18	17	17	0.231602	0.477625	0.630124	0	Ddx5 Tnz2
RS15A_MOUSE	40S ribosomal protein S15a	1	9	8	10	6	5	0.224608	0.656089	0.764797	0	Rps15a
BIP_MOUSE	Endoplasmic reticulum chaperone BiP (EC 3.6.4.10) (78 kDa glucose-regulated protein) (GRP-78) (Binding-immunoglobulin protein) (BiP) (Heat shock protein 70 family protein 5) (HSP70 family protein 5) (Heat shock protein family A member 5) (Immunoglobulin heavy chain-binding protein)	2	12	7	8	9	9	0.222611	0.597856	0.732566	0	Hspa5 Grp78
RL35_MOUSE	60S ribosomal protein L35	3	20	13	16	14	11	0.22182	0.576048	0.728345	0	Rpl35
RL10A_MOUSE	60S ribosomal protein L10a (CSA-19) (Neural precursor cell expressed developmentally down-regulated protein 6) (NEDD-6)	6	18	4	16	6	10	0.211815	0.618785	0.732566	0	Rpl10a Nedd-6 Nedd6
NPM_MOUSE	Nucleophosmin (NPM) (Nucleolar phosphoprotein B23) (Nucleolar protein NO38) (Numatrin)	3	12	7	9	8	8	0.204466	0.662037	0.764797	0	Npm1
RL9_MOUSE	60S ribosomal protein L9	0	8	0	5	0	4	0.20292	0.78396	0.86428	0	Rpl9
ACL6A_MOUSE	Actin-like protein 6A (53 kDa BRG1-associated factor A) (Actin-related protein Baf53a) (BRG1-associated factor 53A) (BAF53A)	1	4	2	3	1	4	0.194602	0.796527	0.876265	0	Actl6a Actl6 Baf53a
NFAT5_MOUSE	Nuclear factor of activated T-cells 5 (NF-AT5) (Rel domain-containing transcription factor NFAT5) (T-cell transcription factor NFAT5)	3	2	1	3	2	2	0.194239	0.80763	0.88565	0	Nfat5
MPCP_MOUSE	Phosphate carrier protein, mitochondrial (Phosphate transport protein) (PTP) (Solute carrier family 25 member 3)	1	4	2	4	2	2	0.18879	0.802276	0.880713	0	Slc25a3
HNRPF_MOUSE	Heterogeneous nuclear ribonucleoprotein F (hnRNP F) [Cleaved into: Heterogeneous nuclear ribonucleoprotein F, N-terminally processed]	12	21	15	21	16	18	0.183038	0.591973	0.732566	0	Hnrnpf Hnrpf
1433Z_MOUSE	14-3-3 protein zeta/delta (Protein kinase C inhibitor protein 1) (KCIP-1) (SEZ-2)	1	4	1	1	1	2	0.181845	0.797801	0.876732	0	Ywhaz
RL38_MOUSE	60S ribosomal protein L38	2	8	6	7	5	6	0.176815	0.739908	0.828985	0	Rpl38
RL13_MOUSE	60S ribosomal protein L13 (A52)	7	18	8	17	9	11	0.176384	0.665174	0.764797	0	Rpl13
RS9_MOUSE	40S ribosomal protein S9	2	14	4	14	3	5	0.151977	0.756669	0.843192	0	Rps9
PP1B_MOUSE	Serine/threonine-protein phosphatase PP1-beta catalytic subunit (PP-1B) (EC 3.1.3.16) (EC 3.1.3.53)	0	0	0	1	0	1	0.138859	0.776335	0.856789	0	Ppp1cb
PKP4_MOUSE	Plakophilin-4 (Armadillo-related protein)	2	6	10	8	3	9	0.136887	0.787703	0.867481	0	Pkp4 Armrp
RBBP5_MOUSE	Retinoblastoma-binding protein 5 (RBBP-5)	3	2	4	3	3	4	0.129001	0.846396	0.921314	0	Rbbp5
RS24_MOUSE	40S ribosomal protein S24	2	8	3	6	3	5	0.121335	0.835009	0.912766	0	Rps24
HNRH1_MOUSE	Heterogeneous nuclear ribonucleoprotein H (hnRNP H) [Cleaved into: Heterogeneous nuclear ribonucleoprotein H, N-terminally processed]	3	6	5	3	3	5	0.114411	0.761785	0.845246	0	Hnrnph1 Hnrph Hnrph1
RS23_MOUSE	40S ribosomal protein S23	7	13	7	12	7	10	0.104572	0.810465	0.887816	0	Rps23
RS13_MOUSE	40S ribosomal protein S13	2	14	4	10	5	6	0.102204	0.836696	0.913644	0	Rps13
K2C72_MOUSE	Keratin, type II cytoskeletal 72 (Cytokeratin-72) (CK-72) (Keratin-72) (K72) (Type II inner root sheath-specific keratin-K6irs2) (Type-II keratin Kb35)	0	0	0	1	0	0	0.0822633	0.889546	0.959187	0	Krt72 Kb35 Krt72-ps
HNRPK_MOUSE	Heterogeneous nuclear ribonucleoprotein K (hnRNP K)	4	9	8	6	7	9	0.0771554	0.873515	0.943871	0	Hnrnpk Hnrpk
RACK1_MOUSE	Receptor of activated protein C kinase 1 (12-3) (Guanine nucleotide-binding protein subunit beta-2-like 1) (Receptor for activated C kinase) (Receptor of activated protein kinase C 1) (p205) [Cleaved into: Receptor of activated protein C kinase 1, N-terminally processed (Guanine nucleotide-binding protein subunit beta-2-like 1, N-terminally processed)]	5	15	8	11	9	9	0.0708723	0.870346	0.942419	0	Rack1 Gnb2-rs1 Gnb2l1
K1C10_MOUSE	Keratin, type I cytoskeletal 10 (56 kDa cytokeratin) (Cytokeratin-10) (CK-10) (Keratin, type I cytoskeletal 59 kDa) (Keratin-10) (K10)	12	6	8	12	8	8	0.0445756	0.907918	0.976957	0	Krt10 Krt1-10
IF4A1_MOUSE	Eukaryotic initiation factor 4A-I (eIF-4A-I) (eIF4A-I) (EC 3.6.4.13) (ATP-dependent RNA helicase eIF4A-1)	3	17	6	8	7	9	0.0402579	0.92109	0.989071	0	Eif4a1 Ddx2a Eif4a
RL32_MOUSE	60S ribosomal protein L32	1	9	1	5	3	3	0.0367132	0.954664	0.999989	0	Rpl32
HXK2_MOUSE	Hexokinase-2 (EC 2.7.1.1) (Hexokinase type II) (HK II)	0	6	1	3	1	3	0.0358354	0.964858	0.999989	0	Hk2
CHTOP_MOUSE	Chromatin target of PRMT1 protein (Friend of PRMT1 protein) (Small arginine- and glycine-rich protein) (SRAG)	8	11	12	11	11	10	0.0353	0.932832	0.9965	0	Chtop Fop MNCb-1706
RS4X_MOUSE	40S ribosomal protein S4, X isoform	12	32	15	23	15	21	0.033867	0.924135	0.989336	0	Rps4x Rps4
LSM12_MOUSE	Protein LSM12 homolog	14	13	17	16	18	12	0.0330408	0.930383	0.994912	0	Lsm12
H4_MOUSE	Histone H4	15	45	21	30	21	29	0.0316015	0.92421	0.989336	0	H4c1 Hist1h4a; H4c2 H4-53 Hist1h4b; H4c3 H4-12 Hist1h4c; H4c4 Hist1h4d; H4c6 Hist1h4f; H4c8 Hist1h4h; H4c9 Hist1h4i; H4c11 Hist1h4j; H4c12 Hist1h4k; Hist1h4m; H4c14 Hist2h4 Hist2h4a; H4f16 Hist4h4
ROA0_MOUSE	Heterogeneous nuclear ribonucleoprotein A0 (hnRNP A0)	1	6	2	3	2	4	0.0256579	0.971257	0.999989	0	Hnrnpa0 Hnrpa0
ELAV1_MOUSE	ELAV-like protein 1 (Elav-like generic protein) (Hu-antigen R) (HuR) (MelG)	8	7	11	10	9	8	0.0255561	0.953744	0.999989	0	Elavl1 Elra Hua
RL23A_MOUSE	60S ribosomal protein L23a	3	8	3	5	3	6	0.0166052	0.977389	0.999989	0	Rpl23a
EIF3A_MOUSE	Eukaryotic translation initiation factor 3 subunit A (eIF3a) (Centrosomin) (Eukaryotic translation initiation factor 3 subunit 10) (eIF-3-theta) (eIF3 p167) (eIF3 p180) (eIF3 p185) (p162)	0	4	1	3	1	1	0.0158248	0.986683	0.999989	0	Eif3a Csma Eif3 Eif3s10
ATPA_MOUSE	ATP synthase subunit alpha, mitochondrial (ATP synthase F1 subunit alpha)	3	32	7	16	11	13	0.015562	0.969173	0.999989	0	Atp5f1a Atp5a1
G3BP2_MOUSE	Ras GTPase-activating protein-binding protein 2 (G3BP-2) (GAP SH3 domain-binding protein 2)	13	14	21	12	18	20	0.0150116	0.966951	0.999989	0	G3bp2
EDC3_MOUSE	Enhancer of mRNA-decapping protein 3 (YjeF domain-containing protein 1)	0	2	2	0	2	2	0.0142582	0.989264	0.999989	0	Edc3 Yjdc
RS20_MOUSE	40S ribosomal protein S20	1	9	8	7	5	6	0.0142307	0.978558	0.999989	0	Rps20
MTREX_MOUSE	Exosome RNA helicase MTR4 (EC 3.6.4.13) (ATP-dependent helicase SKIV2L2) (Superkiller viralicidic activity 2-like 2) (TRAMP-like complex helicase)	0	2	0	1	0	1	0.00796364	0.99606	0.999989	0	Mtrex Skiv2l2
RLA2_MOUSE	60S acidic ribosomal protein P2	0	2	0	1	0	1	0.00796364	0.99606	0.999989	0	Rplp2
DDX54_MOUSE	ATP-dependent RNA helicase DDX54 (EC 3.6.4.13) (DEAD box protein 54)	0	2	0	1	0	1	0.00796364	0.99606	0.999989	0	Ddx54
RL37A_MOUSE	60S ribosomal protein L37a	0	2	1	1	1	1	0.0075893	0.995045	0.999989	0	Rpl37a
H10_MOUSE	Histone H1.0 (Histone H1') (Histone H1(0)) (MyD196) [Cleaved into: Histone H1.0, N-terminally processed]	0	1	0	0	1	0	0.0069344	0.997942	0.999989	0	H1-0 H1f0 H1fv
NSUN2_MOUSE	RNA cytosine C(5)-methyltransferase NSUN2 (EC 2.1.1.-) (Myc-induced SUN domain-containing protein) (Misu) (NOL1/NOP2/Sun domain family member 2) (mRNA cytosine C(5)-methyltransferase) (EC 2.1.1.-) (tRNA cytosine C(5)-methyltransferase) (EC 2.1.1.-) (EC 2.1.1.203)	0	1	0	0	0	1	0.00616693	0.998192	0.999989	0	Nsun2 D13Wsu123e Misu
PRS7_MOUSE	26S proteasome regulatory subunit 7 (26S proteasome AAA-ATPase subunit RPT1) (Proteasome 26S subunit ATPase 2) (Protein MSS1)	0	1	0	0	0	1	0.00616693	0.998192	0.999989	0	Psmc2 Mss1
CCD61_MOUSE	Centrosomal protein CCDC61 (Coiled-coil domain-containing protein 61) (VFL3 homolog)	0	1	0	0	0	1	0.00616693	0.998192	0.999989	0	Ccdc61 Gm159 VFL3
CENPV_MOUSE	Centromere protein V (CENP-V) (Proline-rich protein 6)	0	1	0	0	0	1	0.00616693	0.998192	0.999989	0	Cenpv Prr6
BCKD_MOUSE	[3-methyl-2-oxobutanoate dehydrogenase [lipoamide]] kinase, mitochondrial (EC 2.7.11.4) (Branched-chain alpha-ketoacid dehydrogenase kinase) (BCKD-kinase) (BCKDHKIN)	0	1	0	0	0	1	0.00616693	0.998192	0.999989	0	Bckdk
CBX5_MOUSE	Chromobox protein homolog 5 (Heterochromatin protein 1 homolog alpha) (HP1 alpha)	0	1	0	0	0	1	0.00616693	0.998192	0.999989	0	Cbx5 Hp1a
PCBP2_MOUSE	Poly(rC)-binding protein 2 (Alpha-CP2) (CTBP) (CBP) (Putative heterogeneous nuclear ribonucleoprotein X) (hnRNP X)	0	3	3	2	1	1	0.00595777	0.993406	0.999989	0	Pcbp2 Cbp Hnrnpx Hnrpx
RL27_MOUSE	60S ribosomal protein L27	2	8	3	8	2	3	0.00482425	0.993666	0.999989	0	Rpl27
RS16_MOUSE	40S ribosomal protein S16	15	24	14	20	16	17	0.00409922	0.991057	0.999989	0	Rps16
PRS6A_MOUSE	26S proteasome regulatory subunit 6A (26S proteasome AAA-ATPase subunit RPT5) (Proteasome 26S subunit ATPase 3) (Tat-binding protein 1) (TBP-1)	0	2	0	2	0	0	0.0025343	0.998867	0.999989	0	Psmc3 Tbp1
HNRPL_MOUSE	Heterogeneous nuclear ribonucleoprotein L (hnRNP L)	3	6	5	5	5	4	0.00187084	0.997512	0.999989	0	Hnrnpl Hnrpl
RPAB1_MOUSE	DNA-directed RNA polymerases I, II, and III subunit RPABC1 (RNA polymerases I, II, and III subunit ABC1) (DNA-directed RNA polymerase II subunit E) (RPB5 homolog)	1	1	1	0	1	2	0.00146038	0.999174	0.999989	0	Polr2e
TENS3_MOUSE	Tensin-3 (Tensin-like SH2 domain-containing protein 1)	0	1	0	1	0	0	0.000629534	0.999989	0.999989	0	Tns3 Tens1
DEST_MOUSE	Destrin (Actin-depolymerizing factor) (ADF) (Sid 23)	0	1	0	1	0	0	0.000629534	0.999989	0.999989	0	Dstn Dsn Sid23
SF3B1_MOUSE	Splicing factor 3B subunit 1 (Pre-mRNA-splicing factor SF3b 155 kDa subunit) (SF3b155) (Spliceosome-associated protein 155) (SAP 155)	0	1	0	1	0	0	0.000629534	0.999989	0.999989	0	Sf3b1 Sap155
SAP18_MOUSE	Histone deacetylase complex subunit SAP18 (18 kDa Sin3-associated polypeptide) (Sin3-associated polypeptide p18)	0	1	0	1	0	0	0.000629534	0.999989	0.999989	0	Sap18
EIF3F_MOUSE	Eukaryotic translation initiation factor 3 subunit F (eIF3f) (Deubiquitinating enzyme eIF3f) (EC 3.4.19.12) (Eukaryotic translation initiation factor 3 subunit 5) (eIF-3-epsilon) (eIF3 p47)	0	1	0	1	0	0	0.000629534	0.999989	0.999989	0	Eif3f Eif3s5
CHD4_MOUSE	Chromodomain-helicase-DNA-binding protein 4 (CHD-4) (EC 3.6.4.12)	0	1	0	1	0	0	0.000629534	0.999989	0.999989	0	Chd4
CYFP1_MOUSE	Cytoplasmic FMR1-interacting protein 1 (Specifically Rac1-associated protein 1) (Sra-1)	0	1	0	1	0	0	0.000629534	0.999989	0.999989	0	Cyfip1 Kiaa0068 Shyc Sra1
SP16H_MOUSE	FACT complex subunit SPT16 (Chromatin-specific transcription elongation factor 140 kDa subunit) (FACT 140 kDa subunit) (FACTp140) (Facilitates chromatin transcription complex subunit SPT16)	0	1	0	1	0	0	0.000629534	0.999989	0.999989	0	Supt16h Fact140 Factp140 Supt16
MIC19_MOUSE	MICOS complex subunit Mic19 (Coiled-coil-helix-coiled-coil-helix domain-containing protein 3)	0	1	0	1	0	0	0.000629534	0.999989	0.999989	0	Chchd3 Mic19
SC23A_MOUSE	Protein transport protein Sec23A (SEC23-related protein A)	0	1	0	1	0	0	0.000629534	0.999989	0.999989	0	Sec23a Sec23 Sec23r
SMC1A_MOUSE	Structural maintenance of chromosomes protein 1A (SMC protein 1A) (SMC-1-alpha) (SMC-1A) (Chromosome segregation protein SmcB) (Sb1.8)	0	1	0	1	0	0	0.000629534	0.999989	0.999989	0	Smc1a Sb1.8 Smc1 Smc1l1 Smcb
RRS1_MOUSE	Ribosome biogenesis regulatory protein homolog	0	1	0	1	0	0	0.000629534	0.999989	0.999989	0	Rrs1 Rrr MNCb-2643
RBPS2_MOUSE	RNA-binding protein with multiple splicing 2	0	1	0	1	0	0	0.000629534	0.999989	0.999989	0	Rbpms2
U5S1_MOUSE	116 kDa U5 small nuclear ribonucleoprotein component (Elongation factor Tu GTP-binding domain-containing protein 2) (U5 snRNP-specific protein, 116 kDa) (U5-116 kDa)	0	1	0	1	0	0	0.000629534	0.999989	0.999989	0	Eftud2 Snrp116
IF2B2_MOUSE	Insulin-like growth factor 2 mRNA-binding protein 2 (IGF2 mRNA-binding protein 2) (IMP-2) (IGF-II mRNA-binding protein 2) (VICKZ family member 2)	0	1	0	1	0	0	0.000629534	0.999989	0.999989	0	Igf2bp2 Imp2 Vickz2
ILF2_MOUSE	Interleukin enhancer-binding factor 2 (Nuclear factor of activated T-cells 45 kDa)	0	1	0	1	0	0	0.000629534	0.999989	0.999989	0	Ilf2 Nf45
S61A1_MOUSE	Protein transport protein Sec61 subunit alpha isoform 1 (Sec61 alpha-1)	0	1	0	1	0	0	0.000629534	0.999989	0.999989	0	Sec61a1 Sec61a
BLK_MOUSE	Tyrosine-protein kinase Blk (EC 2.7.10.2) (B lymphocyte kinase) (p55-Blk)	0	1	0	1	0	0	0.000629534	0.999989	0.999989	0	Blk
CEP85_MOUSE	Centrosomal protein of 85 kDa (Cep85) (Coiled-coil domain-containing protein 21)	0	1	1	1	0	1	-0.00107992	0.999265	0.999989	0	Cep85 Ccdc21
FA83D_MOUSE	Protein FAM83D	0	1	1	1	0	1	-0.00107992	0.999265	0.999989	0	Fam83d
FBX28_MOUSE	F-box only protein 28	0	1	2	1	1	1	-0.00181966	0.998613	0.999989	0	Fbxo28 D1Ertd578e Kiaa0483
CTND1_MOUSE	Catenin delta-1 (Cadherin-associated Src substrate) (CAS) (p120 catenin) (p120(ctn)) (p120(cas))	1	2	1	2	1	1	-0.00197346	0.998362	0.999989	0	Ctnnd1 Catns Kiaa0384
CDK8_MOUSE	Cyclin-dependent kinase 8 (EC 2.7.11.22) (EC 2.7.11.23) (Cell division protein kinase 8) (Mediator complex subunit CDK8) (Mediator of RNA polymerase II transcription subunit CDK8)	0	0	1	0	1	0	-0.00231143	0.999054	0.999989	0	Cdk8
KLH12_MOUSE	Kelch-like protein 12 (CUL3-interacting protein 1)	0	0	1	0	1	0	-0.00231143	0.999054	0.999989	0	Klhl12 C3ip1
RNAS4_MOUSE	Ribonuclease 4 (RNase 4) (EC 3.1.27.-)	1	1	0	1	1	0	-0.0026207	0.998463	0.999989	0	Rnase4
RBM26_MOUSE	RNA-binding protein 26 (Protein expressed in male leptotene and zygotene spermatocytes 393) (MLZ-393) (RNA-binding motif protein 26)	1	0	1	0	1	1	-0.00627903	0.996548	0.999989	0	Rbm26
GNL3_MOUSE	Guanine nucleotide-binding protein-like 3 (Nucleolar GTP-binding protein 3) (Nucleostemin)	1	4	3	5	1	2	-0.00660877	0.992943	0.999989	0	Gnl3 Ns
TCPQ_MOUSE	T-complex protein 1 subunit theta (TCP-1-theta) (CCT-theta)	1	3	2	4	2	0	-0.0071666	0.993302	0.999989	0	Cct8 Cctq
HSP7C_MOUSE	Heat shock cognate 71 kDa protein (EC 3.6.4.10) (Heat shock 70 kDa protein 8)	26	47	29	37	28	36	-0.00859165	0.97826	0.999989	0	Hspa8 Hsc70 Hsc73
PFKAL_MOUSE	ATP-dependent 6-phosphofructokinase, liver type (ATP-PFK) (PFK-L) (EC 2.7.1.11) (6-phosphofructokinase type B) (Phosphofructo-1-kinase isozyme B) (PFK-B) (Phosphohexokinase)	0	0	1	1	0	0	-0.0086163	0.997009	0.999989	0	Pfkl Pfk-l Pfkb
STK24_MOUSE	Serine/threonine-protein kinase 24 (EC 2.7.11.1) (Mammalian STE20-like protein kinase 3) (MST-3) (STE20-like kinase MST3) [Cleaved into: Serine/threonine-protein kinase 24 35 kDa subunit (Mammalian STE20-like protein kinase 3 N-terminal) (MST3/N); Serine/threonine-protein kinase 24 12 kDa subunit (Mammalian STE20-like protein kinase 3 C-terminal) (MST3/C)]	0	0	1	1	0	0	-0.0086163	0.997009	0.999989	0	Stk24 Mst3 Stk3
CBLN4_MOUSE	Cerebellin-4 (Cerebellin-like glycoprotein 1)	1	1	0	2	0	0	-0.00880561	0.995258	0.999989	0	Cbln4 Cblnl1
DYL1_MOUSE	Dynein light chain 1, cytoplasmic (8 kDa dynein light chain) (DLC8) (Dynein light chain LC8-type 1) (Protein inhibitor of neuronal nitric oxide synthase) (PIN) (mPIN)	5	7	9	7	7	7	-0.00987971	0.983996	0.999989	0	Dynll1 Dlc1 Dncl1 Dnclc1
H15_MOUSE	Histone H1.5 (H1 VAR.5) (H1b)	3	18	6	12	7	8	-0.0105957	0.980032	0.999989	0	H1-5 H1f5 Hist1h1b
ERH_MOUSE	Enhancer of rudimentary homolog (Mer)	11	14	15	13	15	12	-0.0107029	0.978272	0.999989	0	Erh
MT2_MOUSE	Metallothionein-2 (MT-2) (Metallothionein-II) (MT-II)	1	0	1	1	1	0	-0.0117298	0.993714	0.999989	0	Mt2
RL36A_MOUSE	60S ribosomal protein L36a (60S ribosomal protein L44)	1	1	2	2	1	1	-0.0125238	0.99031	0.999989	0	Rpl36a Rpl44
MED20_MOUSE	Mediator of RNA polymerase II transcription subunit 20 (Mediator complex subunit 20) (TRF-proximal protein homolog)	0	1	3	3	1	0	-0.0159352	0.987709	0.999989	0	Med20 Trfp
MED4_MOUSE	Mediator of RNA polymerase II transcription subunit 4 (Mediator complex subunit 4)	3	1	7	3	4	4	-0.0287868	0.964226	0.999989	0	Med4 Vdrip
RL19_MOUSE	60S ribosomal protein L19	4	13	4	10	5	5	-0.0512918	0.916781	0.985468	0	Rpl19
RS6_MOUSE	40S ribosomal protein S6 (Phosphoprotein NP33)	3	22	5	17	6	5	-0.0625963	0.884273	0.954498	0	Rps6
RL39_MOUSE	60S ribosomal protein L39	12	13	14	15	13	10	-0.063712	0.872411	0.943665	0	Rpl39
RL15_MOUSE	60S ribosomal protein L15	0	12	1	9	1	2	-0.0771246	0.901458	0.971018	0	Rpl15
K22O_MOUSE	Keratin, type II cytoskeletal 2 oral (Keratin-76) (K76) (Type-II keratin Kb9)	5	3	3	3	4	4	-0.0775518	0.846246	0.921314	0	Krt76
RL5_MOUSE	60S ribosomal protein L5	0	12	1	10	0	2	-0.0830401	0.922739	0.989336	0	Rpl5
PABP1_MOUSE	Polyadenylate-binding protein 1 (PABP-1) (Poly(A)-binding protein 1)	125	136	154	133	133	132	-0.0973846	0.728223	0.81945	0	Pabpc1 Pabp1
DDX6_MOUSE	Probable ATP-dependent RNA helicase DDX6 (EC 3.6.4.13) (ATP-dependent RNA helicase p54) (DEAD box protein 6) (Oncogene RCK homolog)	58	74	86	66	74	66	-0.101405	0.731285	0.821999	0	Ddx6 Hlr2 Rck
KCD20_MOUSE	BTB/POZ domain-containing protein KCTD20 (Potassium channel tetramerization domain containing 20)	17	23	27	20	19	24	-0.102759	0.766747	0.848928	0	Kctd20
TCPA_MOUSE	T-complex protein 1 subunit alpha (TCP-1-alpha) (CCT-alpha) (Tailless complex polypeptide 1A) (TCP-1-A) (Tailless complex polypeptide 1B) (TCP-1-B)	1	7	5	6	2	4	-0.104996	0.86005	0.932248	0	Tcp1 Cct1 Ccta
RL12_MOUSE	60S ribosomal protein L12	2	7	1	4	2	3	-0.124175	0.852007	0.925472	0	Rpl12
K2C73_MOUSE	Keratin, type II cytoskeletal 73 (Cytokeratin-73) (CK-73) (Keratin-73) (K73) (Type II inner root sheath-specific keratin-K6irs3) (Type-II keratin Kb36)	0	0	0	0	0	0	-0.126962	0.759685	0.844383	0	Krt73 Kb36
SMRC1_MOUSE	SWI/SNF complex subunit SMARCC1 (BRG1-associated factor 155) (SWI/SNF complex 155 kDa subunit) (SWI/SNF-related matrix-associated actin-dependent regulator of chromatin subfamily C member 1) (SWI3-related protein) (BAF155)	1	6	2	2	2	4	-0.132201	0.850391	0.924688	0	Smarcc1 Baf155 Srg3
RS10_MOUSE	40S ribosomal protein S10	0	6	4	5	1	3	-0.135389	0.839535	0.915776	0	Rps10
MSH6_MOUSE	DNA mismatch repair protein Msh6 (G/T mismatch-binding protein) (GTBP) (GTMBP) (MutS protein homolog 6) (MutS-alpha 160 kDa subunit) (p160)	0	8	0	4	1	2	-0.138147	0.85328	0.92588	0	Msh6 Gtmbp
LARP4_MOUSE	La-related protein 4 (La ribonucleoprotein domain family member 4)	2	5	3	5	2	2	-0.149559	0.823256	0.900872	0	Larp4
PYR1_MOUSE	CAD protein [Includes: Glutamine-dependent carbamoyl-phosphate synthase (EC 6.3.5.5); Aspartate carbamoyltransferase (EC 2.1.3.2); Dihydroorotase (EC 3.5.2.3)]	7	11	9	10	7	7	-0.176064	0.69688	0.792816	0	Cad
ATX2L_MOUSE	Ataxin-2-like protein	197	224	226	185	193	204	-0.178319	0.514352	0.666657	0	Atxn2l A2lp
K2C79_MOUSE	Keratin, type II cytoskeletal 79 (Cytokeratin-79) (CK-79) (Keratin-79) (K79) (Type-II keratin Kb38)	0	0	1	1	0	0	-0.183294	0.665844	0.764797	0	Krt79 Kb38
CAPR1_MOUSE	Caprin-1 (Cytoplasmic activation- and proliferation-associated protein 1) (GPI-anchored membrane protein 1) (GPI-anchored protein p137) (GPI-p137) (p137GPI) (Membrane component chromosome 11 surface marker 1) (RNA granule protein 105)	5	6	7	7	4	5	-0.185938	0.726958	0.818918	0	Caprin1 Gpiap Gpiap1 Gpip137 M11s1 Rng105 G5E5
RENT1_MOUSE	Regulator of nonsense transcripts 1 (EC 3.6.4.-) (ATP-dependent helicase RENT1) (Nonsense mRNA reducing factor 1) (NORF1) (Up-frameshift suppressor 1 homolog) (mUpf1)	24	35	39	32	26	29	-0.192263	0.552481	0.704584	0	Upf1 Rent1
GMPPA_MOUSE	Mannose-1-phosphate guanyltransferase alpha (GDP-mannose pyrophosphorylase A) (GTP-mannose-1-phosphate guanylyltransferase alpha)	4	5	8	6	5	4	-0.195534	0.719971	0.81282	0	Gmppa
K2C1_MOUSE	Keratin, type II cytoskeletal 1 (67 kDa cytokeratin) (Cytokeratin-1) (CK-1) (Keratin-1) (K1) (Type-II keratin Kb1)	7	2	4	6	2	2	-0.198496	0.637174	0.748807	0	Krt1 Krt2-1
K2C1B_MOUSE	Keratin, type II cytoskeletal 1b (Cytokeratin-1B) (CK-1B) (Embryonic type II keratin-1) (Keratin-77) (K77) (Type-II keratin Kb39)	0	0	0	0	0	0	-0.198598	0.617839	0.732566	0	Krt77 Krt1b
K1C13_MOUSE	Keratin, type I cytoskeletal 13 (47 kDa cytokeratin) (Cytokeratin-13) (CK-13) (Keratin-13) (K13)	0	0	0	0	0	0	-0.200757	0.616779	0.732566	0	Krt13 Krt1-13
H31_MOUSE	Histone H3.1	4	16	6	8	5	9	-0.202878	0.661087	0.764797	0	H3c1 H3a Hist1h3a; H3c8 H3.1-221 H3g Hist1h3g; H3c10 H3.1-291 H3h Hist1h3h; H3c11 H3.1-I H3i Hist1h3i
AGO2_MOUSE	Protein argonaute-2 (Argonaute2) (mAgo2) (EC 3.1.26.n2) (Argonaute RISC catalytic component 2) (Eukaryotic translation initiation factor 2C 2) (eIF-2C 2) (eIF2C 2) (Piwi/argonaute family protein meIF2C2) (Protein slicer)	3	5	7	4	6	3	-0.205986	0.719246	0.81282	0	Ago2 Eif2c2 Kiaa4215
K1C15_MOUSE	Keratin, type I cytoskeletal 15 (Cytokeratin-15) (CK-15) (Keratin-15) (K15)	0	0	0	0	0	0	-0.215754	0.58079	0.732566	0	Krt15 Krt1-15
RS18_MOUSE	40S ribosomal protein S18 (Ke-3) (Ke3)	8	35	16	21	13	15	-0.217842	0.54814	0.699911	0	Rps18
K2C75_MOUSE	Keratin, type II cytoskeletal 75 (Cytokeratin-75) (CK-75) (Keratin-6 hair follicle) (mK6hf) (Keratin-75) (K75) (Type II keratin-K6hf) (Type-II keratin Kb18)	0	0	0	0	0	0	-0.222865	0.571127	0.725675	0	Krt75 Kb18
K2C6A_MOUSE	Keratin, type II cytoskeletal 6A (Cytokeratin-6A) (CK-6A) (Keratin-6-alpha) (mK6-alpha) (Keratin-6A) (K6A)	4	0	1	0	0	0	-0.232063	0.547832	0.699911	0	Krt6a Ker2 Krt2-6 Krt2-6a Krt6
NUFP2_MOUSE	Nuclear fragile X mental retardation-interacting protein 2 (82 kDa FMRP-interacting protein) (82-FIP) (FMRP-interacting protein 2)	76	93	89	68	78	75	-0.235997	0.420129	0.563379	0	Nufip2 Kiaa1321
YBOX1_MOUSE	Y-box-binding protein 1 (YB-1) (CCAAT-binding transcription factor I subunit A) (CBF-A) (DNA-binding protein B) (DBPB) (Enhancer factor I subunit A) (EFI-A) (Nuclease-sensitive element-binding protein 1) (Y-box transcription factor)	7	9	10	5	8	9	-0.238387	0.606493	0.732566	0	Ybx1 Msy-1 Msy1 Nsep1 Yb1
PHAR4_MOUSE	Phosphatase and actin regulator 4 (Protein Humpty dumpty) (Humdy)	2	3	1	2	2	1	-0.244462	0.773928	0.855046	0	Phactr4 Kiaa4120
H2AV_MOUSE	Histone H2A.V (H2A.F/Z) (H2A.Z variant histone 2)	0	4	0	2	0	2	-0.247884	0.612065	0.732566	0	H2az2 H2afv H2av
PRDX4_MOUSE	Peroxiredoxin-4 (EC 1.11.1.24) (Antioxidant enzyme AOE372) (Peroxiredoxin IV) (Prx-IV) (Thioredoxin peroxidase AO372) (Thioredoxin-dependent peroxide reductase A0372) (Thioredoxin-dependent peroxiredoxin 4)	1	1	0	1	0	0	-0.252983	0.766714	0.848928	0	Prdx4
PTBP1_MOUSE	Polypyrimidine tract-binding protein 1 (PTB) (Heterogeneous nuclear ribonucleoprotein I) (hnRNP I)	2	7	2	3	3	3	-0.254563	0.696793	0.792816	0	Ptbp1 Ptb
DNJA1_MOUSE	DnaJ homolog subfamily A member 1 (DnaJ protein homolog 2) (Heat shock 40 kDa protein 4) (Heat shock protein J2) (HSJ-2)	0	5	0	2	2	0	-0.266118	0.771134	0.852871	0	Dnaja1 Dnaj2 Hsj2 Hspf4
H11_MOUSE	Histone H1.1 (H1 VAR.3) (Histone H1a) (H1a)	10	30	12	18	13	11	-0.269535	0.453681	0.603156	0	H1-1 H1a H1f1 Hist1h1a
G3BP1_MOUSE	Ras GTPase-activating protein-binding protein 1 (G3BP-1) (EC 3.6.4.12) (EC 3.6.4.13) (ATP-dependent DNA helicase VIII) (GAP SH3 domain-binding protein 1) (HDH-VIII)	9	17	13	10	11	11	-0.275661	0.482174	0.633697	0	G3bp1 G3bp
RSSA_MOUSE	40S ribosomal protein SA (37 kDa laminin receptor precursor) (37LRP) (37 kDa oncofetal antigen) (37/67 kDa laminin receptor) (LRP/LR) (67 kDa laminin receptor) (67LR) (Laminin receptor 1) (LamR) (Laminin-binding protein precursor p40) (LBP/p40) (OFA/iLRP)	4	9	3	7	4	2	-0.286837	0.612194	0.732566	0	Rpsa Lamr1 P40-8
COR1B_MOUSE	Coronin-1B (Coronin-2)	14	14	16	16	8	13	-0.288052	0.461176	0.610763	0	Coro1b
TADBP_MOUSE	TAR DNA-binding protein 43 (TDP-43)	4	7	5	5	3	5	-0.293199	0.604445	0.732566	0	Tardbp Tdp43
DNJA2_MOUSE	DnaJ homolog subfamily A member 2 (mDj3)	1	2	2	1	2	1	-0.295188	0.748153	0.837315	0	Dnaja2
RL35A_MOUSE	60S ribosomal protein L35a	1	6	3	4	2	2	-0.295741	0.667069	0.764797	0	Rpl35a
PP1A_MOUSE	Serine/threonine-protein phosphatase PP1-alpha catalytic subunit (PP-1A) (EC 3.1.3.16)	3	3	6	3	2	3	-0.296121	0.466236	0.616187	0	Ppp1ca Ppp1a
H2A1B_MOUSE	Histone H2A type 1-B	4	12	5	7	3	6	-0.299277	0.459441	0.609246	0	H2ac4 Hist1h2ab
H2AX_MOUSE	Histone H2AX (H2a/x) (Histone H2A.X)	0	1	0	0	0	0	-0.304704	0.558401	0.710379	0	H2ax H2a.x H2afx Hist5-2ax
H14_MOUSE	Histone H1.4 (H1 VAR.2) (H1e)	1	6	1	4	2	2	-0.30761	0.431564	0.576722	0	H1-4 H1f4 Hist1h1e
ASH2L_MOUSE	Set1/Ash2 histone methyltransferase complex subunit ASH2 (ASH2-like protein)	1	1	3	1	0	3	-0.308508	0.737944	0.82836	0	Ash2l
GRN_MOUSE	Progranulin (PGRN) (Acrogranin) (Epithelin/granulin precursor) (Glycoprotein of 88 Kda) (GP88) (Glycoprotein 88) (PC cell-derived growth factor) (PCDGF) (Proepithelin) (PEPI) [Cleaved into: Paragranulin; Granulin-1; Granulin-2; Granulin-3; Granulin-4; Granulin-5; Granulin-6; Granulin-7]	5	4	6	3	4	5	-0.328641	0.572445	0.726456	0	Grn
RL14_MOUSE	60S ribosomal protein L14	2	8	4	7	1	3	-0.335812	0.574577	0.727376	0	Rpl14
ENPL_MOUSE	Endoplasmin (94 kDa glucose-regulated protein) (GRP-94) (Endoplasmic reticulum resident protein 99) (ERp99) (Heat shock protein 90 kDa beta member 1) (Polymorphic tumor rejection antigen 1) (Tumor rejection antigen gp96)	0	5	0	0	0	0	-0.34827	0.587331	0.732566	0	Hsp90b1 Grp94 Tra-1 Tra1
RL24_MOUSE	60S ribosomal protein L24	7	24	6	13	8	7	-0.358521	0.38979	0.536156	0	Rpl24
CLH1_MOUSE	Clathrin heavy chain 1	1	4	4	5	0	2	-0.360378	0.622612	0.735038	0	Cltc
EIF3I_MOUSE	Eukaryotic translation initiation factor 3 subunit I (eIF3i) (Eukaryotic translation initiation factor 3 subunit 2) (TGF-beta receptor-interacting protein 1) (TRIP-1) (eIF-3-beta) (eIF3 p36)	0	3	1	1	1	1	-0.360552	0.722005	0.814226	0	Eif3i Eif3s2 Trip1
ANXA2_MOUSE	Annexin A2 (Annexin II) (Annexin-2) (Calpactin I heavy chain) (Calpactin-1 heavy chain) (Chromobindin-8) (Lipocortin II) (Placental anticoagulant protein IV) (PAP-IV) (Protein I) (p36)	37	27	30	20	29	26	-0.363742	0.268875	0.481609	0	Anxa2 Anx2 Cal1h
EF1G_MOUSE	Elongation factor 1-gamma (EF-1-gamma) (eEF-1B gamma)	0	18	1	8	1	5	-0.366247	0.624224	0.736099	0	Eef1g
PML_MOUSE	Protein PML	1	2	1	1	2	0	-0.371724	0.714505	0.809302	0	Pml
ANXA1_MOUSE	Annexin A1 (Annexin I) (Annexin-1) (Calpactin II) (Calpactin-2) (Chromobindin-9) (Lipocortin I) (Phospholipase A2 inhibitory protein) (p35)	2	2	2	0	2	2	-0.374938	0.543976	0.698046	0	Anxa1 Anx1 Lpc-1 Lpc1
RBM14_MOUSE	RNA-binding protein 14 (RNA-binding motif protein 14)	10	27	12	16	9	12	-0.375888	0.329251	0.481609	0	Rbm14
TCPD_MOUSE	T-complex protein 1 subunit delta (TCP-1-delta) (A45) (CCT-delta)	1	2	1	2	0	1	-0.379258	0.709487	0.805361	0	Cct4 Cctd
ODB2_MOUSE	Lipoamide acyltransferase component of branched-chain alpha-keto acid dehydrogenase complex, mitochondrial (EC 2.3.1.168) (Branched-chain alpha-keto acid dehydrogenase complex component E2) (BCKAD-E2) (BCKADE2) (Dihydrolipoamide acetyltransferase component of branched-chain alpha-keto acid dehydrogenase complex) (Dihydrolipoamide branched chain transacylase) (Dihydrolipoyllysine-residue (2-methyl…	72	79	87	63	69	55	-0.380642	0.198088	0.446865	0	Dbt
ZN106_MOUSE	Zinc finger protein 106 (Zfp-106) (H3a minor histocompatibility antigen) (Son of insulin receptor mutant) (Zinc finger protein 474)	1	4	3	2	2	2	-0.383198	0.622374	0.735038	0	Znf106 H3a Sh3bp3 Sirm Zfp106 Znf474
K1C19_MOUSE	Keratin, type I cytoskeletal 19 (Cytokeratin-19) (CK-19) (Keratin-19) (K19)	0	3	5	0	0	0	-0.385245	0.339601	0.481609	0	Krt19 Krt1-19
MED12_MOUSE	Mediator of RNA polymerase II transcription subunit 12 (Mediator complex subunit 12) (OPA-containing protein) (Thyroid hormone receptor-associated protein complex 230 kDa component) (Trap230) (Trinucleotide repeat-containing gene 11 protein)	2	6	4	3	5	1	-0.387557	0.546042	0.699828	0	Med12 Kiaa0192 Mopa Tnrc11 Trap230
HNRPM_MOUSE	Heterogeneous nuclear ribonucleoprotein M (hnRNP M)	32	74	48	47	29	40	-0.387672	0.209227	0.4658	0	Hnrnpm Hnrpm
RS17_MOUSE	40S ribosomal protein S17	3	9	4	5	3	4	-0.389224	0.498074	0.648816	0	Rps17
SPR2B_MOUSE	Small proline-rich protein 2B	4	0	0	2	1	0	-0.405572	0.692862	0.789985	0	Sprr2b
STRN_MOUSE	Striatin	27	25	24	19	18	21	-0.416075	0.226032	0.481609	0	Strn
H2B1B_MOUSE	Histone H2B type 1-B (H2B-clustered histone 3) (h2B-143)	7	28	11	11	9	13	-0.419337	0.288356	0.481609	0	H2bc3 Hist1h2bb
HS90B_MOUSE	Heat shock protein HSP 90-beta (Heat shock 84 kDa) (HSP 84) (HSP84) (Tumor-specific transplantation 84 kDa antigen) (TSTA)	6	56	10	21	10	15	-0.443121	0.201568	0.452652	0	Hsp90ab1 Hsp84 Hsp84-1 Hspcb
IF2B1_MOUSE	Insulin-like growth factor 2 mRNA-binding protein 1 (IGF2 mRNA-binding protein 1) (IMP-1) (Coding region determinant-binding protein) (CRD-BP) (IGF-II mRNA-binding protein 1) (VICKZ family member 1) (Zipcode-binding protein 1) (ZBP-1)	0	5	4	5	1	1	-0.443158	0.511296	0.663528	0	Igf2bp1 Vickz1
ATPG_MOUSE	ATP synthase subunit gamma, mitochondrial (ATP synthase F1 subunit gamma) (F-ATPase gamma subunit)	0	8	2	3	1	3	-0.452506	0.524314	0.677868	0	Atp5f1c Atp5c1
PP1G_MOUSE	Serine/threonine-protein phosphatase PP1-gamma catalytic subunit (PP-1G) (EC 3.1.3.16) (Protein phosphatase 1C catalytic subunit)	2	1	2	0	0	0	-0.465127	0.285249	0.481609	0	Ppp1cc
P5CR2_MOUSE	Pyrroline-5-carboxylate reductase 2 (P5C reductase 2) (P5CR 2) (EC 1.5.1.2)	21	26	24	20	17	15	-0.470446	0.18177	0.413539	0	Pycr2
K2C5_MOUSE	Keratin, type II cytoskeletal 5 (Cytokeratin-5) (CK-5) (Keratin-5) (K5) (Type-II keratin Kb5)	13	7	9	6	4	4	-0.477351	0.14986	0.401741	0	Krt5 Krt2-5
RL26_MOUSE	60S ribosomal protein L26 (Silica-induced gene 20 protein) (SIG-20)	6	19	9	12	4	8	-0.480918	0.266566	0.481609	0	Rpl26
K22E_MOUSE	Keratin, type II cytoskeletal 2 epidermal (Cytokeratin-2e) (CK-2e) (Epithelial keratin-2e) (Keratin-2 epidermis) (Keratin-2e) (K2e) (Type-II keratin Kb2)	16	7	14	12	7	4	-0.481389	0.184188	0.417251	0	Krt2 K2e Krt2-17 Krt2a
RS26_MOUSE	40S ribosomal protein S26	2	6	2	4	1	2	-0.484967	0.494951	0.646377	0	Rps26
LMNB2_MOUSE	Lamin-B2	0	2	0	0	0	0	-0.4873	0.675206	0.771557	0	Lmnb2
AIMP1_MOUSE	Aminoacyl tRNA synthase complex-interacting multifunctional protein 1 (Multisynthase complex auxiliary component p43) [Cleaved into: Endothelial monocyte-activating polypeptide 2 (EMAP-2) (Endothelial monocyte-activating polypeptide II) (EMAP-II) (Small inducible cytokine subfamily E member 1)]	0	6	0	1	1	2	-0.497207	0.574069	0.727376	0	Aimp1 Emap2 Scye1
EMD_MOUSE	Emerin	0	3	0	2	0	0	-0.499033	0.669341	0.766551	0	Emd Sta
SLMAP_MOUSE	Sarcolemmal membrane-associated protein (Sarcolemmal-associated protein)	0	2	1	1	0	1	-0.502442	0.666977	0.764797	0	Slmap Kiaa1601 Slap
USP9X_MOUSE	Probable ubiquitin carboxyl-terminal hydrolase FAF-X (EC 3.4.19.12) (Deubiquitinating enzyme FAF-X) (Fat facets homolog) (Fat facets protein-related, X-linked) (Ubiquitin carboxyl-terminal hydrolase FAM) (Ubiquitin thioesterase FAF-X) (Ubiquitin-specific protease 9, X chromosome) (Ubiquitin-specific-processing protease FAF-X)	0	2	1	1	0	1	-0.502442	0.666977	0.764797	0	Usp9x Fafl Fam
TBC31_MOUSE	TBC1 domain family member 31 (Protein 4-B-3) (WD repeat-containing protein 67)	0	2	1	1	0	1	-0.502442	0.666977	0.764797	0	Tbc1d31 Wdr67
PGAM5_MOUSE	Serine/threonine-protein phosphatase PGAM5, mitochondrial (EC 3.1.3.16) (Phosphoglycerate mutase family member 5)	1	2	0	1	0	1	-0.504701	0.665317	0.764797	0	Pgam5
SGF29_MOUSE	SAGA-associated factor 29 (Coiled-coil domain-containing protein 101) (SAGA complex-associated factor 29)	0	1	2	0	1	1	-0.505134	0.665084	0.764797	0	Sgf29 Ccdc101
F120A_MOUSE	Constitutive coactivator of PPAR-gamma-like protein 1 (Oxidative stress-associated Src activator) (Protein FAM120A)	1	1	1	1	1	0	-0.512938	0.66055	0.764797	0	FAM120A Kiaa0183 Ossa
PP2AA_MOUSE	Serine/threonine-protein phosphatase 2A catalytic subunit alpha isoform (PP2A-alpha) (EC 3.1.3.16)	1	1	1	1	1	0	-0.512938	0.66055	0.764797	0	Ppp2ca
H13_MOUSE	Histone H1.3 (H1 VAR.4) (H1d)	1	6	1	2	1	1	-0.516191	0.179036	0.410988	0	H1-3 H1f3 Hist1h1d
CASC3_MOUSE	Protein CASC3 (Cancer susceptibility candidate gene 3 protein homolog) (Metastatic lymph node gene 51 protein homolog) (MLN 51 homolog) (Protein barentsz) (Btz) (mBtz)	1	7	4	2	3	3	-0.535992	0.415804	0.56065	0	Casc3 Mln51
MED15_MOUSE	Mediator of RNA polymerase II transcription subunit 15 (Mediator complex subunit 15) (Positive cofactor 2 glutamine/Q-rich-associated protein) (PC2 glutamine/Q-rich-associated protein) (mPcqap)	1	3	2	2	1	1	-0.542051	0.541667	0.695947	0	Med15 Pcqap
EHD1_MOUSE	EH domain-containing protein 1 (PAST homolog 1) (mPAST1)	20	24	30	21	18	13	-0.543398	0.121273	0.363117	0	Ehd1 Past1
RLA0_MOUSE	60S acidic ribosomal protein P0 (60S ribosomal protein L10E)	3	11	4	5	3	4	-0.546678	0.330851	0.481609	0	Rplp0 Arbp
BTBDA_MOUSE	BTB/POZ domain-containing protein 10 (Glucose metabolism-related protein 1)	17	14	22	11	13	13	-0.551618	0.148506	0.401741	0	Btbd10 Gmrp1
SC16A_MOUSE	Protein transport protein Sec16A (SEC16 homolog A) (p250)	2	2	5	2	1	3	-0.576478	0.447137	0.595222	0	Sec16a Kiaa0310 Sec16
MED17_MOUSE	Mediator of RNA polymerase II transcription subunit 17 (Cofactor required for Sp1 transcriptional activation subunit 6) (CRSP complex subunit 6) (Mediator complex subunit 17) (Thyroid hormone receptor-associated protein complex 80 kDa component)	3	2	4	2	2	2	-0.578399	0.44542	0.594183	0	Med17 Crsp6 Trap80
H12_MOUSE	Histone H1.2 (H1 VAR.1) (H1c)	3	9	5	4	1	3	-0.601342	0.105521	0.322496	0	H1-2 H1f2 Hist1h1c
RL18_MOUSE	60S ribosomal protein L18	2	18	2	13	0	1	-0.612973	0.496459	0.647528	0	Rpl18
DDX1_MOUSE	ATP-dependent RNA helicase DDX1 (EC 3.6.4.13) (DEAD box protein 1)	32	42	43	25	23	29	-0.617893	0.0559558	0.216488	0	Ddx1
RTCB_MOUSE	RNA-splicing ligase RtcB homolog (EC 6.5.1.8) (3'-phosphate/5'-hydroxy nucleic acid ligase) (Focal adhesion-associated protein) (FAAP)	34	39	41	24	25	26	-0.625448	0.0539917	0.210466	0	Rtcb D10Wsu52e
EMAL1_MOUSE	Echinoderm microtubule-associated protein-like 1 (EMAP-1)	1	2	2	1	2	2	-0.631793	0.361428	0.502497	0	Eml1
LDHA_MOUSE	L-lactate dehydrogenase A chain (LDH-A) (EC 1.1.1.27) (LDH muscle subunit) (LDH-M)	0	5	0	2	0	1	-0.64768	0.506256	0.657814	0	Ldha Ldh-1 Ldh1
PHB2_MOUSE	Prohibitin-2 (B-cell receptor-associated protein BAP37) (Repressor of estrogen receptor activity)	0	4	1	1	1	1	-0.65022	0.504093	0.655828	0	Phb2 Bap Bcap37 Rea
LIN41_MOUSE	E3 ubiquitin-protein ligase TRIM71 (EC 2.3.2.27) (Protein lin-41 homolog) (mLin41) (RING-type E3 ubiquitin transferase TRIM71) (Tripartite motif-containing protein 71)	1	2	2	1	2	0	-0.67208	0.49067	0.64241	0	Trim71 Gm1127 Lin41
RTRAF_MOUSE	RNA transcription, translation and transport factor protein	15	15	22	10	11	12	-0.679879	0.0804579	0.258919	0	RTRAF
CEP97_MOUSE	Centrosomal protein of 97 kDa (Cep97) (Leucine-rich repeat and IQ domain-containing protein 2)	2	1	2	1	1	1	-0.68617	0.482114	0.633697	0	Cep97 Lrriq2
MED14_MOUSE	Mediator of RNA polymerase II transcription subunit 14 (Cofactor required for Sp1 transcriptional activation subunit 2) (CRSP complex subunit 2) (Mediator complex subunit 14) (Thyroid hormone receptor-associated protein complex 170 kDa component) (Trap170)	0	4	6	1	2	3	-0.69102	0.349286	0.487584	0	Med14 Crsp2 Gm641 Trap170
EIF3C_MOUSE	Eukaryotic translation initiation factor 3 subunit C (eIF3c) (Eukaryotic translation initiation factor 3 subunit 8) (eIF3 p110)	0	7	0	3	1	0	-0.714482	0.409388	0.559388	0	Eif3c Eif3s8
PSMD2_MOUSE	26S proteasome non-ATPase regulatory subunit 2 (26S proteasome regulatory subunit RPN1) (26S proteasome regulatory subunit S2) (26S proteasome subunit p97)	1	5	1	2	1	1	-0.733118	0.395207	0.542163	0	Psmd2
ZNRD2_MOUSE	Protein ZNRD2 (Autoantigen p27 homolog) (Protein C184L) (Sjoegren syndrome/scleroderma autoantigen 1 homolog) (Zinc ribbon domain-containing protein 2)	1	4	2	1	2	1	-0.736071	0.393344	0.540325	0	Znrd2 C184l Sssca1
U520_MOUSE	U5 small nuclear ribonucleoprotein 200 kDa helicase (EC 3.6.4.13) (BRR2 homolog) (U5 snRNP-specific 200 kDa protein) (U5-200KD)	0	2	0	0	1	0	-0.776051	0.61904	0.732566	0	Snrnp200 Kiaa0788
ROA1_MOUSE	Heterogeneous nuclear ribonucleoprotein A1 (hnRNP A1) (HDP-1) (Helix-destabilizing protein) (Single-strand-binding protein) (Topoisomerase-inhibitor suppressed) (hnRNP core protein A1) [Cleaved into: Heterogeneous nuclear ribonucleoprotein A1, N-terminally processed]	0	2	0	0	0	1	-0.776819	0.6191	0.732566	0	Hnrnpa1 Fli-2 Hnrpa1 Tis
TDRD3_MOUSE	Tudor domain-containing protein 3	0	2	0	0	0	1	-0.776819	0.6191	0.732566	0	Tdrd3
PRS8_MOUSE	26S proteasome regulatory subunit 8 (26S proteasome AAA-ATPase subunit RPT6) (Proteasome 26S subunit ATPase 5) (Proteasome subunit p45) (p45/SUG) (mSUG1)	0	2	0	1	0	0	-0.782356	0.617693	0.732566	0	Psmc5 Sug1
PNO1_MOUSE	RNA-binding protein PNO1	0	2	0	1	0	0	-0.782356	0.617693	0.732566	0	Pno1
PPAC_MOUSE	Low molecular weight phosphotyrosine protein phosphatase (LMW-PTP) (LMW-PTPase) (EC 3.1.3.48) (Low molecular weight cytosolic acid phosphatase) (EC 3.1.3.2)	0	2	0	1	0	0	-0.782356	0.617693	0.732566	0	Acp1
LA_MOUSE	Lupus La protein homolog (La autoantigen homolog) (La ribonucleoprotein)	0	2	0	1	0	0	-0.782356	0.617693	0.732566	0	Ssb Ss-b
CDK1_MOUSE	Cyclin-dependent kinase 1 (CDK1) (EC 2.7.11.22) (EC 2.7.11.23) (Cell division control protein 2 homolog) (Cell division protein kinase 1) (p34 protein kinase)	0	1	0	0	0	0	-0.782356	0.617693	0.732566	0	Cdk1 Cdc2 Cdc2a Cdkn1
SYMC_MOUSE	Methionine--tRNA ligase, cytoplasmic (EC 6.1.1.10) (Methionyl-tRNA synthetase) (MetRS)	0	1	1	0	1	0	-0.785095	0.615037	0.732566	0	Mars1 Mars
RIPK3_MOUSE	Receptor-interacting serine/threonine-protein kinase 3 (EC 2.7.11.1) (RIP-like protein kinase 3) (Receptor-interacting protein 3) (RIP-3) (mRIP3)	0	1	1	0	0	1	-0.785862	0.6151	0.732566	0	Ripk3 Rip3
TCPZ_MOUSE	T-complex protein 1 subunit zeta (TCP-1-zeta) (CCT-zeta-1)	0	1	1	1	0	0	-0.7914	0.613701	0.732566	0	Cct6a Cct6 Cctz Cctz1
MCRI1_MOUSE	Mapk-regulated corepressor-interacting protein 1 (Protein FAM195B)	0	1	1	1	0	0	-0.7914	0.613701	0.732566	0	Mcrip1 Fam195b
GSH0_MOUSE	Glutamate--cysteine ligase regulatory subunit (GCS light chain) (Gamma-ECS regulatory subunit) (Gamma-glutamylcysteine synthetase regulatory subunit) (Glutamate--cysteine ligase modifier subunit)	0	1	1	1	0	0	-0.7914	0.613701	0.732566	0	Gclm Glclr
SON_MOUSE	Protein SON (Negative regulatory element-binding protein) (NRE-binding protein)	1	0	1	0	1	0	-0.7965	0.608446	0.732566	0	Son Nrebp
SMRD1_MOUSE	SWI/SNF-related matrix-associated actin-dependent regulator of chromatin subfamily D member 1 (60 kDa BRG-1/Brm-associated factor subunit A) (BRG1-associated factor 60A) (BAF60A) (Protein D15KZ1) (SWI/SNF complex 60 kDa subunit)	1	0	1	1	0	0	-0.802805	0.607121	0.732566	0	Smarcd1 Baf60a D15Kz1
NEDD4_MOUSE	E3 ubiquitin-protein ligase NEDD4 (EC 2.3.2.26) (HECT-type E3 ubiquitin transferase NEDD4) (Neural precursor cell expressed developmentally down-regulated protein 4) (NEDD-4)	4	10	6	7	2	2	-0.845142	0.132263	0.391483	0	Nedd4 Kiaa0093 Nedd-4 Nedd4-1 Nedd4a
EIF3G_MOUSE	Eukaryotic translation initiation factor 3 subunit G (eIF3g) (Eukaryotic translation initiation factor 3 RNA-binding subunit) (eIF-3 RNA-binding subunit) (Eukaryotic translation initiation factor 3 subunit 4) (eIF-3-delta) (eIF3 p42) (eIF3 p44)	0	3	1	1	0	1	-0.870849	0.420489	0.563379	0	Eif3g Eif3p42 Eif3s4
IF2B3_MOUSE	Insulin-like growth factor 2 mRNA-binding protein 3 (IGF2 mRNA-binding protein 3) (IMP-3) (mIMP-3) (IGF-II mRNA-binding protein 3) (VICKZ family member 3)	0	2	0	1	0	0	-0.876589	0.418044	0.56156	0	Igf2bp3 Vickz3
MIC60_MOUSE	MICOS complex subunit Mic60 (Mitochondrial inner membrane protein) (Mitofilin)	0	8	0	2	0	2	-0.885086	0.295903	0.481609	0	Immt Mic60
RL1D1_MOUSE	Ribosomal L1 domain-containing protein 1	0	5	1	1	1	1	-0.887722	0.343737	0.481609	0	Rsl1d1
RS19_MOUSE	40S ribosomal protein S19	0	5	1	1	1	1	-0.887722	0.343737	0.481609	0	Rps19
FLNA_MOUSE	Filamin-A (FLN-A) (Actin-binding protein 280) (ABP-280) (Alpha-filamin) (Endothelial actin-binding protein) (Filamin-1) (Non-muscle filamin)	0	7	5	5	1	1	-0.898278	0.119905	0.360065	0	Flna Fln Fln1
HELZ_MOUSE	Probable helicase with zinc finger domain (EC 3.6.4.-)	2	0	2	1	1	0	-0.902735	0.406077	0.5556	0	Helz Kiaa0054
PUM1_MOUSE	Pumilio homolog 1	4	7	5	4	2	2	-0.973462	0.116943	0.353464	0	Pum1 Kiaa0099
K1C16_MOUSE	Keratin, type I cytoskeletal 16 (Cytokeratin-16) (CK-16) (Keratin-16) (K16)	4	0	0	0	0	0	-1.02336	0.0543055	0.210893	0	Krt16 Krt1-16
LMNA_MOUSE	Prelamin-A/C [Cleaved into: Lamin-A/C]	0	7	1	1	1	0	-1.04297	0.205893	0.460362	0	Lmna Lmn1
RS15_MOUSE	40S ribosomal protein S15 (RIG protein)	1	5	1	1	0	2	-1.10441	0.225158	0.481609	0	Rps15 Rig
GFPT2_MOUSE	Glutamine--fructose-6-phosphate aminotransferase [isomerizing] 2 (EC 2.6.1.16) (D-fructose-6-phosphate amidotransferase 2) (Glutamine:fructose-6-phosphate amidotransferase 2) (GFAT 2) (GFAT2) (Hexosephosphate aminotransferase 2)	1	2	4	2	0	1	-1.14618	0.208831	0.4658	0	Gfpt2
ATPO_MOUSE	ATP synthase subunit O, mitochondrial (ATP synthase peripheral stalk subunit OSCP) (Oligomycin sensitivity conferral protein) (OSCP)	0	5	0	2	0	0	-1.15843	0.270746	0.481609	0	Atp5po Atp5o D12Wsu28e
EFTU_MOUSE	Elongation factor Tu, mitochondrial	1	4	0	2	0	0	-1.17006	0.265252	0.481609	0	Tufm
GAR1_MOUSE	H/ACA ribonucleoprotein complex subunit 1 (Nucleolar protein family A member 1) (snoRNP protein GAR1)	1	2	2	0	1	1	-1.17599	0.262962	0.481609	0	Gar1 Nola1
TRAP1_MOUSE	Heat shock protein 75 kDa, mitochondrial (HSP 75) (TNFR-associated protein 1) (Tumor necrosis factor type 1 receptor-associated protein) (TRAP-1)	1	6	1	1	1	1	-1.2792	0.15004	0.401741	0	Trap1 Hsp75
TPR_MOUSE	Nucleoprotein TPR (NPC-associated intranuclear protein) (Translocated promoter region and nuclear basket protein)	0	3	0	1	0	0	-1.28394	0.346753	0.484703	0	Tpr
AHSA1_MOUSE	Activator of 90 kDa heat shock protein ATPase homolog 1 (AHA1)	0	2	1	0	1	0	-1.28649	0.344073	0.481609	0	Ahsa1
HNRPD_MOUSE	Heterogeneous nuclear ribonucleoprotein D0 (hnRNP D0) (AU-rich element RNA-binding protein 1)	1	2	0	0	1	0	-1.28875	0.341437	0.481609	0	Hnrnpd Auf1 Hnrpd
RL22L_MOUSE	60S ribosomal protein L22-like 1	0	2	1	1	0	0	-1.29279	0.343104	0.481609	0	Rpl22l1
LAR4B_MOUSE	La-related protein 4B (La ribonucleoprotein domain family member 4B) (La ribonucleoprotein domain family member 5) (La-related protein 5)	1	1	1	0	1	0	-1.29766	0.337769	0.481609	0	Larp4b D13Wsu64e Kiaa0217 Larp5
MCRI2_MOUSE	MAPK regulated corepressor interacting protein 2 (Protein FAM195A)	1	1	1	0	1	0	-1.29766	0.337769	0.481609	0	Mcrip2 Fam195a
STRP1_MOUSE	Striatin-interacting protein 1 (Protein FAM40A)	1	1	1	0	0	1	-1.29843	0.337907	0.481609	0	Strip1 Fam40a Kiaa1761
CXB3_MOUSE	Gap junction beta-3 protein (Connexin-31) (Cx31)	0	1	2	1	0	0	-1.30169	0.339452	0.481609	0	Gjb3 Cxn-31
PTN23_MOUSE	Tyrosine-protein phosphatase non-receptor type 23 (EC 3.1.3.48)	1	0	2	1	0	0	-1.31293	0.333159	0.481609	0	Ptpn23 Kiaa1471
PCNT_MOUSE	Pericentrin	1	6	4	3	0	1	-1.37385	0.0822488	0.26386	0	Pcnt Pcnt2
EF1D_MOUSE	Elongation factor 1-delta (EF-1-delta)	0	6	0	2	0	0	-1.39767	0.170341	0.401741	0	Eef1d
RL31_MOUSE	60S ribosomal protein L31	0	6	0	2	0	0	-1.39767	0.170341	0.401741	0	Rpl31
GRP75_MOUSE	Stress-70 protein, mitochondrial (75 kDa glucose-regulated protein) (GRP-75) (Heat shock 70 kDa protein 9) (Mortalin) (Peptide-binding protein 74) (PBP74) (p66 MOT)	0	11	1	1	1	2	-1.43121	0.0655099	0.248793	0	Hspa9 Grp75 Hsp74 Hspa9a
ALDOA_MOUSE	Fructose-bisphosphate aldolase A (EC 4.1.2.13) (Aldolase 1) (Muscle-type aldolase)	0	15	0	2	0	3	-1.43629	0.175478	0.410788	0	Aldoa Aldo1
GRB10_MOUSE	Growth factor receptor-bound protein 10 (GRB10 adapter protein) (Maternally expressed gene 1 protein)	2	1	3	1	1	0	-1.44497	0.154842	0.401741	0	Grb10 Meg1
FLNC_MOUSE	Filamin-C (FLN-C) (ABP-280-like protein) (ABP-L) (Actin-binding-like protein) (Filamin-2) (Gamma-filamin)	0	0	0	0	0	0	-1.47685	0.0899828	0.283391	0	Flnc Abpl Fln2
PHOCN_MOUSE	MOB-like protein phocein (Class II mMOB1) (Mob1 homolog 3) (Mob3) (Mps one binder kinase activator-like 3) (Preimplantation protein 3)	2	3	4	2	0	1	-1.49236	0.0867609	0.277474	0	Mob4 Mob3 Mobkl3 Phocn Prei3
TPM3_MOUSE	Tropomyosin alpha-3 chain (Gamma-tropomyosin) (Tropomyosin-3)	1	3	3	1	0	1	-1.6367	0.0959479	0.295863	0	Tpm3 Tpm-5 Tpm5
LN28A_MOUSE	Protein lin-28 homolog A (Lin-28A) (Testis-expressed protein 17)	1	2	1	1	0	0	-1.67277	0.178086	0.410988	0	Lin28a Lin28 Tex17
PEO1_MOUSE	Twinkle protein, mitochondrial (EC 3.6.4.12) (Progressive external ophthalmoplegia 1 protein homolog) (T7 gp4-like protein with intramitochondrial nucleoid localization) (T7-like mitochondrial DNA helicase) (Twinkle mtDNA helicase)	1	1	2	1	0	0	-1.68163	0.175768	0.410788	0	Twnk Peo1
RNF17_MOUSE	RING finger protein 17 (Mad member-interacting protein 2) (Mmip-2)	0	1	0	0	0	0	-1.86942	0.342144	0.481609	0	Rnf17
LZTS3_MOUSE	Leucine zipper putative tumor suppressor 3 (ProSAP-interacting protein 1) (ProSAPiP1)	0	1	0	0	0	0	-1.86942	0.342144	0.481609	0	Lzts3 Prosapip1
CCHCR_MOUSE	Coiled-coil alpha-helical rod protein 1 (Alpha-helical coiled-coil rod protein)	0	1	0	0	0	0	-1.86942	0.342144	0.481609	0	Cchcr1 Hcr
DPM1_MOUSE	Dolichol-phosphate mannosyltransferase subunit 1 (EC 2.4.1.83) (Dolichol-phosphate mannose synthase subunit 1) (DPM synthase subunit 1) (Dolichyl-phosphate beta-D-mannosyltransferase subunit 1) (Mannose-P-dolichol synthase subunit 1) (MPD synthase)	0	1	0	0	0	0	-1.86942	0.342144	0.481609	0	Dpm1
GTR3_MOUSE	Solute carrier family 2, facilitated glucose transporter member 3 (Glucose transporter type 3, brain) (GLUT-3)	0	1	0	0	0	0	-1.86942	0.342144	0.481609	0	Slc2a3 Glut3
OLA1_MOUSE	Obg-like ATPase 1 (GTP-binding protein 9)	0	1	0	0	0	0	-1.86942	0.342144	0.481609	0	Ola1 Gtpbp9
SSRP1_MOUSE	FACT complex subunit SSRP1 (Facilitates chromatin transcription complex subunit SSRP1) (Recombination signal sequence recognition protein 1) (Structure-specific recognition protein 1) (T160)	0	1	0	0	0	0	-1.86942	0.342144	0.481609	0	Ssrp1
UB2V1_MOUSE	Ubiquitin-conjugating enzyme E2 variant 1 (UEV-1) (CROC-1)	0	1	0	0	0	0	-1.86942	0.342144	0.481609	0	Ube2v1 Croc1
GLYR1_MOUSE	Putative oxidoreductase GLYR1 (EC 1.-.-.-) (Glyoxylate reductase 1 homolog) (Nuclear protein NP60)	0	1	0	0	0	0	-1.86942	0.342144	0.481609	0	Glyr1 Np60
RPN2_MOUSE	Dolichyl-diphosphooligosaccharide--protein glycosyltransferase subunit 2 (Dolichyl-diphosphooligosaccharide--protein glycosyltransferase 63 kDa subunit) (Ribophorin II) (RPN-II) (Ribophorin-2)	0	1	0	0	0	0	-1.86942	0.342144	0.481609	0	Rpn2
MK67I_MOUSE	MKI67 FHA domain-interacting nucleolar phosphoprotein (Nucleolar protein interacting with the FHA domain of pKI-67) (mNIFK)	0	1	0	0	0	0	-1.86942	0.342144	0.481609	0	Nifk Mki67ip
NOP53_MOUSE	Ribosome biogenesis protein NOP53 (Glioma tumor suppressor candidate region gene 2 protein) (PreS1-binding protein)	0	1	0	0	0	0	-1.86942	0.342144	0.481609	0	Nop53 Gltscr2 Pict1
IFM3_MOUSE	Interferon-induced transmembrane protein 3 (Dispanin subfamily A member 2b) (DSPA2b) (Fragilis protein) (Interferon-inducible protein 15) (Mouse ifitm-like protein 1) (Mil-1)	0	1	0	0	0	0	-1.86942	0.342144	0.481609	0	Ifitm3
TIM50_MOUSE	Mitochondrial import inner membrane translocase subunit TIM50	0	1	0	0	0	0	-1.86942	0.342144	0.481609	0	Timm50 Tim50
AT2A2_MOUSE	Sarcoplasmic/endoplasmic reticulum calcium ATPase 2 (SERCA2) (SR Ca(2+)-ATPase 2) (EC 7.2.2.10) (Calcium pump 2) (Calcium-transporting ATPase sarcoplasmic reticulum type, slow twitch skeletal muscle isoform) (Endoplasmic reticulum class 1/2 Ca(2+) ATPase)	0	1	0	0	0	0	-1.86942	0.342144	0.481609	0	Atp2a2
RLA1_MOUSE	60S acidic ribosomal protein P1	0	1	0	0	0	0	-1.86942	0.342144	0.481609	0	Rplp1
OSTC_MOUSE	Oligosaccharyltransferase complex subunit OSTC	0	1	0	0	0	0	-1.86942	0.342144	0.481609	0	Ostc
U3IP2_MOUSE	U3 small nucleolar RNA-interacting protein 2 (RRP9 homolog) (U3 small nucleolar ribonucleoprotein-associated 55 kDa protein) (U3 snoRNP-associated 55 kDa protein) (U3-55K)	0	1	0	0	0	0	-1.86942	0.342144	0.481609	0	Rrp9 Rnu3ip2 U3-55k
MYEF2_MOUSE	Myelin expression factor 2 (MEF-2) (MyEF-2)	0	1	0	0	0	0	-1.86942	0.342144	0.481609	0	Myef2 Kiaa1341 Mef2
RB11A_MOUSE	Ras-related protein Rab-11A (Rab-11) (EC 3.6.5.2)	0	1	0	0	0	0	-1.86942	0.342144	0.481609	0	Rab11a Rab11
IF2G_MOUSE	Eukaryotic translation initiation factor 2 subunit 3, X-linked (EC 3.6.5.3) (Eukaryotic translation initiation factor 2 subunit gamma, X-linked) (eIF-2-gamma X)	0	1	0	0	0	0	-1.86942	0.342144	0.481609	0	Eif2s3x
COPZ1_MOUSE	Coatomer subunit zeta-1 (Zeta-1-coat protein) (Zeta-1 COP)	0	1	0	0	0	0	-1.86942	0.342144	0.481609	0	Copz1 Copz
ARF4_MOUSE	ADP-ribosylation factor 4	0	1	0	0	0	0	-1.86942	0.342144	0.481609	0	Arf4
MIF_MOUSE	Macrophage migration inhibitory factor (MIF) (EC 5.3.2.1) (Delayed early response protein 6) (DER6) (Glycosylation-inhibiting factor) (GIF) (L-dopachrome isomerase) (L-dopachrome tautomerase) (EC 5.3.3.12) (Phenylpyruvate tautomerase)	0	1	0	0	0	0	-1.86942	0.342144	0.481609	0	Mif
ATPK_MOUSE	ATP synthase subunit f, mitochondrial (ATP synthase membrane subunit f)	0	1	0	0	0	0	-1.86942	0.342144	0.481609	0	Atp5mf Atp5j2
TWF1_MOUSE	Twinfilin-1 (Protein A6)	0	1	0	0	0	0	-1.86942	0.342144	0.481609	0	Twf1 Ptk9
NACAM_MOUSE	Nascent polypeptide-associated complex subunit alpha, muscle-specific form (Alpha-NAC, muscle-specific form) (skNAC)	0	1	0	0	0	0	-1.86942	0.342144	0.481609	0	Naca Gm1878
YTHD2_MOUSE	YTH domain-containing family protein 2	0	1	0	0	0	0	-1.86942	0.342144	0.481609	0	Ythdf2
CAND1_MOUSE	Cullin-associated NEDD8-dissociated protein 1 (Cullin-associated and neddylation-dissociated protein 1) (p120 CAND1)	0	1	0	0	0	0	-1.86942	0.342144	0.481609	0	Cand1 D10Ertd516e Kiaa0829
AFG32_MOUSE	AFG3-like protein 2 (EC 3.4.24.-)	0	1	0	0	0	0	-1.86942	0.342144	0.481609	0	Afg3l2
HIG1A_MOUSE	HIG1 domain family member 1A, mitochondrial (Hypoxia-inducible gene 1 protein)	0	1	0	0	0	0	-1.86942	0.342144	0.481609	0	Higd1a Hig1
ATAD3_MOUSE	ATPase family AAA domain-containing protein 3 (AAA-ATPase TOB3)	0	1	0	0	0	0	-1.86942	0.342144	0.481609	0	Atad3 Atad3a Kiaa1273
BYST_MOUSE	Bystin	0	1	0	0	0	0	-1.86942	0.342144	0.481609	0	Bysl
CSN8_MOUSE	COP9 signalosome complex subunit 8 (SGN8) (Signalosome subunit 8) (COP9 homolog) (JAB1-containing signalosome subunit 8)	0	1	0	0	0	0	-1.86942	0.342144	0.481609	0	Cops8 Csn8
PRS10_MOUSE	26S proteasome regulatory subunit 10B (26S proteasome AAA-ATPase subunit RPT4) (Proteasome 26S subunit ATPase 6) (Proteasome subunit p42)	0	1	0	0	0	0	-1.86942	0.342144	0.481609	0	Psmc6 Sug2
FKBP8_MOUSE	Peptidyl-prolyl cis-trans isomerase FKBP8 (PPIase FKBP8) (EC 5.2.1.8) (38 kDa FK506-binding protein) (38 kDa FKBP) (FKBP-38) (mFKBP38) (FK506-binding protein 8) (FKBP-8) (FKBPR38) (Rotamase)	0	1	0	0	0	0	-1.86942	0.342144	0.481609	0	Fkbp8 Fkbp38 Sam11
SMC4_MOUSE	Structural maintenance of chromosomes protein 4 (SMC protein 4) (SMC-4) (Chromosome-associated polypeptide C) (XCAP-C homolog)	0	1	0	0	0	0	-1.86942	0.342144	0.481609	0	Smc4 Capc Smc4l1
XRCC1_MOUSE	DNA repair protein XRCC1 (X-ray repair cross-complementing protein 1)	0	1	0	0	0	0	-1.86942	0.342144	0.481609	0	Xrcc1 Xrcc-1
GSTA1_MOUSE	Glutathione S-transferase A1 (EC 2.5.1.18) (13-hydroperoxyoctadecadienoate peroxidase) (EC 1.11.1.-) (Androst-5-ene-3,17-dione isomerase) (EC 5.3.3.-) (GST class-alpha member 1) (Glutathione S-transferase Ya) (Glutathione S-transferase Ya1) [Cleaved into: Glutathione S-transferase A1, N-terminally processed]	0	1	0	0	0	0	-1.86942	0.342144	0.481609	0	Gsta1 Gsta Gstya
KRR1_MOUSE	KRR1 small subunit processome component homolog (HIV-1 Rev-binding protein 2 homolog) (KRR-R motif-containing protein 1)	0	1	0	0	0	0	-1.86942	0.342144	0.481609	0	Krr1 Hrb2
DPA5A_MOUSE	Developmental pluripotency-associated protein 5A (mDppa5) (ES cell-associated transcript 2 protein) (Embryonal stem cell-specific gene 1 protein) (ESG-1) (Protein pH 34)	0	1	0	0	0	0	-1.86942	0.342144	0.481609	0	Dppa5a Dppa5 Ecat2 Esg1 Ph34
TCTP_MOUSE	Translationally-controlled tumor protein (TCTP) (21 kDa polypeptide) (p21) (p23)	0	1	0	0	0	0	-1.86942	0.342144	0.481609	0	Tpt1 Trt
VATH_MOUSE	V-type proton ATPase subunit H (V-ATPase subunit H) (Vacuolar proton pump subunit H)	0	1	0	0	0	0	-1.86942	0.342144	0.481609	0	Atp6v1h
DDX18_MOUSE	ATP-dependent RNA helicase DDX18 (EC 3.6.4.13) (DEAD box protein 18)	0	1	0	0	0	0	-1.86942	0.342144	0.481609	0	Ddx18
CISY_MOUSE	Citrate synthase, mitochondrial (EC 2.3.3.1) (Citrate (Si)-synthase)	0	1	0	0	0	0	-1.86942	0.342144	0.481609	0	Cs
VASP_MOUSE	Vasodilator-stimulated phosphoprotein (VASP)	0	1	0	0	0	0	-1.86942	0.342144	0.481609	0	Vasp
COX2_MOUSE	Cytochrome c oxidase subunit 2 (EC 7.1.1.9) (Cytochrome c oxidase polypeptide II)	0	1	0	0	0	0	-1.86942	0.342144	0.481609	0	Mtco2 COII COX2 mt-Co2
LPPRC_MOUSE	Leucine-rich PPR motif-containing protein, mitochondrial (130 kDa leucine-rich protein) (LRP 130) (mLRP130)	0	1	0	0	0	0	-1.86942	0.342144	0.481609	0	Lrpprc Lrp130
EWS_MOUSE	RNA-binding protein EWS	0	1	0	0	0	0	-1.86942	0.342144	0.481609	0	Ewsr1 Ews Ewsh
DOCK6_MOUSE	Dedicator of cytokinesis protein 6	0	1	0	0	0	0	-1.86942	0.342144	0.481609	0	Dock6 Kiaa1395
UBE2S_MOUSE	Ubiquitin-conjugating enzyme E2 S (EC 2.3.2.23) (E2 ubiquitin-conjugating enzyme S) (Ubiquitin carrier protein S) (Ubiquitin-conjugating enzyme E2-24 kDa) (Ubiquitin-conjugating enzyme E2-EPF5) (Ubiquitin-protein ligase S)	0	1	0	0	0	0	-1.86942	0.342144	0.481609	0	Ube2s E2epf
NP1L1_MOUSE	Nucleosome assembly protein 1-like 1 (Brain protein DN38) (NAP-1-related protein)	0	1	0	0	0	0	-1.86942	0.342144	0.481609	0	Nap1l1 Nrp
LYAR_MOUSE	Cell growth-regulating nucleolar protein (Ly1 antibody-reactive protein) (Protein expressed in male leptotene and zygotene spermatocytes 264) (MLZ-264)	0	1	0	0	0	0	-1.86942	0.342144	0.481609	0	Lyar
GNAI2_MOUSE	Guanine nucleotide-binding protein G(i) subunit alpha-2 (Adenylate cyclase-inhibiting G alpha protein)	0	1	0	0	0	0	-1.86942	0.342144	0.481609	0	Gnai2 Gnai-2
GANAB_MOUSE	Neutral alpha-glucosidase AB (EC 3.2.1.207) (Alpha-glucosidase 2) (Glucosidase II subunit alpha)	0	1	0	0	0	0	-1.86942	0.342144	0.481609	0	Ganab G2an Kiaa0088
DYHC1_MOUSE	Cytoplasmic dynein 1 heavy chain 1 (Cytoplasmic dynein heavy chain 1) (Dynein heavy chain, cytosolic)	0	1	0	0	0	0	-1.86942	0.342144	0.481609	0	Dync1h1 Dhc1 Dnch1 Dnchc1 Dyhc
VPS29_MOUSE	Vacuolar protein sorting-associated protein 29 (Vesicle protein sorting 29)	0	1	0	0	0	0	-1.86942	0.342144	0.481609	0	Vps29
RBM28_MOUSE	RNA-binding protein 28 (RNA-binding motif protein 28)	0	1	0	0	0	0	-1.86942	0.342144	0.481609	0	Rbm28
DNJC7_MOUSE	DnaJ homolog subfamily C member 7 (Cytoplasmic CAR retention protein) (CCRP) (MDj11) (Tetratricopeptide repeat protein 2) (TPR repeat protein 2)	0	1	0	0	0	0	-1.86942	0.342144	0.481609	0	Dnajc7 Ttc2
COPB_MOUSE	Coatomer subunit beta (Beta-coat protein) (Beta-COP)	0	1	0	0	0	0	-1.86942	0.342144	0.481609	0	Copb1 Copb
SMD2_MOUSE	Small nuclear ribonucleoprotein Sm D2 (Sm-D2) (snRNP core protein D2)	0	1	0	0	0	0	-1.86942	0.342144	0.481609	0	Snrpd2
SERA_MOUSE	D-3-phosphoglycerate dehydrogenase (3-PGDH) (EC 1.1.1.95) (A10)	0	1	0	0	0	0	-1.86942	0.342144	0.481609	0	Phgdh
MYL1_MOUSE	Myosin light chain 1/3, skeletal muscle isoform (MLC1/MLC3) (MLC1F/MLC3F) (Myosin light chain alkali 1/2) (Myosin light chain A1/A2)	0	1	0	0	0	0	-1.86942	0.342144	0.481609	0	Myl1 Mylf
DDX56_MOUSE	Probable ATP-dependent RNA helicase DDX56 (EC 3.6.4.13) (ATP-dependent 61 kDa nucleolar RNA helicase) (DEAD box protein 56)	0	1	0	0	0	0	-1.86942	0.342144	0.481609	0	Ddx56 D11Ertd619e Noh61
FKBP5_MOUSE	Peptidyl-prolyl cis-trans isomerase FKBP5 (PPIase FKBP5) (EC 5.2.1.8) (51 kDa FK506-binding protein) (51 kDa FKBP) (FKBP-51) (FK506-binding protein 5) (FKBP-5) (Rotamase)	0	1	0	0	0	0	-1.86942	0.342144	0.481609	0	Fkbp5 Fkbp51
NOP2_MOUSE	Probable 28S rRNA (cytosine-C(5))-methyltransferase (EC 2.1.1.-) (Nucleolar protein 1) (Nucleolar protein 2 homolog) (Proliferating-cell nucleolar antigen p120) (Proliferation-associated nucleolar protein p120)	0	1	0	0	0	0	-1.86942	0.342144	0.481609	0	Nop2 Nol1
CSN1_MOUSE	COP9 signalosome complex subunit 1 (SGN1) (Signalosome subunit 1) (G protein pathway suppressor 1) (GPS-1) (JAB1-containing signalosome subunit 1)	0	1	0	0	0	0	-1.86942	0.342144	0.481609	0	Gps1 Cops1 Csn1
FERM2_MOUSE	Fermitin family homolog 2 (Kindlin-2) (Pleckstrin homology domain-containing family C member 1)	0	1	0	0	0	0	-1.86942	0.342144	0.481609	0	Fermt2 Plekhc1
DDX51_MOUSE	ATP-dependent RNA helicase DDX51 (EC 3.6.4.13) (DEAD box protein 51)	0	1	0	0	0	0	-1.86942	0.342144	0.481609	0	Ddx51
FUBP1_MOUSE	Far upstream element-binding protein 1 (FBP) (FUSE-binding protein 1)	0	1	0	0	0	0	-1.86942	0.342144	0.481609	0	Fubp1 D3Ertd330e
PSMD1_MOUSE	26S proteasome non-ATPase regulatory subunit 1 (26S proteasome regulatory subunit RPN2) (26S proteasome regulatory subunit S1)	0	1	0	0	0	0	-1.86942	0.342144	0.481609	0	Psmd1
RBM7_MOUSE	RNA-binding protein 7 (RNA-binding motif protein 7)	0	1	0	0	0	0	-1.86942	0.342144	0.481609	0	Rbm7
AT5F1_MOUSE	ATP synthase F(0) complex subunit B1, mitochondrial (ATP synthase peripheral stalk-membrane subunit b) (ATP synthase subunit b) (ATPase subunit b)	0	1	0	0	0	0	-1.86942	0.342144	0.481609	0	Atp5pb Atp5f1
VTI1B_MOUSE	Vesicle transport through interaction with t-SNAREs homolog 1B (Vesicle transport v-SNARE protein Vti1-like 1) (Vti1-rp1)	0	1	0	0	0	0	-1.86942	0.342144	0.481609	0	Vti1b Vti1l1
EPN4_MOUSE	Clathrin interactor 1 (Enthoprotin) (Epsin-4) (Epsin-related protein) (EpsinR)	0	1	0	0	0	0	-1.86942	0.342144	0.481609	0	Clint1 Enth Epn4 Epnr Kiaa0171
LRC40_MOUSE	Leucine-rich repeat-containing protein 40	0	1	0	0	0	0	-1.86942	0.342144	0.481609	0	Lrrc40
SMN_MOUSE	Survival motor neuron protein	0	1	0	0	0	0	-1.86942	0.342144	0.481609	0	Smn1 Smn
SYLC_MOUSE	Leucine--tRNA ligase, cytoplasmic (EC 6.1.1.4) (Leucyl-tRNA synthetase) (LeuRS)	0	1	0	0	0	0	-1.86942	0.342144	0.481609	0	Lars1 Lars
FLII_MOUSE	Protein flightless-1 homolog	0	1	0	0	0	0	-1.86942	0.342144	0.481609	0	Flii Fli1 Fliih
KBTB3_MOUSE	Kelch repeat and BTB domain-containing protein 3 (BTB and kelch domain-containing protein 3)	0	1	0	0	0	0	-1.86942	0.342144	0.481609	0	Kbtbd3 Bklhd3
SSF1_MOUSE	Suppressor of SWI4 1 homolog (Ssf-1) (Peter Pan homolog)	0	1	0	0	0	0	-1.86942	0.342144	0.481609	0	Ppan Ssf1
DYR_MOUSE	Dihydrofolate reductase (EC 1.5.1.3)	0	1	0	0	0	0	-1.86942	0.342144	0.481609	0	Dhfr
COPA_MOUSE	Coatomer subunit alpha (Alpha-coat protein) (Alpha-COP) [Cleaved into: Xenin (Xenopsin-related peptide); Proxenin]	0	1	0	0	0	0	-1.86942	0.342144	0.481609	0	Copa
LTV1_MOUSE	Protein LTV1 homolog	0	1	0	0	0	0	-1.86942	0.342144	0.481609	0	Ltv1
MT1_MOUSE	Metallothionein-1 (MT-1) (Metallothionein-I) (MT-I)	0	1	0	0	0	0	-1.86942	0.342144	0.481609	0	Mt1
RPAC1_MOUSE	DNA-directed RNA polymerases I and III subunit RPAC1 (DNA-directed RNA polymerase I subunit C) (RNA polymerases I and III subunit AC1) (AC40) (DNA-directed RNA polymerases I and III 40 kDa polypeptide) (RPA40) (RPC40)	0	1	0	0	0	0	-1.86942	0.342144	0.481609	0	Polr1c Rpo1-1
EIF3K_MOUSE	Eukaryotic translation initiation factor 3 subunit K (eIF3k) (Eukaryotic translation initiation factor 3 subunit 12) (eIF-3 p25)	0	1	0	0	0	0	-1.86942	0.342144	0.481609	0	Eif3k Eif3s12
WDR46_MOUSE	WD repeat-containing protein 46 (WD repeat-containing protein BING4)	0	1	0	0	0	0	-1.86942	0.342144	0.481609	0	Wdr46 Bing4
CEBPZ_MOUSE	CCAAT/enhancer-binding protein zeta (CCAAT-box-binding transcription factor) (CBF) (CCAAT-binding factor)	0	1	0	0	0	0	-1.86942	0.342144	0.481609	0	Cebpz Cbf2 Cebpa-rs1
TOP1_MOUSE	DNA topoisomerase 1 (EC 5.6.2.1) (DNA topoisomerase I)	0	1	0	0	0	0	-1.86942	0.342144	0.481609	0	Top1 Top-1
TMM88_MOUSE	Transmembrane protein 88	0	1	0	0	0	0	-1.86942	0.342144	0.481609	0	Tmem88
BIRC6_MOUSE	Baculoviral IAP repeat-containing protein 6 (EC 2.3.2.27) (BIR repeat-containing ubiquitin-conjugating enzyme) (BRUCE) (RING-type E3 ubiquitin transferase BIRC6) (Ubiquitin-conjugating BIR domain enzyme apollon) (APOLLON)	0	1	0	0	0	0	-1.86942	0.342144	0.481609	0	Birc6 Kiaa1289
PSD12_MOUSE	26S proteasome non-ATPase regulatory subunit 12 (26S proteasome regulatory subunit RPN5) (26S proteasome regulatory subunit p55)	0	1	0	0	0	0	-1.86942	0.342144	0.481609	0	Psmd12
ABLM1_MOUSE	Actin-binding LIM protein 1 (abLIM-1) (Actin-binding LIM protein family member 1)	0	0	1	0	0	0	-1.87866	0.340747	0.481609	0	Ablim1 Ablim Kiaa0059
ARP2_MOUSE	Actin-related protein 2 (Actin-like protein 2)	0	0	1	0	0	0	-1.87866	0.340747	0.481609	0	Actr2 Arp2
UTP6_MOUSE	U3 small nucleolar RNA-associated protein 6 homolog (Multiple hat domains protein)	0	0	1	0	0	0	-1.87866	0.340747	0.481609	0	Utp6 Mhat
C1TC_MOUSE	C-1-tetrahydrofolate synthase, cytoplasmic (C1-THF synthase) [Cleaved into: C-1-tetrahydrofolate synthase, cytoplasmic, N-terminally processed] [Includes: Methylenetetrahydrofolate dehydrogenase (EC 1.5.1.5); Methenyltetrahydrofolate cyclohydrolase (EC 3.5.4.9); Formyltetrahydrofolate synthetase (EC 6.3.4.3)]	0	0	1	0	0	0	-1.87866	0.340747	0.481609	0	Mthfd1
KDM6A_MOUSE	Lysine-specific demethylase 6A (EC 1.14.11.68) (Histone demethylase UTX) (Ubiquitously transcribed TPR protein on the X chromosome) (Ubiquitously transcribed X chromosome tetratricopeptide repeat protein) ([histone H3]-trimethyl-L-lysine(27) demethylase 6A)	0	0	1	0	0	0	-1.87866	0.340747	0.481609	0	Kdm6a Utx
PKHG3_MOUSE	Pleckstrin homology domain-containing family G member 3 (PH domain-containing family G member 3)	0	0	1	0	0	0	-1.87866	0.340747	0.481609	0	Plekhg3 Kiaa0599
BCL9_MOUSE	B-cell CLL/lymphoma 9 protein (B-cell lymphoma 9 protein) (Bcl-9)	0	0	1	0	0	0	-1.87866	0.340747	0.481609	0	Bcl9
EFHD1_MOUSE	EF-hand domain-containing protein D1 (EF-hand domain-containing protein 1) (Mitocalcin) (Swiprosin-2)	0	0	1	0	0	0	-1.87866	0.340747	0.481609	0	Efhd1 Sws2
GLNA_MOUSE	Glutamine synthetase (GS) (EC 6.3.1.2) (Glutamate--ammonia ligase) (Palmitoyltransferase GLUL) (EC 2.3.1.225)	0	0	1	0	0	0	-1.87866	0.340747	0.481609	0	Glul Glns
CE104_MOUSE	Centrosomal protein of 104 kDa (Cep104)	0	0	1	0	0	0	-1.87866	0.340747	0.481609	0	Cep104 Kiaa0562
FGOP2_MOUSE	FGFR1 oncogene partner 2 homolog	0	0	1	0	0	0	-1.87866	0.340747	0.481609	0	Fgfr1op2
ILF3_MOUSE	Interleukin enhancer-binding factor 3	0	0	1	0	0	0	-1.87866	0.340747	0.481609	0	Ilf3
RAI14_MOUSE	Ankycorbin (Ankyrin repeat and coiled-coil structure-containing protein) (Novel retinal pigment epithelial cell protein) (Retinoic acid-induced protein 14) (p125)	0	0	1	0	0	0	-1.87866	0.340747	0.481609	0	Rai14 Kiaa1334 Norpeg
NEUL4_MOUSE	Neuralized-like protein 4	0	0	1	0	0	0	-1.87866	0.340747	0.481609	0	Neurl4 Kiaa1787
CCD77_MOUSE	Coiled-coil domain-containing protein 77	0	0	1	0	0	0	-1.87866	0.340747	0.481609	0	Ccdc77
PRP4_MOUSE	U4/U6 small nuclear ribonucleoprotein Prp4 (U4/U6 snRNP 60 kDa protein) (WD splicing factor Prp4)	0	0	1	0	0	0	-1.87866	0.340747	0.481609	0	Prpf4
SRBS1_MOUSE	Sorbin and SH3 domain-containing protein 1 (Ponsin) (SH3 domain protein 5) (SH3P12) (c-Cbl-associated protein) (CAP)	0	0	1	0	0	0	-1.87866	0.340747	0.481609	0	Sorbs1 Kiaa1296 Sh3d5
RBIS_MOUSE	Ribosomal biogenesis factor	0	0	1	0	0	0	-1.87866	0.340747	0.481609	0	Rbis
ARHGH_MOUSE	Rho guanine nucleotide exchange factor 17	0	0	1	0	0	0	-1.87866	0.340747	0.481609	0	Arhgef17 Kiaa0337
PDLI7_MOUSE	PDZ and LIM domain protein 7 (LIM mineralization protein) (LMP) (Protein enigma)	0	0	1	0	0	0	-1.87866	0.340747	0.481609	0	Pdlim7 Enigma
CYTSB_MOUSE	Cytospin-B (Sperm antigen with calponin homology and coiled-coil domains 1)	1	0	0	0	0	0	-1.88099	0.33981	0.481609	0	Specc1 Cytsb Kiaa4061
SLK_MOUSE	STE20-like serine/threonine-protein kinase (STE20-like kinase) (mSLK) (EC 2.7.11.1) (Etk4) (STE20-related kinase SMAK) (STE20-related serine/threonine-protein kinase) (STE20-related kinase) (Serine/threonine-protein kinase 2)	1	0	0	0	0	0	-1.88099	0.33981	0.481609	0	Slk Kiaa0204 Stk2
SC24A_MOUSE	Protein transport protein Sec24A (SEC24-related protein A)	1	0	0	0	0	0	-1.88099	0.33981	0.481609	0	Sec24a
K1328_MOUSE	Protein hinderin	1	0	0	0	0	0	-1.88099	0.33981	0.481609	0	Kiaa1328
ANS4B_MOUSE	Ankyrin repeat and SAM domain-containing protein 4B (Harmonin-interacting ankyrin repeat-containing protein) (Harp)	1	0	0	0	0	0	-1.88099	0.33981	0.481609	0	Anks4b Harp
U2AF1_MOUSE	Splicing factor U2AF 35 kDa subunit (U2 auxiliary factor 35 kDa subunit) (U2 snRNP auxiliary factor small subunit)	0	5	0	0	0	1	-1.93806	0.0968391	0.297723	0	U2af1
M4K4_MOUSE	Mitogen-activated protein kinase kinase kinase kinase 4 (EC 2.7.11.1) (HPK/GCK-like kinase HGK) (MAPK/ERK kinase kinase kinase 4) (MEK kinase kinase 4) (MEKKK 4) (Nck-interacting kinase)	0	3	2	1	0	0	-1.96179	0.0922936	0.286678	0	Map4k4 Nik
RS7_MOUSE	40S ribosomal protein S7	0	6	0	0	0	1	-2.17783	0.0566711	0.217429	0	Rps7
SPTB2_MOUSE	Spectrin beta chain, non-erythrocytic 1 (Beta-II spectrin) (Embryonic liver fodrin) (Fodrin beta chain)	44	79	119	45	0	7	-2.33783	0.119274	0.359214	0	Sptbn1 Elf Spnb-2 Spnb2 Sptb2
SPTN1_MOUSE	Spectrin alpha chain, non-erythrocytic 1 (Alpha-II spectrin) (Fodrin alpha chain)	50	88	135	46	2	7	-2.42999	0.0735123	0.257472	0	Sptan1 Spna2 Spta2
ML12B_MOUSE	Myosin regulatory light chain 12B (Myosin regulatory light chain 2-B, smooth muscle isoform) (Myosin regulatory light chain 20 kDa) (MLC20) (Myosin regulatory light chain MRLC2)	0	2	0	0	0	0	-2.6524	0.170249	0.401741	0	Myl12b Mrlc2 Mylc2b
UMPS_MOUSE	Uridine 5'-monophosphate synthase (UMP synthase) [Includes: Orotate phosphoribosyltransferase (OPRTase) (EC 2.4.2.10); Orotidine 5'-phosphate decarboxylase (EC 4.1.1.23) (OMPdecase)]	0	2	0	0	0	0	-2.6524	0.170249	0.401741	0	Umps
TFR1_MOUSE	Transferrin receptor protein 1 (TR) (TfR) (TfR1) (Trfr) (CD antigen CD71)	0	2	0	0	0	0	-2.6524	0.170249	0.401741	0	Tfrc Trfr
FAS_MOUSE	Fatty acid synthase (EC 2.3.1.85) (Type I Fatty Acid Synthase) [Includes: [Acyl-carrier-protein] S-acetyltransferase (EC 2.3.1.38); [Acyl-carrier-protein] S-malonyltransferase (EC 2.3.1.39); 3-oxoacyl-[acyl-carrier-protein] synthase (EC 2.3.1.41); 3-oxoacyl-[acyl-carrier-protein] reductase (EC 1.1.1.100); 3-hydroxyacyl-[acyl-carrier-protein] dehydratase (EC 4.2.1.59); Enoyl-[acyl-carrier-protein]…	0	2	0	0	0	0	-2.6524	0.170249	0.401741	0	Fasn
SYVC_MOUSE	Valine--tRNA ligase (EC 6.1.1.9) (Protein G7a) (Valyl-tRNA synthetase) (ValRS)	0	2	0	0	0	0	-2.6524	0.170249	0.401741	0	Vars1 Bat6 G7a Vars Vars2
NUB1_MOUSE	NEDD8 ultimate buster 1 (Negative regulator of ubiquitin-like proteins 1) (Protein BS4)	0	2	0	0	0	0	-2.6524	0.170249	0.401741	0	Nub1 Nyren18
GDIB_MOUSE	Rab GDP dissociation inhibitor beta (Rab GDI beta) (GDI-3) (Guanosine diphosphate dissociation inhibitor 2) (GDI-2)	0	2	0	0	0	0	-2.6524	0.170249	0.401741	0	Gdi2 Gdi3
RRP44_MOUSE	Exosome complex exonuclease RRP44 (EC 3.1.13.-) (EC 3.1.26.-) (Protein DIS3 homolog) (Ribosomal RNA-processing protein 44)	0	2	0	0	0	0	-2.6524	0.170249	0.401741	0	Dis3 Kiaa1008 Rrp44
ERLN1_MOUSE	Erlin-1 (Endoplasmic reticulum lipid raft-associated protein 1) (Protein KE04 homolog) (Stomatin-prohibitin-flotillin-HflC/K domain-containing protein 1) (SPFH domain-containing protein 1)	0	2	0	0	0	0	-2.6524	0.170249	0.401741	0	Erlin1 Keo4 Spfh1
TOM22_MOUSE	Mitochondrial import receptor subunit TOM22 homolog (Translocase of outer membrane 22 kDa subunit homolog)	0	2	0	0	0	0	-2.6524	0.170249	0.401741	0	Tomm22 Tom22
DX39A_MOUSE	ATP-dependent RNA helicase DDX39A (EC 3.6.4.13) (DEAD box protein 39)	0	2	0	0	0	0	-2.6524	0.170249	0.401741	0	Ddx39a Ddx39
MYO1B_MOUSE	Unconventional myosin-Ib (MIH-L) (Myosin I alpha) (MMI-alpha) (MMIa)	0	2	0	0	0	0	-2.6524	0.170249	0.401741	0	Myo1b
SYWC_MOUSE	Tryptophan--tRNA ligase, cytoplasmic (EC 6.1.1.2) (Tryptophanyl-tRNA synthetase) (TrpRS) [Cleaved into: T1-TrpRS; T2-TrpRS]	0	2	0	0	0	0	-2.6524	0.170249	0.401741	0	Wars1 Wars Wrs
MSH2_MOUSE	DNA mismatch repair protein Msh2 (MutS protein homolog 2)	0	2	0	0	0	0	-2.6524	0.170249	0.401741	0	Msh2
TLN1_MOUSE	Talin-1	0	2	0	0	0	0	-2.6524	0.170249	0.401741	0	Tln1 Tln
OBI1_MOUSE	ORC ubiquitin ligase 1 (OBI1) (EC 2.3.2.27) (RING finger protein 219)	0	2	0	0	0	0	-2.6524	0.170249	0.401741	0	Obi1 Rnf219
UBA1_MOUSE	Ubiquitin-like modifier-activating enzyme 1 (EC 6.2.1.45) (Ubiquitin-activating enzyme E1) (Ubiquitin-activating enzyme E1 X) (Ubiquitin-like modifier-activating enzyme 1 X)	0	2	0	0	0	0	-2.6524	0.170249	0.401741	0	Uba1 Sbx Ube1 Ube1ax Ube1x
KTN1_MOUSE	Kinectin	0	2	0	0	0	0	-2.6524	0.170249	0.401741	0	Ktn1
IDHC_MOUSE	Isocitrate dehydrogenase [NADP] cytoplasmic (IDH) (EC 1.1.1.42) (Cytosolic NADP-isocitrate dehydrogenase) (IDP) (NADP(+)-specific ICDH) (Oxalosuccinate decarboxylase)	0	2	0	0	0	0	-2.6524	0.170249	0.401741	0	Idh1
TCPG_MOUSE	T-complex protein 1 subunit gamma (TCP-1-gamma) (CCT-gamma) (Matricin) (mTRiC-P5)	0	1	1	0	0	0	-2.66145	0.169016	0.401741	0	Cct3 Cctg
YBOX3_MOUSE	Y-box-binding protein 3 (Cold shock domain-containing protein A) (DNA-binding protein A) (Y-box protein 3)	0	1	1	0	0	0	-2.66145	0.169016	0.401741	0	Ybx3 Csda Msy4
ARP3_MOUSE	Actin-related protein 3 (Actin-like protein 3)	0	1	1	0	0	0	-2.66145	0.169016	0.401741	0	Actr3 Arp3
SYNPO_MOUSE	Synaptopodin	0	1	1	0	0	0	-2.66145	0.169016	0.401741	0	Synpo Kiaa1029
TRAF4_MOUSE	TNF receptor-associated factor 4 (Cysteine-rich motif associated to RING and Traf domains protein 1)	0	1	1	0	0	0	-2.66145	0.169016	0.401741	0	Traf4 Cart1
TOP3B_MOUSE	DNA topoisomerase 3-beta-1 (EC 5.6.2.1) (DNA topoisomerase III beta-1)	0	1	1	0	0	0	-2.66145	0.169016	0.401741	0	Top3b Top3b1
ARPC3_MOUSE	Actin-related protein 2/3 complex subunit 3 (Arp2/3 complex 21 kDa subunit) (p21-ARC)	1	1	0	0	0	0	-2.66374	0.168141	0.401741	0	Arpc3
POC1A_MOUSE	POC1 centriolar protein homolog A (WD repeat-containing protein 51A)	1	1	0	0	0	0	-2.66374	0.168141	0.401741	0	Poc1a Wdr51a
ARID2_MOUSE	AT-rich interactive domain-containing protein 2 (ARID domain-containing protein 2) (BRG1-associated factor 200) (BAF200) (Zinc finger protein with activation potential) (Zipzap/p200)	1	1	0	0	0	0	-2.66374	0.168141	0.401741	0	Arid2 Baf200
DEMA_MOUSE	Dematin (Dematin actin-binding protein) (Erythrocyte membrane protein band 4.9)	0	0	2	0	0	0	-2.67054	0.167781	0.401741	0	Dmtn Epb4.9 Epb49
PKHA7_MOUSE	Pleckstrin homology domain-containing family A member 7 (PH domain-containing family A member 7) (Heart adapter protein 1)	0	0	2	0	0	0	-2.67054	0.167781	0.401741	0	Plekha7 Hadp1
GRTP1_MOUSE	Growth hormone-regulated TBC protein 1 (TBC1 domain family member 6)	0	0	2	0	0	0	-2.67054	0.167781	0.401741	0	Grtp1 Tbc1d6
MOONR_MOUSE	Protein moonraker (MNR)	0	0	2	0	0	0	-2.67054	0.167781	0.401741	0	Kiaa0753 Mnr
MIB1_MOUSE	E3 ubiquitin-protein ligase MIB1 (EC 2.3.2.27) (DAPK-interacting protein 1) (DIP-1) (Mind bomb homolog 1) (RING-type E3 ubiquitin transferase MIB1)	1	0	1	0	0	0	-2.67285	0.166907	0.401741	0	Mib1 Dip1 Kiaa1323 Mib
WDR90_MOUSE	WD repeat-containing protein 90	2	0	0	0	0	0	-2.67517	0.166032	0.401741	0	Wdr90 Kiaa1924
SPR1A_MOUSE	Cornifin-A (Small proline-rich protein 1A) (SPR1 A) (SPR1A)	2	0	0	0	0	0	-2.67517	0.166032	0.401741	0	Sprr1a
PDIA6_MOUSE	Protein disulfide-isomerase A6 (EC 5.3.4.1) (Thioredoxin domain-containing protein 7)	0	3	0	0	0	0	-3.15399	0.0795097	0.257472	0	Pdia6 Txndc7
ARF1_MOUSE	ADP-ribosylation factor 1	0	3	0	0	0	0	-3.15399	0.0795097	0.257472	0	Arf1
PRS6B_MOUSE	26S proteasome regulatory subunit 6B (26S proteasome AAA-ATPase subunit RPT3) (CIP21) (MB67-interacting protein) (MIP224) (Proteasome 26S subunit ATPase 4) (Tat-binding protein 7) (TBP-7)	0	3	0	0	0	0	-3.15399	0.0795097	0.257472	0	Psmc4 Tbp7
PEBP1_MOUSE	Phosphatidylethanolamine-binding protein 1 (PEBP-1) (HCNPpp) [Cleaved into: Hippocampal cholinergic neurostimulating peptide (HCNP)]	0	3	0	0	0	0	-3.15399	0.0795097	0.257472	0	Pebp1 Pbp Pebp
EF1B_MOUSE	Elongation factor 1-beta (EF-1-beta)	0	3	0	0	0	0	-3.15399	0.0795097	0.257472	0	Eef1b Eef1b2
STAU1_MOUSE	Double-stranded RNA-binding protein Staufen homolog 1	0	3	0	0	0	0	-3.15399	0.0795097	0.257472	0	Stau1 Stau
NUP93_MOUSE	Nuclear pore complex protein Nup93 (93 kDa nucleoporin) (CBP-interacting protein 4) (Nucleoporin Nup93)	0	3	0	0	0	0	-3.15399	0.0795097	0.257472	0	Nup93 Cip4 Kiaa0095
MAGB4_MOUSE	Melanoma-associated antigen B4	0	2	1	0	0	0	-3.16284	0.078245	0.257472	0	Mageb4
LZTS2_MOUSE	Leucine zipper putative tumor suppressor 2 (Protein LAPSER1)	0	2	1	0	0	0	-3.16284	0.078245	0.257472	0	Lzts2 Kiaa1813 Lapser1
PLK1_MOUSE	Serine/threonine-protein kinase PLK1 (EC 2.7.11.21) (Polo-like kinase 1) (PLK-1) (Serine/threonine-protein kinase 13) (STPK13)	0	2	1	0	0	0	-3.16284	0.078245	0.257472	0	Plk1 Plk
NDUA4_MOUSE	Cytochrome c oxidase subunit NDUFA4	0	2	1	0	0	0	-3.16284	0.078245	0.257472	0	Ndufa4
CDC20_MOUSE	Cell division cycle protein 20 homolog (mmCdc20) (p55CDC)	0	2	1	0	0	0	-3.16284	0.078245	0.257472	0	Cdc20
NCBP1_MOUSE	Nuclear cap-binding protein subunit 1 (80 kDa nuclear cap-binding protein) (CBP80) (NCBP 80 kDa subunit)	0	2	1	0	0	0	-3.16284	0.078245	0.257472	0	Ncbp1 Cbp80
RHGBA_MOUSE	Rho GTPase-activating protein 11A (Rho-type GTPase-activating protein 11A)	0	1	2	0	0	0	-3.17174	0.0769879	0.257472	0	Arhgap11a Kiaa0013
AP2B1_MOUSE	AP-2 complex subunit beta (AP105B) (Adaptor protein complex AP-2 subunit beta) (Adaptor-related protein complex 2 subunit beta) (Beta-2-adaptin) (Beta-adaptin) (Clathrin assembly protein complex 2 beta large chain) (Plasma membrane adaptor HA2/AP2 adaptin beta subunit)	1	1	1	0	0	0	-3.17402	0.0754072	0.257472	0	Ap2b1 Clapb1
BANP_MOUSE	Protein BANP (Btg3-associated nuclear protein) (Scaffold/matrix-associated region-1-binding protein)	1	1	1	0	0	0	-3.17402	0.0754072	0.257472	0	Banp Smar1
MED22_MOUSE	Mediator of RNA polymerase II transcription subunit 22 (Mediator complex subunit 22) (Surfeit locus protein 5) (Surf-5)	1	1	1	0	0	0	-3.17402	0.0754072	0.257472	0	Med22 Surf5
CALM1_MOUSE	Calmodulin-1	1	1	1	0	0	0	-3.17402	0.0754072	0.257472	0	Calm1 Calm Cam Cam1
CETN3_MOUSE	Centrin-3	1	1	1	0	0	0	-3.17402	0.0754072	0.257472	0	Cetn3 Cen3
