# Supplementary material for: Systematic identification of factors involved in the silencing of germline genes in mouse embryonic stem cells
Source: Nucleic Acids Res. 2023 Feb 11;51(7):3130–49. doi: 10.1093/nar/gkad071 (PMC10123117; doi:10.1093/nar/gkad071)
Supplement: gkad071_Supplemental_Files [file gkad071_supplemental_files.zip › Supplementary Table S8_Expression analysis of TEs.xlsx]

## Sheet: siRNA_Usp7
gene.id	baseMean	log2FoldChange	pvalue	padj	NrmCnts_RNA_siCtrl_72h_1	NrmCnts_RNA_siCtrl_72h_2	NrmCnts_RNA_siCtrl_72h_3	NrmCnts_RNA_siUsp7_72h_1	NrmCnts_RNA_siUsp7_72h_2	NrmCnts_RNA_siUsp7_72h_3
RLTR9E	1873.91	-0.453133	6.89961e-07	0.000761027	2119.77	2224.14	2153.67	1537.02	1643.63	1565.21
MERVL-int	2430.02	0.360759	0.00271074	0.999001	1918.62	2335.45	2129.16	2336.99	3144.04	2715.85
RLTR1B-int	5137.02	0.379046	0.00458913	0.999001	3747.72	4239.34	5410.29	5287.08	5379.56	6758.1
MER21-int	10.06	-1.81004	0.00624588	0.999001	15.473	18.551	12.788	2.86	3.451	7.237
RLTR44-int	154.643	0.518979	0.00712329	0.999001	106.099	123.021	152.388	157.325	207.072	181.953
Eulor1	4.68417	2.96923	0.00882465	0.999001	1.105	0	2.131	7.628	6.902	10.338
RLTR19A	52.6402	0.833995	0.0103631	0.999001	57.47	26.362	29.838	67.698	51.768	82.706
LTR81A	12.6356	1.46194	0.0137553	0.999001	8.842	2.929	8.525	16.209	15.53	23.778
MLT1F2	394.418	0.320648	0.0149596	0.999001	337.085	388.59	326.088	409.999	447.793	456.95
L1ME3F	111.644	-0.507116	0.0161101	0.999001	131.518	106.423	155.585	98.209	92.32	85.807
ORR1A0	1551.64	-0.229406	0.0162632	0.999001	1570.48	1732.06	1721.02	1443.58	1394.29	1448.39
RLTR13D3A1	379.93	-0.310121	0.0169517	0.999001	418.87	411.046	431.587	366.139	309.745	342.195
LTR33B	10.0867	-1.65103	0.0169648	0.999001	15.473	13.669	17.05	1.907	10.354	2.068
MER113	61.0771	0.716549	0.0220502	0.999001	60.786	29.291	49.02	49.581	94.045	83.74
RLTR12B	260.649	0.332078	0.0254355	0.999001	247.564	215.775	229.114	318.464	266.605	286.369
RLTR16B_MM	434.585	-0.308259	0.0275639	0.999001	433.237	447.171	561.596	386.162	355.474	423.867
RLTR34C_MM	38.4127	-0.691329	0.030416	0.999001	44.208	46.865	51.151	26.698	28.472	33.082
UCON28a	4.01389	2.71332	0.0317182	0.999001	2.21	0.976	0	7.628	0.863	12.406
RLTR53_Mm	293.401	-0.297488	0.0332315	0.999001	321.612	330.009	318.629	242.185	260.566	287.403
MT2_Mm	504.095	0.278723	0.0335068	0.999001	431.027	516.493	418.799	503.441	599.646	555.163
Lx2A	169.787	0.367224	0.0360123	0.999001	159.148	138.643	147.059	167.814	188.953	217.103
ORR1A0-int	3648.84	-0.210593	0.0366107	0.999001	3980.92	3551.99	4211.44	3659.48	3182.01	3307.2
IAPEy-int	10.4262	1.35469	0.0400923	0.999001	5.526	8.787	3.197	7.628	19.844	17.575
MamTip1	28.0748	0.790718	0.0420871	0.999001	19.894	20.503	21.313	48.628	30.198	27.913
MLTR31A_MM	31.2607	-0.704147	0.0459475	0.999001	39.787	40.031	36.232	24.791	19.844	26.879
Eulor2C	3.39168	-2.62761	0.0468865	0.999001	7.736	9.764	0	0.953	0.863	1.034
MER92B	176.255	0.32746	0.0479904	0.999001	154.728	164.028	150.256	208.813	196.718	182.987
MamGypLTR1a	6.90902	1.54772	0.0546421	0.999001	5.526	1.953	3.197	15.256	10.354	5.169
IAPLTR1_Mm	496.213	0.260646	0.056585	0.999001	503.97	390.543	460.36	601.65	483.168	537.588
MLT1G	263.454	0.290673	0.0571416	0.999001	217.724	259.711	233.377	253.627	317.51	298.775
MMERGLN_LTR	272.823	0.292911	0.0579677	0.999001	221.039	240.184	273.871	319.418	258.84	323.587
MER130	139.119	-0.404279	0.0582821	0.999001	138.15	154.264	182.226	112.511	91.457	156.107
L1M3f	208.266	0.32288	0.0667364	0.999001	177.937	167.933	208.867	212.627	201.032	281.2
RLTR1F_Mm	4.73198	1.79633	0.0696882	0.999001	4.421	1.953	0	6.674	6.04	9.304
MuRRS4-int	422.884	0.229804	0.0716996	0.999001	362.505	380.779	424.128	458.627	430.537	480.728
Eulor6D	2.57119	2.63364	0.0717618	0.999001	2.21	0	0	4.767	4.314	4.135
Tigger11a	9.17775	-1.1805	0.0730121	0.999001	11.052	17.574	9.591	6.674	6.04	4.135
MTA_Mm-int	13960.3	-0.22002	0.073317	0.999001	16991.3	12575.5	15502	14645.5	11281.1	12766.7
RMER20B	709.131	-0.206563	0.0735952	0.999001	678.591	806.47	793.907	692.231	643.649	639.936
Charlie26a	12.3027	1.04655	0.0750144	0.999001	12.157	8.787	3.197	18.116	18.119	13.44
CR1_Mam	456.675	0.22388	0.0752433	0.999001	457.552	386.637	419.865	502.487	460.735	512.776
RLTR30E_MM	289.85	-0.244908	0.0788509	0.999001	330.454	316.34	296.25	280.325	251.075	264.659
LTR50	3757.01	-0.218512	0.0793815	0.999001	3922.34	3545.15	4654.75	3292.39	3081.06	4046.38
Kanga11a	109.09	-0.354463	0.0802958	0.999001	134.834	123.997	108.696	94.395	102.673	89.943
RLTR6C_Mm	34.7366	0.578824	0.0904262	0.999001	26.525	31.243	25.576	45.767	32.786	46.522
RLTR20B1	713.186	-0.221874	0.0914632	0.999001	858.738	712.74	732.1	751.347	562.546	661.647
MER96	8.41037	1.19134	0.0953615	0.999001	3.316	8.787	3.197	12.395	15.53	7.237
DNA1_Mam	2.87748	2.13689	0.0961145	0.999001	2.21	0	1.066	3.814	6.04	4.135
B2_Mm1a	37995.5	-0.16786	0.0966264	0.999001	36747.8	46081.1	37780.4	34753.6	36244.5	36365.7
RLTR12G	58.9325	-0.447166	0.0978835	0.999001	77.364	59.558	67.136	40.046	52.631	56.86
Ricksha_c	100.866	-0.383744	0.10195	0.999001	79.574	129.855	133.206	83.907	100.085	78.571
MER68-int	28.1419	0.621447	0.104718	0.999001	25.42	16.598	24.51	31.465	28.472	42.387
RLTR10C	201.979	0.25908	0.105582	0.999001	161.359	197.224	192.882	223.116	224.328	212.967
MLTR13	35.7148	0.542828	0.107354	0.999001	26.525	37.102	23.444	41	44.866	41.353
RLTR13A1	145.97	-0.332263	0.109654	0.999001	177.937	150.359	159.847	171.628	104.399	111.653
L1MD1	272.588	0.237396	0.110564	0.999001	271.878	266.545	212.064	296.534	290.764	297.741
MER58A	1692.06	-0.146701	0.111257	0.999001	1750.63	1769.16	1813.73	1623.79	1540.96	1654.12
LTR109A2	2.03755	-2.45434	0.111365	0.999001	3.316	4.882	2.131	0	0.863	1.034
RLTR20C2_MM	438.549	-0.196954	0.112478	0.999001	435.448	482.32	487.001	425.255	385.672	415.597
RLTR6_Mm	40.0301	-0.536963	0.11608	0.999001	32.051	41.983	68.201	32.419	34.512	31.015
MamRep4096	15.3796	0.809187	0.118549	0.999001	13.262	9.764	10.656	24.791	22.433	11.372
ERVB3_1-LTR_MM	99.3296	-0.340517	0.12027	0.999001	101.678	123.021	107.63	84.86	73.338	105.45
LTR59	0.934922	3.28122	0.121257	0.999001	0	0	0	0.953	2.588	2.068
Eulor2A	44.4496	-0.517597	0.122032	0.999001	66.312	30.267	60.742	41.953	35.375	32.049
B2_Mm1t	28326.7	-0.146719	0.123992	0.999001	27539.3	33407	28350.5	26556.5	27350.8	26756.4
Tigger5b	411.383	-0.194603	0.124827	0.999001	446.5	461.817	409.209	373.767	408.967	368.041
RLTR8	68.4972	-0.403558	0.125673	0.999001	79.574	91.778	62.873	48.628	73.338	54.793
RLTR12E	484.116	-0.188316	0.12574	0.999001	468.604	513.564	564.793	450.045	459.01	448.679
ORR1C2-int	582.67	0.184582	0.127548	0.999001	523.863	582.885	529.627	564.464	679.024	616.158
LTR77	0.879749	-3.33315	0.127699	0.999001	1.105	0.976	3.197	0	0	0
IAPEz-int	3326.77	0.175486	0.128403	0.999001	3410.64	2664.48	3299.24	3790.11	3135.41	3660.77
RLTR49	143.84	-0.278811	0.129908	0.999001	156.938	169.886	145.994	147.79	117.341	125.093
AmnSINE1	1220.05	-0.167761	0.130953	0.999001	1241.14	1200.92	1430.1	1137.51	1063.83	1246.79
MRLTR33	109.684	0.304467	0.132212	0.999001	91.731	90.801	111.893	117.279	118.204	128.194
MLT1M	412.462	-0.221177	0.132299	0.999001	391.24	460.84	479.541	312.743	400.339	430.07
RLTR47_MM	1.33412	-2.81912	0.132466	0.999001	1.105	3.905	2.131	0	0.863	0
X3_LINE	307.16	-0.29226	0.132562	0.999001	263.037	321.221	429.456	229.79	240.721	358.736
RMER17B2	81.6233	-0.359356	0.133013	0.999001	108.309	97.636	69.267	68.651	72.475	73.401
LTRIS2	714.979	0.166068	0.133038	0.999001	675.275	638.537	707.59	759.928	713.536	795.01
MLT1H-int	137.196	-0.387003	0.133241	0.999001	221.039	100.565	144.928	144.93	84.554	127.16
UCON28b	1.41524	2.72736	0.13389	0.999001	0	0	1.066	1.907	3.451	2.068
Charlie6	1413.37	-0.207813	0.135501	0.999001	1600.33	1237.04	1707.17	1345.37	1087.13	1503.18
MMTV-int	27.134	-0.566893	0.136763	0.999001	30.946	31.243	35.166	17.163	27.61	20.676
Lx5b	1537.54	-0.150572	0.139504	0.999001	1578.22	1581.7	1692.25	1481.72	1326.12	1565.21
MusHAL1	653.915	0.181724	0.140047	0.999001	697.379	531.138	610.616	693.184	690.24	700.932
UCON6	1.44172	-2.90374	0.141688	0.999001	6.631	0	1.066	0.953	0	0
LTR64	4.50544	-1.44733	0.142265	0.999001	6.631	5.858	7.46	1.907	5.177	0
ERVB7_3-LTR_MM	310.174	0.219145	0.143878	0.999001	288.456	295.836	274.937	299.395	305.431	396.988
BGLII_Mus	64.2873	0.399756	0.145019	0.999001	44.208	68.345	53.282	58.163	70.75	90.976
RLTR16	202.44	-0.241669	0.145686	0.999001	196.725	218.704	242.968	168.767	209.66	177.818
RLTR4_MM-int	1746.46	-0.168778	0.145901	0.999001	1657.8	1941	1945.87	1424.51	1675.56	1834
RMER16B2	39.5621	-0.465985	0.146687	0.999001	45.313	39.054	53.282	27.651	32.786	39.285
MuLV-int	67.0851	-0.398104	0.148834	0.999001	70.733	90.801	67.136	38.139	66.436	69.266
Charlie15b	223.059	-0.268296	0.15537	0.999001	240.933	187.46	302.644	187.837	178.6	240.881
RMER17C-int	232.706	0.21363	0.155707	0.999001	208.882	228.467	208.867	231.697	253.663	264.659
MMERVK10C-int	1132.65	0.137534	0.164297	0.999001	1140.56	1053.49	1042.2	1202.35	1162.19	1195.1
LTRIS4A	107.158	-0.289865	0.165161	0.999001	110.52	120.092	122.549	87.721	86.28	115.788
L1MEg2	22.8622	-0.571447	0.165933	0.999001	23.209	32.22	26.641	17.163	22.433	15.507
MER34B-int	1495.41	-0.187654	0.166235	0.999001	1763.89	1394.24	1618.72	1343.46	1163.92	1688.23
RLTR13D3	25.849	0.603373	0.168153	0.999001	23.209	25.385	12.788	17.163	31.061	45.488
RLTR41B	17.0803	-0.669577	0.170373	0.999001	28.735	21.48	12.788	14.302	13.805	11.372
MER131	82.3834	0.313101	0.170508	0.999001	77.364	66.392	76.727	81.046	91.457	101.315
RMER3D-int	387.972	-0.200736	0.17087	0.999001	470.814	358.323	416.668	395.697	376.181	310.147
LTR16A2	105.886	-0.299709	0.172349	0.999001	111.625	108.376	130.009	89.628	76.789	118.89
L1M2a	11.8371	-0.762734	0.178207	0.999001	15.473	18.551	10.656	8.581	9.491	8.271
Tigger12A	23.0969	0.643051	0.178376	0.999001	30.946	11.716	11.722	40.046	27.61	16.541
MamGypLTR1b	25.4348	0.546249	0.179552	0.999001	19.894	17.574	24.51	20.977	29.335	40.319
RLTR13C2	207.876	-0.22232	0.179614	0.999001	256.406	198.2	217.392	212.627	183.776	178.851
RLTR1C	154.647	-0.235454	0.18063	0.999001	154.728	177.697	169.438	146.837	150.99	128.194
LTR78B	919.73	-0.179958	0.183045	0.999001	816.741	1013.46	1099.75	778.045	807.581	1002.81
MLTR31D_MM	29.2711	0.498927	0.184517	0.999001	33.156	20.503	19.182	36.232	29.335	37.218
MLT1E3-int	0.848129	3.11999	0.187635	0.999001	0	0	0	0.953	0	4.135
LTR16E1	36.5003	-0.436381	0.188271	0.999001	41.997	35.149	49.02	27.651	36.238	28.947
LTR40c	38.75	0.431313	0.189627	0.999001	29.84	40.031	28.772	43.86	36.238	53.759
MT-int	157.932	-0.223486	0.191555	0.999001	165.78	171.839	172.635	155.418	137.185	144.735
RLTR20B3	146.549	-0.253982	0.192098	0.999001	134.834	187.46	155.585	111.558	144.088	145.769
RLTR19B	65.1659	-0.329025	0.193226	0.999001	68.522	68.345	80.989	50.535	64.71	57.894
UCON21	1.80211	-2.25382	0.194796	0.999001	1.105	7.811	0	0	0.863	1.034
MYSERV-int	468.705	-0.162432	0.195043	0.999001	545.967	482.32	457.163	467.208	430.537	429.036
MLT1F-int	55.6044	0.366295	0.196668	0.999001	56.365	46.865	42.626	46.721	70.75	70.3
L1M4b	245.752	0.197839	0.197305	0.999001	263.037	220.657	203.539	262.209	271.782	253.287
Helitron1Na_Mam	3.79856	1.35245	0.19834	0.999001	4.421	0.976	1.066	6.674	3.451	6.203
L1ME2	392.893	-0.169345	0.199009	0.999001	426.606	409.093	412.406	413.813	361.513	333.925
MLTR11B	496.863	0.170848	0.201187	0.999001	481.866	497.942	423.062	572.092	556.506	449.713
LTR45	277.487	-0.261541	0.201431	0.999001	232.091	272.403	402.815	192.604	247.624	317.384
nhAT5a_ML	1.99771	2.17883	0.202315	0.999001	2.21	0	0	6.674	0	3.101
RLTR20A3_MM	162.397	-0.219163	0.204917	0.999001	161.359	196.248	166.241	154.465	149.264	146.803
MER95	3.44573	1.54824	0.205238	0.999001	3.316	1.953	0	11.442	0.863	3.101
MER91C	2.82794	1.6255	0.205852	0.999001	0	0.976	3.197	5.721	6.04	1.034
Kanga2_a	124.554	0.252222	0.20627	0.999001	101.678	107.399	132.14	117.279	149.264	139.566
Tigger16b	35.7791	0.434559	0.208164	0.999001	27.63	38.078	25.576	33.372	51.768	38.251
RLTR53B_Mm	24.7696	0.581196	0.20821	0.999001	8.842	33.196	17.05	25.744	22.433	41.353
ORR1A3-int	832.213	-0.130126	0.212233	0.999001	834.424	857.241	917.522	779.952	804.992	799.145
RLTR16C_MM	519.322	-0.1628	0.212324	0.999001	497.339	576.05	571.187	481.51	435.714	554.129
ORR1B2-int	183.133	-0.240066	0.215499	0.999001	196.725	230.42	168.372	157.325	210.523	135.431
L1MDb	104.912	0.271817	0.215777	0.999001	85.1	115.21	84.186	122.046	95.771	127.16
MTE2a	6106.62	-0.110984	0.217828	0.999001	6407.93	5920.63	6695.46	5839.15	5631.5	6145.04
MTA_Mm	6253.55	-0.126353	0.21793	0.999001	7208.1	6013.38	6360.85	6573.33	5675.5	5690.16
MMERVK9C_I-int	1976.67	-0.124183	0.21819	0.999001	2176.13	2035.7	1973.58	2077.65	1823.96	1773.01
RLTR41	254.561	-0.196408	0.219532	0.999001	229.881	324.15	261.084	227.883	247.624	236.745
RLTR17	1446.62	-0.124941	0.221249	0.999001	1378.18	1537.76	1611.26	1316.76	1397.74	1438.05
RLTR31D_MM	1619.41	-0.13175	0.221368	0.999001	1556.12	1668.59	1854.23	1573.25	1408.09	1656.18
MLTR18B_MM	2538.48	-0.152912	0.221854	0.999001	2792.83	2267.1	2958.24	2367.51	2087.98	2757.2
Chap1_Mam	13.5051	0.658554	0.222808	0.999001	7.736	9.764	13.853	20.023	12.079	17.575
MER54A	59.0474	0.325383	0.223208	0.999001	46.418	59.558	51.151	76.279	62.984	57.894
RLTR13D3A	16.4452	0.645279	0.224164	0.999001	23.209	5.858	9.591	18.116	18.119	23.778
MLTR18_MM	119.853	0.288504	0.229406	0.999001	100.573	107.399	115.09	104.883	100.948	190.223
LTR16D	19.6128	0.539731	0.232342	0.999001	14.368	19.527	13.853	19.07	19.844	31.015
MER89	227.596	-0.177863	0.232942	0.999001	229.881	253.853	240.836	207.86	213.974	219.17
MLT2B4	171.422	0.199313	0.235873	0.999001	164.674	152.312	161.978	165.907	192.404	191.257
L1ME3E	56.405	-0.327232	0.236055	0.999001	57.47	57.605	73.53	42.907	60.396	46.522
UCON1	1.11253	2.32008	0.237056	0.999001	0	0	1.066	0.953	2.588	2.068
MLTR31C_MM	75.197	-0.273505	0.24019	0.999001	77.364	81.038	88.449	64.837	68.161	71.334
MER63D	131.202	-0.216466	0.240937	0.999001	144.781	135.714	142.797	112.511	129.42	121.991
LTR88b	6.38971	-0.90109	0.241876	0.999001	7.736	10.74	6.394	3.814	3.451	6.203
RLTR19-int	2819.82	-0.112884	0.242676	0.999001	2946.46	2702.55	3141.53	2563.92	2730.76	2833.71
RLTR23	360.001	0.156001	0.243153	0.999001	352.558	356.37	312.235	363.278	364.102	411.461
HERV16-int	11.0035	-0.697493	0.243255	0.999001	11.052	10.74	19.182	7.628	11.216	6.203
LTR89	86.9478	0.291731	0.244103	0.999001	85.1	52.723	96.974	107.744	81.966	97.179
RLTR35B_MM	19.5307	0.534408	0.244783	0.999001	15.473	20.503	11.722	16.209	23.296	29.981
Eulor9A	11.8152	-0.673159	0.246438	0.999001	15.473	19.527	8.525	6.674	10.354	10.338
LTR86B2	7.3607	-0.922368	0.249705	0.999001	9.947	1.953	17.05	7.628	3.451	4.135
RMER15	4907.27	-0.144792	0.2498	0.999001	6271.99	4292.06	4896.65	5005.8	4363.18	4613.95
ORR1B1-int	4344.41	-0.122801	0.249984	0.999001	4045.02	4772.43	4768.77	3842.55	3994.76	4642.9
RLTR13A2	28.2742	0.445661	0.250027	0.999001	30.946	19.527	21.313	35.279	23.296	39.285
MER124	33.8546	0.39546	0.251861	0.999001	33.156	31.243	23.444	33.372	45.728	36.184
L1Md_A	13256.2	-0.112006	0.254083	0.999001	13797.3	12846.9	14666.5	13024.6	11452.8	13748.8
Lx	5077.15	-0.0976959	0.255299	0.999001	5068.43	5183.48	5495.54	4915.22	5050.83	4749.38
MER113A	25.3715	0.439646	0.255793	0.999001	17.683	23.433	23.444	29.558	30.198	27.913
RLTR13B4	47.0134	0.325533	0.258203	0.999001	38.682	45.889	40.495	51.488	51.768	53.759
MER46C	274.176	0.175101	0.261312	0.999001	287.351	244.089	241.902	327.999	297.666	246.05
L1M3de	16.8018	-0.62703	0.261547	0.999001	38.682	7.811	14.919	15.256	13.805	10.338
RLTR13B3	105.535	0.233225	0.261698	0.999001	80.679	100.565	109.762	114.418	118.204	109.585
Eulor10	0.633932	2.71633	0.262231	0.999001	0	0	0	1.907	0.863	1.034
Lx7	8570.82	0.100791	0.262491	0.999001	8616.12	8002.22	8195.89	8466.96	8552.94	9590.77
AmnSINE2	560.57	-0.147574	0.26289	0.999001	537.126	598.507	631.929	450.045	577.213	568.602
RMER16B	9.58731	0.736155	0.263282	0.999001	5.526	12.693	3.197	13.349	10.354	12.406
LTR104_Mam	19.9474	-0.485673	0.264772	0.999001	18.788	24.409	26.641	18.116	17.256	14.474
ERVL-E-int	90.6428	0.259467	0.265685	0.999001	95.047	90.801	61.808	87.721	111.301	97.179
MER5C1	18.1124	0.511443	0.265917	0.999001	14.368	16.598	13.853	25.744	21.57	16.541
UCON22	1.58403	-1.99489	0.265948	0.999001	6.631	0.976	0	0	0.863	1.034
MT2B2	1975.9	-0.117127	0.266332	0.999001	1918.62	1967.36	2281.55	1845.95	1792.9	2049.04
Tigger6b	20.462	0.488552	0.266755	0.999001	17.683	17.574	15.985	24.791	30.198	16.541
BGLII_A	51.324	-0.329985	0.267449	0.999001	58.575	68.345	44.757	38.139	57.808	40.319
L1MA6	1021.51	0.125841	0.268788	0.999001	1108.51	874.815	948.426	1109.86	1042.26	1045.19
UCON5	1.04546	-2.36297	0.268943	0.999001	0	0.976	4.263	0	0	1.034
LTR16D1	20.5163	-0.485915	0.269617	0.999001	18.788	24.409	28.772	15.256	22.433	13.44
MER127	13.023	0.620236	0.270584	0.999001	16.578	5.858	8.525	19.07	14.668	13.44
RLTR11C_MM	238.765	-0.17984	0.27069	0.999001	227.671	271.427	262.149	245.046	243.31	182.987
LTR86A1	6.8368	0.861567	0.27174	0.999001	5.526	4.882	4.263	8.581	14.668	3.101
MER92A	10.3164	0.661673	0.273416	0.999001	5.526	8.787	9.591	11.442	12.079	14.474
RLTR31_Mm	95.3755	-0.258123	0.274359	0.999001	132.624	76.156	103.368	78.186	94.045	87.875
LTR80A	7.93872	-0.755588	0.274746	0.999001	7.736	13.669	8.525	4.767	7.765	5.169
RLTR9A2	229.758	-0.239132	0.276815	0.999001	311.666	220.657	214.195	301.302	167.383	163.344
RLTR1B	700.303	0.151434	0.277695	0.999001	566.966	697.119	725.706	630.254	714.398	867.377
MER99	58.9802	0.28684	0.279422	0.999001	61.891	52.723	44.757	66.744	59.533	68.232
ERVB4_1B-LTR_MM	137.081	-0.236001	0.280223	0.999001	130.413	148.406	165.175	106.79	100.085	171.615
Tigger9b	95.5747	-0.252652	0.280508	0.999001	111.625	120.092	79.924	106.79	78.515	76.503
B2_Mm2	61947	-0.0920937	0.282371	0.999001	60243.2	68676.9	62849.8	59237.2	60944.7	59730.1
Eulor12	4.65623	0.991534	0.283404	0.999001	1.105	2.929	5.328	6.674	7.765	4.135
MERV1_LTR	163.639	-0.191723	0.283955	0.999001	164.674	193.319	165.175	129.674	160.481	168.513
LTR73	38.6896	0.382566	0.284255	0.999001	36.472	40.031	24.51	41.953	61.259	27.913
MLTR18A_MM	53.8066	0.336284	0.285537	0.999001	36.472	68.345	37.298	70.558	44.003	66.165
L1ME3B	149.89	0.200931	0.288374	0.999001	170.2	123.021	125.746	170.674	163.932	145.769
LTR52	5.0183	0.941752	0.288962	0.999001	3.316	5.858	1.066	7.628	6.04	6.203
LTR108a_Mam	20.3147	-0.507964	0.288971	0.999001	12.157	25.385	34.101	11.442	23.296	15.507
MLT1A1-int	35.2064	-0.372907	0.289158	0.999001	37.577	27.338	54.348	29.558	29.335	33.082
RMER16-int	988.135	0.148727	0.289683	0.999001	1039.99	741.055	1031.55	1193.77	967.199	955.252
RLTR20A2	45.7643	-0.33426	0.290111	0.999001	53.049	50.771	49.02	52.442	25.884	43.421
L1MB3	1070.15	0.111986	0.291282	0.999001	1054.36	1103.28	928.179	1118.44	1136.31	1080.35
X7B_LINE	341.121	-0.146766	0.291645	0.999001	352.558	379.803	342.073	322.278	288.175	361.838
MT2A	1545.45	-0.103544	0.291658	0.999001	1522.96	1610.99	1668.8	1583.74	1477.11	1409.1
Ricksha	138.582	-0.210833	0.296321	0.999001	179.042	119.115	148.125	145.883	112.164	127.16
L1ME2z	208.391	-0.165594	0.29708	0.999001	215.513	205.035	240.836	209.767	199.307	179.885
IAPEY5_LTR	5.16651	0.93869	0.297455	0.999001	6.631	2.929	1.066	5.721	4.314	10.338
MER57E2	588.178	-0.143726	0.298051	0.999001	585.754	560.429	705.459	570.185	474.54	632.699
SYNREP_MM	9.32581	0.699081	0.299655	0.999001	12.157	3.905	5.328	15.256	6.902	12.406
RMER16	43.4301	-0.326404	0.302097	0.999001	41.997	39.054	63.939	43.86	34.512	37.218
ORR1A4	4255.09	-0.0904401	0.30395	0.999001	4547.89	4128.03	4489.57	4211.55	3991.31	4162.17
MER110A	2.64702	-1.26722	0.303969	0.999001	3.316	6.834	1.066	1.907	1.726	1.034
L2a	16475.2	-0.104179	0.304577	0.999001	17046.6	15689.1	18473	15165.2	14793.6	17683.5
UCON10	7.0414	0.745531	0.30476	0.999001	5.526	3.905	6.394	7.628	9.491	9.304
MLT1A0-int	49.1153	0.299579	0.30874	0.999001	40.892	37.102	54.348	47.674	62.984	51.691
LTR85b	8.88021	-0.681791	0.310046	0.999001	6.631	16.598	9.591	4.767	9.491	6.203
MamGyp-int	1732.33	-0.137296	0.310265	0.999001	1584.85	1750.61	2107.85	1392.09	1600.49	1958.06
MLT2D	326.053	0.145492	0.311391	0.999001	267.458	309.505	351.664	322.278	347.708	357.703
L1MCc	72.7652	0.261819	0.313134	0.999001	54.155	74.203	70.333	65.791	101.81	70.3
MLTR73	57.7308	0.275066	0.313889	0.999001	41.997	65.416	49.02	67.698	61.259	60.996
LTR83	7.86042	-0.716525	0.314294	0.999001	14.368	10.74	4.263	5.721	6.902	5.169
RLTR22_Mus	229.061	0.164901	0.31454	0.999001	253.09	197.224	198.21	268.883	239.858	217.103
MTB-int	1169.14	-0.11596	0.315144	0.999001	1180.35	1114.02	1353.37	1130.84	1011.2	1225.08
RLTR42	40.2304	-0.353066	0.315231	0.999001	26.525	57.605	51.151	25.744	43.14	37.218
X1_LINE	0.955573	2.07693	0.315752	0.999001	0	0.976	0	2.86	0.863	1.034
ERVB4_3-LTR_MM	1.96493	1.48482	0.316319	0.999001	1.105	1.953	0	4.767	0.863	3.101
RMER21B	240.84	-0.153462	0.31632	0.999001	222.145	274.356	264.281	216.441	242.447	225.373
ORR1F-int	67.8029	-0.272221	0.317654	0.999001	97.257	71.274	54.348	69.604	64.71	49.623
RLTR17C_Mm	57.1906	0.288093	0.319632	0.999001	43.103	55.652	55.414	81.046	44.866	63.063
RMER1B	1777.39	-0.0986363	0.320618	0.999001	1758.37	1975.17	1780.7	1619.97	1822.23	1707.88
RLTR1D2_MM	54.7387	0.270542	0.322514	0.999001	56.365	45.889	46.888	55.302	68.161	55.826
LTR16A	112.667	0.201887	0.323435	0.999001	119.361	106.423	88.449	117.279	112.164	132.329
RLTR47	16.1245	0.478771	0.324116	0.999001	11.052	17.574	11.722	18.116	20.707	17.575
LTR40A1	1.90597	1.40998	0.324627	0.999001	1.105	0.976	1.066	1.907	4.314	2.068
RCHARR1	1370.71	0.101382	0.32532	0.999001	1431.23	1249.74	1287.3	1516.04	1375.3	1364.65
L1MEf	510.522	-0.131536	0.326716	0.999001	612.279	500.871	489.132	521.557	508.189	431.104
LTR41B	229.405	-0.165281	0.328141	0.999001	268.563	203.082	255.755	216.441	185.502	247.084
MLT1E-int	4.52354	0.994378	0.329814	0.999001	1.105	7.811	0	6.674	4.314	7.237
MER58C	1093.57	-0.142197	0.330109	0.999001	1308.55	906.059	1227.63	1142.28	854.172	1122.73
RLTR9A3A	20.0087	0.430711	0.330201	0.999001	16.578	16.598	18.116	22.884	29.335	16.541
RLTR30C_MM	7.05191	-0.69835	0.331461	0.999001	8.842	8.787	8.525	6.674	4.314	5.169
RLTR4_Mm	268.455	-0.144665	0.332004	0.999001	265.247	291.931	287.725	244.092	231.23	290.504
ORR1C1-int	226.998	-0.157505	0.332212	0.999001	271.878	220.657	225.917	245.046	201.032	197.46
IAP1-MM_I-int	621.076	-0.122781	0.332364	0.999001	689.643	548.712	704.393	600.696	561.683	621.327
MER76-int	0.635657	2.72088	0.332923	0.999001	0	0	0	3.814	0	0
MLT1K	1641.1	-0.101639	0.333849	0.999001	1841.26	1560.22	1695.44	1705.79	1474.53	1569.34
RLTR11A2	719.968	0.112063	0.334081	0.999001	613.384	755.7	706.524	734.184	773.932	736.082
RLTR10D2	20.0299	-0.440524	0.33554	0.999001	16.578	29.291	23.444	14.302	24.158	12.406
LTR108b_Mam	20.0667	-0.421132	0.338391	0.999001	22.104	22.456	24.51	20.977	18.982	11.372
LTR82B	5.70404	0.779317	0.339179	0.999001	3.316	2.929	6.394	5.721	8.628	7.237
UCON2	19.1823	0.424575	0.339886	0.999001	14.368	15.622	19.182	25.744	21.57	18.609
Arthur1B	50.9924	-0.271209	0.342627	0.999001	59.681	54.676	53.282	50.535	52.631	35.15
Tigger17c	178.745	0.16505	0.343161	0.999001	188.989	143.524	173.701	205	190.679	170.581
MER72B	8.94762	-0.617786	0.34364	0.999001	11.052	11.716	9.591	6.674	4.314	10.338
IAPLTR2a2_Mm	70.0931	-0.244748	0.34407	0.999001	59.681	96.659	71.398	56.256	67.298	69.266
RMER12	657.464	-0.111115	0.34507	0.999001	736.061	682.473	629.798	686.51	597.92	612.023
IAPEY5_I-int	5.2844	0.806934	0.345123	0.999001	3.316	3.905	4.263	9.535	3.451	7.237
L1MB4	402.706	0.117373	0.346816	0.999001	377.977	382.732	398.552	436.697	425.36	394.92
LTR68	9.66896	-0.617446	0.348449	0.999001	4.421	15.622	14.919	6.674	6.04	10.338
MTE2b-int	243.383	0.141732	0.348974	0.999001	228.776	248.971	216.326	229.79	266.605	269.828
Tigger8	30.0804	0.362583	0.349573	0.999001	24.314	32.22	22.379	48.628	30.198	22.744
LTR16D2	64.0183	-0.23878	0.350354	0.999001	74.048	59.558	74.595	52.442	65.573	57.894
HAL1b	121.256	0.224438	0.352724	0.999001	135.939	78.109	121.484	148.744	92.32	150.938
LTR33A_	58.0747	0.263756	0.353861	0.999001	53.049	62.487	42.626	82	53.494	54.793
MER94B	3.85634	-1.00302	0.355372	0.999001	2.21	7.811	5.328	5.721	0	2.068
MT2C_Mm	493.966	-0.109614	0.355574	0.999001	488.497	521.374	528.561	468.162	501.287	455.916
MER102c	279.589	0.133946	0.356072	0.999001	258.616	256.782	284.528	260.302	307.157	310.147
RLTR31B_Mm	49.433	0.301318	0.358834	0.999001	37.577	67.369	27.707	55.302	62.122	46.522
SUBTEL_sa	9.78356	0.612106	0.358991	0.999001	13.262	7.811	2.131	12.395	8.628	14.474
SRV_MM-int	556.317	0.121748	0.359494	0.999001	457.552	522.351	618.075	573.999	543.564	622.361
Lx10	748.968	-0.0982477	0.361288	0.999001	752.639	805.494	765.135	762.789	716.124	691.627
IAPLTR1a_Mm	49.4419	0.266012	0.361322	0.999001	56.365	39.054	39.429	60.07	50.042	51.691
MamRep434	57.8181	-0.245865	0.361464	0.999001	68.522	66.392	53.282	61.977	49.18	47.556
MER92-int	15.1285	0.483566	0.361547	0.999001	19.894	12.693	5.328	17.163	18.119	17.575
Charlie5	579.675	0.10774	0.362443	0.999001	520.548	561.405	591.434	605.464	558.232	640.97
Charlie7	93.4964	0.207346	0.362633	0.999001	99.468	93.73	67.136	114.418	93.182	93.044
Lx2B2	4696.71	-0.0864002	0.365736	0.999001	5057.38	4459.02	4995.76	4871.36	4266.55	4530.21
MLT1O	99.4101	-0.2131	0.366017	0.999001	72.943	122.045	124.681	90.581	82.829	103.382
L1MC1	851.321	0.0943722	0.366487	0.999001	862.054	831.856	776.857	876.254	900.763	860.14
RLTR13D6	90.2976	-0.203318	0.366728	0.999001	88.416	118.139	83.12	82.953	85.417	83.74
MLT1H1-int	2.25635	1.20779	0.367036	0.999001	1.105	2.929	0	3.814	2.588	3.101
LTR105_Mam	5.51582	0.746231	0.370019	0.999001	3.316	6.834	2.131	6.674	6.902	7.237
MamRep1894	4.40007	0.887573	0.370196	0.999001	2.21	3.905	3.197	1.907	12.079	3.101
RMER21A	360.445	-0.128294	0.372359	0.999001	335.98	400.306	392.158	311.79	324.413	398.022
RLTR20A1	4.09192	0.920462	0.37385	0.999001	5.526	1.953	1.066	10.488	3.451	2.068
ORR1A1-int	1307.25	-0.0870528	0.374609	0.999001	1254.4	1403.02	1382.14	1250.02	1276.08	1277.81
Eulor2B	47.2883	-0.277586	0.377814	0.999001	37.577	48.818	69.267	37.186	52.631	38.251
MER129	4.41645	0.822615	0.380079	0.999001	4.421	0.976	4.263	4.767	6.902	5.169
RLTR13B2	49.6827	0.261258	0.383195	0.999001	51.944	53.7	29.838	50.535	55.219	56.86
RMER6B	560.774	0.10106	0.385126	0.999001	559.23	498.918	565.859	596.882	582.39	561.366
LTR37-int	162.029	-0.165175	0.385591	0.999001	155.833	148.406	209.933	131.581	168.246	158.175
IAPLTR3	12.7997	0.46202	0.388937	0.999001	9.947	12.693	9.591	15.256	13.805	15.507
MamGypLTR2c	16.3762	0.417179	0.38953	0.999001	16.578	12.693	12.788	14.302	18.119	23.778
MamRep137	70.1673	-0.217412	0.390771	0.999001	88.416	59.558	78.858	64.837	72.475	56.86
Charlie17	70.77	0.230817	0.392233	0.999001	72.943	76.156	45.823	72.465	62.122	95.112
RMER10B	1026.5	-0.093272	0.393123	0.999001	1006.84	1167.72	1003.84	928.695	1023.28	1028.65
MLT2B1	112.555	-0.169234	0.393843	0.999001	109.415	132.784	115.09	110.604	106.124	101.315
RLTR10E	171.502	0.156005	0.394438	0.999001	195.62	129.855	161.978	181.162	189.816	170.581
UCON4	156.782	0.16709	0.39511	0.999001	142.57	113.257	187.554	165.907	158.755	172.648
Charlie4z	156.141	0.160153	0.395602	0.999001	131.518	133.761	176.897	174.488	142.362	177.818
MTEb-int	204.242	-0.14898	0.396605	0.999001	185.673	250.924	206.736	182.116	172.56	227.441
MLT2F	479.267	0.124336	0.396902	0.999001	482.971	387.614	505.117	453.859	454.696	591.347
MLT2C1	48.6213	-0.24685	0.397598	0.999001	62.996	52.723	42.626	49.581	41.414	42.387
RMER17A2	328.624	0.113285	0.397779	0.999001	298.403	334.89	313.3	349.929	322.687	352.534
MER117	120.332	0.171258	0.397998	0.999001	93.942	109.352	136.403	129.674	133.734	118.89
L1_Mur1	1009.76	0.0948416	0.400715	0.999001	1107.41	939.255	883.422	1012.6	1039.67	1076.21
MER126	25.9355	-0.352043	0.401194	0.999001	22.104	30.267	35.166	22.884	32.786	12.406
RMER12B	227.948	0.131853	0.402993	0.999001	201.146	233.349	217.392	254.581	207.935	253.287
RMER13B	313.212	0.120193	0.403703	0.999001	298.403	309.505	291.987	291.767	312.334	375.278
MLT1J	437.003	-0.111433	0.403726	0.999001	415.554	440.337	505.117	398.557	395.162	467.288
Helitron1Nb_Mam	6.32562	0.650672	0.404013	0.999001	4.421	3.905	6.394	8.581	4.314	10.338
ERVB4_2-I_MM-int	72.7292	-0.214934	0.406074	0.999001	60.786	97.636	75.661	54.349	72.475	75.469
MER70-int	2.00845	-1.12752	0.406272	0.999001	2.21	3.905	2.131	1.907	0.863	1.034
Tigger10	1284.86	-0.0885392	0.408683	0.999001	1243.35	1257.55	1471.66	1194.72	1221.72	1320.19
MER119	80.802	0.205963	0.409295	0.999001	75.153	70.298	79.924	112.511	82.829	64.097
LTRIS4	25.0434	0.342259	0.412558	0.999001	15.473	27.338	23.444	36.232	30.198	17.575
MLTR31E_MM	203.14	0.181458	0.413061	0.999001	254.195	120.092	197.145	221.209	176.011	250.185
RLTR26	138.189	0.182892	0.414534	0.999001	98.363	135.714	153.453	141.116	111.301	189.19
LTR85a	56.1636	0.246483	0.418645	0.999001	38.682	58.581	56.479	41	59.533	82.706
IAPLTR2_Mm	97.0359	0.170195	0.419271	0.999001	87.311	94.707	91.646	96.302	97.496	114.754
IAPLTR4	5.7838	0.688203	0.419284	0.999001	2.21	7.811	3.197	2.86	10.354	8.271
ETnERV2-int	358.759	0.116396	0.419511	0.999001	395.661	308.529	329.285	415.72	358.062	345.297
HERVL74-int	158.892	-0.146517	0.421729	0.999001	195.62	156.217	149.191	167.814	139.774	144.735
MLT1J2-int	0.823208	-1.96077	0.421809	0.999001	0	3.905	0	0	0	1.034
MER68	437.828	0.111834	0.421983	0.999001	478.55	345.63	439.047	450.045	444.342	469.356
RLTR20B4_MM	64.3192	0.204286	0.42227	0.999001	55.26	66.392	57.545	59.116	74.201	73.401
MER5B	1292.09	-0.0812658	0.422308	0.999001	1364.92	1231.19	1389.6	1318.67	1204.47	1243.69
MER45B	108.418	-0.190929	0.422967	0.999001	116.046	116.186	114.024	69.604	94.045	140.6
RLTR44D	13.1364	0.454154	0.423451	0.999001	13.262	15.622	4.263	12.395	14.668	18.609
RMER6BA	265.344	-0.128061	0.423618	0.999001	276.299	272.403	283.462	276.511	283.861	199.528
L1MD3	610.639	0.0901093	0.426139	0.999001	585.754	601.436	587.172	673.161	591.881	624.429
MLT1N2	104.263	0.165578	0.426223	0.999001	82.89	107.399	104.433	103.93	117.341	109.585
RLTR20A	53.6046	0.226865	0.427112	0.999001	59.681	41.007	47.954	52.442	69.887	50.657
IAP-d-int	192.278	-0.13371	0.427924	0.999001	191.199	192.342	220.589	170.674	211.386	167.479
MER72	0.516911	2.40399	0.427957	0.999001	0	0	0	0	0	3.101
Charlie13a	34.0811	0.288907	0.42861	0.999001	25.42	41.983	24.51	26.698	46.591	39.285
CYRA11_Mm	263.162	-0.122282	0.428924	0.999001	276.299	273.38	273.871	280.325	268.331	206.765
Lx2A1	122.391	-0.154391	0.429075	0.999001	127.098	129.855	130.009	98.209	130.283	118.89
Tigger14a	167.048	0.144231	0.43023	0.999001	163.569	166.957	144.928	163.046	151.853	211.934
MLT1E1A-int	0.823437	1.79956	0.432074	0.999001	0	0.976	0	0	0.863	3.101
RLTR30D_RN	1229.26	-0.0940005	0.432132	0.999001	1264.35	1163.82	1378.95	1226.18	1018.97	1323.29
MER74C	5.32228	0.696135	0.433282	0.999001	2.21	8.787	1.066	7.628	6.04	6.203
RMER12C	599.031	-0.0874168	0.433687	0.999001	615.595	598.507	637.257	594.975	556.506	591.347
MLT1H2	76.845	0.187078	0.434185	0.999001	77.364	68.345	70.333	77.232	97.496	70.3
LTR75B	6.61312	-0.595551	0.434349	0.999001	6.631	8.787	8.525	7.628	6.04	2.068
MADE2	86.4832	-0.204463	0.434456	0.999001	86.205	72.25	119.353	56.256	84.554	100.281
X6A_LINE	50.7612	0.221671	0.435499	0.999001	48.629	42.96	49.02	44.814	56.082	63.063
MER103C	257.907	-0.1345	0.435621	0.999001	270.773	209.917	329.285	225.023	241.584	270.862
Charlie10a	15.4918	0.400668	0.43589	0.999001	20.999	11.716	7.46	18.116	18.119	16.541
L1ME4c	141.084	0.145884	0.436014	0.999001	146.991	110.328	144.928	143.023	149.264	151.972
ERV3-16A3_LTR	39.1154	-0.266414	0.43626	0.999001	33.156	56.629	38.363	42.907	38.826	24.812
MTD-int	1132.52	0.0790231	0.436922	0.999001	1116.25	1157.96	1030.48	1153.72	1213.96	1122.73
MER113B	4.18354	0.802613	0.437146	0.999001	0	5.858	3.197	1.907	6.902	7.237
MLT-int	191.998	-0.125739	0.437847	0.999001	205.567	203.082	192.882	182.116	201.895	166.445
Helitron2Na_Mam	11.1022	0.455633	0.439884	0.999001	5.526	9.764	12.788	15.256	12.942	10.338
MurSatRep1	72159	-0.197288	0.440073	0.999001	97233	55402.4	78620.3	77390.7	57341.7	66965.9
UCON9	5.41968	0.68597	0.441198	0.999001	3.316	3.905	5.328	8.581	10.354	1.034
Charlie11	22.328	0.340909	0.442054	0.999001	19.894	14.645	24.51	33.372	14.668	26.879
Charlie4a	591.171	0.0966259	0.442953	0.999001	638.804	536.996	538.152	585.44	569.448	678.188
LTR67B	64.1632	-0.192461	0.445381	0.999001	64.101	78.109	62.873	58.163	58.67	63.063
MER102a	103.263	0.168361	0.446685	0.999001	97.257	102.517	91.646	135.395	86.28	106.484
LTR16C	197.482	0.121099	0.448529	0.999001	169.095	201.129	197.145	200.232	210.523	206.765
HAL1ME	2420.6	-0.0896358	0.448908	0.999001	2842.57	2123.57	2521.32	2401.83	2113.86	2520.46
LTR33C	7.67639	0.527924	0.448981	0.999001	7.736	5.858	5.328	11.442	9.491	6.203
MER21C	796.888	-0.0867187	0.449153	0.999001	868.685	719.575	874.897	788.533	763.578	766.063
ORR1A1	1243.39	-0.0820813	0.450165	0.999001	1185.88	1341.51	1307.55	1163.25	1123.37	1338.8
RLTR13D	2.64298	-0.890916	0.450324	0.999001	3.316	4.882	2.131	1.907	2.588	1.034
L1MEi	10688.1	-0.0810784	0.450604	0.999001	12263.3	9556.58	11145.6	10947	9487.35	10729
HAL1	1211.14	-0.0826308	0.451035	0.999001	1160.46	1214.59	1361.9	1086.97	1163.05	1279.87
MLT1G3	662.223	-0.10558	0.451634	0.999001	605.648	693.213	759.807	526.324	641.923	746.42
Lx3A	1308.53	-0.0756907	0.452343	0.999001	1444.49	1241.93	1342.72	1300.56	1257.1	1264.37
RLTR5_Mm	79.2528	-0.207442	0.452508	0.999001	54.155	109.352	90.58	74.372	56.082	90.976
MMSAT4	131266	-0.210713	0.45255	0.999001	183813	99552.2	139139	142119	102644	120328
Lx3_Mus	1302.31	-0.0762512	0.453066	0.999001	1241.14	1419.62	1349.11	1207.11	1325.26	1271.6
RLTR17B_Mm	1940.76	0.0962895	0.453666	0.999001	2187.18	1470.39	1971.45	2037.6	1946.48	2031.46
MLTR25A	987.222	-0.0835905	0.455227	0.999001	919.524	1116.95	1010.23	892.463	984.455	999.707
ERVL-B4-int	302.614	0.1114	0.456184	0.999001	337.085	290.954	245.099	326.092	316.648	299.809
UCON7	1.26995	1.36929	0.45786	0.999001	1.105	0	1.066	2.86	2.588	0
RMER20C_Mm	175.896	0.128958	0.458096	0.999001	152.517	194.295	156.65	172.581	177.737	201.595
RLTR12BD_Mm	215.788	-0.124501	0.458232	0.999001	194.515	271.427	208.867	196.418	215.7	207.798
L1MCa	391.507	0.105286	0.459755	0.999001	401.187	410.07	320.76	424.301	433.988	358.736
L1ME5	5.16509	-0.679268	0.461006	0.999001	6.631	1.953	10.656	3.814	6.902	1.034
RLTR20B3A_MM	339.012	-0.107619	0.464481	0.999001	318.297	350.512	385.764	278.418	333.041	368.041
Tigger15a	282.837	-0.101935	0.466165	0.999001	305.034	284.12	289.856	267.93	291.626	258.456
RMER17D2	95.5999	0.155496	0.466196	0.999001	83.995	94.707	92.711	110.604	102.673	88.909
LTR88a	4.71618	0.697328	0.467074	0.999001	7.736	0.976	2.131	7.628	2.588	7.237
RLTR31M	41.0707	0.24542	0.467872	0.999001	34.261	35.149	43.692	34.326	63.847	35.15
L1MEh	21.2182	0.352328	0.468406	0.999001	32.051	16.598	7.46	28.605	25.021	17.575
MERVL_2A-int	6385.52	0.0657644	0.469	0.999001	6244.36	5776.12	6699.73	6641.98	6304.48	6646.45
IAPEY3C_LTR	37.7669	-0.27712	0.470363	0.999001	39.787	19.527	65.004	38.139	31.061	33.082
RLTR20D	162.255	-0.130461	0.470516	0.999001	167.99	184.531	156.65	154.465	178.6	131.295
RMER2	424.472	-0.0962875	0.470996	0.999001	450.92	462.793	402.815	406.185	458.147	365.973
IAPLTR3-int	33.9839	-0.274508	0.471338	0.999001	39.787	37.102	35.166	33.372	44.003	14.474
L1MA7	499.94	0.097045	0.471593	0.999001	528.284	424.715	497.657	535.859	563.408	449.713
RLTR44E	46.8083	-0.220784	0.474198	0.999001	37.577	67.369	45.823	45.767	38.826	45.488
MamRep1151	16.0148	0.359554	0.475604	0.999001	11.052	9.764	21.313	14.302	18.982	20.676
L1M3b	8.86558	-0.474832	0.476487	0.999001	9.947	14.645	6.394	8.581	9.491	4.135
L1M2c	63.6796	-0.183102	0.481133	0.999001	68.522	61.51	73.53	54.349	72.475	51.691
IAP1-MM_LTR	27.2172	0.305277	0.482237	0.999001	16.578	39.054	17.05	19.07	30.198	41.353
MLT1E2-int	15.5757	-0.357958	0.483829	0.999001	13.262	25.385	13.853	15.256	16.393	9.304
Tigger2b	67.2842	0.189755	0.483921	0.999001	77.364	49.794	61.808	90.581	67.298	56.86
L1VL4	2938.15	0.105249	0.484958	0.999001	2888.99	2938.83	2664.12	2364.65	2729.04	4043.28
Lx4B	417.416	0.0981038	0.485125	0.999001	373.557	473.533	362.32	449.092	452.107	393.886
MLT1J2	244.587	-0.111607	0.485808	0.999001	240.933	220.657	300.513	228.837	224.328	252.253
Charlie10	338.564	-0.117839	0.486332	0.999001	354.768	279.238	423.062	282.232	305.431	386.65
RMER1C	709.645	0.0779106	0.486852	0.999001	669.749	743.984	657.504	691.277	764.441	730.913
C573_MM	1.61178	1.07424	0.48713	0.999001	0	0.976	2.131	1.907	2.588	2.068
RLTR14-int	1156.58	-0.0701281	0.487328	0.999001	1192.51	1156.98	1204.18	1067.9	1105.25	1212.67
LTR29	1.85358	-1.00726	0.488077	0.999001	3.316	0.976	3.197	1.907	1.726	0
LTRIS_Mm	48.0159	-0.207591	0.488456	0.999001	44.208	67.369	42.626	47.674	44.866	41.353
LTR28	0.704921	-1.66987	0.488517	0.999001	2.21	0	1.066	0.953	0	0
MER105	111.09	0.149959	0.489052	0.999001	104.994	98.612	112.959	126.814	136.322	86.841
L1M	54.6657	0.187216	0.490052	0.999001	53.049	44.912	55.414	55.302	55.219	64.097
LTR82A	423.428	0.103168	0.491775	0.999001	480.761	330.985	413.471	467.208	389.123	459.017
ERVB4_2-LTR_MM	15.3138	0.358769	0.492182	0.999001	5.526	17.574	17.05	16.209	18.982	16.541
RLTR31C_MM	236.82	0.10566	0.492264	0.999001	209.987	253.853	220.589	243.139	264.88	228.475
Charlie1a	1243.57	0.070401	0.492572	0.999001	1319.61	1167.72	1153.03	1324.39	1272.63	1224.05
ORR1G-int	0.69833	-1.65708	0.492993	0.999001	1.105	0	2.131	0.953	0	0
L1Md_F3	4906.44	-0.0862358	0.493017	0.999001	6211.21	4385.79	4563.1	5144.06	4638.41	4496.1
RLTR1E_MM	1.89503	-1.01496	0.493906	0.999001	5.526	0	2.131	0.953	1.726	1.034
MLT1J-int	192.523	0.118803	0.493962	0.999001	165.78	170.862	217.392	176.395	220.014	204.697
RMER30	970.249	0.087491	0.495577	0.999001	1077.57	788.896	956.951	1108.9	952.531	936.643
MER97b	2.30841	-0.974431	0.495901	0.999001	3.316	5.858	0	3.814	0.863	0
RLTR6B_Mm	63.3172	-0.190545	0.496429	0.999001	64.101	85.919	52.217	43.86	65.573	68.232
Tigger1a_Art	27.3705	0.274519	0.498111	0.999001	29.84	24.409	20.247	41.953	30.198	17.575
MLTR25C	92.7988	-0.148525	0.498397	0.999001	97.257	113.257	82.055	90.581	88.868	84.773
RLTR13A	128.432	0.137884	0.49924	0.999001	152.517	114.234	100.171	133.488	123.38	146.803
RMER19B2	576.364	-0.0817355	0.501049	0.999001	641.014	598.507	539.218	544.441	605.686	529.317
MamRep488	1.17971	-1.34791	0.501222	0.999001	1.105	3.905	0	0	0	2.068
MER104	81.3965	-0.151531	0.501338	0.999001	90.626	78.109	88.449	73.418	80.24	77.537
L1MA5A	282.12	-0.0971669	0.501741	0.999001	288.456	260.687	326.088	269.837	277.822	269.828
L1M3e	83.3084	0.153816	0.501783	0.999001	80.679	88.848	67.136	88.674	94.908	79.604
RLTRETN_Mm	2118.3	-0.0654682	0.502312	0.999001	2224.76	2232.93	2040.71	2205.41	1919.73	2086.25
RLTR33	286.355	-0.0981117	0.50235	0.999001	274.089	337.819	276.003	264.116	289.038	277.064
LTR103_Mam	6.75439	0.505779	0.502801	0.999001	5.526	5.858	5.328	3.814	8.628	11.372
Eulor6E	5.83631	-0.546876	0.504312	0.999001	6.631	8.787	5.328	8.581	2.588	3.101
MLT1E2	337.628	0.0982992	0.504549	0.999001	332.664	342.701	303.71	328.953	410.693	307.045
L1ME4a	496.876	0.0848779	0.505129	0.999001	501.76	446.195	498.723	464.348	499.561	570.67
LTR81B	16.5709	-0.343725	0.505449	0.999001	13.262	12.693	29.838	16.209	18.119	9.304
ERVB5_1-LTR_MM	10.1063	-0.412652	0.507973	0.999001	12.157	8.787	13.853	10.488	11.216	4.135
RMER20A	450.756	-0.0808712	0.510065	0.999001	478.55	451.077	460.36	409.999	433.126	471.423
Charlie7a	36.0139	0.221911	0.510324	0.999001	24.314	40.031	35.166	34.326	38.826	43.421
BLACKJACK	62.9125	-0.188552	0.51092	0.999001	80.679	53.7	67.136	76.279	60.396	39.285
MTE2a-int	865.154	-0.0836339	0.511051	0.999001	839.95	784.014	1046.47	833.347	777.383	909.764
MuRRS-int	231.781	0.114402	0.511197	0.999001	190.094	252.876	223.786	215.488	214.837	293.606
RLTR46	0.7594	1.64318	0.511364	0.999001	1.105	0	0	0	3.451	0
UCON27	1.19506	1.25922	0.512989	0.999001	1.105	0.976	0	0.953	0	4.135
LTR33A	64.5427	-0.176954	0.513264	0.999001	61.891	82.014	61.808	55.302	77.652	48.59
ORR1D2-int	1233.35	0.100205	0.513707	0.999001	1304.13	1106.21	1160.49	1040.25	1106.97	1682.03
L1MEg1	9.50692	0.426439	0.513866	0.999001	12.157	4.882	7.46	6.674	15.53	10.338
RLTR9B2	5.84842	-0.525366	0.515231	0.999001	4.421	9.764	6.394	5.721	2.588	6.203
L1MC4a	579.452	-0.0779472	0.515328	0.999001	585.754	615.105	585.04	587.347	603.097	500.37
MamGypLTR2b	5.14517	-0.583912	0.517167	0.999001	6.631	10.74	1.066	3.814	3.451	5.169
L1MEj	64.3957	0.167418	0.51722	0.999001	57.47	71.274	53.282	64.837	78.515	60.996
ERVB7_2-LTR_MM	432.352	-0.0953397	0.51837	0.999001	417.765	449.124	472.082	357.557	384.809	512.776
RLTR13A3	45.8878	0.188139	0.520624	0.999001	47.523	44.912	36.232	49.581	47.454	49.623
LTR107_Mam	71.7474	-0.171984	0.522286	0.999001	56.365	73.227	98.04	65.791	54.356	82.706
L1ME3G	193.651	-0.101792	0.522928	0.999001	196.725	212.846	191.817	197.372	186.365	176.784
MLT1B	1269.66	-0.0660406	0.524234	0.999001	1280.92	1400.1	1214.84	1164.21	1297.65	1260.23
X7D_LINE	4.06865	0.651472	0.524855	0.999001	6.631	2.929	0	3.814	6.902	4.135
RMER17A	206.4	0.109987	0.525139	0.999001	174.621	242.136	177.963	212.627	198.444	232.61
L3b	1318.63	-0.0650593	0.526791	0.999001	1252.19	1307.34	1485.51	1291.97	1285.57	1289.18
RLTR13D5	510.968	-0.0862381	0.526929	0.999001	534.915	450.1	593.566	512.022	441.754	533.453
ORR1D-int	749.229	-0.0721451	0.527895	0.999001	725.009	732.267	847.19	742.766	762.715	685.424
LTR55	22.8667	0.271145	0.528011	0.999001	16.578	24.409	21.313	25.744	33.649	15.507
L1M4a1	74.8356	-0.154075	0.529182	0.999001	81.785	79.085	75.661	88.674	63.847	59.962
LTR10_RN	596.524	-0.0850243	0.529211	0.999001	610.069	536.996	694.802	572.092	510.778	654.41
ORR1B2	2348.52	-0.0587758	0.529713	0.999001	2414.86	2312.01	2461.64	2353.2	2140.61	2408.81
MER123	19.2855	-0.280059	0.530469	0.999001	16.578	25.385	21.313	20.023	13.805	18.609
LTR86B1	14.9157	0.313374	0.531025	0.999001	14.368	12.693	12.788	14.302	14.668	20.676
RMER19C	411.727	-0.0850509	0.531292	0.999001	413.344	376.874	481.673	430.976	383.946	383.548
MER45A	82.8246	0.158597	0.53173	0.999001	78.469	76.156	79.924	61.023	84.554	116.822
LTR16A1	31.8362	0.223218	0.533679	0.999001	32.051	24.409	31.969	28.605	44.003	29.981
Lx3B	15600.8	-0.0793191	0.53563	0.999001	18281.1	13656.3	16151	15494.1	12589.1	17433.4
LTR106_Mam	20.9048	0.283794	0.535737	0.999001	11.052	16.598	28.772	23.837	17.256	27.913
B1F1	14165.2	0.058315	0.537926	0.999001	12938.5	13930.7	14766.7	13632	13988.6	15734.8
MER5C	22.7807	0.256196	0.538453	0.999001	18.788	26.362	17.05	30.512	23.296	20.676
RLTR10-int	396.574	0.0818725	0.538964	0.999001	345.927	411.046	398.552	370.906	421.909	431.104
MER50-int	1.78746	-0.954028	0.539371	0.999001	2.21	4.882	0	1.907	1.726	0
MER66B	3.95258	0.622656	0.539857	0.999001	1.105	3.905	4.263	8.581	1.726	4.135
MurERV4_19-int	643.419	-0.073437	0.540337	0.999001	666.434	623.892	688.408	635.022	558.232	688.526
MER34	63.7703	0.157728	0.54147	0.999001	54.155	71.274	55.414	68.651	74.201	58.928
RLTR21	749.593	-0.0650795	0.543038	0.999001	793.532	751.795	754.478	694.138	759.264	744.352
MamGypLTR3a	13.2809	-0.325087	0.543068	0.999001	18.788	12.693	12.788	13.349	8.628	13.44
MLT2B5	665.069	-0.0966995	0.543503	0.999001	846.581	550.665	664.964	739.905	524.582	663.714
FordPrefect	24514.1	-0.0635602	0.543672	0.999001	26838.6	27091	21232	23223.1	24020.4	24679.4
RLTR9A3	108.355	0.130992	0.544139	0.999001	106.099	91.778	112.959	130.628	120.792	87.875
RLTR40	434.686	-0.0850588	0.544508	0.999001	507.285	400.306	435.85	468.162	430.537	365.973
MER77	92.1349	-0.14786	0.545018	0.999001	119.361	82.014	89.514	62.93	101.81	97.179
B3A	47017.9	-0.0489386	0.546108	0.999001	46108.8	50219.9	47116.5	46003.8	45969.1	46689.5
MER3	874.579	-0.0667184	0.547604	0.999001	888.579	981.238	814.155	890.556	843.818	829.126
MLTR11A	987.172	-0.0658801	0.548248	0.999001	917.314	1084.73	1026.22	905.812	965.473	1023.48
MER31B	96.4849	0.132564	0.548652	0.999001	92.837	87.872	95.908	111.558	112.164	78.571
RLTR31_Mur	175.381	0.104493	0.54994	0.999001	142.57	176.721	187.554	200.232	172.56	172.648
BGLII_B2	105.954	0.12594	0.54996	0.999001	88.416	115.21	100.171	95.349	120.792	115.788
FordPrefect_a	2.7953	0.742012	0.550859	0.999001	1.105	1.953	3.197	0	4.314	6.203
L1MEg	11513.5	-0.0859524	0.551278	0.999001	11144.8	11096.3	13327	9398.51	9566.73	14548
Kanga1a	36.7561	-0.204228	0.553262	0.999001	40.892	38.078	39.429	40.046	41.414	20.676
RLTR20B2	70.4975	0.144933	0.554215	0.999001	64.101	68.345	68.201	63.884	71.612	86.841
MER102b	207.478	0.0934961	0.555632	0.999001	186.778	224.562	190.751	213.581	223.465	205.731
ORR1B1	4740.86	-0.0552986	0.556161	0.999001	5090.54	4662.1	4743.2	5040.13	4570.25	4338.95
Charlie14a	8.26542	0.419568	0.556867	0.999001	9.947	3.905	7.46	16.209	6.902	5.169
L1MB1	212.254	-0.0911986	0.557013	0.999001	229.881	220.657	206.736	201.186	221.74	193.325
L1M2	2093.35	0.0557538	0.557642	0.999001	2161.77	2001.53	1995.96	2269.3	2105.23	2026.29
ETnERV3-int	137.173	-0.117192	0.558847	0.999001	172.411	121.068	135.337	149.697	132.871	111.653
RLTR9F	20.5165	-0.259267	0.558979	0.999001	17.683	31.243	18.116	18.116	22.433	15.507
L1M6B	13.5627	-0.3188	0.559519	0.999001	9.947	11.716	23.444	11.442	10.354	14.474
MER134	2.772	0.732646	0.562223	0.999001	3.316	2.929	0	7.628	1.726	1.034
L1VL1	497.615	0.0722016	0.563061	0.999001	482.971	487.202	484.87	565.417	455.558	509.675
L1M3a	0.355216	-2.02326	0.56383	0.999001	0	0	2.131	0	0	0
L1M3c	29.9661	-0.272867	0.564715	0.999001	60.786	17.574	20.247	42.907	20.707	17.575
MER57D	12.1235	0.371531	0.564963	0.999001	12.157	8.787	10.656	20.977	2.588	17.575
MER92C	3.0485	0.634441	0.566653	0.999001	1.105	3.905	2.131	4.767	4.314	2.068
MamTip3	17.6427	0.280141	0.567924	0.999001	24.314	9.764	13.853	14.302	19.844	23.778
RMER16A2	40.819	-0.177091	0.568914	0.999001	38.682	51.747	39.429	40.046	38.826	36.184
ERVB7_2B-LTR_MM	98.0346	0.138213	0.570201	0.999001	77.364	96.659	105.499	76.279	94.908	137.498
MamRep605	372.306	0.0778363	0.572184	0.999001	407.818	361.252	317.563	378.534	362.376	406.292
ERVB2_1-I_MM-int	21.7389	0.23734	0.572348	0.999001	22.104	16.598	21.313	27.651	24.158	18.609
MMAR1	268.059	-0.0847516	0.572926	0.999001	295.088	265.569	267.477	296.534	251.075	232.61
MER135	6.12571	0.468843	0.574439	0.999001	1.105	6.834	7.46	10.488	7.765	3.101
ORR1A4-int	5324.94	-0.0535875	0.574806	0.999001	5265.16	5092.68	5913.28	5079.22	5024.95	5574.37
MER20	2814.76	-0.050006	0.576246	0.999001	2703.31	2949.57	2936.92	2756.53	2702.29	2839.91
Tigger9a	35.7631	-0.223375	0.577088	0.999001	24.314	62.487	28.772	34.326	44.003	20.676
LTR37B	8.94115	0.38932	0.579004	0.999001	9.947	7.811	5.328	9.535	3.451	17.575
MER68B	22.5075	0.244597	0.579476	0.999001	28.735	21.48	11.722	30.512	25.021	17.575
RMER4B	2854.85	-0.0526585	0.580155	0.999001	2988.45	2825.58	2906.02	2810.88	2576.32	3021.86
ERVB4_1B-I_MM-int	84.0324	-0.127103	0.58203	0.999001	72.943	85.919	104.433	81.046	85.417	74.435
MER70B	16.4436	0.26642	0.585041	0.999001	14.368	17.574	12.788	24.791	14.668	14.474
MTE-int	1993.49	-0.0547391	0.585474	0.999001	2079.98	1828.72	2185.64	2012.81	1889.53	1964.26
BGLII_B	187.482	0.0947961	0.585547	0.999001	162.464	161.099	220.589	190.697	196.718	193.325
MER67B	16.4075	-0.272201	0.585625	0.999001	16.578	25.385	11.722	19.07	11.216	14.474
Charlie19a	45.7612	0.164693	0.587967	0.999001	55.26	36.125	38.363	42.907	54.356	47.556
ERVB5_1-I_MM-int	19.7046	0.251796	0.588272	0.999001	26.525	14.645	12.788	24.791	14.668	24.812
MIR3	5946.5	0.0529203	0.590184	0.999001	5485.09	5735.12	6291.58	5557.87	6035.29	6574.08
RLTR44C	22.6454	0.234917	0.592325	0.999001	15.473	25.385	21.313	15.256	23.296	35.15
L1MEa	50.2596	-0.1653	0.592524	0.999001	60.786	63.463	35.166	58.163	45.728	38.251
ERVB4_3-I_MM-int	43.1338	-0.167616	0.596681	0.999001	43.103	43.936	50.085	51.488	42.277	27.913
MLT2B2	56.1095	-0.153559	0.597012	0.999001	47.523	75.179	54.348	67.698	47.454	44.454
RLTR13C3	88.3538	0.122622	0.597964	0.999001	96.152	65.416	92.711	102.023	93.182	80.638
MER97d	4.14476	-0.487889	0.599026	0.999001	3.316	5.858	5.328	3.814	3.451	3.101
RLTR34D_MM	53.5726	0.153206	0.599468	0.999001	45.313	60.534	45.823	53.395	44.003	72.368
Lx8	6500.39	0.0425931	0.60057	0.999001	6231.1	6546.47	6435.44	6556.17	6628.03	6605.09
BGLII	375.961	0.0753032	0.604305	0.999001	312.771	348.559	436.915	370.906	381.358	405.258
RMER16C	5.80819	-0.423611	0.604458	0.999001	9.947	5.858	4.263	6.674	6.04	2.068
ORSL-2b	27.1938	0.200382	0.606865	0.999001	29.84	21.48	24.51	33.372	19.844	34.116
MLTR32C_MM	13.5313	0.279423	0.608009	0.999001	12.157	11.716	12.788	7.628	17.256	19.643
Zaphod3	32.2207	0.17593	0.608785	0.999001	26.525	31.243	33.035	33.372	37.1	32.049
RLTR24B_MM	90.1736	0.117396	0.610757	0.999001	91.731	75.179	92.711	115.372	80.24	85.807
MLT1E3	196.292	0.0814157	0.611794	0.999001	192.304	206.988	172.635	207.86	193.267	204.697
IAPEY4_I-int	279.323	0.0768619	0.611959	0.999001	239.828	261.664	314.366	267.93	308.882	283.267
MARINER1_EC	0.639469	1.34349	0.612664	0.999001	0	0.976	0	2.86	0	0
RLTR41A2	101.462	0.109547	0.613811	0.999001	100.573	109.352	83.12	109.651	118.204	87.875
L1MB2	484.484	0.0701785	0.614441	0.999001	470.814	520.398	427.325	532.999	541.838	413.529
MER91B	71.4944	-0.122053	0.614842	0.999001	64.101	76.156	83.12	74.372	62.984	68.232
Charlie20a	30.5929	0.182562	0.615895	0.999001	30.946	27.338	27.707	42.907	26.747	27.913
MER47B	95.5391	0.114472	0.616267	0.999001	110.52	79.085	86.317	99.163	116.478	81.672
RLTR44A	12.8323	-0.283828	0.616592	0.999001	13.262	21.48	7.46	8.581	13.805	12.406
RLTR19C	53.7356	-0.145082	0.616659	0.999001	51.944	66.392	51.151	57.209	59.533	36.184
ORR1D1	3829.26	0.0468382	0.617404	0.999001	3533.32	4128.03	3639.19	3961.74	3891.23	3822.04
MER57-int	8.93738	0.349159	0.618068	0.999001	1.105	11.716	10.656	10.488	10.354	9.304
MER2B	358.104	0.063679	0.618271	0.999001	335.98	357.346	356.992	371.86	356.336	370.109
MLT1H2-int	5.31327	0.411581	0.618318	0.999001	4.421	3.905	5.328	6.674	4.314	7.237
L1Md_F	1612.51	-0.0559539	0.618471	0.999001	1807	1528	1596.34	1752.51	1411.54	1579.68
MER90	44.0772	0.155428	0.621149	0.999001	36.472	32.22	56.479	42.907	45.728	50.657
RLTR9A4	11.4132	-0.290331	0.624071	0.999001	13.262	14.645	9.591	6.674	7.765	16.541
MER106A	33.9161	-0.173787	0.624299	0.999001	33.156	31.243	43.692	40.046	33.649	21.71
MER81	55.6953	0.13368	0.624987	0.999001	61.891	49.794	47.954	52.442	67.298	54.793
IAPEY_LTR	59.1305	-0.144101	0.625513	0.999001	41.997	76.156	68.201	53.395	71.612	43.421
MTB	2216.23	-0.0442443	0.627086	0.999001	2182.76	2196.8	2371.07	2117.69	2200.14	2228.92
RMER13A	265.345	0.0748971	0.627098	0.999001	247.564	261.664	266.412	229.79	310.608	276.031
Lx4A	1390.04	0.0501581	0.628189	0.999001	1274.29	1379.59	1442.89	1343.46	1365.81	1534.19
MER67D	12.703	0.271261	0.628568	0.999001	6.631	9.764	18.116	12.395	13.805	15.507
Cheshire	416.016	0.0638635	0.629032	0.999001	445.394	353.441	421.996	430.022	408.967	436.273
LTR84b	47.9765	-0.143519	0.631149	0.999001	61.891	45.889	43.692	44.814	54.356	37.218
L1MA10	51.5867	0.1412	0.631325	0.999001	62.996	43.936	40.495	64.837	51.768	45.488
MLT1I	105.453	0.0995546	0.633518	0.999001	103.889	114.234	87.383	114.418	115.615	97.179
MTB_Mm	1201.51	0.0486163	0.63554	0.999001	1122.88	1261.45	1159.42	1173.74	1298.51	1193.03
ORR1D1-int	332.204	-0.0685028	0.635707	0.999001	321.612	392.495	305.841	348.022	324.413	300.842
LTR85c	60.2408	0.133489	0.63609	0.999001	66.312	40.031	66.07	60.07	53.494	75.469
L1P5	26.967	0.180385	0.636575	0.999001	27.63	18.551	29.838	31.465	28.472	25.846
MER5A1	711.515	-0.0545586	0.637985	0.999001	725.009	674.662	775.791	758.975	688.514	646.139
RLTR9C	30.9223	-0.187984	0.63815	0.999001	39.787	15.622	43.692	23.837	33.649	28.947
Tigger17b	39.2659	0.175347	0.640694	0.999001	50.839	42.96	17.05	43.86	50.905	29.981
IAPLTR4_I	6.43402	-0.353323	0.641108	0.999001	5.526	10.74	5.328	4.767	6.04	6.203
LTR87	105.372	-0.0960958	0.641645	0.999001	120.466	99.588	106.565	110.604	90.594	104.416
Lx8b	2313.42	0.0458507	0.642171	0.999001	2255.71	2425.27	2149.41	2315.06	2534.04	2201.01
L1ME1	1193.33	-0.0533354	0.642254	0.999001	1361.6	1077.9	1207.38	1271	1117.33	1124.8
Arthur1	66.4534	0.116631	0.642566	0.999001	69.627	69.321	52.217	71.511	64.71	71.334
B4A	38906.8	-0.0388452	0.645634	0.999001	37137.9	41610.4	39543	37377.6	39342.8	38429.3
ERVB7_1-LTR_MM	1837.36	-0.049198	0.646459	0.999001	2039.09	1788.68	1778.57	2006.13	1684.19	1727.52
L1M2a1	0.609008	1.23069	0.647776	0.999001	0	0	1.066	0	2.588	0
MERX	18.9392	0.208477	0.647783	0.999001	12.157	23.433	17.05	22.884	21.57	16.541
HAL1_SS	38.4839	-0.158054	0.64882	0.999001	45.313	24.409	52.217	30.512	37.1	41.353
RLTR1	1.00936	0.909692	0.648977	0.999001	1.105	0.976	0	1.907	0	2.068
MLT1C-int	22.1439	-0.189453	0.649379	0.999001	17.683	25.385	27.707	18.116	23.296	20.676
MamRep38	89.7487	0.119515	0.649434	0.999001	61.891	85.919	109.762	76.279	78.515	126.126
RLTR19	1050.56	-0.0581476	0.650348	0.999001	1254.4	918.751	1042.2	1084.11	916.294	1087.58
L1M4a2	79.0494	-0.112677	0.650666	0.999001	66.312	106.423	73.53	76.279	84.554	67.198
MER96B	65.3865	0.11443	0.650902	0.999001	58.575	72.25	57.545	71.511	72.475	59.962
MER87	0.959385	0.913367	0.652423	0.999001	0	1.953	0	1.907	0.863	1.034
RLTR10	111.18	-0.0910688	0.652893	0.999001	106.099	124.974	112.959	94.395	119.066	109.585
GSAT_MM	377.111	0.397837	0.65377	0.999001	663.118	174.768	138.534	788.533	300.254	197.46
Tigger12	195.546	0.0769795	0.656289	0.999001	159.148	210.893	200.342	177.348	200.17	225.373
RMER16B3	7.07654	0.364696	0.657862	0.999001	1.105	6.834	10.656	11.442	10.354	2.068
ORR1C2	2650.88	0.0380941	0.658794	0.999001	2639.21	2541.46	2667.32	2701.23	2686.76	2669.33
B1F	25856.1	-0.0362306	0.659529	0.999001	25628.4	25509.3	27404.2	25284.5	24933.2	26377
Eulor8	9.93352	0.274675	0.661712	0.999001	6.631	12.693	7.46	11.442	6.902	14.474
B3	91074.3	-0.035892	0.663115	0.999001	87525	96822.3	92273.3	88291.9	89946	91587.4
RLTR12B2	36.2712	0.150672	0.663582	0.999001	32.051	41.983	28.772	46.721	26.747	41.353
RLTR48C	22.1411	-0.198757	0.664212	0.999001	20.999	37.102	12.788	25.744	20.707	15.507
RMER4A	1173.29	-0.0416821	0.664336	0.999001	1156.04	1212.63	1202.05	1161.35	1172.55	1135.14
RMER17B	435.587	-0.0645661	0.664392	0.999001	401.187	543.831	390.027	388.069	426.223	464.186
LTR88c	67.9	-0.131634	0.664594	0.999001	50.839	88.848	73.53	46.721	95.771	51.691
Charlie17a	45.1765	-0.145925	0.664878	0.999001	35.366	38.078	69.267	40.046	55.219	33.082
ID4_	10367.6	-0.0356617	0.665066	0.999001	10402.1	10169.7	10915.4	10048.8	10151.7	10518.1
L1MC2	218.482	-0.0689191	0.665568	0.999001	251.985	211.869	207.801	226.93	220.014	192.291
RMER13A2	199.35	0.0746811	0.666169	0.999001	169.095	238.231	174.766	203.093	211.386	199.528
MLTR18D_MM	153.876	-0.0767454	0.668172	0.999001	145.886	178.673	149.191	138.255	161.344	149.904
LTR53B	33.7752	-0.155658	0.668342	0.999001	37.577	22.456	46.888	38.139	27.61	29.981
LTR16E2	17.5432	0.215334	0.669177	0.999001	18.788	21.48	8.525	13.349	27.61	15.507
Charlie12	222.492	-0.0647216	0.670304	0.999001	229.881	221.633	231.245	232.651	220.014	199.528
RMER15-int	1319.85	0.0432027	0.67032	0.999001	1192.51	1374.71	1332.06	1348.23	1287.3	1384.29
Arthur1A	10.5851	-0.249683	0.670521	0.999001	11.052	10.74	12.788	8.581	12.079	8.271
L1MB7	1634.86	0.0423267	0.671523	0.999001	1616.9	1654.92	1561.17	1782.07	1676.42	1517.65
MTEb	2386.37	-0.0382047	0.673135	0.999001	2316.49	2425.27	2511.73	2271.2	2353.72	2439.82
Charlie25	40.4823	0.15399	0.673978	0.999001	36.472	51.747	26.641	63.884	36.238	27.913
MurSAT1	0.2876	1.59863	0.674466	0.999001	0	0	0	0	1.726	0
ERVB4_1-I_MM-int	66.1949	-0.115565	0.674544	0.999001	53.049	95.683	57.545	64.837	68.161	57.894
MER63A	73.0589	0.103302	0.674671	0.999001	69.627	58.581	83.12	69.604	71.612	85.807
MER33	970.004	0.0536943	0.675323	0.999001	1036.67	833.808	985.724	1146.09	874.879	942.846
MLT1G-int	1.03084	0.86075	0.678443	0.999001	2.21	0	0	1.907	0	2.068
RLTR14	401.156	0.0544022	0.678746	0.999001	423.291	405.188	352.729	410.953	432.263	382.514
RLTR26D_MM	165.071	-0.0767837	0.681184	0.999001	148.096	182.579	176.897	144.93	141.499	196.426
X7C_LINE	13.7591	-0.221489	0.68186	0.999001	9.947	18.551	15.985	8.581	18.119	11.372
UCON12	0.945763	0.832464	0.681957	0.999001	0	0.976	1.066	1.907	1.726	0
MER88	9.81307	-0.265406	0.682262	0.999001	11.052	15.622	5.328	12.395	5.177	9.304
RMER13A1	234.34	0.072071	0.682712	0.999001	203.356	289.978	191.817	242.185	260.566	218.137
L1ME3	243.001	0.073146	0.683707	0.999001	267.458	251.9	191.817	266.023	286.45	194.359
Charlie24	1279.58	-0.045122	0.683769	0.999001	1338.39	1210.68	1349.11	1200.44	1160.47	1418.4
X8_LINE	48.8169	-0.116282	0.684758	0.999001	55.26	42.96	54.348	42.907	50.905	46.522
RLTR48B	113.646	0.0830654	0.685377	0.999001	103.889	119.115	107.63	131.581	96.634	123.025
Charlie1b	262.274	-0.0571324	0.688419	0.999001	278.51	255.805	268.543	257.441	268.331	245.016
L1MC3	782.741	0.0433092	0.688752	0.999001	809.004	784.014	720.378	802.835	821.386	758.826
LTR69	27.3141	-0.151442	0.689125	0.999001	27.63	34.172	24.51	26.698	30.198	20.676
MLT1J1-int	6.57424	0.294564	0.690504	0.999001	5.526	6.834	5.328	5.721	7.765	8.271
Tigger20a	64.4406	-0.103576	0.691315	0.999001	74.048	59.558	67.136	64.837	72.475	48.59
L1MB8	1332.43	0.0414127	0.691331	0.999001	1406.92	1281.96	1252.14	1385.41	1429.66	1238.52
MER101B	0.505607	-1.07718	0.691458	0.999001	1.105	0	1.066	0	0.863	0
MMVL30-int	250.238	0.070085	0.69151	0.999001	196.725	283.143	251.493	234.558	224.328	311.181
MTC-int	1551.25	0.0377516	0.692342	0.999001	1446.7	1573.89	1571.83	1513.18	1590.14	1611.73
L2	6087.38	-0.0357732	0.693008	0.999001	5714.97	6330.7	6441.84	5863.94	5843.74	6329.06
LTR28B	18.4713	0.184871	0.693208	0.999001	17.683	22.456	11.722	14.302	25.021	19.643
RLTR46A2	7.83008	-0.279368	0.693767	0.999001	4.421	10.74	10.656	6.674	10.354	4.135
B1_Mur3	19498.7	-0.0333405	0.693767	0.999001	18992.8	19874.7	20303.8	18478.6	18972.1	20370.4
ID4	12450.6	-0.0340924	0.694342	0.999001	12114.1	12394.8	13283.3	12233.2	11747.9	12930
L1_Mus1	21977.5	-0.0373756	0.69459	0.999001	22982.6	21036.6	22766.5	21238.9	19923.8	23916.5
RMER17A-int	44.6283	0.123277	0.695296	0.999001	38.682	45.889	43.692	32.419	59.533	47.556
MER74B	53.6631	-0.120801	0.695326	0.999001	51.944	56.629	58.611	44.814	34.512	75.469
MLT1H1	82.5781	0.0881449	0.697451	0.999001	90.626	74.203	75.661	85.814	90.594	78.571
LTRIS5	17.1192	0.180242	0.697669	0.999001	17.683	15.622	14.919	16.209	20.707	17.575
L1MEc	626.034	0.0467126	0.698259	0.999001	647.646	662.946	537.086	648.371	647.1	613.057
LTR78	33.324	0.13262	0.701812	0.999001	37.577	33.196	24.51	32.419	31.924	40.319
Looper	34.6513	-0.137722	0.702373	0.999001	38.682	46.865	23.444	35.279	38.826	24.812
MER44B	387.75	0.0528028	0.704126	0.999001	431.027	358.323	352.729	435.743	358.925	389.751
UCON8	6.00135	-0.293021	0.70456	0.999001	6.631	7.811	5.328	5.721	4.314	6.203
LTR16B	18.0001	0.177103	0.705302	0.999001	23.209	11.716	15.985	18.116	22.433	16.541
L1ME3D	170.699	0.0654313	0.705804	0.999001	172.411	181.602	145.994	180.209	157.892	186.088
UCON31	12.727	-0.207261	0.70605	0.999001	11.052	12.693	17.05	9.535	9.491	16.541
MER133A	0.490726	-1.03333	0.706084	0.999001	1.105	0.976	0	0	0.863	0
MMERVK10D3_I-int	231.308	0.0572723	0.706869	0.999001	245.354	206.988	228.049	221.209	238.133	248.117
Arthur1C	3.96146	0.385361	0.707403	0.999001	0	4.882	5.328	4.767	2.588	6.203
LTR31	16.3737	-0.230002	0.70747	0.999001	16.578	34.172	2.131	18.116	13.805	13.44
MER121	26.8024	-0.156094	0.708167	0.999001	19.894	40.031	24.51	16.209	25.021	35.15
RLTR51B_Mm	90.8308	-0.0916593	0.709054	0.999001	87.311	123.997	69.267	96.302	75.064	93.044
L4_B_Mam	38.8685	-0.121442	0.710023	0.999001	36.472	51.747	33.035	41.953	32.786	37.218
X2_LINE	2.43753	0.447203	0.711797	0.999001	1.105	2.929	2.131	1.907	3.451	3.101
RMER16A3	55.9376	-0.101764	0.712924	0.999001	50.839	52.723	70.333	61.023	55.219	45.488
MER44D	181.704	-0.0665041	0.715024	0.999001	207.777	173.791	176.897	197.372	195.856	138.532
LTR40b	75.0892	-0.0888272	0.715292	0.999001	69.627	91.778	70.333	79.139	62.122	77.537
RLTR13G	1947.92	0.147332	0.715798	0.999001	2536.43	1211.66	1797.75	2862.36	1658.3	1621.03
ORR1G	698.79	-0.043511	0.716184	0.999001	644.33	727.386	756.61	640.743	760.99	662.68
L2c	6711.96	-0.0333623	0.717731	0.999001	6769.33	6382.44	7216.56	6437.94	6357.97	7107.53
LTR90B	6.90373	0.259989	0.717762	0.999001	6.631	5.858	6.394	6.674	8.628	7.237
LTR86A2	4.35942	0.335468	0.717866	0.999001	3.316	3.905	4.263	3.814	2.588	8.271
Plat_L3	92.3161	0.0799287	0.718825	0.999001	81.785	83.967	103.368	83.907	92.32	108.551
RLTR10D	39.2852	-0.114334	0.720064	0.999001	36.472	37.102	49.02	32.419	41.414	39.285
L1MA8	1169.16	0.0374148	0.720639	0.999001	1185.88	1152.1	1123.19	1209.02	1074.19	1270.57
RLTR11A	693.213	0.0398299	0.721392	0.999001	662.013	644.395	744.888	705.58	711.81	690.594
MamRep564	9.76705	-0.229555	0.721603	0.999001	15.473	7.811	8.525	11.442	11.216	4.135
Tigger16a	59.9737	0.0969602	0.722365	0.999001	53.049	52.723	68.201	77.232	56.945	51.691
L1MD	878.77	0.0366154	0.723222	0.999001	912.893	850.407	839.73	918.207	870.565	880.817
RSINE1	54603.9	-0.0293028	0.723556	0.999001	52460.4	57553.3	55460.6	52509.4	53926.7	55712.7
MamGypLTR1d	36.0187	0.125123	0.723836	0.999001	23.209	47.841	31.969	44.814	31.061	37.218
Charlie17b	99.0571	0.0773618	0.72406	0.999001	88.416	103.494	96.974	82	103.536	119.923
ERVB3_1-I_MM-int	25.7325	-0.150779	0.724504	0.999001	34.261	17.574	29.838	20.977	36.238	15.507
Charlie22a	23.5402	0.144705	0.724807	0.999001	18.788	20.503	27.707	19.07	24.158	31.015
Eulor5A	22.8841	-0.162959	0.727595	0.999001	13.262	41.983	17.05	16.209	25.021	23.778
MER47A	15.4071	-0.193252	0.727839	0.999001	24.314	14.645	10.656	9.535	25.021	8.271
Tigger6a	965.194	-0.0389026	0.72827	0.999001	992.467	908.012	1033.68	921.068	883.507	1052.43
MTB_Mm-int	226.306	0.0536391	0.729404	0.999001	202.251	233.349	230.18	213.581	225.191	253.287
L1MD2	654.148	-0.0392096	0.729722	0.999001	712.852	641.466	635.126	607.371	664.356	663.714
IAPLTR2a	84.2122	-0.0783425	0.730722	0.999001	76.259	84.943	98.04	77.232	76.789	92.01
RLTR3_Mm	0.863836	-0.76627	0.730951	0.999001	2.21	0	1.066	1.907	0	0
L1MA4	993.641	0.0368282	0.731965	0.999001	1023.41	982.215	937.77	1086.97	1010.34	921.136
ORR1E-int	717.928	-0.0403217	0.732592	0.999001	647.646	725.433	810.958	705.58	737.694	680.255
MMERVK10D3_LTR	29.9978	0.137397	0.734793	0.999001	25.42	17.574	42.626	27.651	23.296	43.421
L1MA9	655.923	0.0459933	0.734993	0.999001	727.22	636.584	573.318	759.928	672.984	565.501
MamTip2	214.196	-0.067493	0.736749	0.999001	303.929	171.839	182.226	222.162	188.953	216.069
HERVL40-int	532.909	0.0419203	0.737045	0.999001	517.232	502.824	555.202	482.464	540.113	599.617
RLTR1A2_MM	538.218	-0.0417243	0.737999	0.999001	489.602	593.625	554.137	574.952	502.15	514.844
PB1D10	41923	-0.0289868	0.73865	0.999001	40737.6	41282.3	45011.9	40624.2	40031.3	43850.6
LTR40a	79.5101	0.0850015	0.739326	0.999001	96.152	66.392	69.267	104.883	74.201	66.165
L1_Mus4	1901.05	0.0311789	0.740244	0.999001	1932.99	1891.2	1817.99	1981.34	1981.85	1800.92
RLTR48A	287.648	0.0476407	0.742542	0.999001	253.09	312.434	282.397	284.139	279.547	314.282
LTR53	13.7687	0.174381	0.744078	0.999001	17.683	11.716	9.591	14.302	18.982	10.338
MLT1G1-int	0.469252	-0.965057	0.744967	0.999001	0	1.953	0	0	0.863	0
Lx2B	2632.45	-0.0322561	0.74578	0.999001	2830.41	2562.94	2591.65	2618.27	2375.29	2816.13
L1MA4A	327.162	-0.0466197	0.746353	0.999001	371.346	338.796	287.725	316.557	347.708	300.842
B1_Mur4	21827.3	-0.0256312	0.746801	0.999001	21490.6	22341	22231.5	21236	21502.7	22162.1
L1_Mus2	8683	-0.031957	0.74808	0.999001	8739.9	8651.5	8945.04	7891.05	8121.54	9748.95
IAPEY3-int	100.422	0.0774024	0.748173	0.999001	91.731	111.305	90.58	88.674	140.636	79.604
MER90a	52.0973	0.0893325	0.748196	0.999001	55.26	54.676	41.56	54.349	56.082	50.657
RLTR13F	16.992	0.153811	0.748881	0.999001	13.262	12.693	22.379	14.302	20.707	18.609
MER67C	79.7248	-0.0775156	0.748941	0.999001	98.363	62.487	85.252	75.325	84.554	72.368
ID	2074.41	0.029305	0.751009	0.999001	2060.09	2029.85	2069.49	2154.88	1961.14	2171.03
RLTR10B2	28.4881	-0.121006	0.751407	0.999001	34.261	26.362	28.772	24.791	37.1	19.643
L1Md_Gf	515.207	-0.0433178	0.751741	0.999001	593.491	451.077	524.299	538.72	446.068	537.588
L1M5	2961.33	-0.0291339	0.75185	0.999001	3146.5	2931.02	2896.43	3119.81	2834.3	2839.91
RMER1A	1171.1	-0.0372708	0.752198	0.999001	1118.46	1355.18	1084.83	1071.72	1267.45	1128.93
L1M6	13.5341	0.16941	0.752414	0.999001	17.683	7.811	12.788	14.302	12.079	16.541
IMPB_01	2050.48	0.0318178	0.753056	0.999001	1931.88	2241.72	1909.64	1997.55	2180.3	2041.8
LTR101_Mam	161.608	0.0663283	0.754523	0.999001	164.674	116.186	192.882	133.488	158.755	203.663
B1_Mur1	23847.6	-0.0258098	0.755467	0.999001	22853.3	24167.8	25161	23511.1	23194.7	24197.7
RLTR46B	9.58872	0.20444	0.757154	0.999001	8.842	14.645	3.197	12.395	11.216	7.237
Ricksha_a	2.20627	-0.415437	0.7579	0.999001	4.421	0	3.197	2.86	1.726	1.034
MamGypLTR1c	2.87059	0.37997	0.758637	0.999001	5.526	1.953	0	0.953	2.588	6.203
MER125	2.81911	-0.378173	0.758656	0.999001	6.631	1.953	1.066	3.814	3.451	0
RLTR22_Mur	406.42	0.0429175	0.759077	0.999001	476.34	352.465	372.977	412.859	412.418	411.461
IAPA_MM-int	2.11821	-0.398476	0.759671	0.999001	2.21	2.929	2.131	0.953	3.451	1.034
RLTR10B	42.6849	-0.100647	0.759732	0.999001	39.787	60.534	31.969	50.535	37.1	36.184
Tigger17a	349.423	0.0413449	0.760434	0.999001	371.346	330.009	332.482	381.394	359.788	321.519
RLTR20A2B_MM	43.1621	-0.0911203	0.760783	0.999001	45.313	48.818	39.429	41.953	43.14	40.319
RLTR34B_MM	198.595	0.0540974	0.760795	0.999001	151.412	206.988	225.917	183.069	212.249	211.934
LTR37A	33.134	0.105051	0.761392	0.999001	26.525	34.172	35.166	30.512	41.414	31.015
Charlie8	795.815	-0.0361747	0.761498	0.999001	727.22	862.123	826.942	723.696	759.264	875.648
ORR1D2	2458.22	0.0275278	0.762398	0.999001	2304.34	2492.64	2507.47	2477.16	2570.28	2397.43
MLT1-int	81.6585	0.0721223	0.76269	0.999001	83.995	86.896	68.201	71.511	101.81	77.537
MER74A	65.7516	0.0751044	0.76622	0.999001	61.891	64.44	66.07	64.837	79.378	57.894
IAPEY2_LTR	128.403	-0.057692	0.766843	0.999001	121.572	121.068	150.256	110.604	129.42	137.498
LTR9D	0.528807	0.844314	0.766968	0.999001	1.105	0	0	0	0	2.068
RLTR50A	0.515418	0.799177	0.767093	0.999001	1.105	0	0	0.953	0	1.034
RLTR13C1	186.748	0.0534391	0.768797	0.999001	198.935	145.477	205.67	212.627	166.52	191.257
RLTR31B2	502.195	-0.0345558	0.768824	0.999001	502.865	501.847	520.036	527.278	486.619	474.525
RLTR13E	278.845	0.0429347	0.769506	0.999001	302.824	263.616	257.887	311.79	269.194	267.76
RLTR9A3B	41.6392	0.0985008	0.769726	0.999001	44.208	52.723	23.444	42.907	37.963	48.59
MER34A	66.5572	-0.0758587	0.770404	0.999001	69.627	72.25	62.873	82	52.631	59.962
Eulor11	1.73086	0.504718	0.770584	0.999001	0	0	4.263	0.953	0	5.169
ERVB2_1A-I_MM-int	295.762	-0.0423328	0.770951	0.999001	314.981	265.569	319.694	282.232	272.645	319.451
LTRIS4B	122.337	-0.307428	0.771865	0.999001	285.141	76.156	44.757	197.372	107.85	22.744
ORR1C1	2393.92	-0.0253653	0.77228	0.999001	2457.96	2377.43	2409.43	2316.02	2359.76	2442.92
PB1D7	17121.4	-0.0251751	0.772494	0.999001	16716.1	16924.2	18171.4	16540.1	16319	18057.8
RLTR28B	97.3993	0.0686287	0.775152	0.999001	65.207	118.139	101.237	91.535	91.457	116.822
X7A_LINE	40.9451	-0.0906122	0.775214	0.999001	39.787	37.102	50.085	41.953	45.728	31.015
LTR80B	1.12741	-0.536088	0.775355	0.999001	0	2.929	1.066	1.907	0.863	0
MER73	3.50728	0.296575	0.77558	0.999001	4.421	3.905	1.066	2.86	2.588	6.203
Lx5c	2067.19	0.0297045	0.777429	0.999001	2289.97	1965.41	1883	2222.58	2050.01	1992.18
RLTR44B	9.10766	-0.179955	0.777831	0.999001	6.631	12.693	9.591	7.628	7.765	10.338
MER31-int	91.6218	-0.0670754	0.778021	0.999001	110.52	81.038	89.514	102.977	66.436	99.247
L1M4c	365.449	-0.0409072	0.778197	0.999001	380.188	426.668	304.775	351.836	373.592	355.635
MURVY-LTR	114.521	0.0545744	0.779815	0.999001	116.046	110.328	110.827	106.79	124.243	118.89
B1_Mm	17442	-0.0244251	0.781698	0.999001	16901.8	18485.4	17380.7	16330.4	17135.2	18418.6
L1M3	1030.42	-0.0308988	0.782445	0.999001	1169.3	1023.22	932.441	1036.44	1037.95	983.165
LTR48	94.1072	0.0589337	0.783274	0.999001	79.574	96.659	100.171	100.116	94.045	94.078
LTR84a	11.5137	0.160006	0.78492	0.999001	15.473	8.787	8.525	15.256	13.805	7.237
L1Md_F2	33442.5	-0.146637	0.785017	0.999001	60047.6	26074.6	19299.9	35113.1	39460.2	20659.9
RMER17C	1011.97	0.0356816	0.78542	0.999001	834.424	1215.56	947.361	999.253	1041.4	1033.82
MLT1H	172.194	0.0452685	0.785687	0.999001	158.043	175.744	174.766	171.628	185.502	167.479
LTR39	0.47883	0.749901	0.785905	0.999001	0	0.976	0	0	0.863	1.034
LTR58	0.1842	-1.1068	0.786203	0.999001	1.105	0	0	0	0	0
LTR9	0.162726	-1.1068	0.786203	0.999001	0	0.976	0	0	0	0
MER110-int	0.177608	-1.1068	0.786203	0.999001	0	0	1.066	0	0	0
MER89-int	0.162726	-1.1068	0.786203	0.999001	0	0.976	0	0	0	0
MLT1L-int	0.177608	-1.1068	0.786203	0.999001	0	0	1.066	0	0	0
LTR16B2	30.0475	0.10774	0.786609	0.999001	26.525	42.96	17.05	22.884	33.649	37.218
MER92D	2.17818	-0.400351	0.787336	0.999001	0	0	7.46	0.953	2.588	2.068
L1M2b	953.074	-0.038798	0.78915	0.999001	925.05	1003.7	967.608	790.44	823.111	1208.54
MLT2C2	40.5011	0.0823332	0.789465	0.999001	37.577	41.983	38.363	45.767	37.963	41.353
L1ME3Cz	220.469	0.0468425	0.790038	0.999001	238.723	221.633	190.751	266.976	226.916	177.818
MLT1C	829.057	-0.0283988	0.790087	0.999001	836.634	875.792	799.236	863.858	821.386	777.435
MERV1_I-int	528.18	0.0419503	0.790338	0.999001	383.503	621.939	555.202	484.371	551.329	572.738
MER44A	114.489	0.0570434	0.790698	0.999001	99.468	131.808	105.499	130.628	128.557	90.976
Charlie21a	13.519	0.13719	0.790797	0.999001	12.157	13.669	12.788	15.256	13.805	13.44
ORSL	15.324	0.138364	0.791183	0.999001	18.788	18.551	6.394	19.07	14.668	14.474
MLTR31F_MM	106.067	0.053745	0.792146	0.999001	108.309	113.257	90.58	112.511	105.262	106.484
MLT1N2-int	0.502028	0.758177	0.793711	0.999001	1.105	0	0	1.907	0	0
X9_LINE	341.207	-0.0410156	0.794178	0.999001	300.614	345.63	391.093	297.488	307.157	405.258
RLTR45-int	1041.12	-0.0327107	0.795683	0.999001	932.786	1072.04	1153.03	899.137	1000.85	1188.9
MLT1B-int	2.75827	0.306209	0.797173	0.999001	3.316	0.976	3.197	0.953	6.04	2.068
RLTR18B	574.354	-0.0283594	0.798119	0.999001	570.282	588.743	580.778	568.278	564.271	573.772
RLTR25B	896.236	0.0266784	0.798691	0.999001	878.632	884.579	900.472	840.975	920.608	952.151
LTR65	91.7849	0.0558063	0.800112	0.999001	96.152	81.038	92.711	100.116	79.378	101.315
MLT1D	2879.87	0.0257566	0.800751	0.999001	2813.83	2761.14	2987.01	2618.27	2866.22	3232.76
ORR1E	3568.47	-0.0228495	0.803443	0.999001	3751.04	3715.04	3323.75	3659.48	3422.73	3538.78
MER65-int	3.16841	0.280526	0.803657	0.999001	3.316	0	5.328	3.814	3.451	3.101
RLTR20C1_MM	843.164	-0.0281083	0.804221	0.999001	815.635	842.596	895.144	775.184	798.953	931.474
MER31A	169.935	-0.041911	0.806188	0.999001	170.2	171.839	174.766	180.209	145.813	176.784
Lx6	1513.39	-0.0243847	0.806231	0.999001	1602.54	1511.4	1465.27	1590.41	1515.08	1395.66
LTR90A	8.81269	0.159785	0.806579	0.999001	7.736	8.787	8.525	11.442	11.216	5.169
RLTR41C	239.207	-0.0424213	0.806845	0.999001	198.935	226.515	302.644	210.72	244.172	252.253
MIRc	11101.8	-0.0228759	0.807443	0.999001	10730.4	10665.7	12172.9	10458.8	10806.6	11776.3
L1ME3C	40.3822	-0.0783397	0.808267	0.999001	46.418	29.291	49.02	41	41.414	35.15
MLT1F2-int	15.2477	0.132319	0.809421	0.999001	18.788	17.574	7.46	11.442	25.884	10.338
UCON14	1.52581	-0.381106	0.81144	0.999001	1.105	2.929	1.066	0.953	0	3.101
MER58D	57.8372	0.0691644	0.812265	0.999001	39.787	78.109	51.151	52.442	65.573	59.962
L1M1	66.0786	0.0606904	0.812654	0.999001	70.733	62.487	60.742	80.093	55.219	67.198
X5B_LINE	75.7836	0.0578679	0.813264	0.999001	59.681	70.298	92.711	82	72.475	77.537
RLTR26B_MM	56.5911	0.0653903	0.813699	0.999001	46.418	69.321	50.085	61.977	62.122	49.623
MURVY-int	31.6478	0.0856207	0.813775	0.999001	22.104	40.031	29.838	26.698	37.1	34.116
L2b	4344.9	0.0222021	0.814109	0.999001	4054.97	4458.04	4420.31	4116.2	4277.76	4742.15
RLTR30B_MM	53.4945	0.0668781	0.814838	0.999001	49.734	65.416	41.56	49.581	62.984	51.691
ID_B1	60518.1	-0.0193288	0.816515	0.999001	57767.6	61433.3	63569.1	58708	59360.6	62270.2
LTR34	7.6044	-0.164104	0.816639	0.999001	11.052	7.811	5.328	9.535	7.765	4.135
RLTR20C	76.2216	0.0567955	0.816782	0.999001	78.469	82.014	63.939	83.907	88.006	60.996
LTR102_Mam	6.29519	0.179333	0.816867	0.999001	6.631	7.811	3.197	8.581	4.314	7.237
MER5A	2605.92	0.0210405	0.817451	0.999001	2560.74	2474.09	2725.93	2533.41	2615.15	2726.19
RMER3D2	0.830466	0.495204	0.817669	0.999001	0	0.976	1.066	1.907	0	1.034
MER45R	23.1162	0.0995822	0.817682	0.999001	32.051	13.669	21.313	20.977	20.707	29.981
RMER6A	3158.58	0.0220666	0.818427	0.999001	2987.35	3407.48	3008.32	3255.2	3300.21	2992.92
L1_Mm	4400.23	-0.220634	0.819177	0.999001	9700.32	3120.43	1387.47	4856.1	6138.82	1198.2
UCON15	0.828742	0.490026	0.819642	0.999001	0	0.976	1.066	0	0.863	2.068
RLTR24	270.707	0.0321094	0.819673	0.999001	274.089	258.734	270.674	280.325	282.998	257.422
MER115	62.6665	-0.058667	0.820003	0.999001	62.996	58.581	70.333	51.488	66.436	66.165
RMER6-int	68.0386	0.0571522	0.821163	0.999001	59.681	63.463	76.727	78.186	57.808	72.368
L1M4	3123.57	-0.0211977	0.82165	0.999001	3345.43	3106.77	2988.07	3267.6	3123.34	2910.21
MER44C	85.6013	0.0517569	0.822081	0.999001	91.731	73.227	87.383	102.977	77.652	80.638
L1_Rod	1089.39	-0.026741	0.823848	0.999001	1190.3	1135.5	972.936	1216.65	1049.16	971.793
RLTR42-int	1377.37	0.0290128	0.825456	0.999001	1310.76	1200.92	1578.22	1390.18	1183.76	1600.36
Eulor5B	1.61857	0.377558	0.825566	0.999001	0	0	4.263	2.86	2.588	0
MurERV4-int	830.631	0.0297929	0.8268	0.999001	844.371	706.882	915.391	993.533	762.715	760.893
MTD	13521.1	0.0177008	0.827188	0.999001	13221.5	13841.8	13251.3	13497.5	14030.9	13283.6
UCON18	1.61664	0.347607	0.828212	0.999001	2.21	0	2.131	1.907	3.451	0
Charlie29a	16.0891	0.108892	0.828506	0.999001	7.736	21.48	17.05	17.163	15.53	17.575
Ricksha_0	20.8567	-0.0998641	0.831388	0.999001	8.842	32.22	23.444	20.977	18.982	20.676
Kanga1b	30.8814	-0.0751204	0.835188	0.999001	32.051	35.149	27.707	38.139	23.296	28.947
RLTR30D_MM	66.1642	-0.0576811	0.835877	0.999001	55.26	92.754	54.348	67.698	74.201	52.725
Eulor6B	8.28792	0.139617	0.836433	0.999001	5.526	11.716	6.394	9.535	10.354	6.203
ORR1A2	5280.89	-0.0187964	0.836677	0.999001	5035.28	5666.77	5242.98	4950.5	5320.89	5468.92
L5	10.1155	0.124281	0.83728	0.999001	8.842	11.716	8.525	9.535	13.805	8.271
MamGypLTR3	5.65867	-0.16953	0.837943	0.999001	5.526	2.929	9.591	7.628	5.177	3.101
RLTR50B	27.7822	-0.0844311	0.839674	0.999001	22.104	35.149	28.772	22.884	42.277	15.507
MTEa	3031.84	0.0175857	0.840506	0.999001	2917.72	3100.91	3021.11	2937.69	3106.94	3106.64
ERVB4_1-LTR_MM	0.1438	0.816748	0.841355	0.999001	0	0	0	0	0.863	0
LTR27C	0.158914	0.816748	0.841355	0.999001	0	0	0	0.953	0	0
LTR9A1	0.172304	0.816748	0.841355	0.999001	0	0	0	0	0	1.034
MER47C	0.158914	0.816748	0.841355	0.999001	0	0	0	0.953	0	0
MLT1I-int	0.158914	0.816748	0.841355	0.999001	0	0	0	0.953	0	0
Tigger1a_Mars	0.1438	0.816748	0.841355	0.999001	0	0	0	0	0.863	0
UCON13	0.158914	0.816748	0.841355	0.999001	0	0	0	0.953	0	0
MER63B	74.4301	-0.0497236	0.841828	0.999001	81.785	86.896	58.611	69.604	84.554	65.131
URR1A	6592.65	0.0177528	0.84319	0.999001	6458.77	6189.12	7008.76	6951.87	6483.94	6463.46
MER65D	8.26308	0.140481	0.843221	0.999001	3.316	11.716	8.525	12.395	9.491	4.135
Tigger19a	270.845	-0.0303413	0.843484	0.999001	301.719	280.214	239.771	266.023	298.529	238.813
RLTR25A	515.361	0.0246371	0.844117	0.999001	532.705	511.611	488.067	567.324	459.01	533.453
RLTR20A4	1812.9	0.0189107	0.845743	0.999001	1756.16	1695.93	1951.2	1770.62	1839.49	1863.98
L1ME3A	255.426	-0.02928	0.846327	0.999001	289.562	247.995	236.574	272.697	235.544	250.185
MER50B	75.818	0.0460026	0.847008	0.999001	83.995	68.345	71.398	71.511	70.75	88.909
RLTR1D	73.2845	0.0483728	0.847714	0.999001	67.417	77.132	71.398	55.302	78.515	89.943
ETnERV-int	7997.14	0.0243632	0.848143	0.999001	8868.1	7094.21	7827.18	9805.65	7291.52	7096.16
MER34A1	937.056	-0.0260049	0.849046	0.999001	1117.35	811.352	907.932	1031.67	794.639	959.387
L1MC5	787.77	-0.023719	0.849798	0.999001	904.051	691.26	788.579	837.161	796.364	709.202
MLTR12	127.084	-0.0353611	0.85078	0.999001	121.572	128.879	135.337	136.349	117.341	123.025
L1ME4b	552.808	-0.0227405	0.851516	0.999001	568.071	509.658	593.566	548.255	509.052	588.245
RLTR9D	368.106	-0.023716	0.852988	0.999001	358.084	373.945	381.502	381.394	368.416	345.297
LTR16B1	12.2133	-0.105345	0.853045	0.999001	18.788	11.716	7.46	10.488	10.354	14.474
RLTR51A_Mm	570.055	0.0207662	0.853384	0.999001	578.018	575.074	544.546	584.487	558.232	579.975
X6B_LINE	48.3448	-0.0636209	0.854901	0.999001	76.259	27.338	44.757	46.721	37.1	57.894
ERVL-int	77.1828	0.0426869	0.855498	0.999001	78.469	78.109	71.398	67.698	78.515	88.909
Charlie4	15.4961	0.109039	0.855535	0.999001	22.104	19.527	3.197	21.93	18.982	7.237
hAT-N1_Mam	63.0119	-0.051248	0.856847	0.999001	45.313	81.038	66.07	65.791	73.338	46.522
RLTR14_RN	495.313	0.0251041	0.857742	0.999001	570.282	414.952	488.067	534.906	447.793	515.878
MLT1E1A	147.118	-0.0317231	0.858086	0.999001	154.728	158.17	133.206	145.883	144.95	145.769
MER132	2.17417	-0.262885	0.858104	0.999001	0	4.882	2.131	0	0.863	5.169
FAM	40.5325	0.0574719	0.858863	0.999001	41.997	30.267	46.888	45.767	32.786	45.488
RLTR12H	68.5409	0.0437605	0.859166	0.999001	59.681	73.227	69.267	65.791	64.71	78.571
MLT1A0	1366.28	0.016931	0.861675	0.999001	1352.76	1415.72	1306.48	1405.44	1411.54	1305.72
RLTR19A2	10.6915	0.107562	0.861797	0.999001	12.157	3.905	14.919	11.442	10.354	11.372
Tigger17	154.378	-0.0309455	0.861966	0.999001	155.833	175.744	136.403	152.558	157.892	147.837
RLTR6-int	1193.82	0.0201024	0.862085	0.999001	1091.93	1163.82	1300.09	1083.16	1176.86	1347.07
Tigger7	1445.63	0.0188993	0.86254	0.999001	1494.23	1551.43	1262.79	1535.11	1462.45	1367.75
RLTR27	97.7982	-0.0523176	0.863322	0.999001	148.096	93.73	57.545	82	137.185	68.232
RLTR12A	135.793	0.0339824	0.863769	0.999001	110.52	165.981	125.746	137.302	144.95	130.262
Lx2	2306.39	0.0151734	0.864788	0.999001	2238.02	2389.14	2254.91	2294.09	2286.42	2375.72
LTR48B	18.4927	-0.0792705	0.864842	0.999001	25.42	14.645	17.05	23.837	15.53	14.474
L4_C_Mam	41.6173	-0.0558569	0.865858	0.999001	41.997	43.936	41.56	53.395	44.003	24.812
MER97c	2.64663	0.201301	0.866682	0.999001	1.105	0.976	5.328	3.814	2.588	2.068
Charlie23a	28.0487	-0.0606933	0.86774	0.999001	30.946	28.314	26.641	26.698	26.747	28.947
BGLII_C	1.98504	-0.244397	0.868807	0.999001	4.421	0	2.131	1.907	3.451	0
B1_Mus2	36519.4	-0.0148341	0.869433	0.999001	34620.3	38873.6	36626.3	34443.7	35551.7	39001
RMER19A	776.601	0.0192109	0.870154	0.999001	698.485	797.683	817.352	715.115	773.932	857.039
MER106B	22.0462	0.0664847	0.871296	0.999001	19.894	23.433	21.313	23.837	24.158	19.643
B1_Mur2	20915.4	-0.012916	0.871458	0.999001	20403	21174.2	21449.4	20623	20512.2	21330.9
RLTR45	98.4417	-0.0359643	0.875964	0.999001	77.364	115.21	106.565	94.395	116.478	80.638
L4_A_Mam	82.4124	0.0373362	0.875964	0.999001	74.048	84.943	85.252	99.163	88.006	63.063
RLTR12D	145.147	0.0288772	0.875973	0.999001	146.991	129.855	154.519	125.86	159.618	154.04
Charlie2b	131.449	-0.0302527	0.87704	0.999001	137.044	123.997	137.469	156.372	113.89	119.923
MLTR14	1400.5	0.0144841	0.877125	0.999001	1381.5	1355.18	1443.95	1414.97	1410.68	1396.69
Charlie13b	24.1481	-0.0633358	0.877971	0.999001	33.156	19.527	21.313	21.93	18.982	29.981
MER53	390.657	0.0200137	0.878759	0.999001	413.344	359.299	391.093	377.581	373.592	429.036
RLTR43C	24.1713	-0.0647299	0.880956	0.999001	19.894	22.456	31.969	32.419	25.884	12.406
LTR79	65.1713	0.0425954	0.881879	0.999001	39.787	77.132	75.661	73.418	73.338	51.691
Charlie16a	33.2671	0.0523641	0.882327	0.999001	44.208	26.362	27.707	35.279	37.1	28.947
MER51-int	4.04816	-0.142402	0.884643	0.999001	3.316	1.953	7.46	1.907	3.451	6.203
MER77B	46.3351	0.0426866	0.885448	0.999001	49.734	46.865	40.495	54.349	48.317	38.251
MLT2B3	93.6772	-0.0354749	0.886179	0.999001	102.783	90.801	91.646	86.767	125.969	64.097
RMER17C2	290.239	-0.0223213	0.886243	0.999001	278.51	341.725	256.821	251.72	309.745	302.91
MER2	2578.75	-0.0173299	0.886458	0.999001	3110.03	2390.12	2283.68	2705.04	2625.5	2358.15
RMER17D	546.306	-0.0208091	0.886811	0.999001	449.815	588.743	611.682	455.766	576.35	595.482
MLT2E	1.9121	-0.204478	0.887247	0.999001	2.21	2.929	1.066	0.953	4.314	0
LTRIS3	85.5564	0.0312434	0.887844	0.999001	92.837	77.132	84.186	82.953	91.457	84.773
LTR41	182.266	0.0239097	0.888818	0.999001	179.042	183.555	179.029	187.837	155.304	208.832
MYSERV16_I-int	390.218	0.0182498	0.890968	0.999001	422.185	373.945	367.648	428.115	391.711	357.703
L1MC4	1312.06	0.0137883	0.891109	0.999001	1335.08	1238.02	1344.85	1409.25	1299.38	1245.76
MLT1F1	223.264	-0.0230039	0.891194	0.999001	225.46	258.734	190.751	191.651	242.447	230.542
Mam_R4	4.7825	0.12114	0.892036	0.999001	4.421	1.953	7.46	5.721	6.04	3.101
UCON29	88.3794	-0.0320064	0.892129	0.999001	93.942	81.038	92.711	81.046	69.887	111.653
RLTR28	805.452	-0.0152304	0.893428	0.999001	753.744	843.572	832.271	790.44	876.605	736.082
MER63C	22.7818	-0.060687	0.893531	0.999001	35.366	15.622	19.182	22.884	30.198	13.44
L1MEd	1703.16	0.0150539	0.894148	0.999001	1822.47	1622.7	1636.83	1692.44	1503	1941.52
LTR86C	28.7863	-0.0506433	0.894972	0.999001	34.261	33.196	20.247	34.326	20.707	29.981
MTC	6748.82	-0.0113454	0.89545	0.999001	6431.14	7121.55	6773.26	6670.59	6953.31	6543.06
IAPEY3_LTR	56.8964	-0.0349295	0.897341	0.999001	66.312	45.889	60.742	59.116	53.494	55.826
ERVB7_4-LTR_MM	78.7306	0.0309054	0.897565	0.999001	85.1	73.227	75.661	63.884	94.908	79.604
RMER19B	3147.77	-0.0115344	0.898002	0.999001	3006.14	3342.07	3131.94	3057.83	3103.49	3245.17
RLTR30D2_MM	394.074	-0.0180343	0.89809	0.999001	340.401	451.077	397.486	356.604	406.379	412.495
MERVK26-int	131.305	0.0238565	0.898737	0.999001	117.151	146.453	126.812	136.349	132.871	128.194
MER57C2	34.312	-0.0423309	0.899247	0.999001	36.472	36.125	31.969	31.465	38.826	31.015
B4	21906.4	-0.0106076	0.900732	0.999001	20644	22892.6	22423.4	21099.7	21880.6	22498
RLTR12C	222.515	-0.0198248	0.900836	0.999001	222.145	206.988	242.968	194.511	223.465	245.016
L1MA5	723.943	0.0141303	0.90199	0.999001	786.9	662.946	711.852	774.231	700.594	707.135
L1_Mur3	2449.47	0.0136623	0.903819	0.999001	2809.41	2312.01	2193.1	2649.74	2463.29	2269.24
RLTR18	1075.32	-0.0153284	0.903989	0.999001	1126.2	1017.36	1098.68	969.695	950.806	1289.18
MARNA	407.541	0.0179673	0.904064	0.999001	487.392	332.938	395.355	442.418	389.123	398.022
RLTR13D1	35.3124	0.0461743	0.905588	0.999001	35.366	29.291	39.429	54.349	17.256	36.184
MER58B	1743.1	-0.0129813	0.906118	0.999001	1762.79	1550.45	1939.48	1751.55	1604.81	1849.51
MMERVK9E_I-int	693.847	-0.0152612	0.906527	0.999001	734.956	633.655	724.64	803.789	664.356	601.685
Helitron3Na_Mam	28.6527	0.0475738	0.908157	0.999001	45.313	22.456	17.05	34.326	31.061	21.71
UCON26	7.35578	-0.0824961	0.908657	0.999001	6.631	10.74	5.328	9.535	7.765	4.135
LTR103b_Mam	6.76269	0.0849386	0.908798	0.999001	4.421	8.787	6.394	4.767	6.902	9.304
UCON28c	1.64239	-0.181056	0.908933	0.999001	3.316	1.953	0	2.86	1.726	0
HAL1M8	164.755	0.0202953	0.910074	0.999001	153.622	178.673	158.781	152.558	194.993	149.904
PB1D9	32214.6	0.00982695	0.91024	0.999001	31236.2	31137	33940.9	31430.7	31139.3	34403.6
MLT1J1	57.3376	0.0299802	0.910306	0.999001	60.786	62.487	46.888	58.163	57.808	57.894
MLT1L	937.317	-0.0133095	0.912169	0.999001	902.946	845.525	1076.3	876.254	902.489	1020.38
RLTR26_Mus	208.153	0.0180724	0.912187	0.999001	201.146	191.366	228.049	182.116	215.7	230.542
MTEa-int	384.221	0.0155904	0.912394	0.999001	335.98	413.975	395.355	379.487	344.257	436.273
MER52-int	16.4339	0.0546556	0.91248	0.999001	11.052	23.433	13.853	15.256	21.57	13.44
MER4B-int	1.36414	-0.183256	0.912544	0.999001	3.316	0	1.066	1.907	0.863	1.034
Charlie9	91.8326	-0.0257646	0.912952	0.999001	99.468	82.014	96.974	110.604	95.771	66.165
Kanga1c	94.5126	-0.0234899	0.913626	0.999001	88.416	100.565	96.974	104.883	96.634	79.604
Cheshire_Mars_	1.01423	-0.223465	0.914435	0.999001	3.316	0	0	1.907	0.863	0
Eulor9C	15.3332	-0.0538503	0.914529	0.999001	16.578	18.551	11.722	10.488	18.119	16.541
L1MCb	38.5121	0.0350122	0.914942	0.999001	44.208	41.007	28.772	34.326	36.238	46.522
Lx9	5472.25	0.0092715	0.915032	0.999001	5519.35	5605.26	5239.79	5656.08	5621.14	5191.86
MER70A	10.568	0.0656774	0.915562	0.999001	11.052	14.645	5.328	8.581	15.53	8.271
Tigger1	763.37	-0.0122215	0.916995	0.999001	757.06	725.433	818.417	770.417	831.739	677.154
ORR1F	2619.93	0.0102339	0.917519	0.999001	2451.33	2869.51	2510.66	2517.2	2768.72	2602.13
MER54B	23.1399	-0.0424987	0.917534	0.999001	27.63	18.551	24.51	21.93	27.61	18.609
Tigger18a	80.6423	-0.0241767	0.917581	0.999001	82.89	67.369	93.777	75.325	77.652	86.841
LTR108e_Mam	55.2122	0.0273887	0.919869	0.999001	64.101	48.818	51.151	55.302	50.905	60.996
MLT1D-int	42.8495	0.0327978	0.919953	0.999001	37.577	42.96	46.888	44.814	56.945	27.913
L1M7	58.4342	-0.027411	0.920471	0.999001	74.048	47.841	55.414	64.837	57.808	50.657
UCON20	1.00104	-0.196637	0.920493	0.999001	1.105	0	2.131	1.907	0.863	0
LTRIS_Mus	884.394	-0.0110693	0.92089	0.999001	872.001	869.934	920.719	821.905	838.642	983.165
RLTR9B	114.478	0.0206685	0.921188	0.999001	104.994	103.494	132.14	117.279	96.634	132.329
7SK	646749	-0.0273298	0.921801	0.999001	830440	625620	502565	566451	514180	841241
L1VL2	2443.38	0.0103707	0.92186	0.999001	2680.1	2394.03	2229.33	2603.97	2225.16	2527.7
RMER6C	633.797	0.0113912	0.922998	0.999001	621.121	680.521	592.5	645.51	679.024	584.11
RLTR10A	75.8284	0.0224937	0.923132	0.999001	76.259	81.038	68.201	75.325	72.475	81.672
MER34-int	48.777	-0.0286498	0.92331	0.999001	60.786	50.771	36.232	54.349	44.003	46.522
UCON23	47.873	-0.0288898	0.925656	0.999001	56.365	41.007	47.954	62.93	44.866	34.116
MT2B1	2221.36	-0.00903485	0.926023	0.999001	2241.34	2034.73	2409.43	2263.58	2186.34	2192.74
RLTR19D	3.66593	0.0941296	0.926484	0.999001	3.316	0.976	6.394	2.86	4.314	4.135
LTRIS6	4.36115	0.0856369	0.927254	0.999001	4.421	2.929	5.328	7.628	1.726	4.135
PB1D11	8968.83	-0.00760258	0.928402	0.999001	8734.37	8727.65	9515.17	9010.44	8724.63	9100.74
MER21B	951.347	-0.00935661	0.928692	0.999001	960.416	1005.65	897.275	982.091	961.159	901.493
RLTR31A_Mm	26.9329	-0.0368944	0.929028	0.999001	19.894	24.409	37.298	32.419	15.53	32.049
Kanga1	136.911	-0.0167908	0.929584	0.999001	153.622	122.045	137.469	149.697	119.066	139.566
Charlie2a	55.5137	0.0270256	0.930347	0.999001	77.364	55.652	31.969	61.023	49.18	57.894
ORR1A3	2060.55	-0.00867339	0.931231	0.999001	1993.78	2021.06	2184.58	1947.97	1955.97	2259.94
LTR108d_Mam	1.63603	-0.13808	0.931743	0.999001	2.21	2.929	0	3.814	0.863	0
MLT1E1	45.8531	-0.0256076	0.93218	0.999001	36.472	45.889	56.479	41.953	50.905	43.421
MMERGLN-int	2775	-0.0079354	0.932355	0.999001	2667.95	2722.08	2957.17	2744.13	2634.99	2923.65
MER57E1	6.15213	0.073615	0.933013	0.999001	2.21	1.953	13.853	2.86	7.765	8.271
IAPEY4_LTR	102.233	0.0176712	0.933334	0.999001	120.466	88.848	95.908	102.977	106.987	98.213
RLTR13D2	78.2813	-0.0204909	0.933421	0.999001	72.943	65.416	98.04	81.046	66.436	85.807
MLT1G1	73.5365	-0.0198348	0.934396	0.999001	61.891	79.085	80.989	65.791	75.926	77.537
L3	10040.8	-0.00898668	0.935127	0.999001	9432.86	9610.28	11172.2	9223.07	9310.48	11496.1
Tigger12c	8.01312	-0.0574865	0.936272	0.999001	4.421	14.645	5.328	11.442	6.04	6.203
MYSERV6-int	2633.38	-0.0240024	0.936493	0.999001	3307.86	1779.9	2878.31	3137.92	2192.38	2503.92
RLTR10F	14.0008	-0.0410031	0.936573	0.999001	13.262	17.574	11.722	11.442	15.53	14.474
MLT1A	471.326	0.0092091	0.93735	0.999001	467.498	477.438	464.622	474.836	481.442	462.119
RLTR18-int	498.832	-0.00937526	0.941055	0.999001	465.288	515.516	520.036	442.418	503.875	545.858
ERVB4_1C-LTR_Mm	2093.16	0.0098281	0.941442	0.999001	2287.76	1836.53	2134.49	2577.27	1918.87	1804.02
UCON11	2.22311	0.0982849	0.941847	0.999001	3.316	0.976	2.131	3.814	0	3.101
PB1	8406.66	-0.00619939	0.942403	0.999001	8033.68	8332.23	8907.75	8296.28	8203.5	8666.54
MamRep1527	8.38355	-0.0511932	0.94415	0.999001	7.736	1.953	15.985	10.488	6.902	7.237
MLTR31FA_MM	161.658	0.0117904	0.944412	0.999001	160.254	152.312	170.504	164.953	159.618	162.31
MLTR18C_MM	141.265	-0.0138194	0.944565	0.999001	122.677	170.862	132.14	120.139	162.206	139.566
RNERVK23-int	512.761	0.00835641	0.945046	0.999001	481.866	530.162	522.167	513.929	553.918	474.525
RLTR20B5_MM	246.139	0.0107205	0.945338	0.999001	227.671	220.657	287.725	241.232	259.703	239.847
RLTR15	475.542	0.00821222	0.947268	0.999001	434.342	495.013	493.395	474.836	509.052	446.611
L1MB5	1206.99	-0.00630239	0.947528	0.999001	1201.35	1185.3	1242.55	1223.32	1213.96	1175.46
MMETn-int	31350.7	0.00873459	0.947958	0.999001	36305.7	26761.9	30700.2	38282.5	27309.3	28744.4
UCON25	0.699617	-0.150896	0.950448	0.999001	2.21	0	0	0.953	0	1.034
LTR75	50.5334	-0.0185798	0.951606	0.999001	43.103	37.102	72.464	48.628	49.18	52.725
MTE2b	2392.51	0.00552298	0.951629	0.999001	2324.23	2529.74	2309.26	2328.41	2423.61	2439.82
MER94	38.5164	0.0193695	0.951858	0.999001	40.892	43.936	29.838	40.046	37.1	39.285
UCON12A	2.86976	0.0728013	0.95216	0.999001	4.421	3.905	0	2.86	0.863	5.169
L1MC	605.458	0.00668787	0.952186	0.999001	626.647	609.246	576.515	618.813	614.314	587.211
MLT1G3-int	10.8642	-0.0357508	0.953053	0.999001	17.683	5.858	9.591	12.395	10.354	9.304
RLTR26C_MM	83.6113	0.0151669	0.953421	0.999001	74.048	89.825	85.252	55.302	84.554	112.687
L1MEb	41.4442	-0.0182334	0.954009	0.999001	45.313	45.889	34.101	43.86	47.454	32.049
RMER16_Mm	47.0519	-0.0164481	0.955102	0.999001	45.313	49.794	46.888	55.302	45.728	39.285
B1_Mus1	49795.9	0.00492391	0.955224	0.999001	47706.9	52813.1	48611.6	47669.5	49020	52954.5
MLT1A1	718.036	0.00599965	0.955338	0.999001	720.589	745.936	683.08	724.649	729.929	704.033
LTR81	7.79015	0.0386495	0.955455	0.999001	6.631	6.834	9.591	11.442	6.04	6.203
RMER6D	362.582	-0.00818629	0.956097	0.999001	375.767	375.897	339.942	319.418	435.714	328.756
Zaphod2	320.613	-0.00999068	0.958229	0.999001	383.503	205.035	377.239	317.511	305.431	334.959
Charlie15a	146.347	-0.010343	0.959083	0.999001	125.992	144.501	169.438	137.302	119.929	180.919
MIRb	21265.6	0.004509	0.959397	0.999001	21352.4	20586.5	21757.3	20633.4	20156.7	23107
Charlie1	655.067	-0.00598857	0.960907	0.999001	698.485	615.105	656.439	730.37	647.963	582.042
RLTR11D	80.313	-0.0121743	0.961363	0.999001	68.522	97.636	75.661	101.07	75.926	63.063
RLTR9A	164.26	0.00896092	0.961968	0.999001	149.202	200.153	141.731	177.348	173.423	143.701
RMER3D1	0.628167	-0.118753	0.962327	0.999001	0	1.953	0	0.953	0.863	0
IAPLTR2b	41.0619	-0.0149934	0.962968	0.999001	44.208	34.172	45.823	45.767	47.454	28.947
MamRep1879	23.3107	-0.0188496	0.963158	0.999001	29.84	20.503	20.247	22.884	26.747	19.643
MER45C	7.75441	-0.0326979	0.963771	0.999001	5.526	12.693	5.328	7.628	11.216	4.135
RMER10A	2116.8	-0.0046342	0.963964	0.999001	1950.67	2385.24	2023.66	2109.11	2098.33	2133.81
MLT1F	315.451	0.00682423	0.964461	0.999001	334.875	268.498	341.007	363.278	282.136	302.91
LTR75_1	0.32164	-0.145037	0.965978	0.999001	0	0.976	0	0.953	0	0
L1MC5a	544.875	-0.00514258	0.966444	0.999001	565.861	494.036	578.647	539.673	582.39	508.641
RLTR17D_Mm	135.047	0.007758	0.96766	0.999001	146.991	130.832	126.812	139.209	152.716	113.72
Charlie18a	32.3548	-0.014352	0.967827	0.999001	40.892	30.267	26.641	35.279	36.238	24.812
L1_Mur2	3281.58	-0.00374258	0.968215	0.999001	3505.68	3142.89	3208.66	3327.67	3068.12	3436.43
MER112	54.7343	0.0111408	0.968256	0.999001	55.26	65.416	42.626	49.581	53.494	62.029
RLTR11B	383.613	0.00621585	0.969028	0.999001	387.924	291.931	468.885	369.953	373.592	409.394
MIR	13325	0.00310848	0.969055	0.999001	13135.3	13064.6	13731.9	13247.7	13207.7	13562.7
L1Md_T	15043.6	-0.00453472	0.969587	0.999001	17693.1	13332.1	14176.3	15703	13136.1	16220.7
MER76	45.407	0.0109414	0.971043	0.999001	47.523	49.794	38.363	36.232	50.905	49.623
LTR33	134.454	-0.00663542	0.97157	0.999001	125.992	153.288	124.681	138.255	131.146	133.363
RLTR46A	7.1035	0.0297757	0.972181	0.999001	2.21	14.645	4.263	4.767	14.668	2.068
Lx3C	924.938	-0.00359718	0.972605	0.999001	967.048	917.775	893.013	905.812	881.782	984.199
YREP_Mm	1190.68	-0.00391482	0.972942	0.999001	1048.83	1178.46	1349.11	1117.49	1183.76	1266.43
L1MDa	780.691	0.00449109	0.974455	0.999001	760.376	827.95	749.15	630.254	760.127	956.286
MLT1E	106.098	-0.00693371	0.974477	0.999001	107.204	124.974	86.317	107.744	91.457	118.89
LTR72_RN	40.3278	-0.00969867	0.974981	0.999001	40.892	41.983	38.363	38.139	37.1	45.488
ID2	2335.41	0.00303445	0.974998	0.999001	2259.02	2218.28	2521.32	2248.32	2291.6	2473.94
LTR32	69.4892	-0.00819862	0.975808	0.999001	62.996	61.51	84.186	59.116	56.082	93.044
L1_Mus3	14129.6	-0.00295826	0.976142	0.999001	15623.1	13218.9	13590.2	14411.9	12951.5	14982.2
MER91A	107.576	-0.00694804	0.976686	0.999001	69.627	118.139	135.337	96.302	106.124	119.923
MER110	2.11267	0.0381223	0.977565	0.999001	2.21	1.953	2.131	0	4.314	2.068
RLTR13B1	259.943	0.00450025	0.977908	0.999001	242.038	290.954	245.099	310.836	227.779	242.948
RLTR30	153.414	0.00475158	0.978162	0.999001	141.465	160.122	157.716	146.837	156.167	158.175
MER20B	101.977	0.00576124	0.978239	0.999001	119.361	95.683	90.58	95.349	109.576	101.315
L1PB4	18.4632	0.0130733	0.978384	0.999001	22.104	21.48	11.722	20.977	24.158	10.338
ERV3-16A3_I-int	31.0832	0.00926227	0.979175	0.999001	29.84	30.267	33.035	27.651	38.826	26.879
L1M8	27.1861	-0.0100575	0.979324	0.999001	32.051	23.433	26.641	20.977	36.238	23.778
Eulor9B	1.42601	-0.0994187	0.979419	0.999001	4.421	0	0	0	0	4.135
ORR1A2-int	3039.02	-0.00224409	0.979549	0.999001	2895.62	3138.99	3089.31	2992.99	3092.28	3024.97
MER97a	2.09272	0.0346374	0.980627	0.999001	3.316	2.929	0	2.86	3.451	0
MER67A	7.69457	-0.0166123	0.981319	0.999001	5.526	4.882	12.788	7.628	6.04	9.304
Lx5	12020.8	0.0025333	0.982496	0.999001	12568.3	11313	12148.4	11721.2	10187.9	14186.1
Tigger13a	114.749	-0.00509902	0.983422	0.999001	143.676	100.565	101.237	147.79	120.792	74.435
ZP3AR	1015.99	-0.0021004	0.983511	0.999001	974.784	996.86	1078.43	984.951	1019.83	1041.06
BGLII_Mur	44.0556	0.00642658	0.985317	0.999001	46.418	54.676	30.904	60.07	47.454	24.812
RLTR12F	10.576	0.00962513	0.987237	0.999001	12.157	9.764	9.591	9.535	6.902	15.507
Tigger5	760.458	-0.001672	0.987512	0.999001	758.165	748.865	775.791	713.208	785.148	781.57
MLT1F1-int	2.49917	0.0186586	0.987749	0.999001	3.316	0.976	3.197	0.953	3.451	3.101
ERVB5_2-LTR_MM	24.7759	-0.00553733	0.98873	0.999001	26.525	21.48	26.641	21.93	29.335	22.744
Zaphod	142.861	-0.00200959	0.991069	0.999001	139.255	157.193	132.14	144.93	138.911	144.735
RMER5	1717.9	-0.000841494	0.992791	0.999001	1742.9	1693	1719.95	1773.48	1754.93	1623.1
RLTR9D2	51.2509	0.00250617	0.993149	0.999001	60.786	54.676	38.363	54.349	56.945	42.387
MT2B	2783.87	-0.000754414	0.994023	0.999001	2561.85	2668.38	3123.41	2736.51	2756.65	2856.45
LTR81C	327.262	-0.00136052	0.994257	0.999001	330.454	250.924	400.683	264.116	297.666	419.732
RLTR13D4	31.6	0.00253049	0.994488	0.999001	34.261	38.078	22.379	23.837	37.963	33.082
B1F2	8472.8	0.000565106	0.994525	0.999001	8107.73	8558.74	8746.83	8407.84	8574.51	8441.16
ORSL-2a	10.0668	0.00426896	0.994742	0.999001	8.842	9.764	11.722	11.442	15.53	3.101
X5A_LINE	12.1614	-0.00319332	0.995375	0.999001	13.262	12.693	10.656	10.488	15.53	10.338
Kanga1d	23.3651	0.00223225	0.995902	0.999001	16.578	24.409	28.772	17.163	18.119	35.15
Charlie10b	12.6167	0.00183547	0.997284	0.999001	13.262	10.74	13.853	15.256	11.216	11.372
MER68C	5.12609	0.00295211	0.99736	0.999001	3.316	9.764	2.131	5.721	2.588	7.237
RodERV21-int	195.721	-0.000526898	0.997716	0.999001	192.304	238.231	156.65	174.488	223.465	189.19
L1M3d	6.64733	0.00227621	0.997753	0.999001	8.842	4.882	6.394	2.86	13.805	3.101
MLT1A-int	4.5732	-0.00236523	0.998095	0.999001	7.736	2.929	3.197	6.674	6.902	0
URR1B	7667.33	-8.75344e-05	0.999181	0.999181	7820.38	7292.41	7890.05	7932.05	7379.53	7689.57
(CATTC)n	0	NA	NA	NA	0	0	0	0	0	0
CENSAT_MC	0	NA	NA	NA	0	0	0	0	0	0
Charlie1b_Mars	0	NA	NA	NA	0	0	0	0	0	0
Cheshire_Mars	0	NA	NA	NA	0	0	0	0	0	0
Eulor3	0	NA	NA	NA	0	0	0	0	0	0
Eulor4	0	NA	NA	NA	0	0	0	0	0	0
Eulor6A	0	NA	NA	NA	0	0	0	0	0	0
Eulor6C	0	NA	NA	NA	0	0	0	0	0	0
Eulor7	0	NA	NA	NA	0	0	0	0	0	0
HERVL32-int	0	NA	NA	NA	0	0	0	0	0	0
HUERS-P3b-int	0	NA	NA	NA	0	0	0	0	0	0
LTR108c_Mam	0	NA	NA	NA	0	0	0	0	0	0
LTR23-int	0	NA	NA	NA	0	0	0	0	0	0
LTR36	0	NA	NA	NA	0	0	0	0	0	0
LTR44	0	NA	NA	NA	0	0	0	0	0	0
LTR45C	0	NA	NA	NA	0	0	0	0	0	0
LTR52-int	0	NA	NA	NA	0	0	0	0	0	0
LTR91	0	NA	NA	NA	0	0	0	0	0	0
MER133B	0	NA	NA	NA	0	0	0	0	0	0
MER136	0	NA	NA	NA	0	0	0	0	0	0
MER49	0	NA	NA	NA	0	0	0	0	0	0
MER4CL34	0	NA	NA	NA	0	0	0	0	0	0
MER50	0	NA	NA	NA	0	0	0	0	0	0
MER57E3	0	NA	NA	NA	0	0	0	0	0	0
MER66-int	0	NA	NA	NA	0	0	0	0	0	0
MER66A	0	NA	NA	NA	0	0	0	0	0	0
MER66C	0	NA	NA	NA	0	0	0	0	0	0
MER83A-int	0	NA	NA	NA	0	0	0	0	0	0
MER83B-int	0	NA	NA	NA	0	0	0	0	0	0
MLT1E1-int	0	NA	NA	NA	0	0	0	0	0	0
MLT1K-int	0	NA	NA	NA	0	0	0	0	0	0
MLT1O-int	0	NA	NA	NA	0	0	0	0	0	0
MamRep1161	0	NA	NA	NA	0	0	0	0	0	0
RLTR43A	0	NA	NA	NA	0	0	0	0	0	0
RLTR43B	0	NA	NA	NA	0	0	0	0	0	0
RMER3D3	0	NA	NA	NA	0	0	0	0	0	0
RMER3D4	0	NA	NA	NA	0	0	0	0	0	0
RNLTR23	0	NA	NA	NA	0	0	0	0	0	0
Ricksha_b	0	NA	NA	NA	0	0	0	0	0	0
UCON16	0	NA	NA	NA	0	0	0	0	0	0
UCON17	0	NA	NA	NA	0	0	0	0	0	0
UCON19	0	NA	NA	NA	0	0	0	0	0	0
UCON24	0	NA	NA	NA	0	0	0	0	0	0

## Sheet: siRNA_Dnmt1
gene.id	baseMean	log2FoldChange	pvalue	padj	NrmCnts_RNA_siCtrl_72h_1	NrmCnts_RNA_siCtrl_72h_2	NrmCnts_RNA_siCtrl_72h_3	NrmCnts_RNA_siDnmt1_72h_1	NrmCnts_RNA_siDnmt1_72h_2	NrmCnts_RNA_siDnmt1_72h_3
IAPEy-int	421.45	7.12837	6.93297e-41	7.66093e-38	5.6	8.917	3.257	529.673	904.384	1076.87
MMERVK10D3_I-int	462.559	1.59461	8.45018e-33	4.66872e-30	248.635	210.043	232.34	668.907	714.258	701.174
MMERVK10C-int	1740.8	1.12326	1.40409e-27	5.17172e-25	1155.82	1069.04	1061.82	2448.76	2449.37	2259.98
IAPEY3-int	240.509	1.93937	5.46616e-27	1.51003e-24	92.958	112.948	92.285	326.177	441.058	377.63
IAPEz-int	5023.02	1.11476	3.2103e-21	7.09476e-19	3456.25	2703.81	3361.33	7023.03	6261.31	7332.39
RLTR21	1144.77	0.956925	6.12876e-19	1.12871e-16	804.144	762.893	768.676	1551.05	1562.12	1419.73
RLTR44-int	255.694	1.56477	1.3163e-18	2.07787e-16	107.518	124.837	155.255	325.203	405.089	416.262
ERVB4_2-I_MM-int	178.173	1.8017	2.96449e-18	4.09469e-16	61.599	99.077	77.085	274.573	322.015	234.691
RLTR9E	3457.99	1.10005	8.0245e-18	9.8523e-16	2148.12	2256.97	2194.2	5632.64	3913	4603.02
RLTR45-int	1555.25	0.93261	1.40524e-16	1.55279e-14	945.262	1087.87	1174.73	1974.59	2102.52	2046.54
IAPLTR2_Mm	175.884	1.48184	2.2707e-16	2.28102e-14	88.478	96.105	93.37	282.362	238.086	256.904
IAP-d-int	332.592	1.17176	2.72977e-16	2.51366e-14	193.756	195.182	224.74	450.806	476.172	454.894
Ricksha_c	215.036	1.43224	7.88506e-13	6.7023e-11	80.638	131.772	135.713	360.255	268.917	312.921
IAPLTR1_Mm	666.476	0.931672	1.72918e-12	1.36482e-10	510.71	396.308	469.023	847.087	827.305	948.42
RLTR1B-int	6612.55	0.937141	1.57229e-09	1.15825e-07	3797.85	4301.92	5512.1	7114.56	8176.28	10772.6
IAPEY_LTR	114.373	1.38579	3.20843e-09	2.21582e-07	42.559	77.28	69.485	158.707	149.874	188.332
IAPLTR3-int	73.5725	1.52818	4.15764e-09	2.70246e-07	40.319	37.649	35.828	106.129	125.894	95.615
LTRIS2	894.263	0.690206	1.31966e-08	8.10124e-07	684.307	647.963	720.905	1011.64	1064.54	1236.23
MuRRS4-int	527.918	0.740229	1.94521e-08	1.13129e-06	367.353	386.4	432.109	651.381	609.774	720.49
RLTR10D2	51.6084	1.75479	3.16227e-08	1.74715e-06	16.8	29.723	23.885	92.498	68.514	78.23
RLTR10-int	523.634	0.744507	6.60572e-08	3.47587e-06	350.553	417.114	406.052	608.539	614.912	744.635
RLTR45	152.496	1.00402	2.68052e-07	1.34635e-05	78.398	116.911	108.57	213.232	196.977	200.887
ETnERV3-int	201.526	0.831781	4.187e-06	0.000201158	174.717	122.855	137.884	286.257	251.789	235.656
ETnERV2-int	446.9	0.638161	6.96797e-06	0.000320817	400.952	313.083	335.482	588.093	546.398	497.389
RMER16-int	1218.33	0.641251	7.39178e-06	0.000326717	1053.9	751.994	1050.96	1302.76	1513.3	1637.04
MMERVK9E_I-int	858.766	0.510081	2.00954e-05	0.000854054	744.786	643.009	738.277	1085.63	1001.16	939.728
RLTR17	1853.15	0.503294	4.66368e-05	0.00190866	1396.61	1560.46	1641.58	2502.31	1911.54	2106.42
IAPLTR2b	65.0725	1.07113	4.99486e-05	0.00197119	44.799	34.677	46.685	89.577	91.637	83.059
LTRIS4A	157.091	0.702284	0.000142275	0.00542119	111.998	121.865	124.856	171.365	196.121	216.34
RLTR1B	822.6	0.526708	0.00019203	0.00707311	574.549	707.409	739.362	1056.42	811.89	1045.97
IAPLTR2a	119.345	0.780948	0.000206797	0.00737131	77.279	86.197	99.884	132.418	146.448	173.845
MMERGLN_LTR	306.352	0.54667	0.000280201	0.0096757	223.996	243.729	279.025	395.307	342.57	353.484
RLTR44B	20.8376	1.69034	0.000377365	0.012636	6.72	12.88	9.771	38.947	24.836	31.872
RLTR16B_MM	587.794	0.492538	0.000566468	0.0184102	439.031	453.772	572.164	739.984	600.353	721.456
L1M2a	8.75812	-2.63013	0.00079192	0.025002	15.68	18.825	10.857	0.974	4.282	1.932
LTR88c	98.4557	0.782905	0.000900099	0.0276281	51.519	90.16	74.913	135.339	119.043	119.76
RMER16A3	79.3364	0.762227	0.00178925	0.0527279	51.519	53.502	71.656	90.551	104.484	104.307
MamRep605	314.585	-0.492878	0.00181327	0.0527279	413.272	366.585	323.539	232.705	250.076	301.331
IAP1-MM_LTR	39.7215	1.14442	0.00206335	0.0584617	16.8	39.631	17.371	44.789	53.098	66.641
ERVB3_1-I_MM-int	43.0184	1.08612	0.00238644	0.0659254	34.719	17.834	30.4	74.972	62.519	37.666
MER89	290.084	0.44732	0.00245117	0.0660621	232.955	257.6	245.368	335.914	307.456	361.211
MMERVK10D3_LTR	44.497	1.05137	0.00252631	0.066466	25.76	17.834	43.428	67.183	47.103	65.675
IAPA_MM-int	7.75305	2.39794	0.00293637	0.075458	2.24	2.972	2.171	12.658	11.99	14.487
Charlie8	722.52	-0.384901	0.00364832	0.0916227	736.946	874.85	842.504	581.277	578.086	721.456
IAPLTR1a_Mm	62.3535	0.79463	0.00385101	0.0945638	57.119	39.631	40.171	78.867	68.514	89.82
RLTR10B	61.4096	0.794558	0.00814143	0.195571	40.319	61.428	32.571	99.314	71.083	63.743
ERVB4_2-LTR_MM	22.5061	1.19936	0.00922413	0.216865	5.6	17.834	17.371	25.315	35.113	33.803
MYSERV-int	575.281	0.365715	0.0096372	0.221856	553.269	489.44	465.766	741.931	651.739	549.543
BGLII	427.544	0.377128	0.0105714	0.238295	316.954	353.705	445.137	499.489	464.182	485.8
RLTR10D	54.8267	0.715567	0.0107826	0.238295	36.959	37.649	49.942	71.077	67.657	65.675
LTR10_RN	551.854	-0.378232	0.0113795	0.243474	618.228	544.923	707.877	488.779	400.806	550.509
L1MC4a	544.705	-0.317969	0.0114576	0.243474	593.589	624.185	596.05	479.042	530.126	445.236
RMER4A	1107.7	-0.264351	0.0144372	0.301001	1171.5	1230.54	1224.67	937.638	1024.28	1057.56
L1MD2	609.254	-0.303995	0.0153338	0.307444	722.386	650.936	647.078	514.094	599.497	521.534
LTR64	3.84338	-2.85961	0.0155885	0.307444	6.72	5.945	7.6	0.974	0.856	0.966
MLT1E1A-int	2.80398	3.7904	0.0162612	0.307444	0	0.991	0	8.763	5.139	1.932
MMERVK9C_I-int	2332.58	0.296243	0.0164887	0.307444	2205.24	2065.76	2010.72	3024.2	2468.21	2221.35
LTR83	6.00376	-2.22427	0.0165615	0.307444	14.56	10.898	4.343	0.974	4.282	0.966
RLTR44C	30.1771	0.89488	0.0167453	0.307444	15.68	25.76	21.714	35.052	39.395	43.461
Tigger15a	264.136	-0.365183	0.0168118	0.307444	309.114	288.314	295.311	213.232	258.64	220.203
Charlie10	313.141	-0.41428	0.016972	0.307444	359.513	283.36	431.023	229.785	275.768	299.399
RLTR13D3A	21.0102	1.16255	0.0179263	0.319493	23.52	5.945	9.771	24.342	32.544	29.94
RMER12C	571.669	-0.278453	0.0215529	0.377175	623.828	607.342	649.249	482.937	541.26	525.398
RMER6-int	83.392	0.548001	0.0219529	0.377175	60.479	64.4	78.17	110.998	83.93	102.375
LTR72_RN	52.7535	0.64848	0.0223344	0.377175	41.439	42.603	39.085	72.051	55.668	65.675
RLTR27	127.258	0.60101	0.0228133	0.377175	150.077	95.114	58.628	135.339	182.418	141.973
MER72B	6.9614	-1.85265	0.0228694	0.377175	11.2	11.889	9.771	1.947	5.995	0.966
LTR80A	6.46529	-1.86509	0.0235778	0.382668	7.84	13.871	8.686	3.895	2.569	1.932
RLTR19	987.013	-0.297122	0.0241379	0.382668	1271.17	932.314	1061.82	868.508	835.013	953.249
MTD-int	1221.86	0.244245	0.0242414	0.382668	1131.18	1175.05	1049.87	1258.95	1396.83	1319.29
RMER17A2	358.128	0.30336	0.0249578	0.388428	302.394	339.834	319.196	400.176	385.391	401.775
RLTR9A3	127.025	0.501746	0.0265909	0.408096	107.518	93.132	115.084	181.101	161.008	104.307
MER123	15.6758	-1.11483	0.0273325	0.413732	16.8	25.76	21.714	9.737	9.421	10.624
MLT1F-int	61.6015	0.581495	0.0277149	0.413851	57.119	47.557	43.428	75.946	70.227	75.333
IAPEY2_LTR	154.402	0.401956	0.0283038	0.417009	123.198	122.855	153.084	177.207	170.428	179.64
ERVL-B4-int	333.261	0.328448	0.0310636	0.445601	341.593	295.249	249.711	357.334	359.698	395.98
MER63D	125.438	-0.413836	0.0312945	0.445601	146.717	137.717	145.484	113.919	104.484	104.307
MER129	7.01171	1.73973	0.0314542	0.445601	4.48	0.991	4.343	11.684	12.846	7.726
MamGyp-int	2053.79	0.296429	0.0339343	0.468964	1606.05	1776.45	2147.52	2233.58	1908.97	2650.17
L1MEa	42.9197	-0.751262	0.0339521	0.468964	61.599	64.4	35.828	23.368	46.247	26.077
RLTR46A2	14.3936	1.19484	0.0356121	0.485005	4.48	10.898	10.857	12.658	29.118	18.35
RLTR12D	167.129	0.367298	0.0359913	0.485005	148.957	131.772	157.427	182.075	188.413	194.127
RLTR31M	48.5748	0.618136	0.0400031	0.512053	34.719	35.668	44.514	71.077	51.385	54.085
RLTR48B	97.0774	-0.445645	0.0405502	0.512053	105.278	120.874	109.656	72.051	84.786	89.82
MER20	2712.09	-0.209212	0.0406757	0.512053	2739.47	2993.11	2992.19	2374.76	2471.64	2701.36
MLTR11B	529.28	0.29695	0.0410679	0.512053	488.311	505.292	431.023	691.301	557.532	502.218
RLTR9A	194.678	0.422486	0.0414602	0.512053	151.197	203.108	144.398	275.547	228.665	165.153
RMER16A2	54.6479	0.567588	0.0420509	0.512053	39.199	52.511	40.171	66.209	65.088	64.709
L1MA10	62.1232	0.579649	0.0422986	0.512053	63.839	44.585	41.257	85.682	81.36	56.017
RLTR19-int	2765.48	-0.22033	0.0425092	0.512053	2985.86	2742.45	3200.65	2394.24	2478.49	2791.18
RLTR20A	62.2295	0.563717	0.0436557	0.512053	60.479	41.612	48.857	86.656	78.791	56.982
RLTR1D2_MM	61.9556	0.54372	0.0440198	0.512053	57.119	46.566	47.771	59.393	78.791	82.093
IAPEY4_LTR	120.794	0.421133	0.0442555	0.512053	122.078	90.16	97.713	148.97	119.043	146.802
L1MEi	10248	-0.257496	0.0443428	0.512053	12427.3	9697.65	11355.3	10021.9	7774.62	10211.5
RLTR34B_MM	225.452	0.353116	0.0444061	0.512053	153.437	210.043	230.169	240.495	250.076	268.494
LTR40A1	3.41537	2.44537	0.0454812	0.512053	1.12	0.991	1.086	4.868	8.564	3.863
MER34B-int	1487.72	-0.251545	0.0458147	0.512053	1787.48	1414.82	1649.18	1292.05	1245.24	1537.56
ERVB7_4-LTR_MM	93.2584	0.439856	0.0460382	0.512053	86.238	74.308	77.085	97.366	109.622	114.931
MLT1M	401.144	-0.361269	0.0463002	0.512053	396.472	467.643	488.565	303.783	280.051	470.347
Kanga11a	144.081	0.396331	0.0463396	0.512053	136.637	125.828	110.741	140.207	155.013	196.058
RMER19C	478.661	0.290199	0.0471402	0.515742	418.872	382.437	490.737	604.645	477.885	497.389
LTR107_Mam	65.0724	-0.54115	0.0484825	0.525227	57.119	74.308	99.884	52.578	50.529	56.017
L1ME2z	199.971	-0.344392	0.0506687	0.531616	218.396	208.062	245.368	158.707	208.967	160.324
MLT1G	267.918	0.293133	0.0507908	0.531616	220.636	263.545	237.769	289.178	291.184	305.194
MER91C	4.02847	2.22207	0.0510836	0.531616	0	0.991	3.257	9.737	3.426	6.761
RLTR6C_Mm	36.3705	0.658974	0.0515518	0.531616	26.879	31.705	26.057	39.92	53.098	40.564
MT2C_Mm	567.369	0.236239	0.0518477	0.531616	495.03	529.071	538.508	628.986	578.086	634.534
RLTR9D2	63.7944	0.535662	0.0519588	0.531616	61.599	55.483	39.085	68.156	67.657	90.786
Charlie15b	218.2	-0.390455	0.0531237	0.536681	244.155	190.228	308.339	166.496	165.29	234.691
MTE2a-int	825.366	-0.277016	0.053557	0.536681	851.184	795.588	1066.16	715.642	661.159	862.463
Tigger5b	406.321	-0.281324	0.0539109	0.536681	452.471	468.634	416.909	337.861	430.781	331.271
RLTR9F	30.2776	0.732295	0.0546102	0.538788	17.92	31.705	18.457	32.131	42.821	38.632
RLTR44A	20.5115	0.893727	0.0553279	0.541039	13.44	21.797	7.6	29.21	23.98	27.043
X8_LINE	42.8229	-0.600312	0.0569479	0.551995	55.999	43.594	55.371	27.263	35.113	39.598
MamRep1879	18.1716	-0.926699	0.0592921	0.569719	30.239	20.806	20.628	6.816	17.985	12.555
MLT2B3	111.093	0.381028	0.0608854	0.579986	104.158	92.142	93.37	118.787	126.751	131.349
RLTR20B3A_MM	325.26	-0.284824	0.0619314	0.583938	322.554	355.686	393.024	332.993	259.496	287.81
PB1D10	40532.4	-0.176678	0.0626258	0.583938	41282.4	41891.7	45858.9	37838.5	36245.6	40077
Tigger6a	917.753	-0.238586	0.0631073	0.583938	1005.74	921.416	1053.13	776.983	769.925	979.326
LTR16A2	104.41	-0.39256	0.0644297	0.583938	113.118	109.975	132.456	85.682	84.786	100.444
MER21B	904.161	-0.208456	0.0647037	0.583938	973.261	1020.49	914.16	791.588	842.721	882.745
IAPEY4_I-int	306.016	0.280888	0.0649336	0.583938	243.035	265.526	320.282	353.44	325.441	328.374
L1M7	71.7794	0.480273	0.0653369	0.583938	75.039	48.548	56.456	97.366	77.935	75.333
RLTR1E_MM	5.63834	1.77639	0.0655278	0.583938	5.6	0	2.171	13.631	8.564	3.863
ERVB4_3-LTR_MM	3.18568	2.33885	0.0667518	0.590086	1.12	1.982	0	3.895	3.426	8.692
B1_Mur1	23092.3	-0.168519	0.0678248	0.594813	23158.9	24524.5	25634.5	21956.1	20876.2	22403.8
MTB-int	1148.55	-0.218148	0.0696776	0.602269	1196.14	1130.47	1378.84	1127.5	966.046	1092.33
ERVB7_2B-LTR_MM	109.633	0.393296	0.0697651	0.602269	78.398	98.086	107.484	132.418	106.197	135.213
MTE2a	6065.2	-0.179043	0.0710328	0.602305	6493.63	6008.03	6821.46	5814.72	5332.95	5920.38
UCON31	19.5902	0.87247	0.0715825	0.602305	11.2	12.88	17.371	19.473	17.985	38.632
B1_Mur3	18958.9	-0.163768	0.0718329	0.602305	19246.8	20168.1	20685.9	18498.6	17085.7	18068.3
RMER15	5731	0.251288	0.0726924	0.602305	6355.88	4355.42	4988.8	7187.58	5857.08	5641.27
X7B_LINE	332.441	-0.273359	0.0728069	0.602305	357.273	385.409	348.51	352.466	291.184	259.801
LTRIS3	99.2857	0.387606	0.0730397	0.602305	94.078	78.271	85.77	122.682	101.914	112.999
LTR105_Mam	7.53982	1.37566	0.0736749	0.603043	3.36	6.935	2.171	7.789	8.564	16.419
MLTR13	37.3037	0.610234	0.0747223	0.607118	26.879	37.649	23.885	51.604	47.103	36.701
MER103C	247.17	-0.315503	0.0770639	0.618726	274.395	213.015	335.482	210.311	236.373	213.443
RMER17D2	106.01	0.384642	0.0778038	0.618726	85.118	96.105	94.456	144.102	113.904	102.375
RMER13B	334.22	0.25435	0.0778307	0.618726	302.394	314.074	297.482	389.465	319.446	382.459
MTEb-int	195.748	-0.327841	0.0789937	0.623486	188.156	254.628	210.626	197.654	182.418	141.007
Lx	5653.21	0.164215	0.0796959	0.624015	5136.22	5260	5598.96	6204.18	5793.71	5926.18
MER21-int	11.4794	-1.13326	0.0801902	0.624015	15.68	18.825	13.028	2.921	14.559	3.863
MER57E2	578.454	-0.243245	0.0831228	0.640469	593.589	568.702	718.734	536.488	465.038	588.175
MamRep4096	16.0013	0.860217	0.0836162	0.640469	13.44	9.908	10.857	19.473	23.98	18.35
RLTR13B2	55.4676	0.503203	0.0840434	0.640469	52.639	54.492	30.4	68.156	63.375	63.743
L4_C_Mam	35.6284	-0.613287	0.0865316	0.650813	42.559	44.585	42.342	16.552	36.826	30.906
RLTR20A2	43.8942	-0.523075	0.0865788	0.650813	53.759	51.52	49.942	33.105	32.544	42.495
L1ME3G	184.563	-0.297044	0.0888123	0.658806	199.356	215.988	195.426	159.681	190.126	146.802
UCON11	4.49294	1.66602	0.0888345	0.658806	3.36	0.991	2.171	7.789	6.851	5.795
HAL1ME	2351.15	-0.225807	0.0898482	0.661881	2880.58	2154.92	2568.77	2315.37	1833.6	2353.67
ERVB4_1B-I_MM-int	103.17	0.393944	0.0916803	0.665707	73.919	87.188	106.399	138.26	122.469	90.786
B1_Mur4	21273.2	-0.148412	0.0918717	0.665707	21778	22670.8	22649.9	20752.7	19575.3	20212.4
LTR86C	23.9638	-0.702071	0.0932876	0.665707	34.719	33.686	20.628	21.421	18.841	14.487
CYRA11_Mm	256.845	-0.247625	0.0933359	0.665707	279.995	277.415	279.025	245.363	230.378	228.896
Eulor1	2.9639	2.1744	0.0938259	0.665707	1.12	0	2.171	2.921	7.708	3.863
RLTR31D_MM	1611.43	-0.194677	0.0947038	0.665707	1576.93	1693.22	1889.12	1572.47	1347.15	1589.71
PB1D11	8672.44	-0.153684	0.0947463	0.665707	8851.19	8856.49	9694.22	8132.03	8205.4	8295.3
RLTR50B	23.5092	-0.705188	0.0951871	0.665707	22.4	35.668	29.314	21.421	19.698	12.555
B1_Mur2	20304.9	-0.147041	0.0961796	0.668418	20675.9	21486.8	21853	19559.9	18670	19583.6
RLTR44D	15.9905	0.887979	0.098364	0.674555	13.44	15.852	4.343	16.552	27.406	18.35
PB1D9	30979	-0.152066	0.0990611	0.674555	31653.9	31596.6	34579.6	29322.8	28305.7	30415.1
RLTR13A1	148.123	-0.336546	0.099286	0.674555	180.317	152.579	162.855	167.47	109.622	115.897
RLTR12B2	42.3806	0.51658	0.100109	0.674555	32.479	42.603	29.314	50.63	47.103	52.153
ERVB5_1-I_MM-int	23.9334	0.701348	0.100115	0.674555	26.879	14.862	13.028	31.157	24.836	32.837
L1VL1	529.373	0.200349	0.100889	0.675651	489.431	494.394	493.994	602.698	548.111	547.611
MER21C	779.634	-0.200334	0.102289	0.678165	880.303	730.197	891.36	716.616	756.222	703.106
IAPLTR2a2_Mm	89.4148	0.393592	0.102492	0.678165	60.479	98.086	72.742	105.156	89.925	110.102
PB1D7	16665.1	-0.152043	0.104709	0.68502	16939.7	17174	18513.4	15866.8	14994.3	16502.7
LTR103b_Mam	10.2371	1.04497	0.10504	0.68502	4.48	8.917	6.514	13.631	8.564	19.316
ERV3-16A3_I-int	38.4431	0.522879	0.105388	0.68502	30.239	30.714	33.657	49.657	41.965	44.427
Tigger7	1368.7	-0.189162	0.106887	0.689125	1514.21	1574.33	1286.56	1249.21	1379.7	1208.22
Arthur1B	48.8928	-0.465331	0.107642	0.689125	60.479	55.483	54.285	42.841	44.534	35.735
L1MB7	1542.42	-0.175191	0.108758	0.689125	1638.53	1679.35	1590.55	1419.6	1594.66	1331.85
RLTR9D	406.496	0.208921	0.109572	0.689125	362.873	379.465	388.681	447.885	411.94	448.133
X5A_LINE	9.14906	-1.07176	0.110152	0.689125	13.44	12.88	10.857	2.921	5.139	9.658
LTR82A	379.862	-0.26523	0.110238	0.689125	487.191	335.871	421.252	406.991	316.877	310.989
MER45A	90.4481	0.353406	0.110775	0.689125	79.518	77.28	81.428	97.366	95.063	112.033
MLTR31D_MM	31.5181	0.643242	0.111008	0.689125	33.599	20.806	19.543	53.551	39.395	22.214
ID4	12165.5	-0.149649	0.112608	0.695151	12276.1	12577.8	13533.3	11535	10999.1	12071.6
B1F	25306.6	-0.146738	0.11404	0.700078	25971.2	25885.8	27919.9	24674.6	22657.6	24730.4
ERVB7_3-LTR_MM	320.524	0.265761	0.114697	0.700224	292.314	300.203	280.111	434.254	279.194	337.066
MER54A	62.6759	0.437097	0.118752	0.720093	47.039	60.437	52.114	90.551	72.796	53.119
B3A	46296.4	-0.141415	0.119491	0.720093	46725.5	50961.2	48003.2	45832.3	42846.9	43409.1
ID	1982.76	-0.149325	0.120565	0.720093	2087.64	2059.81	2108.43	1842.17	1867.86	1930.64
LTR33C	9.77285	1.03605	0.120881	0.720093	7.84	5.945	5.429	21.421	10.277	7.726
MTEb	2329.33	-0.157102	0.12121	0.720093	2347.47	2461.07	2559	2186.85	2078.54	2343.04
RLTR13D3A1	399.332	-0.201052	0.124829	0.730187	424.472	417.114	439.709	394.334	363.98	356.382
Lx4B	443.289	0.219571	0.124883	0.730187	378.553	480.523	369.138	501.437	483.88	446.202
Kanga1c	86.533	-0.344235	0.125116	0.730187	89.598	102.049	98.799	73.025	81.36	74.367
ORR1C1-int	221.776	-0.276098	0.126214	0.730187	275.515	223.914	230.169	193.759	244.081	163.221
RLTR16C_MM	517.558	-0.220961	0.126635	0.730187	503.99	584.554	581.936	561.804	408.514	464.552
MER2	2465.73	-0.197492	0.127276	0.730187	3151.62	2425.4	2326.66	2305.63	2492.19	2092.9
MER34	70.6208	0.382255	0.127535	0.730187	54.879	72.326	56.456	76.919	76.222	86.922
ID_B1	59068.1	-0.137564	0.130073	0.740881	58540.1	62340.2	64765.3	56743.1	54531.9	57487.6
Ricksha_a	4.93658	1.53163	0.131926	0.746653	4.48	0	3.257	1.947	10.277	9.658
MLTR18B_MM	2543.05	-0.195299	0.134172	0.746653	2830.18	2300.57	3013.91	2478.95	2028.01	2606.71
RLTR41	300.775	0.236192	0.134484	0.746653	232.955	328.936	265.997	323.256	320.303	333.203
RLTR13D5	494.774	-0.232836	0.134485	0.746653	542.069	456.745	604.735	493.647	368.262	503.184
LTR50	3850.31	-0.191111	0.135214	0.746653	3974.8	3597.48	4742.34	3691.16	3113.1	3982.98
MER5B	1279.32	-0.157961	0.135979	0.746653	1383.17	1249.36	1415.75	1207.34	1202.42	1217.88
RLTR30C_MM	12.3631	0.839848	0.136417	0.746653	8.96	8.917	8.686	13.631	13.703	20.282
MER92B	175.709	0.276395	0.136617	0.746653	156.797	166.449	153.084	186.943	160.151	230.827
Charlie6	1434.11	-0.210981	0.137168	0.746653	1621.73	1255.31	1739.29	1398.18	1120.2	1469.95
MER58A	1719.22	-0.145336	0.137986	0.747046	1774.05	1795.27	1847.86	1600.7	1624.64	1672.77
RLTR42-int	1294.87	-0.201134	0.138799	0.747046	1328.29	1218.65	1607.92	1147.95	1075.67	1390.76
RLTR13A	111.362	-0.330012	0.139268	0.747046	154.557	115.92	102.056	99.314	111.335	84.991
Tigger17	144.395	-0.282433	0.140239	0.748616	157.917	178.339	138.97	117.813	128.464	144.871
RLTR13A3	51.34	0.437205	0.142006	0.752702	48.159	45.575	36.914	67.183	44.534	65.675
RSINE1	53539.9	-0.133931	0.14325	0.752702	53162	58402.9	56504.2	53142.5	49300	50727.9
RLTR13A2	29.8229	0.545327	0.14365	0.752702	31.359	19.815	21.714	39.92	34.257	31.872
RLTR5_Mm	98.7382	0.367653	0.143729	0.752702	54.879	110.966	92.285	127.55	105.34	101.409
AmnSINE2	559.737	-0.201087	0.144438	0.75285	544.309	607.342	643.821	493.647	467.607	601.696
RLTR18	1036.36	-0.17089	0.146219	0.754944	1141.26	1032.38	1119.36	920.112	914.661	1090.39
Eulor2A	45.3427	-0.500296	0.146316	0.754944	67.199	30.714	61.885	28.236	45.39	38.632
RLTR33	325.215	0.216744	0.14689	0.754944	277.755	342.806	281.197	380.702	328.867	339.963
RLTR12G	60.4972	-0.4143	0.147819	0.756206	78.398	60.437	68.399	70.104	40.252	45.393
Tigger10	1268.83	-0.174097	0.15157	0.771818	1259.98	1276.11	1499.35	1193.71	1072.24	1311.56
MER5A	2501.68	-0.145162	0.15326	0.776844	2594.99	2510.61	2777.22	2217.03	2449.37	2460.87
ORR1A1-int	1442.09	0.148701	0.154529	0.777867	1271.17	1423.74	1408.15	1553.97	1515.87	1479.61
LTR78B	921.12	-0.223883	0.154869	0.777867	827.664	1028.42	1120.44	798.404	697.129	1054.66
RMER2	418.273	-0.189664	0.155907	0.779536	456.951	469.625	410.395	417.702	387.96	367.006
URR1A	6355.9	-0.135992	0.157653	0.781901	6545.15	6280.49	7140.65	5869.24	6213.35	6086.5
MIR	12962.4	-0.12409	0.157796	0.781901	13310.9	13257.5	13990.3	12410.3	12372.8	12432.8
LTR88a	6.00666	1.21018	0.160295	0.789826	7.84	0.991	2.171	6.816	8.564	9.658
LTR84a	8.27001	-1.00887	0.160991	0.789826	15.68	8.917	8.686	5.842	8.564	1.932
RLTR13B1	284.834	0.216184	0.161759	0.789826	245.275	295.249	249.711	274.573	310.025	334.168
MER31-int	85.4127	-0.330265	0.162254	0.789826	111.998	82.234	91.199	82.761	65.088	79.196
RMER10B	1020.2	-0.158701	0.164006	0.794853	1020.3	1184.96	1022.73	954.19	932.646	1006.37
MARNA	382.248	-0.220045	0.166393	0.801483	493.91	337.852	402.795	326.177	342.57	390.185
RLTR20C1_MM	817.355	-0.166763	0.168238	0.801483	826.544	855.034	911.989	697.143	759.648	853.771
IAP1-MM_I-int	701.857	0.18199	0.168711	0.801483	698.866	556.813	717.648	757.51	690.278	790.028
MER58B	1685.48	-0.159346	0.168912	0.801483	1786.37	1573.34	1975.98	1561.76	1517.58	1697.88
Tigger9b	94.8276	-0.32373	0.169988	0.801483	113.118	121.865	81.428	75.946	99.345	77.264
L1MDa	749.018	-0.162969	0.170512	0.801483	770.545	840.173	763.248	650.407	757.935	711.798
LTR86B1	17.3795	0.654044	0.171351	0.801483	14.56	12.88	13.028	26.289	16.272	21.248
L2a	16524.2	-0.142321	0.172597	0.801483	17274.5	15920.7	18820.6	15462.7	14670.5	16996.2
MER44D	172.274	-0.277225	0.173517	0.801483	210.556	176.357	180.226	130.471	204.685	131.349
RLTR13D3	25.8285	0.566503	0.174003	0.801483	23.52	25.76	13.028	40.894	25.693	26.077
LTR16D2	62.7778	-0.356392	0.174184	0.801483	75.039	60.437	75.999	59.393	48.816	56.982
Tigger16b	36.9466	0.47238	0.174318	0.801483	27.999	38.64	26.057	52.578	44.534	31.872
MLT1K	1638.23	-0.153801	0.174803	0.801483	1865.88	1583.25	1727.35	1694.17	1440.51	1518.24
Lx2B	2555	-0.167691	0.175574	0.80169	2868.26	2600.77	2640.43	2844.07	2091.39	2285.09
L1MEf	507.626	-0.196321	0.17658	0.80219	620.468	508.265	498.337	492.674	523.275	402.741
RLTR9B2	9.94352	0.88304	0.178266	0.80219	4.48	9.908	6.514	6.816	14.559	17.384
RLTR30E_MM	294.367	-0.245992	0.180658	0.80219	334.874	321.009	301.825	359.282	218.388	230.827
Lx3_Mus	1428.42	0.142984	0.180938	0.80219	1257.74	1440.58	1374.5	1496.52	1562.12	1439.05
MLT1C-int	19.7383	-0.62107	0.181557	0.80219	17.92	25.76	28.228	13.631	22.267	10.624
HAL1M8	153.212	-0.245603	0.181765	0.80219	155.677	181.311	161.769	135.339	156.726	128.452
MER113B	5.28959	1.277	0.181978	0.80219	0	5.945	3.257	3.895	12.846	5.795
RLTR13B4	49.5024	0.414626	0.182127	0.80219	39.199	46.566	41.257	53.551	41.108	75.333
MER96	7.99121	1.04717	0.182502	0.80219	3.36	8.917	3.257	17.526	11.99	2.897
GSAT_MM	244.87	-1.04873	0.182943	0.80219	671.987	177.348	141.141	244.389	138.741	95.615
IAPLTR3	14.2502	0.686388	0.1865	0.809155	10.08	12.88	9.771	15.579	18.841	18.35
MER70-int	1.68121	-2.22628	0.187524	0.809155	2.24	3.963	2.171	0	1.713	0
MER77B	40.5745	-0.418435	0.188063	0.809155	50.399	47.557	41.257	40.894	33.401	29.94
RLTR35B_MM	20.4855	0.615168	0.18889	0.809155	15.68	20.806	11.943	35.052	23.98	15.453
SYNREP_MM	10.2244	0.875324	0.188939	0.809155	12.32	3.963	5.429	20.447	8.564	10.624
L1_Mm	3579.33	-1.02813	0.192347	0.809155	9830.05	3166.5	1413.58	2365.03	2833.91	1866.9
B2_Mm1a	48753.6	0.473095	0.192593	0.809155	37239.3	46761.4	38491.4	83974.6	43139.8	42915.5
Eulor9A	11.7026	-0.76797	0.192839	0.809155	15.68	19.815	8.686	10.71	8.564	6.761
L1MC4	1265.56	-0.138744	0.193115	0.809155	1352.93	1256.3	1370.15	1269.66	1199.85	1144.48
Eulor5A	20.0792	-0.648447	0.193353	0.809155	13.44	42.603	17.371	12.658	17.985	16.419
MuLV-int	69.3986	-0.339859	0.194111	0.809155	71.679	92.142	68.399	58.42	51.385	74.367
LTR37-int	159.543	-0.264435	0.194897	0.809155	157.917	150.597	213.883	124.629	134.459	175.776
B4A	38470	-0.118497	0.19647	0.809155	37634.6	42224.6	40287.1	37748.9	36260.1	36664.8
MamGypLTR2b	9.04929	0.912268	0.198776	0.809155	6.72	10.898	1.086	11.684	9.421	14.487
MLT1E2-int	14.437	-0.68373	0.19899	0.809155	13.44	25.76	14.114	8.763	11.99	12.555
X9_LINE	329.256	-0.19395	0.200058	0.809155	304.634	350.732	398.452	290.152	295.466	336.1
B1F1	13500.9	-0.12763	0.200736	0.809155	13111.6	14136.3	15044.6	12692.7	12209.2	13811
Eulor3	0.751457	2.94902	0.201736	0.809155	0	0	0	0.974	2.569	0.966
LTR16B	21.2436	0.561436	0.202809	0.809155	23.52	11.889	16.286	22.394	28.262	25.111
LTR16A	117.029	0.263945	0.203081	0.809155	120.958	107.994	90.113	117.813	123.325	141.973
MER113A	26.5353	0.507897	0.203963	0.809155	17.92	23.778	23.885	27.263	24.836	41.53
LTR16A1	35.232	0.437336	0.204072	0.809155	32.479	24.769	32.571	48.683	34.257	38.632
MurERV4-int	790.353	-0.163092	0.204352	0.809155	855.663	717.317	932.617	777.957	762.217	696.345
ID2	2265.25	-0.133047	0.204375	0.809155	2289.24	2251.03	2568.77	2059.3	2134.21	2288.96
B1F2	8272.32	-0.115883	0.204495	0.809155	8216.16	8685.09	8911.43	7923.67	7740.36	8157.19
L1M3e	89.1298	0.291356	0.204582	0.809155	81.758	90.16	68.399	109.05	98.489	86.922
RMER4B	2823.59	-0.131595	0.205786	0.809155	3028.42	2867.29	2960.71	2955.07	2482.77	2647.27
LTRIS6	6.45858	1.0147	0.207608	0.809155	4.48	2.972	5.429	3.895	9.421	12.555
RMER21A	360.23	-0.176069	0.207946	0.809155	340.473	406.216	399.538	352.466	339.144	323.545
MER105	98.062	-0.268755	0.208356	0.809155	106.398	100.068	115.084	84.709	86.499	95.615
RLTR9A3B	34.7918	-0.492547	0.208599	0.809155	44.799	53.502	23.885	21.421	41.965	23.179
Cheshire	388.975	-0.178886	0.210501	0.809155	451.351	358.659	429.938	337.861	387.104	368.937
LTRIS4B	102.778	-1.00691	0.210964	0.809155	288.954	77.28	45.599	85.682	72.796	46.359
RLTR1C	157.28	-0.234175	0.211188	0.809155	156.797	180.32	172.626	170.391	137.028	126.52
Tigger19a	260.762	-0.192012	0.211799	0.809155	305.754	284.351	244.283	238.547	249.219	242.417
MLT1D	2777.21	-0.126614	0.214908	0.809155	2851.47	2801.9	3043.22	2685.36	2455.37	2825.94
LTR52	5.42179	1.07886	0.215192	0.809155	3.36	5.945	1.086	6.816	8.564	6.761
Charlie9	85.8459	-0.284215	0.215373	0.809155	100.798	83.225	98.799	77.893	69.37	84.991
X6A_LINE	41.0701	-0.463964	0.215611	0.809155	49.279	43.594	49.942	55.499	31.688	16.419
Charlie1	632.784	-0.154613	0.216178	0.809155	707.826	624.185	668.792	545.251	650.882	599.765
URR1B	7494.47	-0.112936	0.216225	0.809155	7924.97	7400.06	8038.53	7058.08	7295.88	7249.33
MRLTR33	90.9971	-0.275816	0.21719	0.809155	92.958	92.142	113.999	86.656	83.93	76.299
IAPEY5_I-int	5.98754	1.05336	0.217804	0.809155	3.36	3.963	4.343	2.921	6.851	14.487
Tigger5	737.538	-0.138076	0.217881	0.809155	768.305	759.92	790.39	676.696	714.258	715.661
ORR1D1-int	368.47	0.180801	0.217974	0.809155	325.914	398.289	311.596	408.939	406.801	359.279
MER44B	362.412	-0.190948	0.218216	0.809155	436.792	363.612	359.367	280.415	375.97	358.314
MER58C	1100.65	-0.169493	0.224002	0.813164	1326.05	919.434	1250.73	1050.58	960.908	1096.19
B2_Mm1t	35117.8	0.404163	0.22431	0.813164	27907.6	33900.2	28884	57784	31357.1	30873.9
ID4_	10266.6	-0.110811	0.225262	0.813164	10541.2	10319.9	11120.8	10038.5	9478.9	10100.4
MERVL-int	2267.37	0.135168	0.225279	0.813164	1944.28	2369.92	2169.23	2284.21	2557.28	2279.3
L1ME2	398.335	-0.17369	0.225839	0.813164	432.312	415.132	420.166	346.624	436.776	338.997
Charlie5	537.447	-0.156141	0.226958	0.813164	527.51	569.693	602.564	457.622	543.829	523.466
RLTR12E	494.794	-0.170048	0.227035	0.813164	474.871	521.145	575.421	534.541	443.628	419.159
LTR29	4.15191	1.20868	0.228831	0.813164	3.36	0.991	3.257	5.842	8.564	2.897
L1ME3F	120.692	-0.299512	0.230444	0.813164	133.277	107.994	158.512	69.13	111.335	143.905
RLTR34C_MM	42.4206	-0.386849	0.230502	0.813164	44.799	47.557	52.114	35.052	47.96	27.043
L1MC2	211.448	-0.21416	0.230809	0.813164	255.355	214.997	211.712	184.022	235.517	167.084
X3_LINE	318.14	-0.230889	0.231029	0.813164	266.555	325.963	437.537	321.309	225.239	332.237
Kanga1d	19.8704	-0.554615	0.231653	0.813164	16.8	24.769	29.314	10.71	15.416	22.214
IMPB_01	1971.9	-0.128286	0.234037	0.813164	1957.72	2274.81	1945.58	1792.51	1939.8	1920.98
PB1	8237.24	-0.112194	0.234096	0.813164	8141.12	8455.23	9075.37	7983.06	7615.32	8153.32
LTR69	25.0629	-0.481862	0.234515	0.813164	27.999	34.677	24.971	14.605	23.98	24.145
RLTR30D_RN	1213.06	-0.18156	0.235234	0.813164	1281.26	1181	1404.9	1315.42	839.295	1256.51
MERVL_2A-int	6086.17	-0.119613	0.235386	0.813164	6327.88	5861.39	6825.8	5805.95	5549.63	6146.38
MLT1H-int	143.412	-0.288142	0.236376	0.813164	223.996	102.049	147.655	110.998	139.597	136.178
RLTR19A	44.6762	0.409589	0.236663	0.813164	58.239	26.751	30.4	63.288	48.816	40.564
L1MA4A	318.054	-0.178101	0.237391	0.813164	376.313	343.797	293.139	305.73	316.02	273.323
RLTR18B	559.718	-0.151465	0.237539	0.813164	577.909	597.434	591.707	479.042	517.28	594.936
MER54B	20.2598	-0.520647	0.238003	0.813164	27.999	18.825	24.971	15.579	19.698	14.487
X5B_LINE	66.6878	-0.380543	0.238227	0.813164	60.479	71.335	94.456	31.157	54.811	87.888
L1M2c	62.2017	-0.314809	0.238725	0.813164	69.439	62.418	74.913	67.183	47.103	52.153
MTE2b-int	220.488	-0.189199	0.238823	0.813164	231.836	252.646	220.397	191.812	224.383	201.853
RLTR23	369.229	0.183207	0.239166	0.813164	357.273	361.631	318.11	475.148	354.559	348.655
LTR81A	9.39564	0.801785	0.240113	0.81388	8.96	2.972	8.686	18.5	8.564	8.692
MER3	866.407	-0.140466	0.241998	0.815698	900.463	995.723	829.476	797.43	887.255	788.097
MLT1E2	351.685	0.167071	0.244299	0.815698	337.113	347.76	309.425	333.966	411.94	369.903
RLTR51A_Mm	547.54	-0.144106	0.244537	0.815698	585.749	583.563	554.793	537.462	477.028	546.645
Eulor8	11.832	0.676173	0.246025	0.815698	6.72	12.88	7.6	18.5	13.703	11.59
MMSAT4	153409	0.195768	0.246107	0.815698	186271	101022	141758	192222	147478	151706
LTR89	71.4444	-0.324773	0.247238	0.815698	86.238	53.502	98.799	53.551	57.38	79.196
B4	21546.4	-0.10528	0.248578	0.815698	20920.1	23230.6	22845.3	20957.1	20551.6	20773.5
L1ME4b	534.897	-0.166796	0.248726	0.815698	575.669	517.182	604.735	425.491	493.3	593.004
MMERGLN-int	2951.32	0.122163	0.248998	0.815698	2703.63	2762.27	3012.82	3221.85	2782.52	3224.82
HAL1	1204.74	-0.145028	0.249213	0.815698	1175.98	1232.52	1387.53	978.531	1196.42	1257.48
RLTR6B_Mm	61.5979	-0.32751	0.251381	0.815698	64.959	87.188	53.199	47.709	47.96	68.572
MT2B2	1988.05	-0.146108	0.251861	0.815698	1944.28	1996.4	2324.49	1989.19	1580.1	2093.86
Charlie17	59.3728	-0.32433	0.252006	0.815698	73.919	77.28	46.685	49.657	48.816	59.88
UCON6	1.60594	-2.06598	0.252023	0.815698	6.72	0	1.086	0.974	0.856	0
RLTR18-int	483.521	-0.147412	0.252569	0.815698	471.511	523.126	529.822	426.464	462.469	487.731
LTR16D1	20.8056	-0.498102	0.253	0.815698	19.04	24.769	29.314	17.526	19.698	14.487
MusHAL1	657.33	0.153971	0.254064	0.815698	706.706	538.979	622.107	715.642	735.668	624.876
L1M6B	12.3126	-0.711978	0.254233	0.815698	10.08	11.889	23.885	3.895	7.708	16.419
LTR106_Mam	23.1513	0.51217	0.254675	0.815698	11.2	16.843	29.314	23.368	35.97	22.214
L1M3	1008.03	-0.141672	0.255932	0.817355	1184.94	1038.33	949.988	921.085	1058.54	895.301
L1MD1	270.644	0.178012	0.257359	0.817747	275.515	270.48	216.054	278.468	310.025	273.323
LTRIS5	13.2773	-0.673938	0.258056	0.817747	17.92	15.852	15.2	2.921	9.421	18.35
L1M3c	27.8078	-0.572746	0.258275	0.817747	61.599	17.834	20.628	27.263	30.831	8.692
RLTR13D6	108.822	0.283728	0.262333	0.828222	89.598	119.883	84.685	158.707	119.899	80.162
RMER17D	592.694	0.163724	0.263851	0.82957	455.831	597.434	623.192	634.828	552.393	692.482
UCON22	1.57058	-2.10139	0.265662	0.82957	6.72	0.991	0	0	1.713	0
RLTR28	787.758	-0.127916	0.26612	0.82957	763.825	856.025	847.932	716.616	765.643	776.507
IAPLTR4	6.41281	0.881924	0.266171	0.82957	2.24	7.926	3.257	8.763	8.564	7.726
ERVL-E-int	92.2901	0.265753	0.266514	0.82957	96.318	92.142	62.971	112.945	105.34	84.025
RLTR6_Mm	42.5513	-0.388615	0.268626	0.833796	32.479	42.603	69.485	47.709	28.262	34.769
Charlie26a	10.6759	0.696789	0.269628	0.834563	12.32	8.917	3.257	13.631	16.272	9.658
ERVB5_2-LTR_MM	29.3662	0.407308	0.271392	0.836685	26.879	21.797	27.143	28.236	32.544	39.598
L1MA9	624.926	-0.141306	0.272552	0.836685	736.946	645.982	584.107	569.593	628.615	584.312
RMER3D-int	445.956	0.158528	0.272585	0.836685	477.111	363.612	424.509	494.621	496.726	419.159
L1Md_F2	29837.1	-0.570188	0.274338	0.839733	60850.7	26459.5	19663.1	24595.7	25915.4	21538.4
L1MB5	1179.93	-0.119016	0.275405	0.840669	1217.42	1202.79	1265.93	1035	1180.15	1178.28
Helitron1Na_Mam	3.56931	1.19947	0.277767	0.84331	4.48	0.991	1.086	7.789	5.139	1.932
MamRep488	1.00814	-2.36012	0.277806	0.84331	1.12	3.963	0	0	0	0.966
Arthur1C	5.30896	1.03284	0.278699	0.84331	0	4.954	5.429	2.921	5.995	12.555
LTR85a	46.309	-0.359864	0.279322	0.84331	39.199	59.446	57.542	24.342	47.103	50.222
RLTR1	1.56923	1.79201	0.280363	0.844146	1.12	0.991	0	1.947	3.426	1.932
LTR101_Mam	148.509	-0.229123	0.283827	0.852253	166.877	117.902	196.512	114.892	141.31	153.563
MMVL30-int	264.025	0.176773	0.285132	0.853852	199.356	287.323	256.225	296.967	268.061	276.22
RLTR10B2	34.5631	0.362014	0.288782	0.857942	34.719	26.751	29.314	43.815	35.113	37.666
MTB_Mm	1249.14	0.113616	0.289212	0.857942	1137.9	1280.07	1181.24	1358.26	1261.51	1275.83
L1ME3A	245.858	-0.187106	0.289218	0.857942	293.434	251.655	241.026	188.891	280.907	219.238
MLT1J2-int	0.660513	-2.96441	0.289604	0.857942	0	3.963	0	0	0	0
ORR1G-int	2.14918	1.55671	0.292474	0.864128	1.12	0	2.171	6.816	0.856	1.932
RLTR14	423.786	0.163347	0.29379	0.865702	428.952	411.169	359.367	523.831	458.187	361.211
RMER15-int	1270.37	-0.113716	0.294713	0.86611	1208.46	1395	1357.13	1215.13	1186.15	1260.38
Eulor10	0.647799	2.71618	0.297857	0.87128	0	0	0	2.921	0	0.966
B2_Mm2	68300.5	0.142746	0.298049	0.87128	61048.9	69690.7	64032.5	90414.4	62954	61662.8
L1ME4a	467.549	-0.137057	0.299208	0.872362	508.47	452.782	508.108	421.596	425.643	488.697
B3	90621.2	-0.0965558	0.301053	0.872994	88695.6	98251.6	94009.8	92514.6	84816.8	85438.9
LTR103_Mam	7.57015	0.749014	0.301714	0.872994	5.6	5.945	5.429	4.868	11.99	11.59
LTR108d_Mam	3.08793	1.35466	0.301795	0.872994	2.24	2.972	0	3.895	9.421	0
RLTR20A1	4.42819	1.07025	0.304015	0.874692	5.6	1.982	1.086	0.974	11.134	5.795
MLTR73	58.8184	0.283612	0.304244	0.874692	42.559	66.382	49.942	60.367	65.088	68.572
MLT1A1-int	35.4979	-0.397004	0.304895	0.874692	38.079	27.742	55.371	41.868	32.544	17.384
MLT1A1	699.405	-0.116851	0.305691	0.874692	730.226	756.948	695.934	664.038	687.708	661.576
RLTR30	146.116	-0.188058	0.307495	0.874692	143.357	162.486	160.684	147.023	125.038	138.11
RLTR31_Mur	183.071	0.178735	0.307829	0.874692	144.477	179.329	191.083	198.627	184.988	199.922
RMER13A2	210.329	0.179874	0.307923	0.874692	171.357	241.748	178.055	229.785	229.522	211.511
RMER6A	3065.09	-0.111526	0.309078	0.87572	3027.3	3457.79	3064.93	3192.64	2988.06	2659.83
Eulor2C	4.37672	-1.07537	0.311241	0.878713	7.84	9.908	0	4.868	1.713	1.932
Charlie7	96.4103	0.248644	0.311724	0.878713	100.798	95.114	68.399	130.471	104.484	79.196
MERV1_LTR	191.35	0.2113	0.314363	0.883192	166.877	196.172	168.284	260.942	140.454	215.374
L1M5	2936.69	-0.099281	0.315172	0.883192	3188.58	2974.29	2950.93	2820.7	2994.91	2690.73
MLT1G3-int	13.8079	0.560744	0.315711	0.883192	17.92	5.945	9.771	12.658	16.272	20.282
L1MEb	37.8042	-0.351027	0.316827	0.883409	45.919	46.566	34.742	39.92	39.395	20.282
RLTR10A	82.9429	0.228961	0.317388	0.883409	77.279	82.234	69.485	86.656	87.355	94.649
MTD	13248.8	-0.0870617	0.31935	0.884663	13398.3	14046.1	13500.7	12851.4	12944.8	12751.5
FordPrefect_a	3.38444	1.13097	0.319697	0.884663	1.12	1.982	3.257	0.974	4.282	8.692
MT2B	2725.97	-0.108861	0.321499	0.884663	2596.11	2707.77	3182.19	2628.89	2507.61	2733.23
UCON23	44.4051	-0.3095	0.323288	0.884663	57.119	41.612	48.857	31.157	39.395	48.29
MIRc	10980.1	-0.10156	0.323495	0.884663	10873.9	10823.2	12402	10260.5	10065.5	11455.4
RLTR30D_MM	75.7314	0.273538	0.324082	0.884663	55.999	94.123	55.371	87.63	98.489	62.777
MLT1J1-int	7.87075	0.693556	0.325078	0.884663	5.6	6.935	5.429	10.71	5.995	12.555
Charlie16a	29.4381	-0.370756	0.325701	0.884663	44.799	26.751	28.228	23.368	27.406	26.077
RLTR1F_Mm	3.36905	1.10389	0.32614	0.884663	4.48	1.982	0	3.895	5.995	3.863
X7D_LINE	2.22408	-1.39165	0.326342	0.884663	6.72	2.972	0	0.974	1.713	0.966
L1M3de	17.3885	-0.553215	0.327597	0.884663	39.199	7.926	15.2	11.684	19.698	10.624
Lx3B	15453.1	-0.154468	0.329324	0.884663	18525.6	13857.9	16454.9	18726.5	11099.3	14054.4
Tigger2b	70.0896	0.259262	0.330228	0.884663	78.398	50.529	62.971	61.341	89.068	78.23
LTR87	103.163	-0.204933	0.330354	0.884663	122.078	101.058	108.57	96.393	101.058	89.82
MER106A	32.5939	-0.357163	0.330469	0.884663	33.599	31.705	44.514	21.421	25.693	38.632
MER113	52.3646	0.298035	0.330648	0.884663	61.599	29.723	49.942	62.314	56.524	54.085
MamGypLTR1d	30.98	-0.368911	0.331468	0.884715	23.52	48.548	32.571	23.368	30.831	27.043
AmnSINE1	1256.94	-0.124784	0.336421	0.892409	1257.74	1218.65	1457.01	1179.11	1042.27	1386.89
LTR45	286.99	-0.206246	0.336558	0.892409	235.195	276.425	410.395	250.231	202.972	346.724
L1M4	3092.2	-0.0963994	0.336909	0.892409	3390.17	3152.63	3044.3	2954.09	3169.62	2842.36
MER119	70.2219	-0.246089	0.338563	0.892409	76.159	71.335	81.428	49.657	77.078	65.675
Tigger17a	334.044	-0.136157	0.339775	0.892409	376.313	334.88	338.739	290.152	342.57	321.613
RMER12	667.251	-0.112803	0.340498	0.892409	745.906	692.548	641.649	637.749	641.462	644.192
LTR41	173.139	-0.173534	0.340941	0.892409	181.436	186.265	182.398	177.207	131.889	179.64
MER52-int	13.9113	-0.52182	0.341709	0.892409	11.2	23.778	14.114	7.789	11.134	15.453
MER110-int	1.03737	2.18803	0.341802	0.892409	0	0	1.086	0	5.139	0
BGLII_C	1.43049	-1.79607	0.342607	0.892409	4.48	0	2.171	0	0	1.932
RMER6C	669.263	0.120744	0.343775	0.892409	629.428	690.566	603.65	749.721	727.96	614.252
UCON18	0.877964	-2.12874	0.344042	0.892409	2.24	0	2.171	0	0.856	0
RLTR47	16.2722	0.460737	0.344928	0.892418	11.2	17.834	11.943	18.5	18.841	19.316
RLTR49	170.785	0.180493	0.347702	0.892418	159.037	172.394	148.741	219.074	181.562	143.905
RLTR10C	197.487	0.15622	0.347856	0.892418	163.517	200.135	196.512	208.364	210.68	205.716
Charlie21a	10.9611	-0.556094	0.34796	0.892418	12.32	13.871	13.028	8.763	11.99	5.795
RLTR13D	2.48076	-1.22365	0.348084	0.892418	3.36	4.954	2.171	0.974	3.426	0
L2b	4244.68	-0.091387	0.349539	0.894075	4109.2	4523.85	4503.49	4045.57	3952.4	4333.56
L1MC5a	531.688	-0.123732	0.350629	0.894791	573.429	501.329	589.536	496.568	561.814	467.449
MER92A	6.46598	-0.732721	0.352748	0.895132	5.6	8.917	9.771	4.868	7.708	1.932
RLTR46	0.97327	2.04033	0.353688	0.895132	1.12	0	0	0	0.856	3.863
MLT1F2-int	12.3896	-0.563527	0.354462	0.895132	19.04	17.834	7.6	8.763	16.272	4.829
HERVL74-int	179.922	0.166584	0.354487	0.895132	198.236	158.523	151.998	211.285	179.849	179.64
MamRep1527	11.006	0.62422	0.355897	0.895132	7.84	1.982	16.286	18.5	13.703	7.726
UCON12	1.40255	1.6008	0.355972	0.895132	0	0.991	1.086	1.947	3.426	0.966
Eulor6B	10.0245	0.5806	0.357867	0.895132	5.6	11.889	6.514	14.605	12.846	8.692
MLT2C1	58.644	0.252713	0.359333	0.895132	63.839	53.502	43.428	58.42	72.796	59.88
MLT1G1-int	1.46096	1.71256	0.361237	0.895132	0	1.982	0	2.921	0	3.863
RLTR9A2	237.899	-0.179591	0.362815	0.895132	315.834	223.914	218.226	282.362	183.275	203.785
UCON2	14.3106	-0.471509	0.363954	0.895132	14.56	15.852	19.543	12.658	14.559	8.692
ORR1A4-int	5317.77	-0.104092	0.365361	0.895132	5335.58	5167.85	6024.55	5584.93	4443.13	5350.56
HERVL40-int	509.98	-0.133589	0.368086	0.895132	524.15	510.246	565.65	536.488	385.391	537.953
MuRRS-int	214.74	-0.150451	0.368705	0.895132	192.636	256.609	227.997	212.259	196.121	202.819
L1MEj	68.195	0.273143	0.370166	0.895132	58.239	72.326	54.285	112.945	50.529	60.846
Tigger1	807.827	0.103299	0.370937	0.895132	767.185	736.142	833.818	788.667	853.855	867.293
MT2_Mm	483.336	0.123614	0.372619	0.895132	436.792	524.117	426.68	528.699	532.696	451.031
MLT1A0	1426.25	0.0945148	0.372954	0.895132	1370.85	1436.62	1331.07	1537.41	1515.87	1365.65
RLTR16	235.299	0.149705	0.373679	0.895132	199.356	221.932	247.54	255.1	210.68	277.186
MER67B	15.7684	-0.450894	0.373681	0.895132	16.8	25.76	11.943	13.631	11.99	14.487
MLT1L	919	-0.1181	0.375579	0.895132	915.022	858.006	1096.56	877.271	781.059	986.086
IAPLTR4_I	9.16679	0.587142	0.376808	0.895132	5.6	10.898	5.429	6.816	13.703	12.555
RLTRETN_Mm	2292.8	0.116676	0.377487	0.895132	2254.52	2265.89	2079.12	2863.54	1960.35	2333.38
ORR1D2-int	1168.65	-0.0990632	0.379118	0.895132	1321.57	1122.54	1182.33	1139.19	1067.96	1178.28
MLT1B	1275.72	-0.0978371	0.379432	0.895132	1298.06	1420.76	1237.7	1148.92	1239.24	1309.63
MER44C	79.4707	-0.215547	0.380275	0.895132	92.958	74.308	89.027	61.341	69.37	89.82
ORR1B2-int	191.462	-0.155142	0.38054	0.895132	199.356	233.822	171.541	181.101	167.859	195.093
MER57-int	10.0511	0.595839	0.381052	0.895132	1.12	11.889	10.857	10.71	10.277	15.453
UCON9	3.18303	-0.992155	0.381945	0.895132	3.36	3.963	5.429	2.921	3.426	0
HAL1_SS	37.2597	-0.309502	0.381993	0.895132	45.919	24.769	53.199	33.105	30.831	35.735
RMER17C-int	229.598	0.135904	0.382747	0.895132	211.676	231.84	212.797	224.916	250.076	246.28
DNA1_Mam	1.89491	1.31809	0.383927	0.895132	2.24	0	1.086	0.974	5.139	1.932
Lx2	2415.04	0.101362	0.384432	0.895132	2267.96	2424.41	2297.34	2857.7	2183.88	2458.94
L1MC5	777.194	-0.10974	0.384797	0.895132	916.142	701.465	803.419	742.905	761.361	737.875
Eulor5B	0.866538	-2.11293	0.38486	0.895132	0	0	4.343	0	0.856	0
RLTR3_Mm	1.95615	1.36434	0.386165	0.895132	2.24	0	1.086	5.842	2.569	0
ERVB5_1-LTR_MM	9.96244	-0.535929	0.386787	0.895132	12.32	8.917	14.114	9.737	5.995	8.692
LTR41B	232.445	-0.170789	0.387429	0.895132	272.155	206.08	260.568	165.523	206.398	283.947
MLT1-int	75.008	-0.224112	0.387625	0.895132	85.118	88.178	69.485	59.393	89.925	57.948
HERV16-int	16.2598	0.426464	0.387988	0.895132	11.2	10.898	19.543	19.473	17.128	19.316
MamRep564	12.9132	0.486611	0.388024	0.895132	15.68	7.926	8.686	17.526	10.277	17.384
MLTR18C_MM	136.013	-0.176413	0.388568	0.895132	124.318	173.385	134.627	126.576	111.335	145.836
MLT1E1A	142.809	-0.167819	0.388952	0.895132	156.797	160.505	135.713	159.681	122.469	121.691
L1MEc	600.812	-0.117643	0.389417	0.895132	656.307	672.733	547.193	560.83	649.169	518.637
MER47A	19.4365	0.398581	0.390631	0.895132	24.64	14.862	10.857	25.315	19.698	21.248
RLTR13C3	92.7851	0.211444	0.391154	0.895132	97.438	66.382	94.456	122.682	98.489	77.264
MER68	407.698	-0.141039	0.391246	0.895132	484.951	350.732	447.309	359.282	337.431	466.484
LTR81C	313.987	-0.171339	0.391246	0.895132	334.874	254.628	408.224	282.362	225.239	378.595
BGLII_Mus	61.5544	0.246513	0.39149	0.895132	44.799	69.354	54.285	68.156	49.673	83.059
RLTR9B	123.327	0.185387	0.391951	0.895132	106.398	105.022	134.627	162.602	109.622	121.691
RLTR17C_Mm	56.854	0.237142	0.392076	0.895132	43.679	56.474	56.456	53.551	71.083	59.88
MER127	12.6459	0.511296	0.393597	0.896751	16.8	5.945	8.686	20.447	16.272	7.726
Tigger16a	54.0363	-0.254806	0.395053	0.897896	53.759	53.502	69.485	36.026	65.088	46.359
MER135	6.76528	0.662935	0.396025	0.897896	1.12	6.935	7.6	7.789	9.421	7.726
MLT1H1-int	2.22142	1.15021	0.39867	0.897896	1.12	2.972	0	1.947	3.426	3.863
L2c	6694.48	-0.0870326	0.399394	0.897896	6859.87	6476.66	7352.37	6364.84	6038.65	7074.52
MERVK26-int	140.453	0.169377	0.402656	0.897896	118.718	148.615	129.198	166.496	161.864	117.828
RLTR20B1	812.728	0.117052	0.402827	0.897896	870.223	723.262	745.877	1009.69	775.92	751.396
RMER6BA	270.059	-0.124912	0.403191	0.897896	279.995	276.425	288.796	238.547	252.645	283.947
ORR1A0	1772.23	0.115814	0.404227	0.897896	1591.49	1757.62	1753.41	2286.16	1545.85	1698.85
L1ME3Cz	231.809	0.143815	0.404897	0.897896	241.915	224.905	194.34	252.179	276.625	200.887
RMER16_Mm	44.2042	-0.251491	0.405395	0.897896	45.919	50.529	47.771	35.052	45.39	40.564
MTB_Mm-int	215.165	-0.137435	0.40783	0.897896	204.956	236.794	234.511	178.18	219.245	217.306
MER95	2.80052	1.12055	0.408073	0.897896	3.36	1.982	0	0	8.564	2.897
MLT1O	100.875	-0.214848	0.408868	0.897896	73.919	123.846	127.027	72.051	84.786	123.623
MER124	33.0434	0.288351	0.410832	0.897896	33.599	31.705	23.885	41.868	33.401	33.803
Charlie18a	36.5638	0.27908	0.411141	0.897896	41.439	30.714	27.143	40.894	45.39	33.803
MER130	151.848	-0.17215	0.41171	0.897896	139.997	156.542	185.655	147.997	107.053	173.845
MYSERV16_I-int	409.804	0.112708	0.415867	0.897896	427.832	379.465	374.567	447.885	450.479	378.595
RLTR53_Mm	314.227	-0.132221	0.416421	0.897896	325.914	334.88	324.625	267.757	260.353	371.835
RLTR1D	68.1802	-0.208768	0.417083	0.897896	68.319	78.271	72.742	49.657	67.657	72.435
MamGypLTR2c	16.546	0.415043	0.417851	0.897896	16.8	12.88	13.028	9.737	26.549	20.282
MER2B	342.321	-0.111741	0.419473	0.897896	340.473	362.622	363.71	337.861	345.995	303.263
LTR16E2	19.0437	0.383926	0.420307	0.897896	19.04	21.797	8.686	24.342	23.98	16.419
L1M4b	243.578	0.13147	0.420491	0.897896	266.555	223.914	207.369	266.784	268.917	227.93
RLTR20A3_MM	169.001	-0.144185	0.420617	0.897896	163.517	199.145	169.369	146.049	160.151	175.776
Kanga1	132.511	-0.160468	0.420751	0.897896	155.677	123.846	140.055	125.603	107.909	141.973
RMER20B	746.166	-0.0995944	0.421828	0.897896	687.667	818.376	808.847	741.931	662.016	758.157
Eulor2B	48.5141	-0.254851	0.422337	0.897896	38.079	49.538	70.571	42.841	35.97	54.085
UCON28c	1.19526	-1.5327	0.422536	0.897896	3.36	1.982	0	0.974	0.856	0
LTR67B	64.718	-0.21623	0.425485	0.897896	64.959	79.262	64.056	75.946	47.103	56.982
Tigger12c	10.1145	0.523471	0.425604	0.897896	4.48	14.862	5.429	13.631	14.559	7.726
RLTR26D_MM	163.885	-0.143061	0.426493	0.897896	150.077	185.274	180.226	157.733	143.879	166.118
MLT1F1	217.61	-0.143156	0.427373	0.897896	228.476	262.554	194.34	196.68	244.937	178.674
RLTR11C_MM	246.946	-0.1264	0.42744	0.897896	230.716	275.434	267.082	245.363	253.501	209.58
LTR108b_Mam	20.7714	-0.369952	0.428043	0.897896	22.4	22.788	24.971	11.684	12.846	29.94
L1MB8	1294.9	-0.0868667	0.428198	0.897896	1425.73	1300.88	1275.7	1254.08	1338.59	1174.42
Tigger12	183.985	-0.147156	0.42844	0.897896	161.277	214.006	204.112	200.575	148.161	175.776
Eulor6E	5.65505	-0.709436	0.428468	0.897896	6.72	8.917	5.429	0	5.139	7.726
B1_Mus1	49168.4	-0.0774767	0.428675	0.897896	48345	53592.7	49526.4	51809.6	46168.1	45568.6
Kanga1b	29.1134	-0.297112	0.42975	0.897896	32.479	35.668	28.228	18.5	30.831	28.974
RLTR22_Mus	209.614	-0.134488	0.429986	0.897896	256.475	200.135	201.94	183.049	205.542	210.545
RLTR19A2	12.4428	0.470912	0.43043	0.897896	12.32	3.963	15.2	9.737	17.985	15.453
IAPEY5_LTR	4.77009	0.731796	0.431542	0.897896	6.72	2.972	1.086	4.868	4.282	8.692
L1_Mus4	1961.76	0.0761231	0.43273	0.897896	1958.84	1919.12	1852.21	2034.96	2040	1965.41
MER45R	25.5756	0.331481	0.432759	0.897896	32.479	13.871	21.714	29.21	21.411	34.769
MLT2B4	154.407	-0.143214	0.433573	0.897896	166.877	154.56	165.027	126.576	155.013	158.392
Lx9	5696.53	0.0793878	0.435051	0.897896	5593.17	5688.01	5338.39	6239.23	6048.07	5272.33
MamTip2	210.16	-0.168138	0.436119	0.897896	307.994	174.375	185.655	169.417	238.086	185.434
LTR82B	5.48707	0.655995	0.438958	0.897896	3.36	2.972	6.514	3.895	9.421	6.761
RLTR13E	291.241	0.12084	0.43935	0.897896	306.874	267.508	262.74	350.519	282.62	277.186
Tigger18a	77.3991	-0.195124	0.439393	0.897896	83.998	68.363	95.542	64.262	63.375	88.854
RMER10A	2090.58	-0.0864365	0.440059	0.897896	1976.76	2420.45	2061.75	2081.69	2090.53	1912.29
RLTR10	123.09	0.152823	0.440869	0.897896	107.518	126.819	115.084	144.102	123.325	121.691
L1MD3	582.127	-0.0916975	0.441946	0.897896	593.589	610.314	598.221	544.278	597.784	548.577
L1MB2	462.597	-0.109234	0.442771	0.897896	477.111	528.08	435.366	426.464	508.716	399.843
L1MB3	1012.99	-0.0898139	0.443095	0.897896	1068.46	1119.57	945.645	920.112	1052.55	971.599
RLTR12C	218.068	-0.126756	0.444719	0.897896	225.116	210.043	247.54	223.943	181.562	220.203
L1MC3	760.014	-0.0875145	0.445073	0.897896	819.824	795.588	733.934	705.906	755.366	749.464
ORR1E	3559.92	-0.0751445	0.445877	0.897896	3801.21	3769.88	3386.3	3574.32	3338.34	3489.45
MER31A	167.146	-0.133452	0.445919	0.897896	172.477	174.375	178.055	146.049	176.423	155.495
L1VL2	2551.29	0.0895219	0.446567	0.897896	2715.95	2429.37	2271.29	2952.15	2587.26	2351.73
FAM	43.913	0.23784	0.447545	0.897896	42.559	30.714	47.771	43.815	44.534	54.085
RMER13A	252.742	-0.112782	0.447784	0.897896	250.875	265.526	271.425	244.389	246.65	237.588
ORR1A3	2040.04	-0.0837499	0.447996	0.897896	2020.44	2050.89	2225.69	2107.98	1761.66	2073.58
Lx4A	1427.37	0.0810987	0.449355	0.897896	1291.34	1399.96	1470.04	1444.92	1408.82	1549.15
UCON28b	0.82613	1.7463	0.449561	0.897896	0	0	1.086	0.974	0	2.897
ZP3AR	1002.51	-0.0868221	0.449598	0.897896	987.821	1011.58	1098.73	888.954	984.887	1043.07
RLTR13D4	35.381	0.275439	0.450077	0.897896	34.719	38.64	22.8	31.157	53.098	31.872
L1ME3E	68.4709	0.193274	0.450253	0.897896	58.239	58.455	74.913	83.735	65.945	69.538
MURVY-int	34.4277	0.26739	0.450988	0.897896	22.4	40.622	30.4	40.894	31.688	40.564
Lx5b	1599.11	-0.0791699	0.451098	0.897896	1599.33	1605.05	1724.09	1634.78	1446.5	1584.88
MLT2B5	670.33	-0.118871	0.451792	0.897896	857.903	558.794	677.477	739.984	583.225	604.594
RMER16C	8.25309	0.517354	0.453969	0.898058	10.08	5.945	4.343	10.71	6.851	11.59
RLTR42	42.0331	-0.260731	0.454728	0.898058	26.879	58.455	52.114	32.131	48.816	33.803
L1MB4	378.615	-0.104505	0.454831	0.898058	383.033	388.382	406.052	357.334	408.514	328.374
Plat_L3	96.6939	0.16628	0.455124	0.898058	82.878	85.206	105.313	91.524	99.345	115.897
RMER17B2	87.4296	-0.18857	0.457579	0.900703	109.758	99.077	70.571	100.287	83.073	61.811
L1M	55.7849	0.202618	0.458749	0.900703	53.759	45.575	56.456	62.314	62.519	54.085
Charlie17a	44.5271	-0.245394	0.45891	0.900703	35.839	38.64	70.571	38.947	44.534	38.632
RLTR9A4	11.0182	-0.446735	0.460191	0.900741	13.44	14.862	9.771	5.842	7.708	14.487
ORR1B1	5046.49	0.079522	0.46056	0.900741	5158.62	4730.93	4832.45	5819.59	4718.04	5019.29
MER44A	107.35	-0.176845	0.46276	0.902003	100.798	133.754	107.484	77.893	135.315	88.854
RMER16B2	42.9228	-0.24252	0.462838	0.902003	45.919	39.631	54.285	25.315	47.96	44.427
ERVL-int	72.7146	-0.176308	0.463952	0.902583	79.518	79.262	72.742	63.288	71.94	69.538
X2_LINE	1.50862	-1.17592	0.467146	0.907198	1.12	2.972	2.171	0	0.856	1.932
RLTR50A	0.794073	1.6785	0.468015	0.907292	1.12	0	0	0	1.713	1.932
MamGypLTR1b	23.4861	0.305681	0.469865	0.909226	20.16	17.834	24.971	24.342	18.841	34.769
RLTR25A	538.058	0.102565	0.470981	0.909226	539.83	519.163	497.251	656.249	470.177	545.68
Ricksha	143.818	-0.142885	0.471481	0.909226	181.436	120.874	150.912	143.128	136.171	130.384
RCHARR1	1307.63	-0.078607	0.473212	0.910975	1450.37	1268.18	1311.53	1347.55	1258.94	1209.19
MER50B	71.3604	-0.178235	0.477651	0.913611	85.118	69.354	72.742	77.893	57.38	65.675
L1MEg	11683.5	-0.0890798	0.477793	0.913611	11293.9	11260.1	13577.8	11330.5	9608.22	13030.6
RMER17A-int	47.0762	0.22062	0.478398	0.913611	39.199	46.566	44.514	40.894	43.678	67.606
RMER16B	8.78379	0.492076	0.479025	0.913611	5.6	12.88	3.257	9.737	7.708	13.521
Ricksha_0	24.6352	0.320033	0.479205	0.913611	8.96	32.695	23.885	31.157	30.831	20.282
MLT2B1	114.769	-0.157057	0.480039	0.913611	110.878	134.745	117.256	132.418	112.192	81.128
LTR68	10.2351	-0.462176	0.480369	0.913611	4.48	15.852	15.2	4.868	9.421	11.59
MurSatRep1	81548	0.115539	0.481493	0.913694	98533.5	56220.2	80099.8	100178	73883.7	80372.3
MMAR1	270.073	-0.107856	0.482571	0.913694	299.034	269.489	272.511	258.994	288.615	231.793
RLTR26C_MM	79.87	-0.16275	0.484742	0.913694	75.039	91.151	86.856	72.051	78.791	75.333
RLTR41B	19.1527	-0.324616	0.48568	0.913694	29.119	21.797	13.028	18.5	17.985	14.487
MER134	2.93622	0.824819	0.486765	0.913694	3.36	2.972	0	2.921	2.569	5.795
MTE2b	2369.39	-0.0679363	0.486786	0.913694	2355.31	2567.08	2352.71	2267.66	2328.62	2344.97
MER68-int	24.9376	0.287868	0.487005	0.913694	25.76	16.843	24.971	31.157	32.544	18.35
MLT1A0-int	48.2365	0.209549	0.487028	0.913694	41.439	37.649	55.371	44.789	59.95	50.222
RLTR47_MM	1.8178	-0.99075	0.489191	0.916196	1.12	3.963	2.171	0.974	1.713	0.966
Zaphod2	311.845	-0.138887	0.490624	0.917326	388.632	208.062	384.338	333.966	274.056	282.015
MER33	939.878	-0.0824329	0.493749	0.919844	1050.54	846.117	1004.27	869.481	922.369	946.488
L1M3b	9.07803	-0.452435	0.494079	0.919844	10.08	14.862	6.514	8.763	9.421	4.829
Chap1_Mam	12.257	0.388358	0.494508	0.919844	7.84	9.908	14.114	9.737	14.559	17.384
RLTR20A2B_MM	48.5278	0.19753	0.495301	0.919844	45.919	49.538	40.171	48.683	55.668	51.188
Lx8	6657.08	0.0659779	0.496729	0.920949	6314.44	6643.11	6556.55	7377.45	6563.63	6487.31
MLT1H2	77.5126	0.161913	0.498145	0.922027	78.398	69.354	71.656	91.524	71.083	83.059
LTR33B	13.8213	-0.389503	0.500225	0.924329	15.68	13.871	17.371	22.394	6.851	6.761
MER70B	17.1526	0.330715	0.501574	0.924781	14.56	17.834	13.028	27.263	12.846	17.384
Lx2A	157.296	0.122962	0.502143	0.924781	161.277	140.689	149.827	186.943	152.443	152.597
UCON21	2.27607	-0.987879	0.504466	0.927511	1.12	7.926	0	0	1.713	2.897
MER4B-int	2.13627	0.940951	0.506177	0.929112	3.36	0	1.086	0.974	2.569	4.829
RLTR40	469.122	0.0897041	0.508833	0.929636	514.07	406.216	444.052	492.674	501.864	455.86
X6B_LINE	46.343	-0.232577	0.510441	0.929636	77.279	27.742	45.599	35.052	47.96	44.427
RLTR1A2_MM	537.892	-0.0901699	0.511608	0.929636	496.15	602.388	564.564	570.567	454.761	538.919
ORR1C1	2395.32	-0.0693053	0.511877	0.929636	2490.83	2412.52	2454.77	2593.84	2182.17	2237.77
LTR16C	185.097	-0.110589	0.512259	0.929636	171.357	204.099	200.855	182.075	176.423	175.776
LTR55	19.1252	-0.296467	0.513099	0.929636	16.8	24.769	21.714	14.605	21.411	15.453
UCON13	0.428212	2.14667	0.513596	0.929636	0	0	0	0	2.569	0
Charlie12	223.017	-0.104056	0.513975	0.929636	232.955	224.905	235.597	190.838	227.809	225.998
RLTR22_Mur	420.66	0.0968061	0.514726	0.929636	482.711	357.668	379.995	396.281	450.479	456.826
RLTR20C2_MM	461.267	-0.0900244	0.515284	0.929636	441.271	489.44	496.165	493.647	460.756	386.322
Charlie13a	33.8855	0.23217	0.516704	0.929636	25.76	42.603	24.971	36.999	41.108	31.872
MER101B	0.367613	-2.09267	0.51722	0.929636	1.12	0	1.086	0	0	0
MER45B	111.877	-0.140245	0.518826	0.929636	117.598	117.902	116.17	95.419	89.925	134.247
LTR79	60.5641	-0.224528	0.51951	0.929636	40.319	78.271	77.085	28.236	57.38	82.093
L1ME3B	149.277	0.148965	0.520395	0.929636	172.477	124.837	128.113	154.812	207.255	108.17
RLTR20B4_MM	64.5219	0.170901	0.520673	0.929636	55.999	67.372	58.628	54.525	68.514	82.093
Lx2A1	136.604	0.118657	0.520764	0.929636	128.798	131.772	132.456	141.181	147.305	138.11
RLTR20A4	1787.76	-0.0673649	0.523323	0.930221	1779.65	1720.97	1987.92	1735.07	1686.3	1816.68
MT-int	166.365	-0.112288	0.523738	0.930221	167.997	174.375	175.884	154.812	146.448	178.674
MER46C	253.173	-0.0971492	0.524696	0.930221	291.194	247.692	246.454	247.31	244.937	241.451
MER67A	6.72363	-0.490115	0.525196	0.930221	5.6	4.954	13.028	3.895	5.139	7.726
MER50-int	1.78946	-1.00798	0.525301	0.930221	2.24	4.954	0	0.974	2.569	0
MLT1B-int	3.27594	0.678604	0.528496	0.931038	3.36	0.991	3.257	4.868	4.282	2.897
L2	6127.98	-0.0620307	0.529013	0.931038	5791.41	6424.15	6563.06	5772.85	5891.34	6325.05
LTR75_1	0.736078	1.60565	0.529487	0.931038	0	0.991	0	0	3.426	0
UCON8	5.71474	-0.512015	0.529703	0.931038	6.72	7.926	5.429	6.816	2.569	4.829
RLTR19B	69.4115	-0.179576	0.530688	0.931038	69.439	69.354	82.513	83.735	72.796	38.632
L1MA5A	306.74	0.0993912	0.530818	0.931038	292.314	264.535	332.224	267.757	341.713	341.895
UCON28a	1.59362	0.990701	0.532194	0.931972	2.24	0.991	0	0.974	3.426	1.932
MLTR32C_MM	13.9683	0.32208	0.533456	0.932703	12.32	11.889	13.028	17.526	14.559	14.487
MER34-int	46.8266	-0.192725	0.535752	0.935239	61.599	51.52	36.914	42.841	51.385	36.701
RLTR13D1	32.599	-0.226737	0.536891	0.935749	35.839	29.723	40.171	30.184	39.395	20.282
MURVY-LTR	119.342	0.12472	0.538266	0.936667	117.598	111.957	112.913	145.076	116.474	112.033
LTR53	14.7968	0.325431	0.542016	0.940023	17.92	11.889	9.771	13.631	23.98	11.59
UCON27	1.12148	1.1272	0.542596	0.940023	1.12	0.991	0	0.974	1.713	1.932
nhAT5a_ML	0.373326	-2.11265	0.543978	0.940023	2.24	0	0	0	0	0
MER91B	80.007	0.15482	0.544234	0.940023	64.959	77.28	84.685	71.077	71.94	110.102
L1P5	23.4848	-0.264969	0.544448	0.940023	27.999	18.825	30.4	15.579	31.688	16.419
ORR1D-int	761.484	-0.071382	0.54761	0.943502	734.706	743.077	863.132	745.826	721.109	761.054
MLT1E	113.346	0.138606	0.548171	0.943502	108.638	126.819	87.942	149.944	113.048	93.683
UCON14	2.38152	0.807121	0.549172	0.943757	1.12	2.972	1.086	0	4.282	4.829
MER132	1.81711	-0.941237	0.55132	0.944222	0	4.954	2.171	2.921	0.856	0
LTR86A1	4.14664	-0.563255	0.551665	0.944222	5.6	4.954	4.343	1.947	5.139	2.897
ETnERV-int	8267.83	0.0748648	0.552007	0.944222	8986.71	7198.93	7974.47	9950.84	7496.28	7999.76
MER96B	59.9987	-0.180736	0.552962	0.944394	59.359	73.317	58.628	32.131	65.088	71.47
RLTR26B_MM	59.6952	0.172717	0.554148	0.944922	47.039	70.345	51.028	55.499	83.073	51.188
LTR81	9.03678	0.393555	0.554982	0.944922	6.72	6.935	9.771	15.579	9.421	5.795
ORR1F-int	71.2452	-0.163831	0.557374	0.946117	98.558	72.326	55.371	52.578	83.93	64.709
RodERV21-int	206.634	0.107846	0.558096	0.946117	194.876	241.748	159.598	239.521	208.967	195.093
L1MC	598.983	-0.0697435	0.558252	0.946117	635.028	618.24	587.364	554.988	607.205	591.072
MLT1E3	200.606	0.0991748	0.563187	0.95302	194.876	210.043	175.884	190.838	194.408	237.588
Eulor11	1.02882	-1.23108	0.566548	0.956734	0	0	4.343	0.974	0.856	0
UCON12A	3.61781	0.641073	0.567114	0.956734	4.48	3.963	0	8.763	2.569	1.932
MLTR31E_MM	185.037	-0.129205	0.569019	0.958484	257.595	121.865	200.855	191.812	150.731	187.366
LTR48	98.1017	0.13209	0.570416	0.95917	80.638	98.086	102.056	78.867	105.34	123.623
L3	10004	-0.0656055	0.573428	0.95917	9559.01	9752.15	11382.5	9889.5	8551.39	10889.4
ORR1G	703.859	-0.068612	0.574076	0.95917	652.947	738.123	770.848	658.196	735.668	667.371
RLTR43C	27.2696	0.218872	0.575347	0.95917	20.16	22.788	32.571	33.105	23.123	31.872
Eulor12	3.93756	0.558741	0.575448	0.95917	1.12	2.972	5.429	6.816	3.426	3.863
ERVB7_2-LTR_MM	468.479	0.0915859	0.576749	0.95917	423.352	455.754	480.966	501.437	363.124	586.243
CR1_Mam	439.351	0.0751759	0.577014	0.95917	463.671	392.345	427.766	480.99	414.509	456.826
BGLII_B	191.31	0.106831	0.577319	0.95917	164.637	163.477	224.74	228.811	202.972	163.221
L1MEg1	9.51444	0.374382	0.578742	0.95917	12.32	4.954	7.6	17.526	5.995	8.692
MLT1A-int	5.55206	0.468403	0.578795	0.95917	7.84	2.972	3.257	6.816	8.564	3.863
RLTR8	83.6023	0.144141	0.579222	0.95917	80.638	93.132	64.056	114.892	66.801	82.093
Lx2B2	4807.01	-0.0638143	0.580355	0.95917	5125.02	4524.85	5089.77	5345.41	4143.38	4613.65
MER34A1	935.607	-0.0756675	0.580799	0.95917	1132.3	823.33	925.017	959.058	811.033	962.907
L1ME1	1207.34	-0.064392	0.581578	0.95917	1379.81	1093.81	1230.1	1145.03	1209.27	1186.01
UCON15	1.078	1.08589	0.584886	0.959658	0	0.991	1.086	0	3.426	0.966
RLTR13C2	234.521	0.0879285	0.585098	0.959658	259.835	201.126	221.483	243.416	232.091	249.178
L1Md_T	14903.7	-0.0768707	0.585905	0.959658	17929.7	13529	14443.1	17614.5	12205.8	13699.9
MER31B	89.3964	-0.133059	0.586292	0.959658	94.078	89.169	97.713	60.367	106.197	88.854
MERV1_I-int	545.334	0.088166	0.586372	0.959658	388.632	631.12	565.65	517.989	582.368	586.243
L3b	1340.8	-0.0624667	0.587285	0.959658	1268.93	1326.64	1513.47	1335.87	1210.13	1389.79
Charlie1a	1206.15	-0.061943	0.588699	0.959658	1337.25	1184.96	1174.73	1080.77	1268.36	1190.84
RMER3D1	0.330257	-1.96556	0.590288	0.959658	0	1.982	0	0	0	0
MLTR18_MM	105.197	-0.116691	0.590477	0.959658	101.918	108.985	117.256	90.551	90.781	121.691
MER68B	22.8657	0.243153	0.590878	0.959658	29.119	21.797	11.943	16.552	23.98	33.803
RMER21B	265.757	0.086991	0.592006	0.959658	225.116	278.406	269.254	314.493	262.922	244.349
MER110A	3.15467	-0.612595	0.592809	0.959658	3.36	6.935	1.086	4.868	1.713	0.966
LTR33	141.945	0.105597	0.593897	0.959658	127.678	155.551	127.027	121.708	166.146	153.563
MER94B	4.42264	-0.511589	0.594408	0.959658	2.24	7.926	5.429	0.974	5.139	4.829
MamTip3	17.8111	0.268926	0.594901	0.959658	24.64	9.908	14.114	11.684	21.411	25.111
LTR102_Mam	5.17365	-0.456269	0.597597	0.962602	6.72	7.926	3.257	6.816	3.426	2.897
MLTR25A	1010.32	-0.0611954	0.600019	0.963416	931.822	1133.44	1029.24	1039.87	977.18	950.352
MLT1F1-int	2.03896	-0.704398	0.600559	0.963416	3.36	0.991	3.257	1.947	1.713	0.966
MER102b	210.869	0.0947098	0.603449	0.963416	189.276	227.877	194.34	179.154	208.967	265.596
LTR9D	0.653955	1.29142	0.603666	0.963416	1.12	0	0	1.947	0.856	0
Kanga1a	37.9126	-0.166579	0.604609	0.963416	41.439	38.64	40.171	38.947	32.544	35.735
MLTR18A_MM	51.1208	0.161864	0.605342	0.963416	36.959	69.354	38	60.367	47.96	54.085
MamRep1894	3.84667	0.528912	0.605577	0.963416	2.24	3.963	3.257	0.974	6.851	5.795
RLTR4_MM-int	1831.02	-0.0732486	0.607632	0.963416	1679.97	1969.65	1982.49	1447.84	1712.85	2193.34
ORR1A3-int	866.38	-0.056857	0.608386	0.963416	845.584	869.896	934.788	877.271	840.152	830.592
C573_MM	1.52619	0.942892	0.608943	0.963416	0	0.991	2.171	0	5.995	0
RLTR12H	65.3014	-0.136434	0.610894	0.963416	60.479	74.308	70.571	56.472	78.791	51.188
RMER5	1715.96	-0.0496412	0.611555	0.963416	1766.21	1717.99	1752.32	1729.23	1679.45	1650.56
MIRb	21206.3	-0.0488348	0.612081	0.963416	21638	20890.4	22166.8	22221.9	19165.9	21155
LTR40c	35.5268	0.17084	0.612232	0.963416	30.239	40.622	29.314	36.999	40.252	35.735
MLT2F	454.175	-0.0736047	0.612506	0.963416	489.431	393.336	514.622	478.069	395.668	453.928
Lx10	770.725	-0.0588937	0.61254	0.963416	762.705	817.385	779.533	712.721	817.028	734.977
ERVB4_1-LTR_MM	0.323245	1.71305	0.612924	0.963416	0	0	0	0.974	0	0.966
MER92-int	14.1708	0.277341	0.614537	0.964579	20.16	12.88	5.429	15.579	14.559	16.419
MMETn-int	32502.3	0.0675036	0.619193	0.965929	36791.3	27157	31278	39500.5	28777.6	31509.4
MADE2	89.9379	-0.132628	0.619542	0.965929	87.358	73.317	121.599	65.235	76.222	115.897
L1_Mur1	1014.07	0.0636345	0.620655	0.965929	1122.22	953.12	900.046	1156.71	1025.14	927.172
L1M1	68.5265	0.124346	0.621461	0.965929	71.679	63.409	61.885	63.288	81.36	69.538
MER104	90.8303	0.117975	0.621465	0.965929	91.838	79.262	90.113	120.734	77.078	85.957
MER47B	96.999	0.111136	0.621648	0.965929	111.998	80.252	87.942	104.182	108.766	88.854
RMER19B	3263.79	0.0477123	0.624312	0.965929	3046.34	3391.4	3190.88	3358.16	3187.61	3408.32
RLTR10F	15.7469	0.248374	0.624442	0.965929	13.44	17.834	11.943	16.552	23.123	11.59
RLTR31_Mm	101.5	-0.116003	0.626437	0.965929	134.397	77.28	105.313	94.445	86.499	111.068
MER65-int	3.57375	0.552687	0.626742	0.965929	3.36	0	5.429	0.974	6.851	4.829
MER102c	278.152	0.0745915	0.627238	0.965929	262.075	260.572	289.882	304.757	248.363	303.263
RLTR9A3A	18.7921	0.21743	0.627369	0.965929	16.8	16.843	18.457	21.421	17.985	21.248
MER5C1	16.4888	0.232627	0.628267	0.965929	14.56	16.843	14.114	16.552	21.411	15.453
RLTR44E	53.7977	0.142615	0.628314	0.965929	38.079	68.363	46.685	57.446	59.093	53.119
Charlie11	18.5669	-0.221953	0.62935	0.965929	20.16	14.862	24.971	18.5	14.559	18.35
RLTR20B3	157.031	-0.090658	0.629384	0.965929	136.637	190.228	158.512	161.628	146.448	148.734
LTRIS4	24.1194	0.199695	0.632027	0.968641	15.68	27.742	23.885	27.263	30.831	19.316
LTR37B	8.82113	0.33601	0.634384	0.968863	10.08	7.926	5.429	14.605	11.99	2.897
LTR9A1	0.305015	1.64379	0.634717	0.968863	0	0	0	0.974	0.856	0
LTR90B	7.24493	0.339781	0.635112	0.968863	6.72	5.945	6.514	6.816	6.851	10.624
UCON5	1.37576	-0.890858	0.636851	0.968863	0	0.991	4.343	2.921	0	0
MLT1H	177.45	0.0843213	0.637143	0.968863	160.157	178.339	178.055	212.259	175.567	160.324
Charlie25	36.7604	-0.166643	0.641704	0.968863	36.959	52.511	27.143	35.052	42.821	26.077
MER121	26.8444	-0.189442	0.642116	0.968863	20.16	40.622	24.971	20.447	31.688	23.179
UCON16	0.321935	1.70985	0.642823	0.968863	0	0	0	0	0	1.932
LTR16D	14.9819	-0.238299	0.64348	0.968863	14.56	19.815	14.114	13.631	9.421	18.35
ORR1A1	1321.51	0.0498942	0.644231	0.968863	1201.74	1361.32	1332.15	1405.97	1278.64	1349.23
MLTR31F_MM	109.521	0.0996952	0.644537	0.968863	109.758	114.929	92.285	135.339	105.34	99.478
MamGypLTR3	5.37024	-0.393249	0.645092	0.968863	5.6	2.972	9.771	5.842	5.139	2.897
Charlie17b	94.438	-0.108092	0.645159	0.968863	89.598	105.022	98.799	99.314	67.657	106.239
L1ME5	5.73107	-0.388184	0.645182	0.968863	6.72	1.982	10.857	3.895	5.139	5.795
L1M3f	182.162	-0.0920612	0.645324	0.968863	180.317	170.412	212.797	182.075	131.033	216.34
RLTR13G	1976.34	0.145058	0.64837	0.972115	2570.35	1229.55	1831.58	2372.82	1972.34	1881.39
HAL1b	117.815	0.105646	0.651118	0.973244	137.757	79.262	123.77	146.049	107.053	112.999
MER68C	6.02341	0.403263	0.651459	0.973244	3.36	9.908	2.171	13.631	5.139	1.932
Tigger17c	166.485	-0.0826582	0.651765	0.973244	191.516	145.643	176.969	175.259	162.721	146.802
MER81	51.7426	-0.12533	0.657024	0.979773	62.719	50.529	48.857	47.709	51.385	49.256
RLTR13D2	76.6312	-0.124414	0.658595	0.979914	73.919	66.382	99.884	45.762	90.781	83.059
ERVB4_1B-LTR_MM	146.093	-0.0860923	0.658893	0.979914	132.157	150.597	168.284	134.366	125.038	166.118
Mam_R4	5.41838	0.403075	0.661249	0.981135	4.48	1.982	7.6	0.974	6.851	10.624
MYSERV6-int	2629.64	-0.0735353	0.663672	0.981135	3352.09	1806.17	2932.48	2817.78	2467.36	2401.96
ERV3-16A3_LTR	45.9288	0.150038	0.665509	0.981135	33.599	57.465	39.085	50.63	29.118	65.675
LTR90A	9.3805	0.273394	0.668172	0.981135	7.84	8.917	8.686	7.789	8.564	14.487
Helitron3Na_Mam	26.7793	-0.199436	0.670746	0.981135	45.919	22.788	17.371	10.71	29.118	34.769
MLT1E1	44.9081	-0.134453	0.671796	0.981135	36.959	46.566	57.542	32.131	47.96	48.29
ORR1D1	3770.21	-0.0426661	0.67203	0.981135	3580.57	4188.97	3707.67	3725.24	3769.98	3648.81
MamGypLTR3a	16.1736	0.215924	0.672079	0.981135	19.04	12.88	13.028	10.71	16.272	25.111
Charlie29a	14.5793	-0.229933	0.67245	0.981135	7.84	21.797	17.371	17.526	9.421	13.521
MER57E1	6.92915	0.348324	0.672702	0.981135	2.24	1.982	14.114	9.737	7.708	5.795
L1_Mus2	8800.17	-0.0381731	0.675706	0.981135	8856.79	8779.21	9113.37	8986.91	8243.08	8821.66
L1M4a2	86.5948	0.10539	0.676872	0.981135	67.199	107.994	74.913	71.077	102.771	95.615
UCON7	0.528581	-1.12611	0.677095	0.981135	1.12	0	1.086	0	0	0.966
L1MA4	978.607	-0.0516377	0.67802	0.981135	1037.1	996.714	955.417	866.56	1109.92	905.925
LTR65	94.2311	0.0897602	0.679316	0.981135	97.438	82.234	94.456	98.34	100.202	92.717
RLTR31A_Mm	29.2113	0.157666	0.680015	0.981135	20.16	24.769	38	30.184	35.113	27.043
L1M4a1	82.7213	0.0929696	0.682174	0.981135	82.878	80.252	77.085	87.63	87.355	81.128
MER131	71.8944	-0.106182	0.683959	0.981135	78.398	67.372	78.17	49.657	80.504	77.264
Tigger14a	157.012	-0.0745372	0.685118	0.981135	165.757	169.422	147.655	152.865	134.459	171.913
MLT1E3-int	0.285475	1.56236	0.686117	0.981135	0	0	0	0	1.713	0
MurSAT1	0.285475	1.56236	0.686117	0.981135	0	0	0	0	1.713	0
L1MA6	1009.36	0.0492508	0.686137	0.981135	1123.34	887.73	966.274	1032.08	1079.95	966.77
L1MA5	719.185	-0.0493994	0.686964	0.981135	797.425	672.733	725.248	677.67	763.074	678.961
MLTR31A_MM	41.2	0.130055	0.687614	0.981135	40.319	40.622	36.914	40.894	33.401	55.051
MLT1N2	102.94	0.0866122	0.688388	0.981135	83.998	108.985	106.399	95.419	107.909	114.931
MER133A	0.514069	-1.08037	0.692117	0.981135	1.12	0.991	0	0.974	0	0
MT2B1	2231.35	-0.0416081	0.692637	0.981135	2271.32	2064.76	2454.77	2224.82	2123.07	2249.36
RMER19A	771.145	-0.046134	0.693722	0.981135	707.826	809.459	832.733	772.115	748.514	756.225
RLTR9C	31.7556	-0.155982	0.694814	0.981135	40.319	15.852	44.514	26.289	31.688	31.872
Tigger13a	120.386	0.087391	0.695326	0.981135	145.597	102.049	103.142	125.603	146.448	99.478
hAT-N1_Mam	62.8673	-0.108965	0.696821	0.981135	45.919	82.234	67.313	52.578	62.519	66.641
Zaphod3	32.3977	0.146185	0.697288	0.981135	26.879	31.705	33.657	21.421	33.401	47.324
MER94	37.192	-0.130839	0.698764	0.981135	41.439	44.585	30.4	42.841	29.118	34.769
L1M3a	0.522868	-1.11139	0.700663	0.981135	0	0	2.171	0	0	0.966
RMER3D2	0.488816	-1.06391	0.701033	0.981135	0	0.991	1.086	0	0.856	0
MTC	6796.47	-0.0361678	0.70185	0.981135	6517.15	7226.67	6900.72	6914.96	6788.02	6431.29
LTR78	33.8186	0.140309	0.702362	0.981135	38.079	33.686	24.971	33.105	47.96	25.111
MER92C	2.85604	0.445713	0.705367	0.981135	1.12	3.963	2.171	2.921	5.995	0.966
L4_B_Mam	42.8551	0.119526	0.707688	0.981135	36.959	52.511	33.657	37.973	49.673	46.359
Cheshire_Mars_	0.863694	-0.851455	0.70782	0.981135	3.36	0	0	0	0.856	0.966
RMER1B	1842.68	-0.0381058	0.708067	0.981135	1781.88	2004.33	1814.21	1850.93	1804.48	1800.26
RMER17C2	291.182	-0.0579013	0.711259	0.981135	282.235	346.769	261.654	297.941	292.897	265.596
MER90a	49.4676	-0.108881	0.713224	0.981135	55.999	55.483	42.342	57.446	41.108	44.427
RLTR41A2	96.5978	-0.0797624	0.715623	0.981135	101.918	110.966	84.685	93.472	89.068	99.478
IAPEY3_LTR	56.5079	-0.100471	0.716104	0.981135	67.199	46.566	61.885	51.604	54.811	56.982
MER76	47.7148	0.107257	0.716195	0.981135	48.159	50.529	39.085	54.525	50.529	43.461
ORSL-2b	26.9151	0.137394	0.718914	0.981135	30.239	21.797	24.971	25.315	28.262	30.906
RLTR15	474.326	-0.0457518	0.719796	0.981135	440.151	502.32	502.68	464.437	457.33	479.039
L1_Mus1	22314.3	-0.0383389	0.72322	0.981135	23289.9	21347.1	23194.9	24787.5	19612.1	21654.3
MER65D	8.73176	0.243538	0.72342	0.981135	3.36	11.889	8.686	5.842	11.99	10.624
RLTR46A	6.52829	-0.293754	0.723663	0.981135	2.24	14.862	4.343	3.895	5.139	8.692
ERVB7_1-LTR_MM	1931.48	0.0499848	0.723736	0.981135	2066.36	1815.09	1812.04	2369.9	1547.56	1977.97
RLTR13F	17.4553	0.182073	0.725222	0.981135	13.44	12.88	22.8	8.763	18.841	28.008
Eulor6D	0.983355	0.744083	0.725925	0.981135	2.24	0	0	1.947	1.713	0
UCON25	0.980736	0.739599	0.727695	0.981135	2.24	0	0	0	1.713	1.932
RLTR17D_Mm	140.049	0.0662293	0.728599	0.981135	148.957	132.763	129.198	131.445	162.721	135.213
RLTR41C	241.456	-0.0615252	0.728947	0.981135	201.596	229.859	308.339	221.022	232.947	254.972
MMTV-int	31.6164	-0.121583	0.730444	0.981135	31.359	31.705	35.828	25.315	31.688	33.803
L1MB1	218.194	-0.0558277	0.730543	0.981135	232.955	223.914	210.626	221.995	230.378	189.298
Tigger20a	69.9584	0.0873357	0.730718	0.981135	75.039	60.437	68.399	60.367	83.073	72.435
MLT1I	100.76	-0.0759853	0.73166	0.981135	105.278	115.92	89.027	81.788	105.34	107.204
LTR48B	18.3052	-0.163505	0.733858	0.981135	25.76	14.862	17.371	17.526	11.134	23.179
UCON26	8.37204	0.241241	0.73407	0.981135	6.72	10.898	5.429	8.763	14.559	3.863
Lx7	8311.66	-0.03087	0.734229	0.981135	8731.35	8120.35	8350.13	8435.82	7969.88	8262.46
RLTR30B_MM	51.2751	-0.100242	0.734589	0.981135	50.399	66.382	42.342	44.789	57.38	46.359
MLT2E	2.50754	0.450453	0.734817	0.981135	2.24	2.972	1.086	6.816	0	1.932
RLTR34D_MM	53.2887	0.0988739	0.734902	0.981135	45.919	61.428	46.685	68.156	45.39	52.153
MER63B	79.3143	0.0856226	0.73545	0.981135	82.878	88.178	59.714	66.209	81.36	97.546
L1Md_A	13771.9	-0.0451077	0.735631	0.981135	13981.8	13036.5	14942.5	16231.9	10784.1	13654.5
MER57C2	34.0108	-0.11514	0.738476	0.981135	36.959	36.658	32.571	25.315	36.826	35.735
Lx8b	2284.72	-0.0348215	0.738487	0.981135	2285.88	2461.07	2189.86	2311.48	2367.16	2092.9
YREP_Mm	1228.35	0.0403846	0.739628	0.981135	1062.86	1195.86	1374.5	1194.68	1216.12	1326.05
L1ME3D	165.392	-0.0668132	0.740436	0.981135	174.717	184.283	148.741	185.97	179.849	118.794
ORR1C2	2628.9	-0.0307409	0.743283	0.981135	2674.51	2578.97	2717.51	2576.31	2607.81	2618.3
Tigger17b	35.8219	-0.133113	0.743297	0.981135	51.519	43.594	17.371	20.447	38.539	43.461
RLTR13B3	101.121	0.0734477	0.743547	0.981135	81.758	102.049	111.827	85.682	110.479	114.931
MT2A	1644.86	0.0327503	0.745828	0.981135	1543.33	1634.77	1700.21	1649.38	1634.91	1706.58
Lx5c	2104.15	0.0364334	0.746	0.981135	2320.59	1994.42	1918.43	2194.64	2227.56	1969.28
MER90	40.8522	-0.106604	0.746614	0.981135	36.959	32.695	57.542	36.026	39.395	42.495
L5	9.12486	-0.216983	0.748004	0.981135	8.96	11.889	8.686	3.895	14.559	6.761
RLTR51B_Mm	92.5293	-0.078492	0.75017	0.981135	88.478	125.828	70.571	79.84	96.776	93.683
Eulor9C	16.7672	0.153364	0.750579	0.981135	16.8	18.825	11.943	21.421	17.128	14.487
L1Md_F3	5056.24	-0.0427418	0.750794	0.981135	6294.28	4450.54	4648.97	5499.25	4561.31	4883.11
RLTR12A	139.389	0.0640513	0.752821	0.981135	111.998	168.431	128.113	145.076	153.3	129.418
LTR53B	37.6703	0.112852	0.75313	0.981135	38.079	22.788	47.771	46.736	29.118	41.53
RMER20A	464.246	-0.0399766	0.758655	0.981135	484.951	457.736	469.023	478.069	412.796	482.902
ORR1D2	2447.89	-0.0297202	0.76175	0.981135	2335.16	2529.43	2554.65	2435.13	2487.05	2345.94
L1MDb	98.7894	0.0681167	0.762701	0.981135	86.238	116.911	85.77	96.393	92.494	114.931
LTR28B	16.7228	-0.150197	0.763999	0.981135	17.92	22.788	11.943	22.394	13.703	11.59
LTR80B	1.14101	-0.562804	0.765786	0.981135	0	2.972	1.086	0	0.856	1.932
RLTR6-int	1219.74	0.0367457	0.767448	0.981135	1106.54	1181	1324.56	1200.53	1107.36	1398.48
RLTR10E	168.081	0.055152	0.770436	0.981135	198.236	131.772	165.027	178.18	165.29	169.982
MER97a	2.41555	0.372897	0.771535	0.981135	3.36	2.972	0	1.947	4.282	1.932
MER126	28.5718	-0.109515	0.772699	0.981135	22.4	30.714	35.828	31.157	29.118	22.214
RLTR48C	23.0076	-0.131362	0.772988	0.981135	21.28	37.649	13.028	17.526	20.554	28.008
B1_Mus2	36899.8	-0.0299202	0.773203	0.981135	35083.3	39447.5	37315.5	40596.9	34171.3	34784.4
MLT1F2	350.875	-0.0438219	0.773391	0.981135	341.593	394.326	332.224	399.202	336.575	301.331
LTR85c	56.6741	-0.083442	0.775278	0.981135	67.199	40.622	67.313	65.235	51.385	48.29
Charlie1b	267.816	-0.0420425	0.77585	0.981135	282.235	259.582	273.597	247.31	268.917	275.254
L1M2a1	0.18095	-1.15543	0.777053	0.981135	0	0	1.086	0	0	0
LTR39	0.165128	-1.15543	0.777053	0.981135	0	0.991	0	0	0	0
LTR58	0.186663	-1.15543	0.777053	0.981135	1.12	0	0	0	0	0
LTR9	0.165128	-1.15543	0.777053	0.981135	0	0.991	0	0	0	0
X1_LINE	0.165128	-1.15543	0.777053	0.981135	0	0.991	0	0	0	0
RLTR26	134.316	0.0630009	0.777056	0.981135	99.678	137.717	156.341	124.629	115.617	171.913
MLT1H1	79.3603	-0.0693248	0.777579	0.981135	91.838	75.298	77.085	73.025	94.207	64.709
BGLII_A	59.7008	0.0765791	0.780165	0.981135	59.359	69.354	45.599	55.499	68.514	59.88
ORR1B2	2409.53	-0.0291913	0.780755	0.981135	2447.15	2346.14	2507.97	2557.81	2163.33	2434.79
RLTR19D	3.97976	0.272181	0.783383	0.981135	3.36	0.991	6.514	4.868	4.282	3.863
RLTR14_RN	491.789	-0.0396616	0.784678	0.981135	577.909	421.077	497.251	528.699	479.597	446.202
MamGypLTR1a	3.95451	0.265704	0.784716	0.981135	5.6	1.982	3.257	2.921	5.139	4.829
MER88	11.5298	0.163403	0.785544	0.981135	11.2	15.852	5.429	15.579	8.564	12.555
Charlie23a	30.1477	0.0993291	0.786414	0.981135	31.359	28.732	27.143	30.184	24.836	38.632
RMER17A	204.914	0.0476717	0.786606	0.981135	176.957	245.711	181.312	205.443	204.685	215.374
X7A_LINE	41.7426	-0.0844939	0.786982	0.981135	40.319	37.649	51.028	36.999	41.965	42.495
MARINER1_EC	0.488373	0.74553	0.787838	0.981135	0	0.991	0	0.974	0	0.966
L1Md_Gf	539.311	0.0437556	0.788331	0.981135	601.428	457.736	534.165	684.485	453.905	504.15
L1_Rod	1103.58	-0.0335685	0.78843	0.981135	1206.22	1152.27	991.245	1107.06	1199.85	964.839
MTA_Mm	6708.17	0.0340001	0.790349	0.981135	7304.5	6102.15	6480.55	8123.27	5922.17	6316.36
MLT2C2	41.1743	0.086368	0.790383	0.981135	38.079	42.603	39.085	53.551	42.821	30.906
MER115	63.2851	-0.0721441	0.791099	0.981135	63.839	59.446	71.656	60.367	77.078	47.324
RLTR53B_Mm	21.0763	0.133874	0.793391	0.981135	8.96	33.686	17.371	34.078	18.841	13.521
RLTR46B	9.64019	0.172334	0.793891	0.981135	8.96	14.862	3.257	11.684	9.421	9.658
MER112	53.9371	-0.0738888	0.794247	0.981135	55.999	66.382	43.428	50.63	53.098	54.085
L1ME3C	43.4253	0.0860599	0.794631	0.981135	47.039	29.723	49.942	32.131	50.529	51.188
L1M8	28.7619	0.0996092	0.795143	0.981135	32.479	23.778	27.143	21.421	29.118	38.632
Charlie4a	573.541	-0.033182	0.795618	0.981135	647.347	544.923	548.279	602.698	537.834	560.167
LTR33A_	54.9292	0.0731387	0.796012	0.981135	53.759	63.409	43.428	54.525	64.232	50.222
L1MD	872.435	-0.0284387	0.797442	0.981135	925.102	862.96	855.532	851.955	902.671	836.387
ORR1A0-int	3935.71	-0.0299262	0.798138	0.981135	4034.16	3604.42	4290.69	4219.86	3369.17	4095.98
Charlie7a	34.8839	0.0922961	0.798205	0.981135	24.64	40.622	35.828	28.236	31.688	48.29
MamGypLTR1c	2.82118	0.309703	0.799558	0.981135	5.6	1.982	0	1.947	2.569	4.829
LTRIS_Mus	892.706	-0.0285623	0.799669	0.981135	883.663	882.776	938.046	850.008	850.429	951.318
ORR1F	2627.34	-0.0264754	0.800098	0.981135	2484.11	2911.87	2557.91	2607.47	2700.3	2502.4
RLTR20D	169.706	-0.0446901	0.802068	0.981135	170.237	187.255	159.598	147.997	184.131	169.016
LTR16E1	43.8492	0.0758499	0.804359	0.981135	42.559	35.668	49.942	43.815	42.821	48.29
MLT1J2	262.219	0.044619	0.806314	0.981135	244.155	223.914	306.168	321.309	214.106	263.665
Lx5	12052.3	-0.0348911	0.806791	0.981135	12736.4	11480	12377	14884.4	9212.55	11623.5
Charlie4z	147.307	-0.0471072	0.807242	0.981135	133.277	135.735	180.226	135.339	144.736	154.529
MLTR25C	100.902	0.0537153	0.809379	0.981135	98.558	114.929	83.599	90.551	117.33	100.444
RLTR11D	83.7119	0.058359	0.809744	0.981135	69.439	99.077	77.085	100.287	76.222	80.162
MLT1J-int	191.088	0.0518709	0.811145	0.981135	167.997	173.385	221.483	144.102	172.998	266.562
MER91A	112.053	0.0634051	0.811375	0.981135	70.559	119.883	137.884	100.287	88.212	155.495
LTR16B1	12.1893	-0.142945	0.811972	0.981135	19.04	11.889	7.6	11.684	17.128	5.795
LTR40a	80.3358	0.0679658	0.812081	0.981135	97.438	67.372	70.571	118.787	72.796	55.051
ORR1A4	4416.8	-0.0265251	0.812354	0.981135	4608.71	4188.97	4574.06	4811.84	3805.95	4511.27
MER106B	21.1285	-0.103548	0.812607	0.981135	20.16	23.778	21.714	13.631	21.411	26.077
MLT1J1	56.2024	-0.0680007	0.813293	0.981135	61.599	63.409	47.771	51.604	69.37	43.461
RLTR12B	237.636	0.0388645	0.813977	0.981135	250.875	218.96	233.426	282.362	220.957	219.238
RLTR14-int	1191.39	-0.0289157	0.815172	0.981135	1208.46	1174.06	1226.84	1362.15	1021.71	1155.1
RMER17C	1003.76	-0.0326995	0.815848	0.981135	845.584	1233.51	965.188	1072	947.205	959.044
LTR104_Mam	22.8538	-0.0974003	0.816597	0.981135	19.04	24.769	27.143	16.552	27.406	22.214
Helitron2Na_Mam	10.0298	0.145167	0.818875	0.981135	5.6	9.908	13.028	14.605	10.277	6.761
ERVB2_1-I_MM-int	21.0263	0.0991417	0.819203	0.981135	22.4	16.843	21.714	27.263	20.554	17.384
L1MC1	844.239	0.0275272	0.822982	0.981135	873.583	844.136	791.476	840.271	954.913	761.054
MER97b	2.84374	-0.290804	0.823001	0.981135	3.36	5.945	0	3.895	0	3.863
L1ME4c	138.131	0.0435034	0.824509	0.981135	148.957	111.957	147.655	147.997	144.736	127.486
RLTR24B_MM	86.2445	-0.0507829	0.826814	0.981135	92.958	76.289	94.456	78.867	97.632	77.264
L1M4c	371.87	-0.0341147	0.826952	0.981135	385.273	432.966	310.51	327.151	402.519	372.801
L1MCc	68.6609	0.0569021	0.827672	0.981135	54.879	75.298	71.656	77.893	76.222	56.017
MLT1J	465.564	0.0287343	0.828716	0.981135	421.112	446.837	514.622	478.069	447.91	484.834
LTR85b	10.6646	-0.131066	0.829656	0.981135	6.72	16.843	9.771	11.684	10.277	8.692
Charlie14a	7.58007	0.155094	0.829781	0.981135	10.08	3.963	7.6	4.868	10.277	8.692
Charlie24	1308.45	-0.0252251	0.830512	0.981135	1356.29	1228.55	1374.5	1433.23	1148.46	1309.63
LTR81B	18.2318	-0.108986	0.831055	0.981135	13.44	12.88	30.4	14.605	11.99	26.077
MER63C	24.4312	0.0924299	0.831519	0.981135	35.839	15.852	19.543	25.315	31.688	18.35
L1Md_F	1654.37	-0.0262309	0.832127	0.981135	1831.16	1550.55	1626.38	1890.85	1471.34	1555.91
Looper	37.8578	0.072485	0.833207	0.981135	39.199	47.557	23.885	35.052	42.821	38.632
ERVB4_1C-LTR_Mm	2139.03	0.0271879	0.833639	0.981135	2318.36	1863.64	2174.66	2523.74	1899.55	2054.27
MTEa-int	392.333	0.0312429	0.834254	0.981135	340.473	420.086	402.795	422.57	338.287	429.783
LTRIS_Mm	51.2028	-0.0614652	0.835068	0.981135	44.799	68.363	43.428	49.657	48.816	52.153
Lx3A	1352.45	-0.0246984	0.835198	0.981135	1463.81	1260.26	1367.98	1508.2	1228.97	1285.49
LTR88b	8.85427	0.136907	0.836084	0.981135	7.84	10.898	6.514	12.658	9.421	5.795
FordPrefect	25730.5	0.0325504	0.836292	0.981135	27197.6	27490.9	21631.5	34315.8	21498	22249.2
MTC-int	1543.23	-0.0219463	0.836609	0.981135	1466.05	1597.12	1601.41	1440.05	1516.73	1638.01
LTR86A2	3.62772	-0.202725	0.838051	0.981135	3.36	3.963	4.343	2.921	4.282	2.897
MER117	112.954	-0.0507167	0.838097	0.981135	95.198	110.966	138.97	72.051	137.884	122.657
Tigger6b	17.9146	0.0937003	0.838205	0.981135	17.92	17.834	16.286	15.579	20.554	19.316
Arthur1A	11.2227	-0.119705	0.839475	0.981135	11.2	10.898	13.028	5.842	12.846	13.521
MER89-int	0.450603	0.611695	0.840582	0.981135	0	0.991	0	0	1.713	0
LTR32	72.1293	0.0554083	0.840963	0.981135	63.839	62.418	85.77	70.104	53.098	97.546
RLTR26_Mus	212.637	0.0335246	0.84102	0.981135	203.836	194.191	232.34	214.206	192.695	238.554
LTR34	7.78642	-0.142559	0.841105	0.981135	11.2	7.926	5.429	9.737	8.564	3.863
Tigger9a	40.3102	0.0769846	0.841745	0.981135	24.64	63.409	29.314	54.525	41.965	28.008
Lx6	1562.29	0.0223931	0.841802	0.981135	1623.97	1533.71	1492.84	1744.8	1550.98	1427.46
RMER20C_Mm	168.285	-0.0385798	0.842632	0.981135	154.557	197.163	159.598	134.366	167.003	197.024
MER74B	55.5132	-0.0542947	0.843509	0.981135	52.639	57.465	59.714	50.63	63.375	49.256
L1MA7	486.555	-0.025902	0.844075	0.981135	535.35	430.985	507.022	483.911	483.023	479.039
RLTR31C_MM	229.295	-0.0314087	0.844119	0.981135	212.796	257.6	224.74	211.285	234.66	234.691
MER99	54.9707	0.057366	0.84495	0.981135	62.719	53.502	45.599	39.92	63.375	64.709
7SK	686992	0.101614	0.845026	0.981135	841546	634855	512022	1.22726e+06	429663	476609
MLTR31FA_MM	161.516	-0.0352454	0.845466	0.981135	162.397	154.56	173.712	173.312	167.003	138.11
L1_Mur3	2497.41	0.0252465	0.84594	0.981135	2846.99	2346.14	2234.37	2669.78	2758.54	2128.63
RMER13A1	234.916	0.0353362	0.84608	0.981135	206.076	294.259	195.426	225.89	263.779	224.067
MER51-int	4.04298	-0.193987	0.8463	0.981135	3.36	1.982	7.6	6.816	2.569	1.932
Charlie13b	25.6473	0.0787761	0.848275	0.981135	33.599	19.815	21.714	22.394	35.113	21.248
LTR75	50.4854	-0.0665156	0.848436	0.981135	43.679	37.649	73.828	28.236	54.811	64.709
LTR108e_Mam	54.4665	-0.0528867	0.849017	0.981135	64.959	49.538	52.114	53.551	57.38	49.256
L1MEd	1733.74	0.0220564	0.849742	0.981135	1846.84	1646.66	1667.64	1954.14	1553.55	1733.62
MTB	2270.9	-0.0187338	0.850102	0.981135	2211.96	2229.23	2415.68	2348.48	2218.99	2201.07
UCON29	91.9266	0.0421035	0.85043	0.981135	95.198	82.234	94.456	82.761	91.637	105.273
RLTR11B	393.28	0.0318724	0.85065	0.981135	393.112	296.24	477.708	419.649	352.847	420.125
(CATTC)n	0.162277	0.768122	0.850686	0.981135	0	0	0	0.974	0	0
Eulor6A	0.162277	0.768122	0.850686	0.981135	0	0	0	0.974	0	0
HUERS-P3b-int	0.160967	0.768122	0.850686	0.981135	0	0	0	0	0	0.966
LTR45C	0.142737	0.768122	0.850686	0.981135	0	0	0	0	0.856	0
MER50	0.162277	0.768122	0.850686	0.981135	0	0	0	0.974	0	0
MER76-int	0.142737	0.768122	0.850686	0.981135	0	0	0	0	0.856	0
Tigger1a_Mars	0.142737	0.768122	0.850686	0.981135	0	0	0	0	0.856	0
LTR109A2	3.26736	-0.198737	0.853577	0.981135	3.36	4.954	2.171	0.974	4.282	3.863
MER34A	70.3856	0.045453	0.855458	0.981135	70.559	73.317	64.056	60.367	79.647	74.367
MamRep137	75.5438	-0.0457715	0.856124	0.981135	89.598	60.437	80.342	86.656	67.657	68.572
RMER30	947.912	-0.0233701	0.856291	0.981135	1091.98	800.542	974.959	972.69	917.23	930.07
LTR86B2	9.37354	-0.136196	0.857536	0.981135	10.08	1.982	17.371	11.684	2.569	12.555
ORR1E-int	733.822	-0.0223877	0.858486	0.981135	656.307	736.142	826.218	686.433	764.787	733.046
ERVB2_1A-I_MM-int	307.728	0.027277	0.859018	0.981135	319.194	269.489	325.71	330.072	270.63	331.271
MLT1G1	76.2838	0.0451188	0.861318	0.981135	62.719	80.252	82.513	69.13	99.345	63.743
L4_A_Mam	83.94	0.0399252	0.862197	0.981135	75.039	86.197	86.856	94.445	77.078	84.025
RLTR24	269.632	-0.0256097	0.862699	0.981135	277.755	262.554	275.768	289.178	259.496	253.041
RLTR20C	74.8835	-0.0415967	0.863698	0.981135	79.518	83.225	65.142	67.183	77.935	76.299
MTA_Mm-int	15121	-0.0261028	0.863843	0.981135	17218.5	12761.1	15793.7	18793.6	11838.3	14321
MER74A	66.1181	0.042943	0.863943	0.981135	62.719	65.391	67.313	70.104	69.37	61.811
RLTR11A2	708.183	0.0214362	0.865312	0.981135	621.588	766.856	719.82	757.51	723.678	659.645
ERVB4_1-I_MM-int	68.8663	-0.0487903	0.866121	0.981135	53.759	97.095	58.628	73.025	50.529	80.162
Tigger8	27.4042	0.0654311	0.866515	0.981135	24.64	32.695	22.8	26.289	22.267	35.735
L1MCb	39.2677	0.0564226	0.869584	0.981135	44.799	41.612	29.314	31.157	53.955	34.769
MER110	2.28292	0.20263	0.870701	0.981135	2.24	1.982	2.171	1.947	3.426	1.932
B1_Mm	17970.8	0.0170051	0.871574	0.981135	17127.8	18758.2	17707.8	20331.1	17012.9	16887.1
L1MCa	386.377	0.0246324	0.871638	0.981135	406.552	416.123	326.796	391.413	439.345	338.032
MER57D	11.0288	0.0943738	0.871673	0.981135	12.32	8.917	10.857	11.684	13.703	8.692
MER67D	12.1313	0.0979928	0.872348	0.981135	6.72	9.908	18.457	20.447	8.564	8.692
MER20B	102.008	-0.0370853	0.873231	0.981135	120.958	97.095	92.285	109.05	117.33	75.333
ERVB3_1-LTR_MM	111.367	-0.0326479	0.873244	0.981135	103.038	124.837	109.656	115.866	102.771	112.033
RLTR12F	10.3331	-0.0957344	0.873663	0.981135	12.32	9.908	9.771	9.737	7.708	12.555
MER66B	2.97023	-0.177171	0.874161	0.981135	1.12	3.963	4.343	3.895	2.569	1.932
MER77	97.2191	-0.0363492	0.874833	0.981135	120.958	83.225	91.199	106.129	81.36	100.444
MLT2B2	58.9517	-0.0490265	0.874904	0.981135	48.159	76.289	55.371	67.183	71.94	34.769
MLT-int	201.813	-0.0260905	0.875327	0.981135	208.316	206.08	196.512	178.18	198.69	223.101
MamTip1	21.3663	0.0667375	0.877571	0.981135	20.16	20.806	21.714	14.605	24.836	26.077
Eulor9B	1.62131	0.271901	0.878118	0.981135	4.48	0	0	0	4.282	0.966
RLTR20B2	68.8316	0.0366912	0.883009	0.981135	64.959	69.354	69.485	78.867	68.514	61.811
MER74C	4.31565	0.145582	0.884648	0.981135	2.24	8.917	1.086	4.868	6.851	1.932
L1MA8	1178.67	0.0165648	0.884707	0.981135	1201.74	1169.11	1144.33	1181.05	1067.1	1308.66
MLTR11A	1031.32	0.0163235	0.885011	0.981135	929.582	1100.74	1045.53	1012.61	1030.28	1069.15
L1M2	2073.92	-0.0152201	0.885228	0.981135	2190.68	2031.08	2033.52	2108.95	2195.01	1884.29
L1MEg2	27.3366	-0.0554496	0.885735	0.981135	23.52	32.695	27.143	28.236	20.554	31.872
RLTR28B	97.7219	0.0351849	0.886072	0.981135	66.079	119.883	103.142	90.551	90.781	115.897
LTR77	1.66433	-0.208618	0.887015	0.981135	1.12	0.991	3.257	0.974	1.713	1.932
MER102a	97.6123	-0.0301125	0.887902	0.981135	98.558	104.031	93.37	94.445	104.484	90.786
RLTR48A	289.403	0.0221165	0.887934	0.981135	256.475	317.046	287.711	255.1	294.61	325.476
SRV_MM-int	537.581	-0.0200687	0.888842	0.981135	463.671	530.062	629.707	566.672	476.172	559.201
RMER1A	1198.13	-0.0162803	0.889801	0.981135	1133.42	1375.19	1105.24	1210.26	1184.43	1180.21
MER5A1	740.524	0.0160097	0.890308	0.981135	734.706	684.622	790.39	739.984	761.361	732.08
RMER12B	219.03	-0.0231002	0.890431	0.981135	203.836	236.794	221.483	188.891	214.962	248.212
Zaphod	143.789	-0.02601	0.890569	0.981135	141.117	159.514	134.627	146.049	155.869	125.555
RLTR13C1	187.738	0.0246536	0.892221	0.981135	201.596	147.625	209.54	184.996	179.849	202.819
ORR1A2-int	3074.92	-0.0135056	0.893927	0.981135	2934.34	3185.32	3147.45	3288.06	2865.59	3028.76
RMER16B3	6.5606	0.106806	0.896326	0.981135	1.12	6.935	10.857	9.737	6.851	3.863
L1ME3	238.741	-0.0223386	0.896753	0.981135	271.035	255.619	195.426	221.995	267.204	221.169
MamRep434	63.0238	-0.034206	0.89717	0.981135	69.439	67.372	54.285	69.13	52.242	65.675
Lx3C	944.859	0.0141252	0.897193	0.981135	979.981	931.323	909.817	905.507	988.313	954.215
Helitron1Nb_Mam	4.78501	-0.111468	0.898427	0.981135	4.48	3.963	6.514	3.895	5.995	3.863
MLT1A	474.619	-0.0156394	0.899379	0.981135	473.751	484.486	473.366	452.753	480.454	482.902
MER92D	2.38174	-0.186931	0.899918	0.981135	0	0	7.6	4.868	0.856	0.966
MLT1E-int	3.20934	0.14826	0.899993	0.981135	1.12	7.926	0	2.921	3.426	3.863
MamRep1151	13.8992	-0.0716908	0.900863	0.981135	11.2	9.908	21.714	5.842	15.416	19.316
Charlie15a	150.459	0.0266132	0.901721	0.981135	127.678	146.634	172.626	126.576	129.32	199.922
RLTR30D2_MM	405.325	0.0185693	0.901851	0.981135	344.953	457.736	404.966	359.282	411.083	453.928
MLT1H2-int	4.80148	0.106593	0.902676	0.981135	4.48	3.963	5.429	3.895	4.282	6.761
IAPEY3C_LTR	41.3637	-0.0482534	0.903142	0.981135	40.319	19.815	66.228	54.525	40.252	27.043
MER67C	84.0324	0.0290347	0.903792	0.981135	99.678	63.409	86.856	82.761	86.499	84.991
RMER6D	371.622	0.0172482	0.90398	0.981135	380.793	381.446	346.339	372.913	417.935	330.305
MTEa	3048.36	-0.0115391	0.904138	0.981135	2956.74	3146.68	3077.96	2911.25	3032.6	3164.94
Tigger12A	18.7138	0.0603007	0.904444	0.981135	31.359	11.889	11.943	20.447	23.123	13.521
MLT1F	321.501	0.017903	0.9054	0.981135	339.353	272.462	347.424	300.862	343.426	325.476
MER97d	4.7268	-0.106568	0.905591	0.981135	3.36	5.945	5.429	1.947	6.851	4.829
ORSL-2a	10.5085	0.0694007	0.907041	0.981135	8.96	9.908	11.943	9.737	12.846	9.658
RNERVK23-int	516.995	-0.0148141	0.907699	0.981135	488.311	537.988	531.993	553.041	471.033	519.603
RMER1C	697.868	-0.0138965	0.907859	0.981135	678.707	754.966	669.877	708.827	729.673	645.157
LTR108a_Mam	23.8642	-0.051341	0.908327	0.981135	12.32	25.76	34.742	16.552	24.836	28.974
Charlie10a	13.2665	-0.0635968	0.910658	0.981812	21.28	11.889	7.6	15.579	14.559	8.692
LTR73	33.7669	-0.0435167	0.910731	0.981812	36.959	40.622	24.971	50.63	21.411	28.008
RMER17B	454.929	0.0173514	0.911996	0.981924	406.552	551.859	397.367	517.989	445.34	410.467
ORR1A2	5418.58	0.0106959	0.912612	0.981924	5102.62	5750.43	5341.65	5723.19	5318.39	5275.23
LTR31	17.5629	-0.0651227	0.915143	0.98369	16.8	34.677	2.171	17.526	11.99	22.214
RLTR19C	58.0432	0.0290895	0.918171	0.985737	52.639	67.372	52.114	73.998	54.811	47.324
MLT1D-int	42.6164	-0.033569	0.918832	0.985737	38.079	43.594	47.771	48.683	50.529	27.043
MTE-int	2055.67	-0.0107099	0.921519	0.986377	2107.8	1855.71	2226.77	2004.77	1977.48	2161.47
RLTR31B2	513.992	-0.0129655	0.921639	0.986377	509.59	509.256	529.822	581.277	485.592	468.415
Charlie2b	133.954	-0.0185278	0.922283	0.986377	138.877	125.828	140.055	133.392	143.879	121.691
MER73	3.30538	0.107439	0.922999	0.986377	4.48	3.963	1.086	0.974	2.569	6.761
LTR28	1.03718	-0.197114	0.924735	0.987277	2.24	0	1.086	0	0	2.897
MER5C	20.8306	-0.0395196	0.928534	0.990377	19.04	26.751	17.371	19.473	16.272	26.077
RMER16	48.5831	-0.0275257	0.93077	0.990726	42.559	39.631	65.142	35.052	53.098	56.017
L1_Mus3	14409.6	0.00913936	0.932346	0.990726	15832	13414	13845.9	15929.1	13773	13663.2
RMER19B2	604.219	0.0104062	0.932624	0.990726	649.587	607.342	549.365	621.197	618.338	579.483
UCON10	5.5002	0.07287	0.932895	0.990726	5.6	3.963	6.514	10.71	4.282	1.932
ORR1C2-int	552.158	-0.01013	0.93378	0.990726	530.87	591.489	539.593	565.698	554.106	531.193
Charlie22a	22.9126	0.0355894	0.934241	0.990726	19.04	20.806	28.228	19.473	32.544	17.384
MLT1G-int	0.695261	-0.207595	0.936478	0.992146	2.24	0	0	0	0	1.932
MLTR18D_MM	161.222	0.0141604	0.938075	0.992731	147.837	181.311	151.998	166.496	173.854	145.836
X7C_LINE	14.8584	-0.0389237	0.940935	0.992731	10.08	18.825	16.286	14.605	19.698	9.658
Kanga2_a	114.876	-0.0155702	0.94096	0.992731	103.038	108.985	134.627	98.34	121.612	122.657
MLT1C	847.869	-0.00820378	0.943441	0.992731	847.824	888.72	814.276	885.06	878.691	772.644
RLTR31B_Mm	44.6253	-0.0243755	0.944603	0.992731	38.079	68.363	28.228	54.525	42.821	35.735
L1M3d	6.89469	0.0517226	0.944668	0.992731	8.96	4.954	6.514	4.868	10.277	5.795
MLT2D	315.759	0.0110246	0.945484	0.992731	271.035	314.074	358.281	283.336	298.892	368.937
L1MEh	18.7116	-0.0332304	0.948071	0.992731	32.479	16.843	7.6	16.552	21.411	17.384
MLT1G3	694.915	-0.00987765	0.950416	0.992731	613.748	703.446	774.105	613.408	584.938	879.848
MER63A	71.1179	-0.0164172	0.950466	0.992731	70.559	59.446	84.685	56.472	67.657	87.888
MERX	17.7097	-0.0309701	0.950469	0.992731	12.32	23.778	17.371	15.579	11.134	26.077
MLTR12	131.074	0.0116153	0.951968	0.992731	123.198	130.782	137.884	123.655	147.305	123.623
L1M2b	983.944	0.00891636	0.952072	0.992731	937.422	1018.51	985.816	999.952	760.504	1201.46
LTR37A	32.7045	0.0218453	0.952109	0.992731	26.879	34.677	35.828	38.947	37.683	22.214
Charlie20a	29.2878	0.0225412	0.952164	0.992731	31.359	27.742	28.228	20.447	35.113	32.837
MLTR31C_MM	84.0975	0.0144628	0.952458	0.992731	78.398	82.234	90.113	106.129	68.514	79.196
MLT1L-int	0.343227	-0.193664	0.954052	0.992731	0	0	1.086	0.974	0	0
Tigger11a	13.1066	0.0326276	0.954415	0.992731	11.2	17.834	9.771	6.816	13.703	19.316
MLT1N2-int	0.3294	-0.193663	0.954717	0.992731	1.12	0	0	0	0.856	0
UCON1	0.323687	-0.193663	0.954999	0.992731	0	0	1.086	0	0.856	0
RLTR11A	692.949	-0.00682064	0.956982	0.99335	670.867	653.908	758.905	769.194	657.734	647.089
RLTR25B	900.151	-0.00578614	0.958612	0.99335	890.383	897.637	917.417	958.085	840.152	897.232
UCON20	1.11951	0.104621	0.958729	0.99335	1.12	0	2.171	0	3.426	0
RLTR12BD_Mm	227.984	-0.00861032	0.959894	0.99335	197.116	275.434	212.797	219.074	220.101	243.383
Tigger1a_Art	25.0489	-0.0197161	0.960449	0.99335	30.239	24.769	20.628	29.21	22.267	23.179
Charlie19a	44.0825	0.015093	0.96132	0.99335	55.999	36.658	39.085	40.894	44.534	47.324
SUBTEL_sa	7.72962	-0.0345766	0.966476	0.99335	13.44	7.926	2.171	0.974	10.277	11.59
ORR1B1-int	4607.48	0.0043671	0.967934	0.99335	4099.12	4842.88	4858.51	4951.08	4286.4	4606.89
MLTR14	1417.42	0.00410671	0.968044	0.99335	1399.97	1375.19	1471.12	1375.79	1402.82	1479.61
LTR40b	78.1654	-0.00969239	0.969281	0.99335	70.559	93.132	71.656	72.051	95.919	65.675
MER45C	8.0431	0.0284707	0.969392	0.99335	5.6	12.88	5.429	2.921	13.703	7.726
MER97c	2.45444	-0.0467311	0.970773	0.99335	1.12	0.991	5.429	0.974	4.282	1.932
LTR33A	69.936	0.00941468	0.970944	0.99335	62.719	83.225	62.971	80.814	71.94	57.948
RLTR17B_Mm	1902.09	-0.00488581	0.97164	0.99335	2216.44	1492.1	2008.55	1762.33	1978.34	1954.79
MER70A	10.4692	-0.0227063	0.971709	0.99335	11.2	14.862	5.429	13.631	5.139	12.555
MER125	3.27553	0.0386201	0.972775	0.99335	6.72	1.982	1.086	0.974	5.995	2.897
MER58D	57.186	-0.00956059	0.974202	0.99335	40.319	79.262	52.114	61.341	53.098	56.982
MamRep38	86.9695	-0.00986322	0.974664	0.99335	62.719	87.188	111.827	46.736	83.93	129.418
BLACKJACK	67.9101	-0.00811966	0.97505	0.99335	81.758	54.492	68.399	60.367	71.94	70.504
MER87	0.652191	-0.0831895	0.975076	0.99335	0	1.982	0	0	0	1.932
Charlie4	15.2417	0.0178161	0.975458	0.99335	22.4	19.815	3.257	11.684	18.841	15.453
BGLII_Mur	44.548	-0.00956734	0.975789	0.99335	47.039	55.483	31.485	40.894	47.96	44.427
LTR16B2	29.4571	0.0113191	0.977176	0.99335	26.879	43.594	17.371	28.236	31.688	28.974
ERVB4_3-I_MM-int	46.5516	0.0085186	0.977341	0.99335	43.679	44.585	51.028	37.973	47.96	54.085
LTR84b	51.3749	0.00780342	0.978548	0.99335	62.719	46.566	44.514	58.42	49.673	46.359
ORSL	14.8412	0.0145932	0.978967	0.99335	19.04	18.825	6.514	9.737	21.411	13.521
Arthur1	64.5189	-0.00676645	0.980984	0.993801	70.559	70.345	53.199	42.841	71.94	78.23
Charlie10b	12.8374	0.01279	0.98121	0.993801	13.44	10.898	14.114	10.71	16.272	11.59
L1M6	12.965	0.0110899	0.983921	0.994369	17.92	7.926	13.028	12.658	13.703	12.555
BGLII_B2	103.083	0.00477207	0.98427	0.994369	89.598	116.911	102.056	73.025	103.627	133.281
L1VL4	2873.07	-0.00188449	0.985232	0.994369	2927.62	2982.22	2714.25	2921.96	2662.62	3029.73
RLTR4_Mm	286.478	0.00248825	0.986588	0.994369	268.795	296.24	293.139	296.967	259.496	304.228
LTR75B	8.0866	-0.0112323	0.986649	0.994369	6.72	8.917	8.686	8.763	7.708	7.726
MIR3	5932.89	0.00168098	0.98717	0.994369	5558.45	5819.78	6409.98	5515.8	5856.23	6437.09
MurERV4_19-int	670.278	0.00164959	0.989388	0.995696	675.347	633.102	701.363	617.302	650.882	743.67
RMER6B	549.404	-0.00151774	0.990396	0.995803	566.709	506.283	576.507	580.303	556.676	509.945
L1_Mur2	3338.17	0.00102509	0.992446	0.996958	3552.57	3189.29	3269.05	3727.18	3140.51	3150.45
L1PB4	18.7282	-0.00313895	0.994677	0.998251	22.4	21.797	11.943	17.526	14.559	24.145
MER53	393.948	0.000538546	0.996892	0.998251	418.872	364.603	398.452	361.229	388.816	431.715
RLTR20B5_MM	249.286	0.000618553	0.99694	0.998251	230.716	223.914	293.139	256.073	239.799	252.075
Charlie2a	55.8088	0.00075812	0.998051	0.998251	78.398	56.474	32.571	56.472	53.955	56.982
UCON4	150.049	0.000448581	0.998251	0.998251	144.477	114.929	191.083	147.023	155.013	147.768
CENSAT_MC	0	NA	NA	NA	0	0	0	0	0	0
Charlie1b_Mars	0	NA	NA	NA	0	0	0	0	0	0
Cheshire_Mars	0	NA	NA	NA	0	0	0	0	0	0
Eulor4	0	NA	NA	NA	0	0	0	0	0	0
Eulor6C	0	NA	NA	NA	0	0	0	0	0	0
Eulor7	0	NA	NA	NA	0	0	0	0	0	0
HERVL32-int	0	NA	NA	NA	0	0	0	0	0	0
LTR108c_Mam	0	NA	NA	NA	0	0	0	0	0	0
LTR23-int	0	NA	NA	NA	0	0	0	0	0	0
LTR27C	0	NA	NA	NA	0	0	0	0	0	0
LTR36	0	NA	NA	NA	0	0	0	0	0	0
LTR44	0	NA	NA	NA	0	0	0	0	0	0
LTR52-int	0	NA	NA	NA	0	0	0	0	0	0
LTR59	0	NA	NA	NA	0	0	0	0	0	0
LTR91	0	NA	NA	NA	0	0	0	0	0	0
MER133B	0	NA	NA	NA	0	0	0	0	0	0
MER136	0	NA	NA	NA	0	0	0	0	0	0
MER47C	0	NA	NA	NA	0	0	0	0	0	0
MER49	0	NA	NA	NA	0	0	0	0	0	0
MER4CL34	0	NA	NA	NA	0	0	0	0	0	0
MER57E3	0	NA	NA	NA	0	0	0	0	0	0
MER66-int	0	NA	NA	NA	0	0	0	0	0	0
MER66A	0	NA	NA	NA	0	0	0	0	0	0
MER66C	0	NA	NA	NA	0	0	0	0	0	0
MER72	0	NA	NA	NA	0	0	0	0	0	0
MER83A-int	0	NA	NA	NA	0	0	0	0	0	0
MER83B-int	0	NA	NA	NA	0	0	0	0	0	0
MLT1E1-int	0	NA	NA	NA	0	0	0	0	0	0
MLT1I-int	0	NA	NA	NA	0	0	0	0	0	0
MLT1K-int	0	NA	NA	NA	0	0	0	0	0	0
MLT1O-int	0	NA	NA	NA	0	0	0	0	0	0
MamRep1161	0	NA	NA	NA	0	0	0	0	0	0
RLTR43A	0	NA	NA	NA	0	0	0	0	0	0
RLTR43B	0	NA	NA	NA	0	0	0	0	0	0
RMER3D3	0	NA	NA	NA	0	0	0	0	0	0
RMER3D4	0	NA	NA	NA	0	0	0	0	0	0
RNLTR23	0	NA	NA	NA	0	0	0	0	0	0
Ricksha_b	0	NA	NA	NA	0	0	0	0	0	0
UCON17	0	NA	NA	NA	0	0	0	0	0	0
UCON19	0	NA	NA	NA	0	0	0	0	0	0
UCON24	0	NA	NA	NA	0	0	0	0	0	0

## Sheet: siRNA_Erh
gene.id	baseMean	log2FoldChange	pvalue	padj	NrmCnts_RNA_siCtrl_72h_1	NrmCnts_RNA_siCtrl_72h_2	NrmCnts_RNA_siCtrl_72h_3	NrmCnts_RNA_siErh_72h_1	NrmCnts_RNA_siErh_72h_2	NrmCnts_RNA_siErh_72h_3
MER130	127.006	-1.02915	1.48712e-06	0.00101124	149.057	164.854	197.609	91.846	82.658	76.012
HERVL74-int	128.257	-1.24448	5.07135e-06	0.00172426	211.064	166.941	161.785	115.05	48.323	66.377
L1M2b	843.309	-0.689068	3.48935e-05	0.00790919	998.082	1072.6	1049.3	596.517	523.29	820.074
ETnERV2-int	487.664	0.702132	4.90671e-05	0.00834141	426.898	329.708	357.084	733.803	523.926	554.567
MMERVK10D3_I-int	316.404	0.668274	9.74274e-05	0.0132501	264.724	221.197	247.301	332.58	384.043	448.578
X3_LINE	288.523	-0.781793	0.00016171	0.0162641	283.804	343.272	465.711	218.497	170.403	249.448
RLTR44-int	182.868	0.738838	0.000167424	0.0162641	114.475	131.466	165.252	206.896	237.165	241.954
HERVL40-int	469.535	-0.605094	0.000261158	0.0221984	558.068	537.341	602.073	421.526	295.662	402.543
IAP-d-int	273.738	0.61025	0.000324342	0.0245059	206.294	205.546	239.211	299.709	369.419	322.248
Charlie15b	209.463	-0.75197	0.000374666	0.0254773	259.955	200.329	328.193	185.626	142.426	140.248
ETnERV3-int	208.34	0.76995	0.000417861	0.0258314	186.023	129.379	146.763	342.248	225.085	220.542
RLTR4_Mm	249.424	-0.643262	0.000457709	0.0259369	286.189	311.971	312.015	195.294	157.686	233.389
RLTR4_MM-int	1658.06	-0.588112	0.000604388	0.0316142	1788.68	2074.24	2110.14	1003.54	1292.01	1679.76
MamGypLTR1d	25.3254	-1.44394	0.00091419	NA	25.041	51.126	34.668	10.635	13.352	17.129
RLTR13G	2562.17	0.651183	0.0019363	0.094049	2736.68	1294.84	1949.52	3705.75	2622.17	3064.04
MLT1O	89.5264	-0.840448	0.00235966	0.0969382	78.702	130.423	135.206	46.407	66.127	80.294
LTR78B	900.771	-0.492585	0.00238153	0.0969382	881.222	1083.03	1192.59	754.106	627.566	866.11
Tigger1a_Art	41.0471	1.04278	0.00246067	NA	32.196	26.085	21.957	68.643	43.872	53.53
L1Md_Gf	670.463	0.46308	0.00247066	0.0969382	640.347	482.042	568.56	822.749	691.15	817.933
RLTR9E	2717.22	0.409775	0.00256601	0.0969382	2287.12	2376.82	2335.49	3233.95	2598.01	3471.93
SYNREP_MM	17.1178	1.81636	0.0031428	NA	13.117	4.174	5.778	36.738	34.335	8.565
Tigger12	168.011	-0.655205	0.00357417	0.125117	171.713	225.37	217.255	143.087	92.196	158.448
ERVB7_2-LTR_MM	412.858	-0.485395	0.00367992	0.125117	450.747	479.955	511.936	347.082	281.674	405.755
MLT1K	2151.67	0.432761	0.00479944	0.15541	1986.62	1667.32	1838.58	2791.16	1952.01	2674.34
ERVB3_1-I_MM-int	44.0192	1.00049	0.00498478	NA	36.966	18.781	32.357	79.278	46.416	50.318
B1F1	13434.7	-0.327695	0.00542634	0.167723	13960	14887	16013.3	12095.7	11073	12579.5
RLTR10-int	480.152	0.394791	0.00620853	0.183557	373.238	439.263	432.198	530.775	569.07	536.367
LTR64	3.79599	-3.75626	0.00638947	NA	7.155	6.26	8.089	0	1.272	0
Tigger6a	910.343	-0.462249	0.00732821	0.207633	1070.82	970.344	1120.94	822.749	563.983	913.216
L1MEg1	16.1575	1.44668	0.00783533	NA	13.117	5.217	8.089	22.236	31.156	17.129
IAPEY3-int	134.409	0.641217	0.0079953	0.217472	98.974	118.945	98.227	126.651	221.27	142.389
Charlie15a	131.529	-0.603205	0.0103772	0.271404	135.94	154.42	183.742	105.381	76.936	132.754
RLTR12B	295.093	0.457638	0.0107908	0.271769	267.109	230.587	248.456	415.725	318.552	290.131
RLTR19A	58.8299	0.912117	0.012452	0.27523	62.008	28.171	32.357	117.95	54.682	57.812
YREP_Mm	1149.72	-0.340821	0.0133253	0.27523	1131.64	1259.36	1463	990.973	984.904	1068.45
ORR1A1-int	1617.75	0.299624	0.0135427	0.27523	1353.43	1499.34	1498.83	1753.78	1873.16	1727.94
LTRIS_Mus	857.332	-0.336703	0.0136896	0.27523	940.845	929.652	998.448	748.305	680.976	845.768
AmnSINE1	1233.82	-0.371635	0.0139361	0.27523	1339.12	1283.36	1550.83	1086.69	897.795	1245.1
MLT1G3	652.003	-0.392396	0.0140185	0.27523	653.464	740.8	823.95	549.144	481.961	662.697
LTRIS4B	92.2229	-1.91696	0.0141636	0.27523	307.653	81.384	48.536	38.672	40.693	36.4
LTR37-int	154.668	-0.580478	0.0141662	0.27523	168.136	158.594	227.655	133.419	87.109	153.095
MamGyp-int	1707.21	-0.424207	0.0149301	0.282014	1709.98	1870.78	2285.8	1459.87	1117.16	1799.67
RLTR10D2	35.5654	0.880339	0.0166411	NA	17.887	31.301	25.423	58.008	36.878	43.894
RLTR17	1820.25	0.308424	0.0186843	0.338691	1486.99	1643.33	1747.28	2133.73	1800.04	2110.14
RLTR20B2	89.1055	0.556629	0.0193602	0.338691	69.162	73.037	73.959	90.879	105.548	122.048
MTE2a-int	850.47	-0.374007	0.019425	0.338691	906.264	837.835	1134.81	824.683	629.474	769.756
ERVB5_1-I_MM-int	29.0455	1.00017	0.0195805	NA	28.619	15.651	13.867	56.075	31.156	28.906
AmnSINE2	563.865	-0.367739	0.0199243	0.338713	579.532	639.593	685.277	440.862	450.169	587.755
Eulor1	4.3083	2.70563	0.0204658	NA	1.192	0	2.311	10.635	6.358	5.353
Charlie10	325.883	-0.488973	0.0207597	0.344308	382.777	298.407	458.777	276.506	198.38	340.449
X8_LINE	44.0799	-0.71871	0.0216575	NA	59.623	45.909	58.936	36.738	31.156	32.118
ORR1G-int	4.27479	2.68392	0.0219527	NA	1.192	0	2.311	10.635	5.087	6.424
IAP1-MM_LTR	37.2396	0.890795	0.0230475	NA	17.887	41.735	18.49	34.805	59.132	51.388
MT2_Mm	557.411	0.350179	0.0230633	0.373406	465.056	551.949	454.155	572.347	712.132	588.826
RMER16-int	1167.95	0.390268	0.0236594	0.374149	1122.1	791.926	1118.63	1598.12	1128.6	1248.31
LTR41	170.609	-0.411605	0.0254238	0.392913	193.177	196.156	194.143	143.087	135.432	161.66
RLTR17C_Mm	69.3379	0.596268	0.0267275	0.399684	46.506	59.473	60.092	71.543	99.19	79.224
RLTR9D2	69.6984	0.602444	0.0278092	0.399684	65.585	58.429	41.602	95.713	71.213	85.647
ORR1A0	1640.36	-0.289998	0.0281973	0.399684	1694.47	1850.96	1866.31	1591.36	1288.83	1550.22
RMER10B	1031.3	-0.308332	0.028213	0.399684	1086.32	1247.88	1088.59	802.446	945.483	1017.06
LTR50	3811.86	-0.415396	0.031028	0.430592	4232.01	3788.52	5047.71	4029.63	2167.55	3605.76
MER70B	23.2165	0.91529	0.0313118	NA	15.502	18.781	13.867	35.772	28.612	26.765
MER68-int	32.695	0.808553	0.0317005	NA	27.426	17.737	26.579	30.938	49.595	43.894
LTR89	106.155	0.598168	0.0335717	0.448097	91.819	56.343	105.161	176.925	98.554	108.13
MMETn-int	38255.2	0.346129	0.0340975	0.448097	39172.1	28599.1	33292	51636	34123.8	42708.1
ORR1A3	2036.15	-0.271512	0.0351036	0.448097	2151.18	2159.8	2369	2032.22	1649.35	1855.34
L1MA10	65.8028	0.579438	0.0352927	0.448097	67.97	46.952	43.913	77.344	85.837	72.8
LTR81A	12.4788	1.28514	0.03567	NA	9.54	3.13	9.245	11.602	17.803	23.553
MERVL-int	2573.2	0.317749	0.0361906	0.448097	2070.1	2495.77	2308.91	2641.3	3470.37	2452.73
RMER16A3	76.7017	0.550667	0.0362431	0.448097	54.853	56.343	76.27	89.913	106.82	76.012
LTR16A2	108.651	-0.467051	0.0376355	0.455806	120.438	115.815	140.985	92.813	76.936	104.918
MER129	7.30192	1.70866	0.0384795	NA	4.77	1.043	4.622	4.834	14.624	13.918
RLTR13C2	274.472	0.351643	0.0388186	0.455806	276.649	211.806	235.745	329.68	307.107	285.848
L1Md_T	18186.3	0.310443	0.0389449	0.455806	19090	14247.4	15373.1	21767.6	16752.9	21887.2
L2a	16720	-0.290519	0.0408135	0.455806	18392.4	16766.1	20032.5	16116.6	12321.8	16690.5
L1_Mm	3402.77	-1.58226	0.0421922	0.455806	10466.2	3334.65	1504.61	1716.08	1894.14	1500.97
RMER20A	454.516	-0.283814	0.0428988	0.455806	516.332	482.042	499.224	392.522	418.378	418.602
ORR1C2-int	649.563	0.277857	0.0429082	0.455806	565.222	622.898	574.339	702.865	769.357	662.697
L1_Mur3	2934.64	0.304216	0.0432199	0.455806	3031.21	2470.73	2378.25	3712.52	3307.6	2707.53
RMER17D	529.366	-0.348804	0.0432273	0.455806	485.328	629.159	663.321	403.157	437.453	557.779
ERVB4_3-I_MM-int	40.1065	-0.664846	0.0439408	NA	46.506	46.952	54.314	23.203	34.335	35.33
MTEa-int	371.64	-0.311193	0.0442264	0.455806	362.505	442.394	428.732	329.68	315.373	351.154
MER50B	67.9367	-0.547543	0.04424	0.455806	90.626	73.037	77.426	54.141	43.872	68.518
RMER19C	513.712	0.317906	0.045937	0.466226	445.977	402.745	522.336	603.285	493.406	614.52
MER92-int	20.3099	0.983248	0.0465254	NA	21.464	13.564	5.778	32.871	20.347	27.835
ORR1D1-int	411.756	0.323653	0.0478375	0.478375	347.004	419.439	331.66	445.696	518.839	407.896
LTR16D2	63.4608	-0.527425	0.0501546	0.487333	79.894	63.646	80.893	53.174	46.416	56.741
ERVL-E-int	105.461	0.462599	0.0505938	0.487333	102.551	97.034	67.025	110.215	139.247	116.695
LTR72_RN	53.681	0.553243	0.0506116	NA	44.121	44.865	41.602	62.842	65.491	63.165
RLTR27	89.0118	-0.595352	0.0508833	0.487333	159.789	100.165	62.403	61.875	87.745	62.094
LTR40a	99.9858	0.492712	0.052695	0.497675	103.743	70.95	75.115	144.054	118.265	87.789
LTRIS6	8.28687	1.39541	0.053851	NA	4.77	3.13	5.778	16.436	8.902	10.706
RLTR6B_Mm	60.7491	-0.567859	0.0545809	0.5027	69.162	91.818	56.625	36.738	53.41	56.741
MTB-int	1197.58	-0.274321	0.0547056	0.5027	1273.54	1190.5	1467.63	1090.55	955.656	1207.63
RLTR41C	228.947	-0.420891	0.0565517	0.505888	214.641	242.064	328.193	166.29	163.409	259.083
RLTR26D_MM	162.088	-0.367222	0.0571803	0.505888	159.789	195.112	191.831	142.12	128.438	155.236
ERVB7_4-LTR_MM	98.8185	0.432858	0.0572843	0.505888	91.819	78.254	82.048	128.585	103.005	109.2
L1MCa	454.712	0.309135	0.0580774	0.506316	432.86	438.22	347.839	562.679	516.296	430.378
MLT1J	444.697	-0.287139	0.0589397	0.507329	448.362	470.565	547.759	364.485	415.198	421.814
Charlie4a	557.823	-0.302305	0.0605181	0.511324	689.237	573.86	583.583	573.314	415.198	511.743
LTR45	285.875	-0.414197	0.0609077	0.511324	250.415	291.103	436.821	258.136	187.571	291.201
ERVB4_1C-LTR_Mm	2484.8	0.274789	0.0626929	0.516792	2468.38	1962.6	2314.69	3107.3	2288.36	2767.48
LTR86B2	6.96239	-1.59028	0.0629199	NA	10.732	2.087	18.49	1.934	3.179	5.353
MTE2a	6340.36	-0.225247	0.063079	0.516792	6913.84	6327.06	7260.7	6100.52	5333.36	6106.66
ORR1A2-int	3529.29	0.206938	0.0669984	0.538826	3124.22	3354.47	3350.11	3839.17	3640.78	3866.98
Tigger5b	432.892	-0.268762	0.0678817	0.538826	481.751	493.519	443.755	358.684	396.759	422.884
B2_Mm1t	29259	-0.27642	0.0691902	0.538826	29713.5	35700.3	30743.9	31309.9	21068.9	27017.5
L2	6174.88	-0.2175	0.0692676	0.538826	6166.17	6765.28	6985.67	5423.76	5510.76	6197.66
MurERV4-int	973.73	0.261193	0.0697305	0.538826	911.033	755.408	992.67	1013.21	1150.86	1019.2
RLTR22_Mus	262.177	0.321011	0.0721376	0.545511	273.072	210.763	214.944	290.041	258.784	325.46
MMERGLN_LTR	296.933	0.316306	0.0722	0.545511	238.49	256.672	296.992	356.75	274.044	358.649
RMER16B	12.1308	1.09165	0.0727327	NA	5.962	13.564	3.467	17.402	15.26	17.129
LTR33C	10.8409	1.14433	0.0742884	NA	8.347	6.26	5.778	21.27	15.896	7.494
Tigger16b	41.0332	0.586728	0.0743124	NA	29.811	40.692	27.735	55.108	48.959	43.894
MER96	9.24266	1.22087	0.0759438	NA	3.577	9.39	3.467	16.436	10.809	11.777
MER57E2	595.635	-0.342847	0.0762886	0.547807	632	598.901	765.014	611.019	363.06	603.814
ETnERV-int	9362.77	0.25229	0.0777182	0.547807	9568.24	7581.21	8487.96	11305.8	8532.87	10700.6
RLTR18B	575.381	-0.250951	0.0784491	0.547807	615.305	629.159	629.808	574.281	464.158	539.579
B2_Mm1a	39256.4	-0.297432	0.0789554	0.547807	39649	49244.5	40969.9	43103.9	26008.1	36562.9
RMER16A2	56.4804	0.500702	0.0791411	0.547807	41.736	55.299	42.758	72.51	59.132	67.447
RLTR13A3	55.6967	0.496367	0.0794731	0.547807	51.275	47.996	39.291	70.577	62.947	62.094
RLTR45-int	1038.24	-0.269275	0.0798985	0.547807	1006.43	1145.63	1250.37	882.691	823.403	1120.91
MLTR18B_MM	2605.14	-0.307901	0.0801241	0.547807	3013.33	2422.73	3207.97	2655.81	1688.77	2642.22
L1VL1	569.979	0.240097	0.0803091	0.547807	521.102	520.647	525.803	576.214	609.127	666.979
MLTR18A_MM	62.3988	0.524125	0.0805598	0.547807	39.351	73.037	40.446	67.676	69.306	84.577
MLT1L	924.774	-0.284598	0.0840046	0.563682	974.233	903.568	1167.17	873.99	665.081	964.604
MER21B	956.48	-0.21574	0.0845523	0.563682	1036.24	1074.68	973.024	881.724	909.24	863.968
Charlie24	1272.11	-0.293553	0.0857434	0.566073	1444.06	1293.79	1463	1357.39	833.576	1240.82
ERVB4_1B-LTR_MM	141.779	-0.373181	0.0868745	0.566698	140.709	158.594	179.12	133.419	95.375	143.459
IAPEy-int	10.1202	1.15725	0.0871413	NA	5.962	9.39	3.467	6.768	19.075	16.059
RLTR9A3A	24.0938	0.695022	0.0879753	NA	17.887	17.737	19.645	30.938	30.52	27.835
RLTR16B_MM	574.731	0.282766	0.0886759	0.566698	467.441	477.868	609.007	666.127	524.562	703.379
B3A	48425.8	-0.183648	0.0893967	0.566698	49749.1	53667.3	51094.2	44614.1	44519.1	46911.2
LTR108d_Mam	4.20767	1.82924	0.0895572	NA	2.385	3.13	0	2.9	8.266	8.565
LTR88c	90.4885	0.452518	0.0900262	0.566698	54.853	94.948	79.737	82.178	128.438	102.777
MLT1D	2878.36	-0.198076	0.0906511	0.566698	3035.98	2950.68	3239.18	2705.11	2529.98	2809.24
MT2A	1853.28	0.19989	0.0908384	0.566698	1643.2	1721.58	1809.69	2026.42	1898.6	2020.21
RLTR13D3A	19.368	0.858749	0.0922313	NA	25.041	6.26	10.4	21.27	28.612	24.624
RLTR1D2_MM	63.3789	0.459388	0.0923783	0.571066	60.815	49.039	50.847	62.842	83.93	72.8
RLTR20B3	153.302	-0.343677	0.0941059	0.576505	145.479	200.329	168.719	116.016	146.877	142.389
MLTR11A	1008.83	-0.226397	0.0960811	0.579866	989.735	1159.2	1112.85	890.425	869.819	1030.98
Tigger5	762.96	-0.215748	0.0963601	0.579866	818.022	800.273	841.285	663.227	707.681	747.274
RMER1C	804.805	0.22043	0.0976469	0.582455	722.626	795.056	713.012	803.413	920.049	874.674
L1VL2	2823.07	0.20507	0.0998906	0.590603	2891.7	2558.37	2417.54	3139.21	2830.09	3101.51
MTA_Mm-int	14771.2	-0.278883	0.10075	0.590603	18332.8	13438.7	16810.7	16556.5	10416.8	13071.9
RLTR20A2	46.0158	-0.545529	0.102065	NA	57.238	54.256	53.158	22.236	49.595	39.612
MurSAT1	1.04786	3.35307	0.102536	NA	0	0	0	0.967	3.179	2.141
PB1D9	32431.8	-0.19273	0.103276	0.596034	33702.3	33274.5	36806.2	31547.7	27444.4	31815.9
MER58A	1785.09	-0.212048	0.104219	0.596034	1888.84	1890.61	1966.85	1838.86	1450.97	1674.41
RLTR44C	28.4191	0.625657	0.104245	NA	16.694	27.128	23.112	30.938	36.242	36.4
MTD-int	1288.12	0.229735	0.105261	0.596034	1204.38	1237.45	1117.48	1269.41	1630.27	1269.72
L1ME4c	163.126	0.33107	0.105753	0.596034	158.596	117.902	157.163	211.73	168.496	164.871
RLTR20B3A_MM	347.658	-0.263129	0.106059	0.596034	343.426	374.574	418.331	314.211	281.038	354.366
HERV16-int	11.0234	-1.02357	0.106273	NA	11.925	11.477	20.801	12.568	5.087	4.282
MER72B	8.6041	-1.08128	0.107006	NA	11.925	12.521	10.4	4.834	4.451	7.494
MER95	4.08008	1.71899	0.10838	NA	3.577	2.087	0	5.801	4.451	8.565
BGLII_B	218.044	0.298193	0.108795	0.598715	175.29	172.158	239.211	236.867	232.079	252.66
ERVB4_1B-I_MM-int	108.528	0.381025	0.108845	0.598715	78.702	91.818	113.25	119.884	146.877	100.636
ORR1G	708.54	-0.226764	0.109774	0.598715	695.2	777.319	820.484	583.949	701.959	672.332
Eulor9A	11.7709	-0.961039	0.110971	NA	16.694	20.868	9.245	10.635	8.902	4.282
RLTR6-int	1188.35	-0.217333	0.1111	0.598715	1178.14	1243.71	1409.85	1051.88	1024.96	1221.55
MMTV-int	28.7772	-0.606867	0.112218	NA	33.389	33.388	38.135	20.303	29.248	18.2
MER77	119.347	0.363339	0.11228	0.598715	128.785	87.644	97.071	112.149	137.34	153.095
RLTR13D2	97.5835	0.37615	0.112901	0.598715	78.702	69.907	106.316	103.448	109.363	117.765
RLTR1E_MM	5.22654	1.51343	0.113185	NA	5.962	0	2.311	9.668	6.994	6.424
RLTR30E_MM	310.004	-0.271785	0.114362	0.598715	356.543	338.055	321.26	327.746	232.715	283.707
MLTR73	66.3011	0.437743	0.114721	0.598715	45.313	69.907	53.158	65.743	73.757	89.93
Charlie17b	91.728	-0.384209	0.114734	0.598715	95.396	110.598	105.161	61.875	78.843	98.495
Tigger8	34.8664	0.552129	0.115191	NA	26.234	34.432	24.268	38.672	47.052	38.541
LTR85a	45.9393	-0.618894	0.116151	NA	41.736	62.603	61.247	26.104	19.711	64.236
L1MB1	258.994	0.258385	0.116187	0.598715	248.03	235.804	224.188	257.169	297.57	291.201
MMERVK9C_I-int	2397.34	0.211997	0.116785	0.598715	2347.94	2175.45	2140.19	2976.78	2284.55	2459.15
L3	10062.7	-0.227709	0.117102	0.598715	10177.6	10270	12115.4	9592.62	7604.55	10616
MER113A	29.186	0.60248	0.118131	NA	19.079	25.041	25.423	26.104	38.786	40.683
B1_Mur4	22423.9	-0.167443	0.118209	0.599867	23187.2	23874.6	24108.3	21180.7	20400.7	21791.9
RLTR10D	52.5258	0.479674	0.120054	NA	39.351	39.648	53.158	45.44	74.392	63.165
RLTR31_Mm	98.628	-0.403804	0.120132	0.603622	143.094	81.384	112.094	101.514	68.034	85.647
LTR41B	235.66	-0.32069	0.120724	0.603622	289.766	217.023	277.347	262.97	160.23	206.624
Charlie10a	19.4935	0.796252	0.121452	NA	22.657	12.521	8.089	24.17	35.607	13.918
LTR75	46.7438	-0.5137	0.122013	NA	46.506	39.648	78.582	39.639	34.335	41.753
RLTR19	1048.9	-0.29496	0.122209	0.606583	1353.43	981.821	1130.19	1160.16	662.537	1005.29
Eulor2B	47.8409	-0.508536	0.123334	NA	40.543	52.169	75.115	45.44	29.884	43.894
MLT2D	368.474	0.269891	0.124865	0.609546	288.573	330.752	381.352	423.46	330.633	456.073
LTR108a_Mam	20.3249	-0.83228	0.125165	NA	13.117	27.128	36.98	11.602	6.358	26.765
MER97b	1.90671	-2.57813	0.126349	NA	3.577	6.26	0	0.967	0.636	0
ORR1A3-int	878.363	-0.192953	0.126493	0.609546	900.301	916.088	994.981	811.147	832.94	814.721
RLTR53_Mm	321.511	-0.246629	0.127401	0.609546	347.004	352.663	345.528	284.24	261.327	338.307
L2c	6861.3	-0.192058	0.128154	0.609546	7303.77	6820.58	7825.8	6465.98	5713.59	7038.08
L1M2	2359.09	0.180589	0.12831	0.609546	2332.44	2138.93	2164.46	2616.17	2557.95	2344.6
L1MB4	450.489	0.221835	0.128339	0.609546	407.819	409.005	432.198	479.534	529.012	445.367
RMER19B2	690.302	0.215039	0.12908	0.609546	691.622	639.593	584.739	808.247	674.618	742.991
BGLII	431.014	0.243699	0.132306	0.62047	337.464	372.487	473.8	470.833	450.805	480.696
RLTR9A2	306.462	0.358616	0.133607	0.621756	336.272	235.804	232.278	414.758	208.553	411.108
RLTR1B	777.588	0.232134	0.134409	0.621756	611.728	744.974	786.971	921.363	714.04	886.451
X5A_LINE	9.82113	-0.972179	0.134519	NA	14.309	13.564	11.556	2.9	10.173	6.424
RMER10A	2127.89	-0.21014	0.13629	0.625017	2104.68	2548.98	2194.51	1680.3	2152.29	2086.59
UCON29	84.9458	-0.393156	0.138261	0.625017	101.358	86.601	100.538	98.614	54.046	68.518
Tigger14a	154.19	-0.321075	0.138786	0.625017	176.483	178.418	157.163	159.522	100.462	153.095
B2_Mm2	64737.5	-0.183525	0.138791	0.625017	64999.4	73391.4	68155.6	65536.6	53495.1	62847
MADE2	88.3713	-0.38316	0.139876	0.625761	93.011	77.21	129.428	71.543	68.034	91
Eulor6D	2.21315	2.24675	0.141577	NA	2.385	0	0	3.867	3.815	3.212
ERVB5_1-LTR_MM	9.53604	-0.981171	0.141898	NA	13.117	9.39	15.023	5.801	3.179	10.706
Tigger12c	12.465	0.875231	0.142006	NA	4.77	15.651	5.778	16.436	17.167	14.988
L1M4b	269.559	0.247153	0.142659	0.628693	283.804	235.804	220.722	293.908	305.835	277.284
L1Md_F2	30090.9	-0.7623	0.143218	0.628693	64788.3	27864.5	20929.3	23331.8	20933.5	22697.6
RMER20B	763.137	-0.210951	0.143491	0.628693	732.166	861.833	860.93	662.26	661.901	799.733
PB1D10	43014.6	-0.175518	0.14513	0.628693	43953.8	44116.2	48811.8	42451.3	36260.2	42494
MIRc	11355.8	-0.178937	0.145154	0.628693	11577.5	11397.9	13200.5	10918.1	9703.44	11337.6
Tigger6b	23.4356	0.625753	0.145625	NA	19.079	18.781	17.334	19.336	28.612	37.471
X7A_LINE	39.116	-0.481865	0.146447	NA	42.928	39.648	54.314	27.07	34.335	36.4
ORR1B1-int	4595.62	-0.178125	0.146606	0.630961	4364.38	5100.05	5171.36	4155.32	4204.76	4577.85
RLTR6_Mm	43.6865	-0.511749	0.147272	NA	34.581	44.865	73.959	35.772	27.977	44.965
L1_Rod	1273.07	0.202243	0.147576	0.631144	1284.27	1213.45	1055.07	1478.24	1411.55	1195.85
UCON28b	1.43946	2.63204	0.150654	NA	0	0	1.156	3.867	2.543	1.071
L1MD	998.255	0.183861	0.151381	0.639989	984.966	908.785	910.621	1141.79	1040.22	1003.14
RLTR17D_Mm	161.169	0.284706	0.151527	0.639989	158.596	139.813	137.518	208.829	165.952	156.307
UCON12	2.15192	2.25112	0.152719	NA	0	1.043	1.156	7.734	1.907	1.071
RMER17B2	86.8535	-0.383337	0.152803	0.641395	116.86	104.338	75.115	68.643	97.282	58.883
RLTR13A2	31.6387	0.535913	0.152972	NA	33.389	20.868	23.112	44.473	30.52	37.471
MLT2F	452.989	-0.26834	0.156218	0.647916	521.102	414.222	547.759	451.497	302.656	480.696
B1_Mm	17898.1	-0.169289	0.156776	0.647916	18236.2	19754.3	18848	17797.9	15044.4	17707.6
LTR16E1	38.879	-0.473966	0.157333	NA	45.313	37.562	53.158	26.104	36.878	34.259
ERVB7_2B-LTR_MM	90.0416	-0.344315	0.157973	0.647916	83.472	103.295	114.405	80.245	66.762	92.071
Tigger2b	77.6269	0.377146	0.158168	0.647916	83.472	53.212	67.025	86.045	104.276	71.73
L1MA6	1129.29	0.195783	0.160825	0.654192	1196.03	934.869	1028.49	1286.81	1218.26	1111.28
MER31A	170.461	-0.258704	0.161624	0.654192	183.638	183.635	189.52	173.058	146.241	146.671
L1M7	72.996	0.369565	0.164519	0.66197	79.894	51.126	60.092	92.813	73.757	80.294
B1_Mur3	20127.2	-0.161192	0.165605	0.662419	20492.3	21239.1	22017.9	19822.4	17246.3	19945.1
LTR69	26.2447	-0.542129	0.168953	NA	29.811	36.518	26.579	23.203	17.803	23.553
LTR59	0.925673	3.13598	0.172125	NA	0	0	0	0	1.272	4.282
Charlie14a	11.0769	0.919812	0.174377	NA	10.732	4.174	8.089	27.07	8.902	7.494
MER131	89.446	0.325035	0.175142	0.694434	83.472	70.95	83.204	104.415	83.294	111.342
MER5A	2639.67	-0.162199	0.175651	0.694434	2762.91	2643.93	2956.05	2642.27	2337.32	2495.55
MLT1G	236.659	-0.230353	0.178708	0.697753	234.913	277.539	253.079	206.896	206.645	240.883
ORR1D-int	778.76	-0.181487	0.179335	0.697753	782.249	782.536	918.711	754.106	736.93	698.026
MER91B	71.4517	-0.367144	0.179569	0.697753	69.162	81.384	90.138	50.274	55.317	82.436
MER91C	3.11996	1.6396	0.180039	NA	0	1.043	3.467	2.9	3.815	7.494
Charlie21a	17.6486	0.62746	0.180898	NA	13.117	14.607	13.867	21.27	21.618	21.412
X5B_LINE	71.3825	-0.352626	0.182015	0.698914	64.392	75.123	100.538	65.743	60.404	62.094
RLTR18	1085.71	-0.212049	0.182302	0.698914	1215.11	1087.2	1191.43	1136.96	777.623	1105.92
RLTR14-int	1204.78	-0.17293	0.183829	0.698914	1286.66	1236.41	1305.84	1169.83	1008.43	1221.55
MIR3	5956.65	-0.161747	0.185111	0.698914	5918.14	6128.82	6822.73	5305.81	5439.55	6124.86
LTR108b_Mam	20.7106	-0.59175	0.18553	NA	23.849	23.998	26.579	23.203	12.717	13.918
RLTR8	74.8016	-0.352199	0.186476	0.698914	85.857	98.078	68.181	51.241	76.936	68.518
UCON1	1.31292	2.47076	0.1882	NA	0	0	1.156	0.967	2.543	3.212
ID4	12877.3	-0.156304	0.188241	0.698914	13070.5	13245.7	14404.7	12808.2	11035.5	12699.4
RLTR18-int	506.252	-0.187603	0.188362	0.698914	502.022	550.905	563.938	439.895	471.152	509.602
MLTR31FA_MM	159.886	-0.249223	0.188933	0.698914	172.906	162.767	184.898	160.489	134.796	143.459
LTR81C	324.091	-0.261557	0.189118	0.698914	356.543	268.149	434.51	330.646	237.801	316.895
HAL1ME	2499.19	-0.221668	0.192272	0.703077	3066.99	2269.35	2734.18	2621.97	1739.64	2563
L1MCc	80.305	0.327342	0.193093	0.703077	58.43	79.297	76.27	78.311	101.733	87.789
RLTRETN_Mm	2193.18	-0.185606	0.193346	0.703077	2400.41	2386.21	2212.99	2270.05	1672.24	2217.2
RLTR12D	168.902	0.243052	0.195196	0.704289	158.596	138.77	167.564	183.692	194.565	170.224
RMER1A	1200.76	-0.182903	0.195917	0.704289	1206.76	1448.21	1176.41	1041.25	1257.04	1074.88
LTR40c	41.8121	0.460088	0.196213	NA	32.196	42.779	31.201	52.207	63.583	28.906
Ricksha	146.41	-0.271614	0.196787	0.704289	193.177	127.292	160.63	141.153	134.161	122.048
Helitron1Na_Mam	4.07145	1.37865	0.199104	NA	4.77	1.043	1.156	1.934	10.173	5.353
RLTR23	393.814	0.196764	0.199755	0.706813	380.392	380.834	338.594	407.991	387.222	467.849
IAPEY3C_LTR	37.8258	-0.519052	0.199845	NA	42.928	20.868	70.492	32.871	36.242	23.553
Eulor2A	49.2339	-0.444244	0.201245	NA	71.547	32.345	65.87	45.44	29.884	50.318
RLTR16C_MM	555.351	-0.183505	0.20315	0.706813	536.603	615.595	619.407	471.8	530.92	557.779
HAL1_SS	37.8137	-0.474177	0.203354	NA	48.891	26.085	56.625	39.639	23.526	32.118
PB1D7	17692.9	-0.149648	0.204208	0.706813	18035.8	18086	19705.5	17033.1	15315.3	17981.7
LTR81B	16.4327	-0.660647	0.204217	NA	14.309	13.564	32.357	12.568	10.809	14.988
L1M3e	94.7293	0.304914	0.204302	0.706813	87.049	94.948	72.803	87.012	122.716	103.847
Zaphod2	314.913	-0.300641	0.205436	0.706813	413.781	219.11	409.086	339.348	204.102	304.048
L1MEj	73.646	0.331356	0.205786	0.706813	62.008	76.167	57.781	67.676	94.739	83.506
MER113	57.846	0.41078	0.206227	0.706813	65.585	31.301	53.158	69.61	81.387	46.035
RLTR12E	521.963	-0.187355	0.20623	0.706813	505.6	548.818	612.474	447.63	481.961	535.296
MER4B-int	3.10954	1.56871	0.207265	NA	3.577	0	1.156	7.734	1.907	4.282
B1F	26852.7	-0.146018	0.207407	0.706813	27651.8	27260.4	29717.7	27008.6	23388.5	26089.3
ID_B1	62607.4	-0.139807	0.208877	0.706813	62328.3	65650.6	68935.6	59552.1	56908.9	62268.9
RNERVK23-int	515.008	-0.205948	0.209826	0.706813	519.909	566.556	566.249	530.775	377.684	528.873
L1MDa	791.525	-0.176742	0.21029	0.706813	820.407	884.787	812.394	763.774	646.641	821.145
LTR104_Mam	21.1436	-0.568844	0.210857	NA	20.272	26.085	28.89	12.568	13.352	25.694
MLT1A0-int	54.9834	0.396377	0.211004	0.706813	44.121	39.648	58.936	40.606	70.577	76.012
L2b	4410.9	-0.153146	0.212589	0.708631	4375.11	4764.08	4793.47	3962.92	3928.81	4641.02
MER50-int	1.47891	-2.35444	0.213406	NA	2.385	5.217	0	0	1.272	0
MIRb	21722.1	-0.153692	0.214407	0.70907	23038.2	21999.7	23594.1	21926.1	17901.2	21873.3
RLTR51B_Mm	90.6385	-0.324652	0.214807	0.70907	94.204	132.509	75.115	67.676	80.115	94.212
MER135	8.03171	0.933672	0.216071	NA	1.192	7.304	8.089	13.535	12.717	5.353
MLT1M	445.782	-0.215251	0.216587	0.71116	422.128	492.476	520.025	407.991	333.176	498.896
B1_Mus2	37583.4	-0.150264	0.217813	0.71116	37353.6	41542.2	39718.3	37549.6	31567.2	37769.4
Charlie29a	20.6654	0.570354	0.21798	NA	8.347	22.954	18.49	22.236	27.341	24.624
MLT1G-int	2.0704	2.09713	0.218686	NA	2.385	0	0	0	2.543	7.494
RLTR30D2_MM	399.561	-0.196545	0.21951	0.71116	367.275	482.042	431.043	339.348	398.667	378.99
LTR40A1	2.3549	1.71841	0.219596	NA	1.192	1.043	1.156	0.967	7.63	2.141
L1MA7	556.264	0.184929	0.219779	0.71116	569.992	453.871	539.67	611.019	632.017	531.014
MMERVK10D3_LTR	36.5141	0.458665	0.221937	NA	27.426	18.781	46.224	34.805	42.601	49.247
LTR10_RN	618.844	-0.203557	0.22215	0.71116	658.234	573.86	753.458	599.418	468.608	659.485
RLTR13D5	525.535	-0.233043	0.223015	0.71116	577.147	480.999	643.675	574.281	347.164	529.943
ZP3AR	1038.59	-0.158779	0.223088	0.71116	1051.74	1065.29	1169.48	912.662	967.101	1065.24
Tigger9b	101.758	-0.286878	0.223806	0.71116	120.438	128.336	86.671	103.448	90.288	81.365
MER97c	4.39925	1.19729	0.226421	NA	1.192	1.043	5.778	5.801	5.087	7.494
ID4_	10799.7	-0.13637	0.228018	0.712347	11223.4	10867.9	11836.9	10690.9	9632.86	10546.4
IAPEY5_LTR	5.76296	1.04565	0.228962	NA	7.155	3.13	1.156	4.834	10.809	7.494
RLTR34D_MM	48.206	-0.374933	0.229574	NA	48.891	64.69	49.691	30.938	45.78	49.247
B1_Mur1	24765.9	-0.134978	0.230354	0.712347	24657.5	25826.8	27285.1	24085	22242.7	24498.4
Lx2A	173.133	0.220902	0.231372	0.712347	171.713	148.16	159.474	193.361	172.311	193.777
MER119	89.5809	0.287141	0.23196	0.712347	81.087	75.123	86.671	105.381	109.999	79.224
RLTR49	184.105	0.222488	0.232123	0.712347	169.328	181.548	158.319	226.232	181.848	187.354
MER34B-int	1579.77	-0.251128	0.232925	0.712347	1903.15	1489.95	1755.37	1783.75	866.639	1679.76
L1MEi	11098.8	-0.194084	0.232994	0.712347	13231.5	10212.6	12086.5	11548.5	7858.25	11655.5
MER34-int	45.9814	-0.419924	0.233548	NA	65.585	54.256	39.291	33.838	57.225	25.694
Kanga1d	29.8788	0.455885	0.234041	NA	17.887	26.085	31.201	34.805	28.612	40.683
Looper	45.126	0.39088	0.234161	NA	41.736	50.082	25.423	46.407	57.861	49.247
RMER12C	630.787	-0.156608	0.234746	0.712347	664.196	639.593	691.055	615.853	583.058	590.967
RLTR11D	96.5725	0.295501	0.235346	0.712347	73.932	104.338	82.048	81.211	123.351	114.553
L1_Mur1	1116.56	0.165811	0.237808	0.712347	1194.84	1003.73	958.001	1262.64	1065.02	1215.12
Tigger15a	297.032	-0.18193	0.238045	0.712347	329.117	303.624	314.326	276.506	272.772	285.848
RMER4B	2972.32	-0.155664	0.238441	0.712347	3224.39	3019.55	3151.35	2990.32	2390.73	3057.61
MER21-int	13.9398	-0.632359	0.2388	NA	16.694	19.824	13.867	10.635	7.63	14.988
B4A	40645.6	-0.129797	0.239751	0.712347	40070	44466.8	42881.2	37389.2	39213.7	39852.8
MER102a	96.0439	-0.261034	0.240743	0.712347	104.936	109.555	99.383	92.813	83.93	85.647
L1MEf	614.03	0.183402	0.240883	0.712347	660.619	535.254	530.425	721.235	677.797	558.849
ERVB4_2-I_MM-int	75.4848	-0.320255	0.240941	0.712347	65.585	104.338	82.048	53.174	81.387	66.377
MLT1E2-int	15.428	-0.635975	0.243628	NA	14.309	27.128	15.023	17.402	13.352	5.353
MLTR13	36.2406	0.403191	0.244936	NA	28.619	39.648	25.423	41.573	45.78	36.4
ERVB3_1-LTR_MM	109.509	-0.270856	0.245295	0.72208	109.706	131.466	116.717	117.95	76.3	104.918
MER110	1.41489	-1.99991	0.245753	NA	2.385	2.087	2.311	0	0.636	1.071
RLTR34C_MM	45.0466	-0.369624	0.246975	NA	47.698	50.082	55.469	31.904	50.867	34.259
RMER3D-int	478.23	0.186432	0.248283	0.727726	507.985	382.921	451.844	575.248	495.313	456.073
B3	95193.4	-0.125243	0.250204	0.730209	94435.1	103469	100063	89900.1	89111.9	94181.1
RLTR26	128.165	-0.251534	0.251697	0.731428	106.128	145.03	166.408	112.149	115.086	124.189
LTR82B	6.43471	0.896866	0.255288	NA	3.577	3.13	6.934	7.734	10.809	6.424
RLTR9A3	122.226	0.257801	0.255453	0.734069	114.475	98.078	122.495	148.888	148.785	100.636
RSINE1	56979.5	-0.123495	0.258899	0.734069	56602.1	61504.2	60142.6	54477.4	52524.8	56625.8
MER58B	1778.13	-0.178525	0.258908	0.734069	1901.96	1656.89	2103.21	1876.56	1318.72	1811.44
MamRep38	83.9065	-0.311066	0.259734	0.734069	66.777	91.818	119.028	83.145	55.953	86.718
RLTR44A	18.7081	0.546622	0.260406	NA	14.309	22.954	8.089	25.137	20.347	21.412
LTR33B	13.6515	-0.602518	0.260449	NA	16.694	14.607	18.49	10.635	13.988	7.494
RLTR13D6	113.951	0.249398	0.261169	0.734069	95.396	126.249	90.138	134.386	117.629	119.906
RLTR46A2	7.27248	-0.836421	0.261429	NA	4.77	11.477	11.556	7.734	3.815	4.282
MER20	2952.85	-0.129133	0.26319	0.734069	2916.74	3152.05	3184.86	2789.23	2725.81	2948.41
LTRIS4A	137.51	0.223046	0.264325	0.734069	119.245	128.336	132.895	165.323	141.155	138.106
MMERVK10C-int	1220.02	0.137591	0.266024	0.734069	1230.61	1125.81	1130.19	1309.05	1316.81	1207.63
ID	2119.9	-0.125572	0.266108	0.734069	2222.73	2169.19	2244.2	2035.12	2002.24	2045.9
RLTR51A_Mm	578.235	-0.157614	0.269007	0.734069	623.652	614.551	590.517	492.103	537.278	611.308
ORR1A0-int	4017.16	-0.145651	0.269192	0.734069	4295.21	3795.82	4566.97	4146.62	3372.45	3925.86
RLTR28	828.298	-0.154671	0.270345	0.734069	813.252	901.481	902.532	693.197	781.438	877.886
RLTR20D	170.139	-0.211904	0.270616	0.734069	181.253	197.199	169.875	133.419	174.218	164.871
LTR48	108.32	0.248963	0.271421	0.734069	85.857	103.295	108.627	109.249	137.976	104.918
ERVL-int	90.0352	0.257086	0.272464	0.734069	84.664	83.47	77.426	90.879	90.288	113.483
MT2B	2858.01	-0.14489	0.272587	0.734069	2764.1	2851.56	3387.09	2740.89	2478.47	2925.93
B1F2	8763.07	-0.119792	0.272899	0.734069	8747.83	9146.28	9485.25	8404.42	8221.31	8573.31
Kanga1	162.301	0.240467	0.273585	0.734069	165.751	130.423	149.074	202.062	128.438	198.06
GSAT_MM	505.52	0.912648	0.274852	0.734069	715.471	186.765	150.229	886.558	818.952	275.142
MYSERV-int	568.381	0.176406	0.27504	0.734069	589.071	515.43	495.757	723.168	522.654	564.202
MER45C	11.1512	0.707685	0.275275	NA	5.962	13.564	5.778	5.801	16.532	19.271
FAM	48.5487	0.33895	0.275923	NA	45.313	32.345	50.847	62.842	46.416	53.53
MLT1A1-int	37.8657	-0.389686	0.2761	NA	40.543	29.215	58.936	29.004	29.884	39.612
RMER30	1075.44	0.163689	0.277364	0.734069	1162.64	843.052	1037.74	1247.17	1035.77	1126.26
RLTR1	1.67139	1.78535	0.277624	NA	1.192	1.043	0	0.967	2.543	4.282
RMER21B	257.1	-0.180655	0.278623	0.734069	239.683	293.19	286.591	231.066	247.975	244.095
Tigger12A	23.7061	0.515735	0.278711	NA	33.389	12.521	12.712	18.369	26.705	38.541
RMER15	5997	0.213127	0.279017	0.734069	6767.17	4586.7	5310.03	8774.7	4866.02	5677.35
RLTR31M	45.7719	0.329691	0.281093	NA	36.966	37.562	47.38	52.207	53.41	47.106
Eulor9C	20.1131	0.479943	0.281671	NA	17.887	19.824	12.712	21.27	25.433	23.553
RLTR20B4_MM	72.4941	0.328051	0.281678	0.734069	59.623	70.95	62.403	44.473	94.739	102.777
LTR16C	190.966	-0.193861	0.282378	0.734069	182.445	214.936	213.788	164.356	181.848	188.424
Tigger17a	393.346	0.164464	0.282491	0.734069	400.664	352.663	360.551	440.862	434.909	370.425
MamRep1151	18.4054	0.516567	0.282986	NA	11.925	10.434	23.112	23.203	20.347	21.412
MLT1E1A-int	1.06497	2.1242	0.283354	NA	0	1.043	0	1.934	1.272	2.141
MLT1F	361.794	0.181224	0.283641	0.734069	361.313	286.93	369.795	435.061	381.499	336.166
ORR1A4	4515.26	-0.137013	0.28433	0.734069	4906.94	4411.41	4868.59	4710.26	3771.76	4422.62
L1MD1	287.384	0.18023	0.284577	0.734069	293.343	284.843	229.967	280.373	307.107	328.672
ORR1B2-int	228.709	0.188713	0.285828	0.734069	212.256	246.238	182.586	237.833	249.246	244.095
RLTR13B4	50.2549	0.317612	0.285869	NA	41.736	49.039	43.913	53.174	65.491	48.177
Lx9	6125.3	0.117747	0.286858	0.734069	5955.11	5990.05	5682.14	6247.48	6665.43	6211.58
L1M4	3551.61	0.131661	0.287469	0.734069	3609.55	3320.04	3240.33	4010.3	3783.84	3345.6
L1_Mus2	9024.51	-0.139143	0.28823	0.734069	9429.91	9245.4	9700.2	8949.69	7256.12	9565.75
MER123	19.3461	-0.52663	0.2889	NA	17.887	27.128	23.112	27.07	10.173	10.706
DNA1_Mam	2.21002	1.50887	0.289078	NA	2.385	0	1.156	4.834	3.815	1.071
L1M6B	13.4916	-0.59105	0.291756	NA	10.732	12.521	25.423	13.535	10.173	8.565
Lx5c	2310.66	0.132914	0.291916	0.739943	2470.76	2100.33	2041.96	2521.42	2357.03	2372.43
MLT1G1	72.6386	-0.274591	0.292713	0.739943	66.777	84.514	87.826	55.108	76.3	65.306
Charlie26a	11.0877	0.651483	0.296215	NA	13.117	9.39	3.467	9.668	15.896	14.988
MER47A	21.1751	0.482198	0.297009	NA	26.234	15.651	11.556	19.336	31.792	22.482
LTR90B	8.83517	0.688274	0.298501	NA	7.155	6.26	6.934	7.734	12.081	12.847
MER74B	54.5103	-0.295939	0.299481	NA	56.045	60.516	63.559	40.606	49.595	56.741
RLTR33	338.558	0.168153	0.300023	0.748688	295.728	361.01	299.303	395.422	349.072	330.813
B4	22779	-0.114798	0.300256	0.748688	22273.8	24464.2	24316.4	21011.5	22164.5	22443.9
Lx3A	1526.32	0.148917	0.300314	0.748688	1558.54	1327.18	1456.07	1853.36	1377.21	1585.55
RLTR19-int	3015.09	-0.137374	0.300576	0.748688	3179.08	2888.08	3406.74	2867.54	2545.87	3203.21
MLT1G3-int	14.6186	0.567812	0.301664	NA	19.079	6.26	10.4	16.436	21.618	13.918
PB1	8710.26	-0.12185	0.303431	0.753042	8667.93	8904.21	9659.75	8606.48	7632.53	8790.64
LTR45C	0.640184	2.64831	0.30365	NA	0	0	0	1.934	1.907	0
RMER13A	262.614	-0.174124	0.304658	0.753335	267.109	279.626	288.903	209.796	262.599	267.648
ERVB4_2-LTR_MM	17.7934	0.541393	0.304734	NA	5.962	18.781	18.49	12.568	20.982	29.977
L1_Mus4	2114.86	0.121928	0.305935	0.753753	2085.6	2021.03	1971.47	2117.3	2372.93	2120.84
MamRep1879	22.0043	-0.447822	0.306455	NA	32.196	21.911	21.957	13.535	17.803	24.624
RLTR45	117.013	0.230414	0.307614	0.755153	83.472	123.119	115.561	140.186	111.271	128.471
MTEb-int	216.932	-0.193344	0.309446	0.756918	200.332	268.149	224.188	223.331	170.403	215.189
Charlie18a	39.6337	0.347157	0.311422	NA	44.121	32.345	28.89	43.506	54.682	34.259
MER134	3.61598	1.14611	0.311428	NA	3.577	3.13	0	9.668	3.179	2.141
MusHAL1	698.054	0.155092	0.312367	0.759129	752.437	567.599	662.165	827.583	705.138	673.403
RLTR44B	12.9304	0.563008	0.312381	NA	7.155	13.564	10.4	12.568	14.624	19.271
LTR53B	43.5996	0.343856	0.313251	NA	40.543	23.998	50.847	58.008	43.237	44.965
RLTR13C3	99.5559	0.243103	0.313669	0.759129	103.743	69.907	100.538	122.784	109.363	91
MTB	2329.58	-0.11766	0.313699	0.759129	2355.09	2347.61	2571.23	2144.37	2278.82	2280.36
LTR75B	11.0375	0.645573	0.314254	NA	7.155	9.39	9.245	4.834	15.26	20.341
Charlie1a	1368.56	0.130029	0.317408	0.76538	1423.79	1247.88	1250.37	1502.41	1487.21	1299.7
MER5C	25.8742	0.416163	0.319864	NA	20.272	28.171	18.49	25.137	40.693	22.482
Lx3C	1041.59	0.122199	0.320408	0.767372	1043.4	980.778	968.402	1054.78	1086.64	1115.56
MLT1C-int	21.891	-0.450669	0.320532	NA	19.079	27.128	30.046	23.203	22.254	9.635
MLT1F-int	58.2472	0.294346	0.321103	0.767372	60.815	50.082	46.224	83.145	61.04	48.177
Tigger10	1348.59	-0.169953	0.322016	0.767372	1341.51	1343.88	1595.9	1428.93	929.587	1451.72
Charlie8	828.148	-0.139829	0.322748	0.767372	784.634	921.305	896.754	794.712	703.231	868.251
RLTR31A_Mm	33.506	0.361175	0.324156	NA	21.464	26.085	40.446	42.539	36.242	34.259
MMERVK9E_I-int	793.349	0.150949	0.324985	0.769999	792.981	677.154	785.815	987.105	792.247	724.791
FordPrefect_a	3.47095	1.0658	0.326048	NA	1.192	2.087	3.467	1.934	5.722	6.424
RLTR9B2	9.44467	0.665561	0.326437	NA	4.77	10.434	6.934	9.668	18.439	6.424
RLTR20A1	4.43549	0.942394	0.326731	NA	5.962	2.087	1.156	6.768	6.358	4.282
L1Md_A	15489	0.120887	0.327366	0.772948	14886.6	13728.8	15904.7	16023.8	14706.2	17684.1
LTR106_Mam	23.7403	0.428591	0.327667	NA	11.925	17.737	31.201	27.07	29.884	24.624
LTR16E2	20.6481	0.451102	0.330008	NA	20.272	22.954	9.245	24.17	27.977	19.271
MRLTR33	114.091	0.211481	0.330613	0.776276	98.974	97.034	121.339	136.319	119.536	111.342
RLTR9D	380.368	-0.152641	0.331059	0.776276	386.355	399.615	413.709	383.821	309.014	389.696
CYRA11_Mm	278.278	-0.174697	0.3322	0.776276	298.113	292.147	296.992	218.497	319.824	244.095
MLT1I-int	0.60232	2.57057	0.333004	NA	0	0	0	0	2.543	1.071
MLT1F1-int	3.92705	0.968716	0.33344	NA	3.577	1.043	3.467	4.834	6.358	4.282
MER70-int	4.26499	0.942469	0.335774	NA	2.385	4.174	2.311	2.9	9.537	4.282
RLTR11C_MM	258.959	-0.160634	0.335955	0.782361	245.645	290.06	284.28	223.331	252.425	258.013
MER88	14.0249	0.538	0.336648	NA	11.925	16.694	5.778	19.336	19.711	10.706
UCON25	1.61083	1.63456	0.33719	NA	2.385	0	0	3.867	1.272	2.141
RLTR19D	5.34512	0.841671	0.338137	NA	3.577	1.043	6.934	7.734	6.358	6.424
Ricksha_c	133.22	0.217166	0.338179	0.784851	85.857	138.77	144.451	133.419	140.519	156.307
RLTR9A3B	38.4212	-0.354751	0.339729	NA	47.698	56.343	25.423	42.539	34.971	23.553
MER94	45.8569	0.293546	0.341811	NA	44.121	46.952	32.357	54.141	48.323	49.247
L1MEd	1733.39	-0.15416	0.343144	0.788253	1966.35	1734.1	1775.02	1928.77	1236.06	1760.06
B1_Mur2	21846	-0.104179	0.344439	0.788253	22013.9	22627.8	23260.1	21657.3	19803	21713.8
MER21C	846.718	-0.130442	0.344561	0.788253	937.267	768.972	948.756	837.251	777.623	810.439
MLT1E	122.889	0.205132	0.34538	0.788253	115.668	133.553	93.604	124.718	145.606	124.189
Charlie6	1533.79	-0.188685	0.34544	0.788253	1726.67	1321.96	1851.29	1765.38	948.662	1588.76
RMER1B	1897.84	-0.123869	0.34746	0.790211	1897.19	2110.76	1931.03	1603.93	2018.77	1825.36
LTR29	3.98764	0.953177	0.349343	NA	3.577	1.043	3.467	5.801	2.543	7.494
RLTR42-int	1401.09	-0.142434	0.349634	0.792503	1414.25	1283.36	1711.46	1402.83	1134.33	1460.29
UCON28c	1.21113	-1.77561	0.352097	NA	3.577	2.087	0	0.967	0.636	0
RLTR19A2	13.5751	0.529483	0.353003	NA	13.117	4.174	16.179	18.369	14.624	14.988
MER127	13.5578	0.555321	0.354522	NA	17.887	6.26	9.245	7.734	24.162	16.059
MYSERV6-int	3068.96	0.192766	0.355233	0.799363	3569.01	1902.08	3121.3	4113.74	2517.26	3190.37
B1_Mus1	51621.7	-0.107454	0.356058	0.799363	51473.4	56438.6	52715.5	51586.7	45293.5	52222.4
LTR16A	121.614	0.211257	0.356821	0.799363	128.785	113.729	95.916	99.581	141.791	149.883
Arthur1	74.5868	0.240524	0.357362	0.799363	75.124	74.08	56.625	81.211	94.103	66.377
L1P5	30.9776	0.345882	0.358626	NA	29.811	19.824	32.357	42.539	32.427	28.906
RLTR13A1	164.709	-0.194329	0.35932	0.801051	191.985	160.681	173.342	182.726	115.721	163.801
HAL1M8	186.991	0.16807	0.360473	0.801051	165.751	190.939	172.186	178.858	219.362	194.848
MER63C	28.9391	0.385688	0.361051	NA	38.158	16.694	20.801	43.506	33.063	21.412
RLTR13B2	53.6633	0.275798	0.362316	NA	56.045	57.386	32.357	58.008	63.583	54.6
LTRIS4	27.1191	0.358246	0.364009	NA	16.694	29.215	25.423	27.07	34.335	29.977
X1_LINE	0.996864	1.99096	0.364078	NA	0	1.043	0	3.867	0	1.071
LTR88a	5.30908	0.83629	0.366776	NA	8.347	1.043	2.311	6.768	10.173	3.212
RLTR26_Mus	211.419	-0.161287	0.36681	0.807557	217.026	204.503	247.301	206.896	178.669	214.119
UCON6	1.86846	-1.55998	0.36897	NA	7.155	0	1.156	2.9	0	0
RLTR1D	72.0054	-0.229155	0.368995	0.807557	72.74	82.427	77.426	58.975	62.312	78.153
MER20B	101.463	-0.221562	0.370694	0.807557	128.785	102.251	98.227	77.344	120.808	81.365
MLT2B4	162.785	-0.164227	0.371685	0.807557	177.675	162.767	175.653	154.688	150.692	155.236
L1MC5	905.633	0.157338	0.371835	0.807557	975.426	738.714	855.152	1209.47	886.35	768.686
MIR	13878.5	-0.0963599	0.372333	0.807557	14172.3	13961.5	14891.2	13662.9	13049.8	13533.4
MLTR31F_MM	119.822	0.192173	0.372364	0.807557	116.86	121.032	98.227	112.149	144.334	126.33
RLTR13D1	41.4901	0.294319	0.373686	NA	38.158	31.301	42.758	54.141	48.323	34.259
PB1D11	9362.33	-0.101049	0.374674	0.807557	9423.95	9326.78	10318.4	9165.29	8555.76	9383.75
RMER6-int	77.877	0.227917	0.375081	0.807557	64.392	67.82	83.204	66.709	90.924	94.212
ERVB7_1-LTR_MM	2112.06	0.134079	0.375276	0.807557	2200.07	1911.47	1928.71	2574.59	1777.15	2280.36
UCON21	2.19224	-1.33981	0.377884	NA	1.192	8.347	0	0	2.543	1.071
ORR1B2	2492.46	-0.10394	0.377967	0.810781	2605.51	2470.73	2669.46	2526.26	2248.3	2434.53
L1ME4b	575.833	-0.12341	0.382315	0.815033	612.92	544.645	643.675	588.783	526.469	538.508
LTRIS3	85.1113	-0.215588	0.382967	0.815033	100.166	82.427	91.293	95.713	66.127	74.941
ID2	2423.35	-0.108531	0.384279	0.815033	2437.37	2370.56	2734.18	2369.63	2151.02	2477.35
L1M3f	188.574	-0.171406	0.385993	0.815033	191.985	179.462	226.5	188.527	143.698	201.271
IAPEz-int	3555.66	0.151777	0.387343	0.815033	3679.91	2847.39	3577.77	4685.12	2788.12	3755.64
RLTR20C2_MM	483.456	-0.126288	0.387353	0.815033	469.826	515.43	528.114	419.592	463.522	504.249
MamRep434	62.3507	-0.235285	0.388339	0.815033	73.932	70.95	57.781	48.34	64.219	58.883
MLT1F2-int	18.4222	0.429418	0.388577	NA	20.272	18.781	8.089	13.535	24.162	25.694
RLTR10A	87.261	0.206555	0.391373	0.81685	82.279	86.601	73.959	111.182	87.109	82.436
Charlie11	24.2781	0.371037	0.39169	NA	21.464	15.651	26.579	37.705	26.069	18.2
MER74A	63.4763	-0.241347	0.39236	0.81685	66.777	68.863	71.648	43.506	74.392	55.671
RLTR9A4	16.161	0.455419	0.392411	NA	14.309	15.651	10.4	20.303	9.537	26.765
Zaphod3	28.6666	-0.37456	0.393941	NA	28.619	33.388	35.824	31.904	33.699	8.565
LTR37B	10.0473	0.533191	0.39579	NA	10.732	8.347	5.778	11.602	15.26	8.565
Lx4B	455.341	0.136553	0.397299	0.81685	403.049	506.04	392.908	436.028	534.735	459.284
L1M5	3338.46	0.100178	0.397928	0.81685	3394.91	3132.23	3140.95	3716.39	3399.16	3247.11
RLTR43C	30.2325	0.325753	0.398686	NA	21.464	23.998	34.668	41.573	25.433	34.259
RLTR13B1	293.273	0.136898	0.398897	0.81685	261.147	310.928	265.79	327.746	307.107	286.919
LTR33	136.524	-0.17501	0.399217	0.81685	135.94	163.811	135.206	111.182	145.606	127.401
L1M2a1	0.998271	1.97146	0.399837	NA	0	0	1.156	4.834	0	0
MamGypLTR2c	17.5797	0.400151	0.399857	NA	17.887	13.564	13.867	18.369	17.167	24.624
Charlie7	100.644	0.213752	0.400573	0.81685	107.321	100.165	72.803	125.684	120.808	77.083
RLTR12BD_Mm	229.844	-0.155087	0.401213	0.81685	209.872	290.06	226.5	195.294	231.443	225.895
L1MA4	1100.32	0.115353	0.401461	0.81685	1104.21	1049.64	1016.94	1194	1253.22	983.875
L1MCb	44.9092	0.270398	0.402643	NA	47.698	43.822	31.201	43.506	60.404	42.824
Tigger1	859.724	0.111368	0.40274	0.81685	816.83	775.232	887.509	965.836	856.466	856.474
Lx5	12303.6	-0.149917	0.403366	0.81685	13560.6	12089.7	13174	14058.3	7865.88	13073
ORR1C1-int	271.154	0.14273	0.405164	0.81685	293.343	235.804	244.989	307.443	293.755	251.589
Arthur1B	55.2752	-0.242416	0.405687	0.81685	64.392	58.429	57.781	53.174	60.404	37.471
IAPLTR2_Mm	104.86	0.178709	0.406088	0.81685	94.204	101.208	99.383	110.215	107.456	116.695
Lx5b	1815.34	0.114415	0.407224	0.81685	1702.82	1690.28	1835.11	2084.43	1587.04	1992.37
RLTR9C	31.9482	-0.350079	0.410487	NA	42.928	16.694	47.38	27.07	19.075	38.541
MuLV-int	76.4761	-0.214349	0.4109	0.82072	76.317	97.034	72.803	56.075	73.121	83.506
UCON8	8.88014	0.557982	0.41138	NA	7.155	8.347	5.778	14.502	5.722	11.777
LTR83	8.90368	-0.566066	0.411501	NA	15.502	11.477	4.622	7.734	4.451	9.635
RLTR10E	186.867	0.179367	0.411877	0.82072	211.064	138.77	175.653	249.435	162.137	184.142
UCON2	15.5105	-0.405982	0.411882	NA	15.502	16.694	20.801	14.502	12.717	12.847
LTR31	22.8556	0.479057	0.412301	NA	17.887	36.518	2.311	23.203	16.532	40.683
UCON14	2.80551	0.995216	0.412323	NA	1.192	3.13	1.156	5.801	1.272	4.282
L3b	1396.11	-0.119179	0.412774	0.82072	1351.05	1397.09	1610.92	1393.16	1126.69	1497.76
Charlie20a	34.2414	0.307961	0.41403	NA	33.389	29.215	30.046	27.07	54.682	31.047
RLTR20A4	1874.86	-0.10234	0.41551	0.820756	1894.81	1812.35	2115.92	1784.72	1707.85	1933.49
L1ME3F	133.338	-0.176677	0.416326	0.820756	141.902	113.729	168.719	113.116	120.172	142.389
Eulor6E	6.12992	-0.659843	0.416455	NA	7.155	9.39	5.778	8.701	2.543	3.212
RLTR31D_MM	1752.32	-0.119903	0.416787	0.820756	1678.97	1783.14	2010.76	1749.91	1385.48	1905.65
LTR105_Mam	5.79326	0.685371	0.417025	NA	3.577	7.304	2.311	3.867	6.994	10.706
MER34	70.008	0.220129	0.419407	0.820756	58.43	76.167	60.092	63.809	94.103	67.447
RLTR10B2	35.4156	0.277776	0.419546	NA	36.966	28.171	31.201	32.871	42.601	40.683
L1_Mus1	23000.3	-0.124176	0.419748	0.820756	24797	22480.7	24688.5	25881.3	16832.4	23321.8
RLTR40	504.459	0.129178	0.420034	0.820756	547.336	427.786	472.645	499.837	605.948	473.202
Eulor8	11.6109	0.477288	0.421147	NA	7.155	13.564	8.089	17.402	9.537	13.918
MER66C	0.496348	2.28494	0.421903	NA	0	0	0	0	1.907	1.071
L1MA4A	374.368	0.12613	0.42224	0.821953	400.664	362.053	312.015	395.422	408.84	367.213
L1MB8	1469.86	0.108603	0.424935	0.821953	1517.99	1369.96	1357.84	1546.88	1698.94	1327.54
MER45A	90.3425	0.188357	0.425569	0.821953	84.664	81.384	86.671	88.946	85.837	114.553
MLTR18D_MM	161.627	-0.151627	0.428602	0.821953	157.404	190.939	161.785	139.22	157.686	162.73
L1ME3A	291.368	0.13738	0.428887	0.821953	312.422	265.019	256.546	317.111	340.17	256.942
MER113B	4.44684	0.79076	0.42928	NA	0	6.26	3.467	2.9	7.63	6.424
LTR80A	9.05197	-0.530626	0.429388	NA	8.347	14.607	9.245	10.635	8.266	3.212
MLT1H	191.803	0.140945	0.42957	0.821953	170.521	187.809	189.52	188.527	217.455	196.989
MLT1E2	366.756	0.122271	0.429831	0.821953	358.928	366.227	329.349	344.182	419.649	382.202
MERVK26-int	148.351	0.155418	0.431119	0.821953	126.4	156.507	137.518	145.987	151.328	172.365
MTEb	2524.72	-0.0922361	0.431525	0.821953	2499.38	2591.76	2723.77	2459.55	2308.71	2565.14
LTR16B1	15.8724	0.430441	0.432136	NA	20.272	12.521	8.089	24.17	21.618	8.565
MER102c	273.439	-0.15414	0.434583	0.822203	279.034	274.409	308.548	282.306	186.935	309.401
L1MEg	12207.2	-0.135292	0.43669	0.822203	12024.7	11858	14452.1	12759.9	8257.55	13890.9
MLT1J1-int	7.78507	0.540045	0.436913	NA	5.962	7.304	5.778	10.635	9.537	7.494
Charlie19a	50.9777	0.256204	0.437046	NA	59.623	38.605	41.602	34.805	64.855	66.377
RLTR21	796.797	-0.106399	0.43761	0.822203	856.181	803.403	818.172	862.388	705.138	735.497
L1ME3Cz	245.515	0.138848	0.437661	0.822203	257.57	236.847	206.854	295.842	251.154	224.824
MLTR25C	98.5136	-0.194088	0.437957	0.822203	104.936	121.032	88.982	67.676	92.832	115.624
LTR84a	13.8766	0.431412	0.439594	NA	16.694	9.39	9.245	23.203	10.809	13.918
L1MB3	1148.21	0.102745	0.439658	0.822203	1137.6	1179.02	1006.54	1177.57	1290.1	1098.43
MER110A	3.09183	-0.875468	0.439798	NA	3.577	7.304	1.156	2.9	2.543	1.071
LTR87	110.542	-0.16938	0.44012	0.822203	129.977	106.425	115.561	109.249	113.178	88.859
RLTR12B2	40.5168	0.260351	0.442378	NA	34.581	44.865	31.201	31.904	50.231	50.318
L1ME5	5.67666	-0.657573	0.442495	NA	7.155	2.087	11.556	5.801	3.179	4.282
MLT1E3	195.331	-0.145386	0.443124	0.823929	207.487	221.197	187.209	151.788	204.102	200.201
X9_LINE	355.936	-0.140725	0.443573	0.823929	324.347	369.357	424.109	340.315	269.593	407.896
RLTR11A2	773.882	0.107908	0.444742	0.823929	661.811	807.577	766.17	754.106	877.449	776.18
RLTR44D	13.9303	0.424919	0.444962	NA	14.309	16.694	4.622	16.436	16.532	14.988
LTR86A2	5.24366	0.649471	0.445112	NA	3.577	4.174	4.622	4.834	8.902	5.353
Cheshire_Mars_	1.89389	1.18742	0.445706	NA	3.577	0	0	2.9	3.815	1.071
RLTR12G	68.6349	-0.204133	0.445891	0.823929	83.472	63.646	72.803	74.444	52.138	65.306
Charlie4z	151.003	-0.152274	0.450503	0.825049	141.902	142.943	191.831	142.12	137.34	149.883
BGLII_B2	102.967	-0.168047	0.450964	0.825049	95.396	123.119	108.627	94.747	104.912	91
MuRRS4-int	436.645	0.112616	0.452391	0.825049	391.124	406.919	459.933	438.928	427.279	495.684
RMER17D2	103.654	0.182579	0.452475	0.825049	90.626	101.208	100.538	84.112	140.519	104.918
LTR33A	68.93	-0.200178	0.452564	0.825049	66.777	87.644	67.025	54.141	73.757	64.236
RLTR44E	50.1214	-0.230786	0.455886	NA	40.543	71.993	49.691	43.506	48.959	46.035
RMER17C2	300.256	-0.135847	0.456595	0.828693	300.498	365.183	278.502	240.734	338.263	278.354
MER126	28.721	-0.281066	0.457617	NA	23.849	32.345	38.135	27.07	24.162	26.765
BGLII_Mus	64.2113	0.208021	0.458517	0.828693	47.698	73.037	57.781	82.178	66.762	57.812
MER124	34.5761	0.256531	0.459605	NA	35.774	33.388	25.423	33.838	39.422	39.612
L1PB4	22.4072	0.330116	0.459916	NA	23.849	22.954	12.712	33.838	22.89	18.2
L1M2a	18.2143	0.348923	0.459952	NA	16.694	19.824	11.556	24.17	20.982	16.059
IAPLTR2a2_Mm	76.7004	-0.194511	0.461211	0.828693	64.392	103.295	77.426	61.875	71.849	81.365
MER31-int	106.984	0.163747	0.46164	0.828693	119.245	86.601	97.071	118.917	108.727	111.342
RLTR34B_MM	220.563	0.138659	0.461811	0.828693	163.366	221.197	244.989	220.431	231.443	241.954
MLT1I	116.49	0.17603	0.464891	0.828693	112.091	122.076	94.76	88.946	152.6	128.471
L1MD3	616.545	-0.0972682	0.465132	0.828693	632	642.723	636.741	634.223	572.249	581.332
Eulor10	0.462836	2.13458	0.467421	NA	0	0	0	0	0.636	2.141
Charlie16a	32.1216	-0.27167	0.467548	NA	47.698	28.171	30.046	31.904	32.427	22.482
Lx6	1694.2	0.0852086	0.468626	0.828693	1729.06	1615.15	1588.96	1754.75	1777.15	1700.1
RLTR47	16.4713	0.354613	0.46905	NA	11.925	18.781	12.712	18.369	20.982	16.059
IMPB_01	2105.9	-0.106162	0.469076	0.828693	2084.41	2395.6	2070.85	1655.17	2283.91	2145.47
MER57D	13.0632	0.389776	0.470054	NA	13.117	9.39	11.556	14.502	15.896	13.918
IAPLTR4	5.93828	0.598527	0.470791	NA	2.385	8.347	3.467	4.834	10.173	6.424
MER63A	70.5371	-0.203273	0.471973	0.828693	75.124	62.603	90.138	60.909	85.202	49.247
MER73	4.35095	0.68472	0.47238	NA	4.77	4.174	1.156	5.801	6.994	3.212
RMER17B	458.424	-0.128831	0.473045	0.828693	432.86	581.163	422.954	353.85	497.221	462.496
Cheshire	456.928	0.115965	0.473312	0.828693	480.558	377.704	457.622	547.21	443.811	434.661
RLTR1A2_MM	567.756	-0.104073	0.473859	0.828693	528.256	634.376	600.918	513.372	529.012	600.603
RLTR6C_Mm	32.7545	0.251108	0.474406	NA	28.619	33.388	27.735	32.871	37.514	36.4
MLT1A-int	6.19774	0.584447	0.474654	NA	8.347	3.13	3.467	11.602	6.358	4.282
MER99	61.6536	0.198892	0.475729	0.828693	66.777	56.343	48.536	68.643	54.682	74.941
LTR86A1	6.48014	0.560227	0.477248	NA	5.962	5.217	4.622	11.602	8.266	3.212
RLTR31B_Mm	52.3025	0.275573	0.477496	NA	40.543	71.993	30.046	33.838	90.288	47.106
MER76	44.805	-0.233954	0.477945	NA	51.275	53.212	41.602	44.473	51.502	26.765
MER117	114.591	-0.175859	0.478615	0.828693	101.358	116.859	147.918	86.045	141.155	94.212
RMER4A	1245.62	-0.0854456	0.478681	0.828693	1247.31	1295.88	1303.53	1179.5	1178.83	1268.65
RLTR24B_MM	99.0834	0.163796	0.47887	0.828693	98.974	80.34	100.538	112.149	89.017	113.483
MER89	249.571	-0.123265	0.479163	0.828693	248.03	271.279	261.168	201.095	246.067	269.789
MLT1N2-int	0.84001	1.62576	0.47962	NA	1.192	0	0	0	0.636	3.212
MLTR18_MM	110.437	-0.149412	0.481239	0.828693	108.513	114.772	124.806	108.282	99.19	107.059
MamRep605	405.672	0.109101	0.481289	0.828693	440.015	386.051	344.372	428.294	394.216	441.084
MamRep4096	13.7818	0.386423	0.481894	NA	14.309	10.434	11.556	14.502	22.254	9.635
Charlie17	65.31	-0.199139	0.482954	0.828693	78.702	81.384	49.691	66.709	66.127	49.247
UCON12A	2.29296	-0.963934	0.483725	NA	4.77	4.174	0	0.967	0.636	3.212
MER102b	207.462	-0.121624	0.484998	0.828693	201.524	239.978	206.854	195.294	200.923	200.201
L1ME3D	171.684	-0.130738	0.485127	0.828693	186.023	194.069	158.319	174.991	164.681	152.024
FordPrefect	26116.5	-0.0952143	0.486364	0.828693	28957.5	28950.7	23024.4	28187.1	22847.4	24731.8
LTR101_Mam	161.714	-0.157573	0.486663	0.828693	177.675	124.162	209.166	143.087	130.981	185.213
IAPLTR1_Mm	510.709	0.132929	0.487487	0.828693	543.758	417.352	499.224	670.961	392.309	540.649
MamGypLTR3a	17.8474	0.326219	0.487811	NA	20.272	13.564	13.867	21.27	20.982	17.129
RMER5	1909.41	0.0870596	0.489247	0.828693	1880.5	1809.22	1865.16	2199.48	1838.19	1863.9
RLTR13B3	98.9608	-0.165457	0.489559	0.828693	87.049	107.468	119.028	75.411	93.467	111.342
BGLII_Mur	51.2528	0.224946	0.489638	NA	50.083	58.429	33.513	37.705	66.762	61.024
ORR1A1	1336.17	-0.0896302	0.489904	0.828693	1279.5	1433.61	1417.93	1310.02	1175.65	1400.34
Lx3B	15931.9	-0.244336	0.492251	0.830596	19724.4	14593.8	17514.4	19841.7	8760.5	15156.4
MER94B	6.76042	0.524257	0.495157	NA	2.385	8.347	5.778	10.635	6.994	6.424
C573_MM	1.7335	1.09353	0.49609	NA	0	1.043	2.311	3.867	3.179	0
RLTR30D_RN	1317.19	-0.1125	0.497086	0.834675	1364.16	1243.71	1495.36	1391.23	953.748	1454.94
MTB_Mm	1234.74	-0.087264	0.498636	0.834675	1211.53	1348.05	1257.3	1090.55	1286.92	1214.05
MER96B	63.785	-0.1781	0.500301	0.834675	63.2	77.21	62.403	59.942	57.861	62.094
Plat_L3	102.401	0.156086	0.500614	0.834675	88.241	89.731	112.094	96.68	99.19	128.471
Lx2A1	145.618	0.132439	0.50191	0.834675	137.132	138.77	140.985	131.485	158.322	167.012
MER52-int	15.5727	-0.345117	0.502675	NA	11.925	25.041	15.023	11.602	12.717	17.129
MER132	1.78455	-1.11548	0.504398	NA	0	5.217	2.311	0	3.179	0
RLTR20B1	856.596	0.0976531	0.505474	0.834675	926.535	761.668	793.905	997.74	783.981	875.745
MER77B	45.8371	-0.202951	0.50618	NA	53.66	50.082	43.913	41.573	48.323	37.471
LTR107_Mam	76.9479	-0.179754	0.506356	0.834675	60.815	78.254	106.316	59.942	78.207	78.153
MTE2b-int	259.254	0.108737	0.507446	0.834675	246.838	266.062	234.589	271.672	250.518	285.848
MLT1J1	57.2786	-0.185138	0.509162	0.834675	65.585	66.776	50.847	49.307	59.768	51.388
L1MB7	1784.33	0.0800128	0.510365	0.834675	1744.56	1768.53	1692.97	1761.51	1993.33	1745.07
LTR65	101.918	0.144724	0.510647	0.834675	103.743	86.601	100.538	108.282	110.635	101.706
MLTR11B	521.057	0.0992849	0.510675	0.834675	519.909	532.124	458.777	497.903	612.306	505.32
Tigger16a	58.38	-0.188922	0.512499	0.834675	57.238	56.343	73.959	49.307	67.398	46.035
MYSERV16_I-int	432.228	0.0964618	0.513107	0.834675	455.517	399.615	398.686	475.667	446.354	417.531
ORR1F-int	84.8031	0.173166	0.513562	0.834675	104.936	76.167	58.936	85.079	105.548	78.153
MLT1H1-int	2.1468	0.917322	0.514734	NA	1.192	3.13	0	1.934	1.272	5.353
MTA_Mm	6832.23	-0.0851953	0.516179	0.834675	7777.17	6426.18	6897.84	7431.81	6055.03	6405.36
Kanga1a	39.0754	-0.229053	0.51688	NA	44.121	40.692	42.758	34.805	49.595	22.482
ORR1A2	5579.76	-0.0752992	0.517539	0.834675	5432.81	6055.78	5685.6	5492.41	5088.57	5723.39
UCON18	1.10496	-1.32771	0.517568	NA	2.385	0	2.311	1.934	0	0
UCON7	1.24347	1.20341	0.518607	NA	1.192	0	1.156	1.934	3.179	0
L1MDb	107.944	0.147329	0.518802	0.834675	91.819	123.119	91.293	116.983	99.19	125.259
RLTR20C1_MM	890.402	-0.0878846	0.518979	0.834675	880.03	900.438	970.713	816.948	804.328	969.957
LTR79	73.8653	0.179736	0.519217	0.834675	42.928	82.427	82.048	84.112	75.664	76.012
L1M4a2	93.5105	0.163669	0.520757	0.834881	71.547	113.729	79.737	85.079	118.901	92.071
L1ME3	265.584	0.115343	0.5218	0.834881	288.573	269.192	208.01	252.335	307.743	267.648
MLT2E	2.9653	0.726883	0.522838	NA	2.385	3.13	1.156	5.801	3.179	2.141
LTR86C	28.7853	-0.251086	0.523075	NA	36.966	35.475	21.957	23.203	33.699	21.412
RMER21A	420.109	0.0990897	0.524251	0.836832	362.505	427.786	425.265	422.493	395.488	487.12
L1MC2	250.599	0.107237	0.525962	0.837279	271.879	226.414	225.344	274.572	244.16	261.225
RLTR26C_MM	94.9176	0.157137	0.526994	0.837279	79.894	95.991	92.449	82.178	88.381	130.612
RMER16B3	8.00719	0.485972	0.527048	NA	1.192	7.304	11.556	13.535	10.173	4.282
MMERGLN-int	3084.27	0.0800598	0.529008	0.838521	2878.58	2908.95	3206.82	3163.38	2845.99	3501.91
MER87	1.20101	1.23721	0.532106	NA	0	2.087	0	0	1.907	3.212
RMER17A-int	49.1555	0.182568	0.532718	NA	41.736	49.039	47.38	50.274	54.046	52.459
MLT2B3	107.749	0.141082	0.53288	0.842694	110.898	97.034	99.383	92.813	112.542	133.824
RLTR5_Mm	86.3601	-0.174737	0.536613	0.843724	58.43	116.859	98.227	76.377	65.491	102.777
MTC	7124.04	-0.0704725	0.536779	0.843724	6938.88	7610.42	7345.06	6522.05	7252.3	7075.55
RLTR13D3A1	439.105	-0.0940391	0.537406	0.843724	451.939	439.263	468.022	483.401	377.684	414.319
MurERV4_19-int	734.228	0.0903975	0.538494	0.843724	719.049	666.72	746.525	849.819	646.006	777.25
Eulor6B	9.88642	0.396302	0.538681	NA	5.962	12.521	6.934	16.436	8.902	8.565
L1M3b	9.88485	-0.390508	0.540129	NA	10.732	15.651	6.934	10.635	5.722	9.635
Helitron2Na_Mam	11.5701	0.373022	0.540368	NA	5.962	10.434	13.867	6.768	15.26	17.129
MamRep1894	4.17862	0.582055	0.540426	NA	2.385	4.174	3.467	2.9	5.722	6.424
MLT1H2	81.6012	0.154306	0.540427	0.844805	83.472	73.037	76.27	87.012	102.369	67.447
L1M3c	42.714	0.497425	0.543257	NA	65.585	18.781	21.957	93.78	33.699	22.482
RMER17C-int	223.92	-0.105376	0.543417	0.847531	225.373	244.151	226.5	190.46	219.362	237.672
Charlie13b	28.794	0.231914	0.545512	NA	35.774	20.868	23.112	29.971	33.063	29.977
L1M1	73.4016	0.159865	0.548896	0.850913	76.317	66.776	65.87	83.145	91.56	56.741
RLTR20C	76.6782	-0.149856	0.549134	0.850913	84.664	87.644	69.337	64.776	71.213	82.436
RLTR1B-int	4670.69	-0.0885343	0.550846	0.850913	4043.61	4530.36	5867.03	4716.06	4193.95	4673.14
L1VL4	3145.94	0.0882177	0.551705	0.850913	3117.07	3140.58	2889.03	3399.28	2575.12	3754.57
MER90a	51.0823	-0.1758	0.553826	NA	59.623	58.429	45.069	47.373	55.317	40.683
MT2B2	2151.76	-0.0865774	0.553983	0.850913	2070.1	2102.41	2474.16	2171.44	1733.91	2358.52
RLTR24	298.095	0.0937592	0.555731	0.850913	295.728	276.496	293.525	333.547	310.922	278.354
L1MC4	1443.95	0.0744595	0.557387	0.850913	1440.48	1323.01	1458.38	1491.78	1594.67	1355.37
L1MC4a	622.037	-0.0866079	0.557448	0.850913	632	657.33	634.43	525.941	693.693	588.826
Tigger19a	285.411	-0.0962328	0.557451	0.850913	325.539	299.45	260.012	259.103	283.581	284.778
MERV1_I-int	582.298	0.108931	0.558704	0.850913	413.781	664.634	602.073	495.97	639.647	677.685
MTB_Mm-int	247.838	0.102527	0.55935	0.850913	218.219	249.368	249.612	216.564	272.772	280.495
MER57E1	7.75964	0.462858	0.562169	NA	2.385	2.087	15.023	10.635	5.722	10.706
MER53	405.572	-0.0919651	0.565627	0.852976	445.977	383.964	424.109	396.389	337.627	445.367
RLTR16	226.744	-0.117368	0.566977	0.852976	212.256	233.717	263.479	164.356	274.68	211.977
RLTR14_RN	548.855	0.101514	0.56711	0.852976	615.305	443.437	529.27	688.363	468.608	548.143
ORR1D2-int	1241.51	-0.0971953	0.568436	0.852976	1407.09	1182.15	1258.46	1368.99	881.264	1351.09
MTC-int	1688.94	0.0680953	0.568469	0.852976	1560.92	1681.93	1704.53	1644.53	1775.24	1766.48
MLT1C	925.031	0.0723899	0.568887	0.852976	902.686	935.913	866.708	890.425	962.014	992.439
MER5B	1396.03	-0.074581	0.570176	0.852976	1472.68	1315.7	1506.92	1472.44	1228.43	1379.99
RMER6C	701.489	0.0914365	0.570741	0.852976	670.158	727.237	642.52	642.924	890.165	635.932
RLTR1F_Mm	2.94113	0.672118	0.571295	NA	4.77	2.087	0	4.834	3.815	2.141
RMER17C	1042.51	-0.0915512	0.576	0.857228	900.301	1299.01	1027.34	852.72	1101.9	1073.81
MER31B	103.529	0.126286	0.576108	0.857228	100.166	93.904	104.005	99.581	127.166	96.353
X6B_LINE	49.8384	-0.195752	0.577986	NA	82.279	29.215	48.536	53.174	45.144	40.683
MamRep1527	10.5237	0.38967	0.579313	NA	8.347	2.087	17.334	7.734	19.075	8.565
RLTR1C	174.295	-0.104602	0.579373	0.860204	166.943	189.895	183.742	180.792	145.606	178.789
MERX	17.1397	-0.274355	0.581443	NA	13.117	25.041	18.49	14.502	20.982	10.706
L1MC	667.618	0.0741908	0.582303	0.86267	676.12	651.07	625.185	705.766	719.126	628.438
LTR103b_Mam	8.14511	0.377141	0.582806	NA	4.77	9.39	6.934	7.734	8.266	11.777
LTR68	11.2373	-0.336292	0.583474	NA	4.77	16.694	16.179	8.701	11.445	9.635
MTD	14184.2	-0.0592714	0.583575	0.862676	14265.3	14792	14370	13456	14483	13738.9
X7D_LINE	4.20459	0.55384	0.584503	NA	7.155	3.13	0	3.867	5.722	5.353
UCON27	1.11879	1.04415	0.587434	NA	1.192	1.043	0	1.934	2.543	0
RLTR48C	23.1772	-0.259317	0.588618	NA	22.657	39.648	13.867	13.535	31.156	18.2
MER3	941.04	-0.0691645	0.594855	0.86877	958.732	1048.6	882.887	941.666	905.425	908.933
MLT1F2	367.051	-0.0814741	0.595608	0.86877	363.698	415.266	353.617	367.385	372.598	329.743
MER2	2723.93	-0.0753646	0.595865	0.86877	3355.56	2554.2	2476.47	2723.48	2720.09	2513.75
MLT1A	519.321	0.0742101	0.596422	0.86877	504.407	510.213	503.846	485.335	563.983	548.143
LTR77	1.44679	-0.860853	0.597908	NA	1.192	1.043	3.467	0	1.907	1.071
RLTR13D3	23.8358	0.222004	0.598539	NA	25.041	27.128	13.867	22.236	27.977	26.765
L1MC1	908.376	0.0688402	0.599924	0.86877	930.113	888.961	842.44	931.031	1000.16	857.545
MLTR25A	1067.85	-0.0696355	0.600978	0.86877	992.12	1193.63	1095.52	977.437	1112.07	1036.33
L1MC3	850.236	0.0673052	0.603279	0.86877	872.875	837.835	781.193	895.259	895.252	819.003
RMER12B	241.332	0.08585	0.603791	0.86877	217.026	249.368	235.745	259.103	244.795	241.954
IAP1-MM_I-int	676.064	-0.0967211	0.603875	0.86877	744.09	586.38	763.859	756.04	470.516	735.497
ORR1D2	2566.64	-0.0631904	0.603969	0.86877	2486.26	2663.75	2719.15	2285.52	2659.69	2585.48
RMER17A	205.366	-0.109891	0.603985	0.86877	188.407	258.758	192.987	148.888	236.53	206.624
L1ME2	459.598	0.0738555	0.604079	0.86877	460.287	437.177	447.221	466.966	504.851	441.084
UCON15	1.09644	0.960903	0.605292	NA	0	1.043	1.156	0.967	1.272	2.141
MurSatRep1	86497.3	0.11257	0.60715	0.86877	104910	59205.6	85257.5	123355	61975.8	84280.3
MamTip2	245.907	0.111573	0.607437	0.86877	327.924	183.635	197.609	282.306	223.813	260.154
MMSAT4	162912	0.195943	0.6078	0.86877	198325	106386	150886	247895	117233	156747
L1M4c	386.999	-0.0869473	0.608838	0.86877	410.204	455.957	330.505	333.547	420.285	371.496
RMER15-int	1432.65	0.0652733	0.612874	0.86877	1286.66	1469.08	1444.51	1339.99	1484.03	1571.63
RodERV21-int	218.269	0.104058	0.613053	0.86877	207.487	254.585	169.875	185.626	271.5	220.542
RLTR31C_MM	253.437	0.0886796	0.613861	0.86877	226.566	271.279	239.211	221.398	281.674	280.495
MT2B1	2456.82	0.0642553	0.613887	0.86877	2418.29	2174.41	2612.84	2616.17	2308.07	2611.18
Charlie12	238.239	-0.082411	0.614527	0.86877	248.03	236.847	250.768	232.033	239.073	222.683
LTR23-int	0.339566	1.67121	0.614854	NA	0	0	0	0.967	0	1.071
LTR91	0.339566	1.67121	0.614854	NA	0	0	0	0.967	0	1.071
LTR53	15.3885	0.255427	0.615593	NA	19.079	12.521	10.4	16.436	14.624	19.271
Helitron3Na_Mam	32.6369	0.207724	0.616313	NA	48.891	23.998	18.49	42.539	39.422	22.482
MLT2C2	44.6423	0.158767	0.617468	NA	40.543	44.865	41.602	53.174	53.41	34.259
RLTR13F	15.8933	-0.251109	0.619062	NA	14.309	13.564	24.268	12.568	17.803	12.847
MER74C	5.1203	0.466486	0.619343	NA	2.385	9.39	1.156	2.9	9.537	5.353
RMER16B2	51.8838	0.147464	0.619457	NA	48.891	41.735	57.781	52.207	63.583	47.106
MER92D	3.38877	0.634484	0.620468	NA	0	0	8.089	0.967	6.994	4.282
MER106A	36.5865	-0.171062	0.620767	NA	35.774	33.388	47.38	40.606	35.607	26.765
UCON31	13.379	-0.263964	0.621382	NA	11.925	13.564	18.49	11.602	13.988	10.706
L1MEc	679.804	0.0717133	0.621829	0.870349	698.777	708.456	582.428	716.401	746.467	626.297
MamRep564	10.2108	-0.309189	0.622768	NA	16.694	8.347	9.245	6.768	12.717	7.494
MER44D	194.097	-0.0904585	0.623134	0.870349	224.181	185.722	191.831	172.091	209.825	180.93
Lx10	852.894	0.0644662	0.623661	0.870349	812.06	860.789	829.728	809.214	948.026	857.545
MER66-int	0.356864	1.73784	0.624206	NA	0	0	0	0	0	2.141
MERV1_LTR	195.143	0.0993138	0.625391	0.870349	177.675	206.589	179.12	216.564	153.236	237.672
LTR86B1	15.8737	0.274872	0.626034	NA	15.502	13.564	13.867	5.801	16.532	29.977
MER105	109.632	-0.10369	0.626457	0.870349	113.283	105.381	122.495	101.514	111.271	103.847
LTR16A1	33.6087	0.171762	0.626663	NA	34.581	26.085	34.668	32.871	41.329	32.118
MER45B	129.525	0.107108	0.629052	0.870349	125.207	124.162	123.65	117.95	113.814	172.365
Lx2B2	5094.4	-0.067581	0.629077	0.870349	5456.66	4765.12	5417.5	5595.85	4133.55	5197.73
Chap1_Mam	12.3992	0.274044	0.631591	NA	8.347	10.434	15.023	17.402	14.624	8.565
ORR1A4-int	5714.24	-0.0664709	0.631864	0.870349	5680.84	5442.27	6412.48	6176.9	4677.18	5895.75
SUBTEL_sa	9.31952	0.32818	0.632086	NA	14.309	8.347	2.311	9.668	12.717	8.565
MER101B	0.497316	-1.31253	0.632847	NA	1.192	0	1.156	0	0.636	0
RLTR31B2	535.726	-0.0653595	0.633869	0.870349	542.566	536.298	563.938	550.111	491.498	529.943
Lx4A	1503.33	0.0606623	0.634236	0.870349	1374.9	1474.3	1564.7	1481.14	1448.43	1676.55
MTE-int	2236.08	0.0599537	0.634567	0.870349	2244.2	1954.25	2370.16	2359	2162.47	2326.4
RLTR41	284.467	-0.0823382	0.634824	0.870349	248.03	346.402	283.125	284.24	284.853	260.154
X6A_LINE	53.4545	0.145153	0.634847	NA	52.468	45.909	53.158	67.676	39.422	62.094
MERVL_2A-int	6865.99	0.0590404	0.635225	0.870349	6737.35	6172.64	7265.32	7071.19	6382.48	7566.95
LTR85c	59.1899	-0.145341	0.635571	0.870349	71.547	42.779	71.648	65.743	41.329	62.094
L1_Mus3	15576.7	0.0622931	0.635854	0.870349	16856.5	14126.3	14737.5	17585.2	13965.4	16189.5
MER70A	12.3468	0.272778	0.636016	NA	11.925	15.651	5.778	16.436	11.445	12.847
L1MD2	699.341	-0.0629026	0.636123	0.870349	769.132	685.501	688.744	679.662	659.994	713.015
MLTR14	1473.32	-0.0553778	0.638979	0.871489	1490.57	1448.21	1565.85	1463.74	1419.81	1451.72
MER133A	0.533773	-1.26104	0.639337	NA	1.192	1.043	0	0.967	0	0
MER90	42.7273	-0.171113	0.639468	NA	39.351	34.432	61.247	52.207	24.162	44.965
MER34A1	1052.64	0.0905975	0.640339	0.871489	1205.57	867.05	984.58	1314.85	749.01	1194.78
IAPA_MM-int	2.15759	-0.624528	0.640825	NA	2.385	3.13	2.311	0	1.907	3.212
RLTR12F	12.652	0.274177	0.640901	NA	13.117	10.434	10.4	17.402	6.358	18.2
ORR1E	3803.8	-0.0531987	0.641336	0.871489	4047.18	3970.07	3604.35	3702.85	3723.43	3774.91
RLTR13C1	191.62	-0.090274	0.642082	0.871489	214.641	155.464	223.033	173.058	184.391	199.13
Tigger11a	12.5791	-0.261853	0.642226	NA	11.925	18.781	10.4	7.734	12.717	13.918
MER89-int	0.636733	1.16339	0.642448	NA	0	1.043	0	0	0.636	2.141
RLTR30	160.311	-0.0862245	0.64384	0.872133	152.634	171.114	171.03	160.489	148.149	158.448
Tigger13a	128.728	0.117917	0.645795	0.873043	155.019	107.468	109.783	118.917	183.756	97.424
MER125	2.94619	-0.534218	0.64722	NA	7.155	2.087	1.156	3.867	1.272	2.141
ORR1D1	3981.84	-0.0542185	0.648922	0.87553	3812.27	4411.41	3946.41	3726.06	4077.59	3917.3
L1M3d	8.02276	0.315665	0.650965	NA	9.54	5.217	6.934	5.801	12.081	8.565
ORR1C2	2769.59	-0.0508647	0.651758	0.877615	2847.58	2715.92	2892.49	2671.28	2791.3	2698.96
MER67B	17.8764	-0.216977	0.651969	NA	17.887	27.128	12.712	15.469	19.075	14.988
LTR16D1	24.1446	-0.194805	0.653427	NA	20.272	26.085	31.201	12.568	27.977	26.765
LTR80B	1.10467	-0.854164	0.654095	NA	0	3.13	1.156	0	1.272	1.071
MER106B	21.6675	-0.200804	0.659229	NA	21.464	25.041	23.112	29.971	19.711	10.706
Eulor9B	1.22321	-0.870454	0.659511	NA	4.77	0	0	1.934	0.636	0
HAL1b	124.911	0.102047	0.659536	0.884527	146.672	83.47	131.74	133.419	124.623	129.542
Lx2B	2804.23	-0.0660571	0.659991	0.884527	3053.87	2738.88	2810.45	3196.25	2173.91	2852.06
MER46C	270.993	-0.0747762	0.660794	0.884527	310.038	260.845	262.324	288.107	232.715	271.931
MER2B	369.045	-0.0651967	0.662115	0.884555	362.505	381.877	387.13	388.655	340.806	353.296
Arthur1C	4.3262	0.439654	0.664046	NA	0	5.217	5.778	7.734	5.087	2.141
Arthur1A	11.3697	-0.247745	0.666165	NA	11.925	11.477	13.867	9.668	12.717	8.565
UCON28a	1.47432	0.746996	0.666182	NA	2.385	1.043	0	0.967	4.451	0
IAPLTR3	10.5409	-0.277681	0.6667	NA	10.732	13.564	10.4	16.436	8.902	3.212
ORSL	17.1751	0.227806	0.66776	NA	20.272	19.824	6.934	15.469	12.717	27.835
RLTR20B5_MM	257.881	-0.0738627	0.669037	0.89205	245.645	235.804	312.015	248.468	247.339	258.013
Charlie1	721.799	0.0574683	0.671433	0.893493	753.63	657.33	711.856	787.944	730.571	689.462
L5	9.55822	-0.266952	0.671676	NA	9.54	12.521	9.245	5.801	9.537	10.706
Eulor2C	5.50712	-0.453641	0.67412	NA	8.347	10.434	0	6.768	0	7.494
MER33	1048.55	0.0615041	0.675886	0.896946	1118.52	891.047	1068.94	1224.94	980.453	1007.43
RLTR10C	203.085	0.0754422	0.67775	0.896946	174.098	210.763	209.166	198.195	231.443	194.848
L1M	57.4019	0.117748	0.678613	0.896946	57.238	47.996	60.092	71.543	57.225	50.318
MLT1E-int	3.81652	0.461137	0.680003	NA	1.192	8.347	0	6.768	4.451	2.141
MLT1E1	51.9721	0.126082	0.68241	NA	39.351	49.039	61.247	42.539	66.127	53.53
L1Md_F	1806.28	0.0554056	0.682568	0.896946	1949.66	1632.89	1731.11	1999.35	1620.1	1904.59
Tigger1a_Mars	0.284404	1.44961	0.682651	NA	0	0	0	0	0.636	1.071
L1MB5	1281.94	-0.0484698	0.683971	0.896946	1296.2	1266.66	1347.44	1287.78	1239.87	1253.66
MT2C_Mm	541.478	-0.056663	0.684286	0.896946	527.064	557.165	573.183	510.472	573.521	507.461
Tigger17c	186.753	0.0782385	0.684336	0.896946	203.909	153.377	188.365	215.597	190.114	169.154
Tigger9a	39.1342	-0.160679	0.685749	NA	26.234	66.776	31.201	26.104	50.231	34.259
RLTR53B_Mm	19.9003	-0.200768	0.68621	NA	9.54	35.475	18.49	22.236	16.532	17.129
RMER13A1	252.496	0.0771224	0.687696	0.896946	219.411	309.884	208.01	233.966	286.76	256.942
L1ME1	1335.11	0.0541227	0.68819	0.896946	1469.1	1151.89	1309.31	1428.93	1293.92	1357.51
RLTR17B_Mm	2067.58	0.0624712	0.688398	0.896946	2359.86	1571.33	2137.88	2290.36	2019.4	2026.63
SRV_MM-int	588.65	0.0686566	0.688538	0.896946	493.675	558.209	670.254	587.816	503.579	718.368
ERV3-16A3_I-int	31.6713	-0.145656	0.68887	NA	32.196	32.345	35.824	30.938	36.242	22.482
L4_C_Mam	47.785	0.123115	0.689093	NA	45.313	46.952	45.069	61.875	48.959	38.541
LTR103_Mam	6.64764	0.301054	0.689199	NA	5.962	6.26	5.778	8.701	8.902	4.282
LTR67B	70.7893	-0.107652	0.690234	0.897142	69.162	83.47	68.181	51.241	82.022	70.659
RLTR41B	24.0961	0.169838	0.691155	NA	31.004	22.954	13.867	29.004	20.982	26.765
L1M2c	75.5425	0.101459	0.691327	0.897142	73.932	65.733	79.737	64.776	90.924	78.153
IAPLTR3-int	38.2266	-0.133432	0.693953	NA	42.928	39.648	38.135	36.738	45.144	26.765
RLTR13D	3.20047	-0.445416	0.694597	NA	3.577	5.217	2.311	0	3.815	4.282
MER58D	63.2906	0.115329	0.695361	0.900658	42.928	83.47	55.469	57.041	68.034	72.8
UCON22	2.27799	-0.590836	0.695623	NA	7.155	1.043	0	4.834	0.636	0
MLTR12	134.802	-0.0773208	0.697813	0.901908	131.17	137.726	146.763	119.884	140.519	132.754
L1M4a1	87.4608	0.0948027	0.698979	0.901908	88.241	84.514	82.048	91.846	107.456	70.659
Ricksha_0	24.7576	0.186853	0.699264	NA	9.54	34.432	25.423	13.535	32.427	33.188
Tigger17	163.974	-0.0739047	0.701486	0.903429	168.136	187.809	147.918	175.958	148.785	155.236
ERVB2_1-I_MM-int	20.1912	-0.171249	0.702697	NA	23.849	17.737	23.112	18.369	24.162	13.918
MLT1E1A	156.126	-0.0731682	0.703314	0.903633	166.943	169.028	144.451	164.356	153.871	138.106
ERVB4_1-LTR_MM	0.267106	1.3791	0.704056	NA	0	0	0	0.967	0.636	0
LTR16D	16.0346	-0.203011	0.705254	NA	15.502	20.868	15.023	5.801	16.532	22.482
MER104	94.933	0.0864569	0.707054	0.903633	97.781	83.47	95.916	95.713	109.999	86.718
RLTR22_Mur	422.356	-0.0637445	0.708242	0.903633	513.947	376.661	404.464	476.634	380.228	382.202
IAPEY_LTR	69.7074	0.104552	0.710055	0.903633	45.313	81.384	73.959	73.477	61.676	82.436
RLTR13E	302.253	0.0599495	0.71136	0.903633	326.732	281.713	279.658	338.381	300.113	286.919
UCON20	0.94081	-0.808566	0.711633	NA	1.192	0	2.311	0	0	2.141
RMER6D	400.923	0.070463	0.711726	0.903633	405.434	401.702	368.64	346.115	544.272	339.378
MLT1B	1376.5	-0.0466263	0.712862	0.903633	1382.05	1496.21	1317.4	1257.81	1361.32	1444.23
Lx8b	2490.76	0.0452789	0.712969	0.903633	2433.8	2591.76	2330.87	2425.71	2769.68	2392.78
Charlie9	96.7911	-0.0855644	0.713604	0.903633	107.321	87.644	105.161	86.045	109.999	84.577
nhAT5a_ML	1.03767	0.757039	0.714133	NA	2.385	0	0	1.934	1.907	0
RLTR35B_MM	18.1794	0.169524	0.717235	NA	16.694	21.911	12.712	16.436	20.982	20.341
RLTR48B	115.783	-0.0785203	0.718598	0.908265	112.091	127.292	116.717	133.419	99.19	105.989
Kanga1b	35.6607	0.121907	0.719163	NA	34.581	37.562	30.046	40.606	33.699	37.471
L1MA9	708.27	0.0539131	0.720803	0.909362	784.634	680.284	621.719	753.139	784.617	625.226
Helitron1Nb_Mam	4.68672	-0.326728	0.724176	NA	4.77	4.174	6.934	0.967	6.994	4.282
RMER16C	7.85776	0.244187	0.725951	NA	10.732	6.26	4.622	8.701	8.266	8.565
IAPEY4_LTR	106.811	-0.079025	0.726419	0.914206	129.977	94.948	104.005	113.116	92.832	105.989
ERVB4_3-LTR_MM	1.36515	0.57831	0.726663	NA	1.192	2.087	0	1.934	1.907	1.071
MER44B	417.538	0.0543782	0.727331	0.914206	465.056	382.921	382.507	403.157	467.973	403.613
MLT1H-int	162.311	-0.0973742	0.72986	0.915691	238.49	107.468	157.163	221.398	114.45	134.895
RLTR13D4	35.3681	0.121773	0.731702	NA	36.966	40.692	24.268	37.705	42.601	29.977
X7B_LINE	377.773	-0.0665286	0.734037	0.918901	380.392	405.875	370.951	449.563	256.24	403.613
Mam_R4	5.51998	0.285936	0.734314	NA	4.77	2.087	8.089	7.734	5.087	5.353
MLT1-int	82.9462	-0.0870894	0.735121	0.918901	90.626	92.861	73.959	78.311	99.826	62.094
MLTR32C_MM	12.4237	-0.188885	0.737946	NA	13.117	12.521	13.867	7.734	10.173	17.129
Charlie2b	146.347	0.0733994	0.738938	0.921788	147.864	132.509	149.074	157.589	181.848	109.2
LTRIS_Mm	57.3011	0.101949	0.74112	0.921788	47.698	71.993	46.224	41.573	69.942	66.377
RLTR20A3_MM	192.321	0.0676059	0.741497	0.921788	174.098	209.72	180.275	147.921	232.079	209.836
RLTR30C_MM	10.092	0.198812	0.742931	NA	9.54	9.39	9.245	12.568	10.173	9.635
ERVB5_2-LTR_MM	27.872	0.125644	0.74306	NA	28.619	22.954	28.89	26.104	34.971	25.694
LTR39	0.173897	-1.33756	0.743066	NA	0	1.043	0	0	0	0
LTR58	0.198742	-1.33756	0.743066	NA	1.192	0	0	0	0	0
MLT1L-int	0.192602	-1.33756	0.743066	NA	0	0	1.156	0	0	0
L1Md_F3	5350.47	-0.0514753	0.744064	0.923291	6701.58	4686.87	4948.32	5608.42	4481.35	5676.28
X2_LINE	2.50492	0.404352	0.750356	NA	1.192	3.13	2.311	0.967	6.358	1.071
MamTip1	23.156	0.134238	0.75092	NA	21.464	21.911	23.112	16.436	29.248	26.765
UCON10	6.13123	0.258461	0.75224	NA	5.962	4.174	6.934	6.768	10.809	2.141
IAPEY2_LTR	144.523	0.0640817	0.753141	0.927521	131.17	129.379	162.941	136.319	139.247	168.083
RLTR9F	23.0371	-0.133615	0.753177	NA	19.079	33.388	19.645	20.303	22.254	23.553
URR1A	6974.54	-0.0357532	0.753991	0.927521	6968.69	6613.99	7600.45	7012.22	6836.47	6815.39
L1ME3E	69.5008	0.0831447	0.754182	0.927521	62.008	61.559	79.737	67.676	83.93	62.094
RMER13B	329.16	0.0502457	0.754725	0.927521	321.962	330.752	316.637	301.642	318.552	385.413
MLT1F1	237.014	-0.0588453	0.755018	0.927521	243.26	276.496	206.854	203.029	274.044	218.401
IAPEY4_I-int	287.088	-0.0562524	0.755884	0.927521	258.762	279.626	340.905	239.767	326.182	277.284
MLTR18C_MM	149.658	-0.0620962	0.758292	0.927521	132.362	182.592	143.296	138.253	149.421	152.024
MER34A	75.4502	0.0779644	0.758385	0.927521	75.124	77.21	68.181	62.842	85.837	83.506
Charlie17a	49.5922	-0.0995694	0.759305	NA	38.158	40.692	75.115	52.207	46.416	44.965
RLTR50B	29.7639	-0.114871	0.7597	NA	23.849	37.562	31.201	24.17	28.612	33.188
MLT1B-int	2.30603	-0.399735	0.762155	NA	3.577	1.043	3.467	1.934	3.815	0
L1ME3G	219.792	0.0510776	0.762374	0.930726	212.256	227.457	208.01	233.966	225.085	211.977
LTR52	3.34725	-0.320741	0.764918	NA	3.577	6.26	1.156	2.9	1.907	4.282
MER44C	93.0598	0.0699263	0.765105	0.930925	98.974	78.254	94.76	94.747	84.566	107.059
URR1B	8165.66	-0.034236	0.765275	0.930925	8437.79	7793.01	8556.14	8528.17	7596.92	8081.9
MER67A	7.68139	-0.225715	0.765571	NA	5.962	5.217	13.867	10.635	8.266	2.141
RMER6BA	293.872	-0.0467819	0.766982	0.931335	298.113	291.103	307.392	264.904	308.379	293.342
RMER3D2	0.918009	0.582471	0.768169	NA	0	1.043	1.156	0.967	1.272	1.071
MER63B	83.5752	0.0720143	0.771315	0.934927	88.241	92.861	63.559	78.311	92.832	85.647
L1M3a	0.974577	0.618207	0.773806	NA	0	0	2.311	2.9	0.636	0
Eulor3	0.211944	1.16674	0.773921	NA	0	0	0	0	1.272	0
MamGypLTR2b	7.25695	0.225725	0.775281	NA	7.155	11.477	1.156	9.668	4.451	9.635
Kanga2_a	125.215	0.0591121	0.776985	0.939314	109.706	114.772	143.296	129.552	123.351	130.612
IAPLTR4_I	8.43202	0.197163	0.777271	NA	5.962	11.477	5.778	7.734	5.722	13.918
RLTR31_Mur	178.86	-0.0551367	0.778594	0.939314	153.826	188.852	203.387	203.029	157.051	167.012
UCON11	1.96959	-0.40174	0.779369	NA	3.577	1.043	2.311	0	3.815	1.071
MER91A	113.221	-0.0744364	0.780237	0.939314	75.124	126.249	146.763	81.211	115.086	134.895
RMER6B	591.082	0.0395346	0.780459	0.939314	603.381	533.168	613.629	550.111	643.462	602.744
MLTR31D_MM	27.085	0.110252	0.780613	NA	35.774	21.911	20.801	26.104	31.156	26.765
ORSL-2a	11.4373	0.161309	0.782696	NA	9.54	10.434	12.712	8.701	16.532	10.706
LTR28B	19.6449	0.131763	0.784052	NA	19.079	23.998	12.712	14.502	16.532	31.047
LTR16B	17.3636	-0.137554	0.784066	NA	25.041	12.521	17.334	9.668	20.347	19.271
RLTR3_Mm	1.43035	0.47882	0.78418	NA	2.385	0	1.156	2.9	0	2.141
MER97d	5.68352	0.21949	0.786976	NA	3.577	6.26	5.778	4.834	5.087	8.565
RMER19B	3366.87	-0.0318168	0.787506	0.946121	3243.47	3571.49	3396.34	3114.07	3331.12	3544.73
MMVL30-int	267.299	0.0475877	0.790062	0.947026	212.256	302.58	272.724	291.008	251.154	274.072
MER65D	9.04791	0.176767	0.790514	NA	3.577	12.521	9.245	8.701	9.537	10.706
Charlie23a	31.7789	0.0968636	0.791045	NA	33.389	30.258	28.89	37.705	36.878	23.553
RMER20C_Mm	183.855	0.0492538	0.791045	0.947026	164.558	207.633	169.875	174.024	196.472	190.566
L1ME3B	153.072	0.0534195	0.794925	0.949998	183.638	131.466	136.362	166.29	161.501	139.177
Charlie7a	34.8176	-0.0925391	0.795417	NA	26.234	42.779	38.135	34.805	27.341	39.612
MMAR1	293.477	-0.0414777	0.796334	0.950012	318.385	283.8	290.058	302.609	261.963	304.048
MLT1H2-int	5.28357	0.207294	0.802486	NA	4.77	4.174	5.778	4.834	5.722	6.424
MER45R	23.1961	-0.108808	0.802644	NA	34.581	14.607	23.112	21.27	20.982	24.624
MER54A	57.6936	0.0702072	0.804721	0.950909	50.083	63.646	55.469	48.34	68.67	59.953
L4_B_Mam	41.9676	-0.088278	0.805113	NA	39.351	55.299	35.824	27.07	57.861	36.4
ERVB2_1A-I_MM-int	319.043	-0.0443549	0.805593	0.950909	339.849	283.8	346.683	340.315	249.246	354.366
Kanga11a	134.699	0.0543617	0.805747	0.950909	145.479	132.509	117.872	173.058	115.086	124.189
MTE2b	2546.52	-0.0284689	0.8062	0.950909	2507.73	2703.4	2504.21	2415.07	2628.53	2520.18
UCON9	4.90748	0.214351	0.808402	NA	3.577	4.174	5.778	2.9	4.451	8.565
ERVB4_1-I_MM-int	72.2517	-0.0679255	0.808694	0.950909	57.238	102.251	62.403	69.61	78.843	63.165
RLTR47_MM	2.27223	-0.322436	0.808808	NA	1.192	4.174	2.311	0	3.815	2.141
MER51-int	4.25608	-0.239813	0.80954	NA	3.577	2.087	8.089	7.734	1.907	2.141
Tigger20a	73.5234	0.0664471	0.810062	0.950909	79.894	63.646	72.803	89.913	84.566	50.318
MamGypLTR1b	21.3824	-0.103782	0.810317	NA	21.464	18.781	26.579	17.402	24.797	19.271
IAPLTR2a	91.5695	-0.063311	0.811969	0.950909	82.279	90.774	106.316	83.145	64.855	122.048
L1MEa	58.432	0.0731819	0.812115	0.950909	65.585	67.82	38.135	54.141	75.664	49.247
MER81	56.003	-0.068402	0.812181	0.950909	66.777	53.212	52.002	44.473	55.317	64.236
HAL1	1327.92	-0.0314404	0.812495	0.950909	1252.08	1297.97	1476.87	1202.7	1316.17	1421.75
MamGypLTR3	5.94577	-0.201115	0.813858	NA	5.962	3.13	10.4	3.867	10.173	2.141
LTR33A_	57.9372	0.0671587	0.815302	0.950909	57.238	66.776	46.224	52.207	70.577	54.6
L1M8	28.4046	-0.0927784	0.815803	NA	34.581	25.041	28.89	17.402	35.607	28.906
MER115	70.4498	0.0594456	0.816748	0.950909	67.97	62.603	76.27	81.211	66.127	68.518
Lx2	2494.48	0.0267487	0.817276	0.950909	2414.72	2553.15	2445.27	2426.68	2461.31	2665.78
MLT-int	213.17	-0.0402006	0.818266	0.950909	221.796	217.023	209.166	189.493	206.01	235.53
Charlie13a	33.8348	0.087751	0.818269	NA	27.426	44.865	26.579	34.805	45.78	23.553
RLTR10F	16.0405	0.116083	0.81829	NA	14.309	18.781	12.712	13.535	13.352	23.553
LTR108e_Mam	57.6188	-0.0634065	0.820657	0.950909	69.162	52.169	55.469	62.842	54.682	51.388
Tigger7	1562.5	0.0302362	0.820731	0.950909	1612.19	1657.93	1369.4	1563.32	1712.93	1459.22
RLTR9B	124.842	0.0514342	0.820859	0.950909	113.283	110.598	143.296	156.622	104.276	120.977
MTEa	3218.12	-0.0249784	0.823692	0.952569	3148.07	3313.78	3276.16	3071.53	3254.19	3244.97
LTR81	8.81482	0.148125	0.82379	NA	7.155	7.304	10.4	11.602	5.722	10.706
LTR28	1.35789	0.377278	0.824095	NA	2.385	0	1.156	2.9	0.636	1.071
RLTR19B	79.4912	0.0538501	0.82884	0.956442	73.932	73.037	87.826	83.145	91.56	67.447
IAPEY5_I-int	4.37315	0.204753	0.829402	NA	3.577	4.174	4.622	5.801	6.994	1.071
MER67D	11.83	-0.128388	0.829528	NA	7.155	10.434	19.645	13.535	12.717	7.494
L1MB2	514.655	0.0337074	0.830505	0.956442	507.985	556.122	463.4	489.202	606.584	464.637
MLT1D-int	44.1691	-0.0779516	0.830648	NA	40.543	45.909	50.847	38.672	65.491	23.553
MER103C	287.251	-0.0396355	0.831817	0.956442	292.151	224.327	357.084	294.875	263.87	291.201
RMER16	53.1109	0.065268	0.832	NA	45.313	41.735	69.337	56.075	62.312	43.894
UCON5	1.69481	-0.347489	0.832614	NA	0	1.043	4.622	3.867	0.636	0
RLTR12C	238.708	-0.0367899	0.832667	0.956442	239.683	221.197	263.479	253.302	207.281	247.307
ORR1B1	5250.67	0.0243126	0.83591	0.957621	5492.44	4982.14	5143.62	5559.11	4887.01	5439.68
MER68C	5.77857	0.174313	0.836228	NA	3.577	10.434	2.311	5.801	8.266	4.282
RLTR11A	743.979	0.0280241	0.83651	0.957621	714.279	688.631	807.772	793.745	749.646	709.803
MLT2B2	64.7789	0.0609146	0.838287	0.957819	51.275	80.34	58.936	45.44	82.022	70.659
LTR78	33.1355	-0.0754596	0.839238	NA	40.543	35.475	26.579	23.203	41.965	31.047
RLTR14	428.626	0.0301679	0.8395	0.957819	456.709	433.003	382.507	464.065	419.013	416.461
UCON26	7.84893	-0.143272	0.839708	NA	7.155	11.477	5.778	9.668	4.451	8.565
MER47B	100.368	0.0481089	0.841062	0.957994	119.245	84.514	93.604	96.68	121.444	86.718
LTR34	8.2779	-0.135009	0.843495	NA	11.925	8.347	5.778	10.635	7.63	5.353
Lx3_Mus	1451.73	0.0238562	0.84466	0.959069	1339.12	1517.08	1463	1485.01	1489.76	1416.39
MLT1A0	1474.76	0.0230734	0.844827	0.959069	1459.56	1512.9	1416.78	1464.71	1527.9	1466.71
Charlie25	42.1552	0.065835	0.844863	NA	39.351	55.299	28.89	36.738	47.687	44.965
MLTR31A_MM	42.6134	0.0610758	0.845064	NA	42.928	42.779	39.291	49.307	40.693	40.683
Lx	5700.03	0.0224009	0.847097	0.959911	5468.59	5539.31	5959.48	5334.82	5836.31	6061.7
MER63D	149.92	-0.0390389	0.850323	0.959911	156.211	145.03	154.852	179.825	143.698	119.906
LTR40b	81.6704	-0.0471219	0.850484	0.959911	75.124	98.078	76.27	82.178	90.924	67.447
LTR90A	8.51008	-0.128488	0.85154	NA	8.347	9.39	9.245	3.867	12.717	7.494
L1MA8	1232.33	-0.0255339	0.853726	0.959911	1279.5	1231.19	1218.01	1419.27	1093	1153.03
MARNA	442.961	0.038223	0.855098	0.959911	525.871	355.793	428.732	593.617	328.725	425.025
L1_Mur2	3571.59	0.0249784	0.856129	0.959911	3782.46	3358.64	3479.54	4168.85	3088.87	3551.16
RLTR48A	301.53	-0.029344	0.856786	0.959911	273.072	333.882	306.237	275.539	298.205	322.248
MER67C	90.13	0.0470086	0.857519	0.959911	106.128	66.776	92.449	104.415	69.306	101.706
RMER2	467.358	-0.0307648	0.858273	0.959911	486.52	494.563	436.821	353.85	530.284	502.108
ORSL-2b	27.6439	0.0721672	0.860341	NA	32.196	22.954	26.579	24.17	40.693	19.271
RLTR9A	174.402	-0.0370943	0.860747	0.960994	160.981	213.893	153.696	206.896	141.791	169.154
MER110-int	0.477006	0.485557	0.8617	NA	0	0	1.156	0	0.636	1.071
RMER19A	824.092	-0.024	0.862068	0.960994	753.63	852.442	886.353	742.504	825.31	884.31
RMER17A2	336.928	-0.0272879	0.863794	0.961342	321.962	357.88	339.75	298.742	327.454	375.778
L1M3de	22.5874	0.0906565	0.866984	NA	41.736	8.347	16.179	28.037	30.52	10.706
Eulor5B	1.35543	-0.310929	0.867921	NA	0	0	4.622	0.967	2.543	0
MER97a	2.37772	0.213029	0.870815	NA	3.577	3.13	0	0.967	4.451	2.141
Kanga1c	101.306	-0.0357421	0.873001	0.969883	95.396	107.468	105.161	109.249	104.912	85.647
Eulor12	3.59213	0.165728	0.874986	NA	1.192	3.13	5.778	6.768	2.543	2.141
RLTR12A	145.849	0.0356929	0.875434	0.969883	119.245	177.375	136.362	148.888	178.669	114.553
L1M3	1130.9	0.0235962	0.875748	0.969883	1261.61	1093.46	1011.16	1270.38	1199.18	949.616
MER121	29.6828	-0.0611872	0.875757	NA	21.464	42.779	26.579	33.838	29.884	23.553
MT-int	181.458	-0.0271886	0.877846	0.970626	178.868	183.635	187.209	176.925	184.391	177.718
LTR88b	9.26321	0.0993858	0.87846	NA	8.347	11.477	6.934	5.801	10.173	12.847
RMER13A2	210.972	0.0310848	0.879944	0.971367	182.445	254.585	189.52	168.224	250.518	220.542
LTR75_1	0.441003	0.426646	0.881308	NA	0	1.043	0	0.967	0.636	0
LTR9	0.441003	0.426646	0.881308	NA	0	1.043	0	0.967	0.636	0
MER5C1	16.5727	0.0714111	0.882645	NA	15.502	17.737	15.023	14.502	15.26	21.412
RMER3D1	0.81063	0.333394	0.884534	NA	0	2.087	0	0	0.636	2.141
Eulor4	0.105972	0.58599	0.88581	NA	0	0	0	0	0.636	0
MER72	0.178432	0.58599	0.88581	NA	0	0	0	0	0	1.071
MLT1E3-int	0.105972	0.58599	0.88581	NA	0	0	0	0	0.636	0
UCON17	0.178432	0.58599	0.88581	NA	0	0	0	0	0	1.071
LTR52-int	0.161134	0.58599	0.88581	NA	0	0	0	0.967	0	0
LTR9A1	0.161134	0.58599	0.88581	NA	0	0	0	0.967	0	0
MER49	0.161134	0.58599	0.88581	NA	0	0	0	0.967	0	0
UCON13	0.161134	0.58599	0.88581	NA	0	0	0	0.967	0	0
MLT2B5	733.094	-0.0324829	0.887197	0.977786	913.418	588.467	721.101	1028.68	472.423	674.473
MamGypLTR1a	3.95986	0.139595	0.890713	NA	5.962	2.087	3.467	0.967	6.994	4.282
MLT1A1	766.905	-0.0172801	0.894098	0.980015	777.479	797.143	740.746	747.338	807.507	731.215
RLTR26B_MM	58.3867	-0.0406268	0.894687	0.980015	50.083	74.08	54.314	49.307	77.572	44.965
MER57-int	8.1402	-0.0976145	0.896999	NA	1.192	12.521	11.556	4.834	10.173	8.565
UCON4	158.056	-0.0285479	0.898552	0.980015	153.826	121.032	203.387	170.157	129.71	170.224
MLT2B1	129.348	0.0271245	0.899069	0.980015	118.053	141.9	124.806	106.348	146.877	138.106
MLT2C1	55.7387	-0.0390266	0.899403	0.980015	67.97	56.343	46.224	54.141	71.213	38.541
MER44A	119.7	-0.0267628	0.900347	0.980015	107.321	140.856	114.405	119.884	126.531	109.2
Lx7	8866.71	-0.0148818	0.900748	0.980015	9296.36	8551.55	8887.8	9275.5	7929.46	9259.56
RLTR41A2	106.389	0.0277661	0.900749	0.980015	108.513	116.859	90.138	118.917	97.918	105.989
LTR85b	11.4762	-0.0766247	0.901978	NA	7.155	17.737	10.4	17.402	10.809	5.353
MER65-int	3.25163	0.139541	0.902288	NA	3.577	0	5.778	4.834	3.179	2.141
RLTR42	48.1032	-0.0396913	0.904237	NA	28.619	61.559	55.469	46.407	41.965	54.6
LTRIS5	17.1282	-0.0582325	0.905906	NA	19.079	16.694	16.179	20.303	10.173	20.341
Tigger18a	88.3864	0.0276107	0.907769	0.986075	89.434	71.993	101.694	87.012	93.467	86.718
RLTR50A	0.377174	-0.375798	0.90794	NA	1.192	0	0	0	0	1.071
RLTR46A	7.83591	0.0870961	0.908425	NA	2.385	15.651	4.622	9.668	8.266	6.424
MER54B	25.611	0.0525825	0.909256	NA	29.811	19.824	26.579	30.938	36.878	9.635
RLTR46	0.359876	-0.375797	0.909311	NA	1.192	0	0	0.967	0	0
Charlie4	16.3974	0.0707976	0.909643	NA	23.849	20.868	3.467	25.137	19.711	5.353
Eulor5A	25.4862	-0.054173	0.910169	NA	14.309	44.865	18.49	36.738	23.526	14.988
MER68	457.187	0.0187735	0.912631	0.98926	516.332	369.357	476.112	476.634	392.944	511.743
L1MEh	19.6166	-0.0555634	0.913727	NA	34.581	17.737	8.089	16.436	24.797	16.059
Lx8	6927.28	0.0117019	0.913789	0.98926	6723.05	6995.87	6978.73	6783.09	7057.74	7025.23
MamGypLTR1c	2.74079	0.140086	0.914148	NA	5.962	2.087	0	0.967	6.358	1.071
LTR9D	0.304714	-0.375796	0.914473	NA	1.192	0	0	0	0.636	0
BGLII_A	62.1255	0.0296688	0.915404	0.98926	63.2	73.037	48.536	55.108	71.849	61.024
RMER6A	3390.19	0.0125712	0.917088	0.98926	3223.2	3641.4	3262.29	3201.08	3640.78	3372.37
RLTR20A2B_MM	47.174	-0.0317745	0.919428	NA	48.891	52.169	42.758	37.705	59.768	41.753
MURVY-int	33.5716	0.0366374	0.91984	NA	23.849	42.779	32.357	29.971	31.792	40.683
MER112	58.0747	-0.0282986	0.920128	0.98926	59.623	69.907	46.224	53.174	58.497	61.024
L4_A_Mam	86.6792	-0.0244663	0.921255	0.98926	79.894	90.774	92.449	69.61	104.912	82.436
RLTR30D_MM	71.7908	-0.0276366	0.921847	0.98926	59.623	99.121	58.936	67.676	83.294	62.094
MER92C	2.43336	-0.119854	0.92283	NA	1.192	4.174	2.311	0.967	3.815	2.141
ERVL-B4-int	314.9	0.0164259	0.923445	0.98926	363.698	310.928	265.79	318.078	343.985	286.919
Ricksha_a	2.81101	0.117679	0.923691	NA	4.77	0	3.467	0.967	4.451	3.212
LTRIS2	723.153	-0.0139586	0.924562	0.98926	728.588	682.371	767.326	789.878	608.491	762.262
LTR55	21.9209	-0.0409703	0.924815	NA	17.887	26.085	23.112	19.336	27.977	17.129
Charlie1b	289.575	0.0149369	0.925249	0.98926	300.498	273.366	291.214	303.576	303.292	265.507
MER92A	8.75944	0.0590394	0.92783	NA	5.962	9.39	10.4	8.701	9.537	8.565
MamRep488	1.94762	0.143107	0.928255	NA	1.192	4.174	0	0.967	0	5.353
RLTR25B	953.33	-0.0113614	0.929859	0.989446	947.999	945.303	976.491	953.267	872.362	1024.56
MLT1J2-int	1.58775	0.336723	0.930217	NA	0	4.174	0	0	0	5.353
RLTR19C	60.0365	-0.02466	0.932185	0.989446	56.045	70.95	55.469	52.207	76.3	49.247
RLTR11B	410.91	-0.0155053	0.932942	0.989446	418.551	311.971	508.469	432.161	361.789	432.519
RMER16_Mm	50.6298	-0.0236904	0.934365	NA	48.891	53.212	50.847	48.34	48.959	53.53
Charlie2a	59.5719	0.0257467	0.935446	0.989446	83.472	59.473	34.668	63.809	66.762	49.247
L1MA5	773.418	-0.0105404	0.937112	0.989446	849.026	708.456	771.948	756.04	782.074	772.968
Tigger17b	39.9425	0.031125	0.937568	NA	54.853	45.909	18.49	33.838	56.589	29.977
L1ME4a	522.366	0.0120506	0.937886	0.989446	541.373	476.825	540.826	554.945	443.175	577.05
Charlie22a	23.5602	-0.0371928	0.938701	NA	20.272	21.911	30.046	8.701	36.878	23.553
RLTR15	512.908	0.0108996	0.938851	0.989446	468.634	528.994	535.048	481.468	522.654	540.649
MER92B	169.51	0.0140416	0.939547	0.989446	166.943	175.288	162.941	169.19	156.415	186.283
RLTR46B	9.36562	-0.0496613	0.941477	NA	9.54	15.651	3.467	9.668	11.445	6.424
RLTR30B_MM	56.46	0.0207076	0.94415	0.989446	53.66	69.907	45.069	52.207	68.67	49.247
MARINER1_EC	0.385841	0.224591	0.9442	NA	0	1.043	0	0	1.272	0
MLT1G1-int	0.670061	-0.184591	0.944243	NA	0	2.087	0	1.934	0	0
LTR109A2	3.59412	-0.0691434	0.945302	NA	3.577	5.217	2.311	3.867	4.451	2.141
UCON23	52.6592	0.0196248	0.946632	NA	60.815	43.822	52.002	51.241	47.052	61.024
LTR73	36.5851	0.0230367	0.946636	NA	39.351	42.779	26.579	41.573	34.971	34.259
ORR1E-int	786.959	0.0100161	0.946958	0.989446	698.777	775.232	879.42	677.729	864.096	826.498
L1MC5a	586.695	-0.00923705	0.946975	0.989446	610.536	527.951	627.497	585.882	577.336	590.967
LTR37A	34.1814	-0.0226832	0.947803	NA	28.619	36.518	38.135	37.705	33.063	31.047
MER57C2	37.6648	0.0217711	0.947924	NA	39.351	38.605	34.668	36.738	44.508	32.118
MER58C	1231.76	-0.0136371	0.94846	0.989446	1411.86	968.258	1331.26	1620.36	806.235	1252.59
RCHARR1	1429.32	0.00824445	0.950033	0.989446	1544.23	1335.53	1395.98	1588.46	1367.04	1344.66
Charlie5	599.635	-0.00880404	0.95095	0.989446	561.645	599.944	641.364	641.957	534.099	618.803
MER68B	21.8553	-0.0281887	0.95136	NA	31.004	22.954	12.712	23.203	27.341	13.918
hAT-N1_Mam	68.5795	-0.0168802	0.95172	0.989446	48.891	86.601	71.648	65.743	77.572	61.024
MLTR31C_MM	88.1376	-0.0138011	0.952401	0.989446	83.472	86.601	95.916	89.913	91.56	81.365
MURVY-LTR	120.295	-0.0124657	0.952712	0.989446	125.207	117.902	120.184	106.348	135.432	116.695
RLTR20A	53.7325	0.0182431	0.953856	NA	64.392	43.822	52.002	74.444	47.052	40.683
LTR84b	54.7188	0.0168371	0.954475	0.989446	66.777	49.039	47.38	66.709	50.231	48.177
MamRep137	80.7365	-0.0145327	0.955193	0.989446	95.396	63.646	85.515	78.311	94.103	67.447
CR1_Mam	453.023	-0.0086076	0.955564	0.989446	493.675	413.179	455.311	493.069	396.124	466.778
BLACKJACK	71.5235	-0.0168773	0.95598	0.989446	87.049	57.386	72.803	75.411	94.739	41.753
X7C_LINE	15.9786	0.0317366	0.957194	NA	10.732	19.824	17.334	19.336	25.433	3.212
Charlie10b	13.6759	0.0306746	0.959869	NA	14.309	11.477	15.023	2.9	19.075	19.271
L1MA5A	315.416	0.00784937	0.962061	0.993357	311.23	278.583	353.617	348.049	293.755	307.26
LTR82A	442.22	0.0100397	0.963742	0.993357	518.717	353.706	448.377	589.75	293.119	449.649
MLT1H1	86.4002	0.0108746	0.964141	0.993357	97.781	79.297	82.048	76.377	100.462	82.436
ERV3-16A3_LTR	46.286	0.0138582	0.964879	NA	35.774	60.516	41.602	47.373	46.416	46.035
MamTip3	17.3355	0.0207307	0.967646	NA	26.234	10.434	15.023	11.602	17.167	23.553
L1MEg2	29.697	0.0150264	0.968042	NA	25.041	34.432	28.89	24.17	29.248	36.4
ORR1C1	2597.7	-0.00511072	0.969337	0.995335	2652.01	2540.63	2612.84	2979.69	2268.01	2533.02
L1ME3C	44.7935	0.0131199	0.969491	NA	50.083	31.301	53.158	53.174	52.138	28.906
MLT1N2	105.493	-0.00840464	0.96963	0.995335	89.434	114.772	113.25	108.282	108.727	98.495
Zaphod	153.974	-0.00787648	0.970452	0.995335	150.249	167.984	143.296	174.024	116.993	171.295
IAPLTR2b	44.639	0.01105	0.972153	NA	47.698	36.518	49.691	50.274	48.323	35.33
RLTR10B	47.6576	0.0110981	0.972294	NA	42.928	64.69	34.668	51.241	49.595	42.824
LTR48B	20.1991	-0.015296	0.973743	NA	27.426	15.651	18.49	18.369	27.341	13.918
RLTR10	123.636	0.00645498	0.975102	0.996202	114.475	133.553	122.495	124.718	134.161	112.412
IAPLTR1a_Mm	48.7193	0.00956131	0.975709	NA	60.815	41.735	42.758	58.975	38.786	49.247
MLT1J2	273.709	-0.00477273	0.979185	0.996202	259.955	235.804	325.882	262.97	242.888	314.754
MuRRS-int	239.974	0.00475872	0.979657	0.996202	205.102	270.236	242.678	202.062	240.345	279.425
MLTR31E_MM	206.411	0.011728	0.98027	0.996202	274.264	128.336	213.788	273.605	115.086	233.389
L1ME2z	237.906	0.00406276	0.980612	0.996202	232.528	219.11	261.168	241.701	235.258	237.672
L1MEb	44.9562	0.00722479	0.981471	NA	48.891	49.039	36.98	41.573	51.502	41.753
ORR1F	2814.12	0.00296837	0.981502	0.996202	2644.86	3066.5	2722.62	2525.29	3011.3	2914.15
LTR102_Mam	6.40673	0.0155704	0.984096	NA	7.155	8.347	3.467	9.668	4.451	5.353
MER5A1	781.845	0.00252002	0.984877	0.996202	782.249	720.976	841.285	791.811	810.686	744.062
RLTR28B	102.274	-0.00474932	0.984982	0.996202	70.355	126.249	109.783	92.813	93.467	120.977
MLT1J-int	199.258	-0.00274737	0.98884	0.996202	178.868	182.592	235.745	196.261	169.767	232.319
RLTR13A	131.762	-0.00304126	0.989466	0.996202	164.558	122.076	108.627	160.489	110.635	124.189
RLTR12H	72.7159	0.00327362	0.989522	0.996202	64.392	78.254	75.115	71.543	73.121	73.871
RMER12	735.942	0.001684	0.989831	0.996202	794.173	729.323	682.966	728.969	728.664	751.556
LTR16B2	30.9592	0.00494985	0.990349	NA	28.619	45.909	18.49	31.904	39.422	21.412
RLTR25A	550.526	0.00146476	0.991628	0.996202	574.762	546.732	529.27	598.451	537.914	516.026
MER66B	3.35386	0.0109218	0.991964	NA	1.192	4.174	4.622	0.967	3.815	5.353
IAPEY3_LTR	61.9962	0.00226539	0.99358	0.996202	71.547	49.039	65.87	50.274	69.942	65.306
Eulor11	1.51221	-0.0293164	0.993919	NA	0	0	4.622	0	4.451	0
7SK	702442	-0.00306371	0.994709	0.996202	896003	668567	544992	1.08354e+06	290132	731419
ERVB7_3-LTR_MM	309.128	0.00112707	0.994737	0.996202	311.23	316.144	298.148	358.684	256.876	313.684
LTR32	75.3852	0.000853483	0.997591	0.997591	67.97	65.733	91.293	75.411	53.41	98.495
BGLII_C	2.29941	-0.0038648	0.997797	NA	4.77	0	2.311	2.9	3.815	0
L1M6	13.6539	-0.00049067	0.999313	NA	19.079	8.347	13.867	6.768	17.803	16.059
(CATTC)n	0	NA	NA	NA	0	0	0	0	0	0
CENSAT_MC	0	NA	NA	NA	0	0	0	0	0	0
Charlie1b_Mars	0	NA	NA	NA	0	0	0	0	0	0
Cheshire_Mars	0	NA	NA	NA	0	0	0	0	0	0
Eulor6A	0	NA	NA	NA	0	0	0	0	0	0
Eulor6C	0	NA	NA	NA	0	0	0	0	0	0
Eulor7	0	NA	NA	NA	0	0	0	0	0	0
HERVL32-int	0	NA	NA	NA	0	0	0	0	0	0
HUERS-P3b-int	0	NA	NA	NA	0	0	0	0	0	0
LTR108c_Mam	0	NA	NA	NA	0	0	0	0	0	0
LTR27C	0	NA	NA	NA	0	0	0	0	0	0
LTR36	0	NA	NA	NA	0	0	0	0	0	0
LTR44	0	NA	NA	NA	0	0	0	0	0	0
MER133B	0	NA	NA	NA	0	0	0	0	0	0
MER136	0	NA	NA	NA	0	0	0	0	0	0
MER47C	0	NA	NA	NA	0	0	0	0	0	0
MER4CL34	0	NA	NA	NA	0	0	0	0	0	0
MER50	0	NA	NA	NA	0	0	0	0	0	0
MER57E3	0	NA	NA	NA	0	0	0	0	0	0
MER66A	0	NA	NA	NA	0	0	0	0	0	0
MER76-int	0	NA	NA	NA	0	0	0	0	0	0
MER83A-int	0	NA	NA	NA	0	0	0	0	0	0
MER83B-int	0	NA	NA	NA	0	0	0	0	0	0
MLT1E1-int	0	NA	NA	NA	0	0	0	0	0	0
MLT1K-int	0	NA	NA	NA	0	0	0	0	0	0
MLT1O-int	0	NA	NA	NA	0	0	0	0	0	0
MamRep1161	0	NA	NA	NA	0	0	0	0	0	0
RLTR43A	0	NA	NA	NA	0	0	0	0	0	0
RLTR43B	0	NA	NA	NA	0	0	0	0	0	0
RMER3D3	0	NA	NA	NA	0	0	0	0	0	0
RMER3D4	0	NA	NA	NA	0	0	0	0	0	0
RNLTR23	0	NA	NA	NA	0	0	0	0	0	0
Ricksha_b	0	NA	NA	NA	0	0	0	0	0	0
UCON16	0	NA	NA	NA	0	0	0	0	0	0
UCON19	0	NA	NA	NA	0	0	0	0	0	0
UCON24	0	NA	NA	NA	0	0	0	0	0	0

## Sheet: siRNA_Shfm1
gene.id	baseMean	log2FoldChange	pvalue	padj	NrmCnts_RNA_siCtrl_72h_1	NrmCnts_RNA_siCtrl_72h_2	NrmCnts_RNA_siCtrl_72h_3	NrmCnts_RNA_siShfm1_72h_1	NrmCnts_RNA_siShfm1_72h_2	NrmCnts_RNA_siShfm1_72h_3
ETnERV3-int	1237.83	3.71143	2.08715e-140	2.06211e-137	211.778	146.628	169.849	2482.1	2328.14	2088.49
MMERVK10C-int	3428.99	2.0582	1.33229e-98	6.58153e-96	1400.99	1275.9	1307.97	5232.4	5919.04	5437.64
MERVL-int	4077.48	1.07945	6.05687e-27	1.99473e-24	2356.71	2828.51	2672.11	5473.61	5707.22	5426.72
B2_Mm1t	27114.3	-1.05674	5.46142e-22	1.34897e-19	33827.4	40459.9	35580	18520	15932.4	18366.1
B2_Mm1a	35303.2	-1.22537	7.21019e-22	1.42473e-19	45138.6	55809.8	47414.6	22264.7	18151.2	23040.6
RLTR35B_MM	74.934	2.72828	6.85017e-21	1.12799e-18	19.006	24.832	14.711	118.918	132.624	139.513
RLTR10C	382.491	1.24989	6.54414e-20	9.23658e-18	198.202	238.862	242.068	539.771	567.579	508.466
IAPLTR3-int	109.277	1.91131	2.92435e-18	3.61157e-16	48.872	44.934	44.134	153.497	186.05	178.173
RLTR26_Mus	411.555	1.15643	4.42611e-18	4.85889e-16	247.074	231.767	286.202	579.41	537.409	587.467
ERVB4_2-I_MM-int	226.916	1.89568	1.09375e-17	1.08063e-15	74.665	118.249	94.955	269.042	417.985	386.602
IAP-d-int	439.513	1.34797	4.67342e-17	4.19758e-15	234.856	232.95	276.84	522.903	729.116	640.415
RLTR10-int	699.686	0.962335	9.54632e-17	7.8598e-15	424.913	497.827	500.185	920.14	891.91	963.144
IAPEz-int	6231.65	1.1605	5.67235e-14	4.31098e-12	4189.4	3227	4140.57	9111.16	6897.06	9824.74
L1M2b	836.858	-1.29614	1.51429e-13	1.06866e-11	1136.27	1215.6	1214.35	500.975	351.358	602.595
MT2_Mm	788.258	0.858546	7.99659e-13	5.26709e-11	529.445	625.535	525.595	953.876	1079.85	1015.25
Charlie15b	204.696	-1.47382	8.81877e-13	5.44559e-11	295.946	227.037	379.819	113.014	95.539	116.821
L1MEi	9145.33	-1.51197	3.55768e-12	2.06764e-10	15063.4	11574.2	13987.8	6436.77	3007.6	4802.27
LTR45	247.831	-1.61696	4.02e-12	2.20653e-10	285.086	329.914	505.534	142.533	93.654	130.268
IAPEY4_I-int	547.043	1.17819	5.67318e-12	2.95005e-10	294.588	316.906	394.531	628.327	736.03	911.877
RMER4B	2908.7	-0.678571	8.17175e-12	3.86223e-10	3670.82	3422.11	3647.07	2381.74	2040.27	2290.2
MMERVK10D3_I-int	399.78	0.898009	8.3188e-12	3.86223e-10	301.376	250.687	286.202	506.035	502.21	552.169
MTA_Mm-int	13381	-1.16781	8.60011e-12	3.86223e-10	20871	15230.4	19455	9822.14	6288	8619.55
RLTR9E	2067.74	-0.861582	1.01184e-11	4.34652e-10	2603.78	2693.7	2702.87	1495.33	1230.7	1680.04
MER50B	58.8195	-1.84568	1.12712e-11	4.63998e-10	103.174	82.774	89.605	28.675	20.114	28.575
RLTR10D	105.07	1.66939	1.26909e-11	5.01543e-10	44.799	44.934	61.52	123.979	185.422	169.769
L1Md_Gf	962.974	0.992149	1.3431e-11	5.10377e-10	729.005	546.308	657.997	1347.74	1092.42	1404.37
RLTR44-int	249.761	1.12822	1.43157e-11	5.23847e-10	130.325	148.993	191.247	322.176	346.959	358.868
IAPLTR1_Mm	908.14	1.17841	1.61762e-11	5.7079e-10	619.043	472.994	577.753	1321.6	959.793	1497.66
LTR41	319.4	0.90402	2.85874e-11	9.73943e-10	219.923	222.307	224.682	420.009	384.043	445.433
HAL1ME	2171.69	-1.27981	5.84191e-11	1.92393e-09	3491.62	2571.91	3164.27	1622.69	891.281	1288.39
X3_LINE	289.871	-1.36186	1.74641e-10	5.56599e-09	323.097	389.038	538.969	172.895	126.967	188.258
IAPEY3-int	184.97	1.0504	4.84876e-10	1.49705e-08	112.677	134.803	113.678	229.403	269.647	249.611
RLTR30E_MM	292.518	-0.971198	6.12173e-10	1.83281e-08	405.908	383.125	371.795	215.908	161.537	216.833
MLT1G3	653.929	-0.873849	6.76647e-10	1.96626e-08	743.938	839.565	953.561	501.818	399.757	484.934
LTR50	3591.42	-1.18141	9.39309e-10	2.65154e-08	4817.95	4293.61	5841.73	2776.45	1543.71	2275.07
RLTR30D_RN	1151.54	-1.08405	1.226e-09	3.36469e-08	1553.04	1409.52	1730.59	870.38	527.981	817.748
Lx2B	2479.46	-0.963908	1.38177e-09	3.68969e-08	3476.69	3104.03	3252.54	2094.99	1308.01	1640.54
RLTR45-int	1806.94	0.836802	2.31419e-09	6.01688e-08	1145.77	1298.37	1447.06	1983.66	2291.69	2675.12
L1Md_T	25298.4	0.787913	2.51161e-09	6.36274e-08	21733	16146.8	17791.3	32143.3	28880.5	35095.1
RLTR13B2	98.8514	1.35618	4.30797e-09	1.06407e-07	63.805	65.037	37.447	143.377	146.452	136.992
B2_Mm2	66540.8	-0.532548	4.52414e-09	1.09021e-07	73998.7	83176.1	78876.7	55552.5	51210.3	56430.5
RLTRETN_Mm	2055.7	-0.884332	8.24671e-09	1.93994e-07	2732.75	2704.34	2561.11	1715.46	1104.36	1516.15
MER102c	256.738	-0.832428	1.38794e-08	3.18904e-07	317.667	310.994	357.084	193.137	166.565	194.982
AmnSINE2	564.758	-0.849828	1.88194e-08	4.22582e-07	659.77	724.864	793.073	438.564	326.845	445.433
RMER20A	467.734	-0.645896	2.69958e-08	5.84506e-07	587.819	546.308	577.753	360.128	349.473	384.921
RLTR14-int	1210.86	-0.601	2.72138e-08	5.84506e-07	1464.8	1401.25	1511.25	974.117	872.425	1041.3
RMER17D	520.572	-0.901659	3.50196e-08	7.36156e-07	552.523	713.039	767.663	357.598	312.389	420.22
LTRIS_Mm	108.887	1.28504	5.25551e-08	1.07145e-06	54.302	81.592	53.496	129.039	155.88	179.014
LTR41B	225.95	-0.969211	5.3139e-08	1.07145e-06	329.885	245.957	320.974	166.148	128.852	163.886
SYNREP_MM	27.686	2.42741	7.55987e-08	1.49383e-06	14.933	4.73	6.687	46.387	42.113	51.267
HERVL74-int	147.82	-1.19492	1.04872e-07	2.03164e-06	240.286	189.198	187.235	120.605	74.797	74.799
RLTR20B1	738.89	-0.830117	1.09409e-07	2.07877e-06	1054.82	863.215	918.788	653.629	473.925	468.965
LTR78B	916.942	-0.935094	1.22312e-07	2.28008e-06	1003.23	1227.42	1380.19	643.508	485.868	761.438
Charlie15a	131.666	-1.13792	3.30881e-07	6.05389e-06	154.761	175.008	212.645	75.062	66.626	105.895
Lx3B	14926.8	-0.968091	3.72689e-07	6.69484e-06	22455.2	16539.4	20269.5	12054.6	6961.8	11280.4
X9_LINE	328.729	-0.886384	5.03038e-07	8.87503e-06	369.254	418.6	490.823	243.74	183.536	266.419
MER130	144.121	-1.07068	6.29513e-07	1.09116e-05	169.694	186.833	228.694	80.966	79.197	119.342
ETnERV2-int	573.347	0.768827	7.17357e-07	1.22198e-05	486.003	373.666	413.254	839.175	710.26	617.723
ORR1B1-int	4731.3	-0.522078	9.44519e-07	1.58167e-05	4968.64	5779.99	5984.83	3792.73	3726.66	4134.96
ORR1A0-int	3910.27	-0.68856	9.89706e-07	1.62972e-05	4889.9	4301.88	5285.37	3504.29	2499.11	2981.04
RMER6-int	120.055	0.94623	1.1528e-06	1.86715e-05	73.308	76.862	96.292	155.184	166.565	152.12
Tigger12	177.324	-0.965851	1.30856e-06	2.07433e-05	195.487	255.417	251.43	138.316	93.025	130.268
Lx5	12103.1	-0.65287	1.35145e-06	2.07433e-05	15438.1	13701.5	15246.3	10007.7	7601.66	10623.2
MMERVK9E_I-int	1061.69	0.55641	1.36122e-06	2.07433e-05	902.771	767.433	909.427	1328.34	1289.78	1172.41
LTR16A2	104.654	-1.14588	1.36469e-06	2.07433e-05	137.113	131.256	163.162	80.966	46.513	68.916
MIRb	22670.1	-0.447187	2.41159e-06	3.61007e-05	26227.9	24932.7	27305.5	19489.1	17635.2	20430.2
RLTR31M	73.6133	1.11725	2.64354e-06	3.89823e-05	42.084	42.569	54.833	96.147	99.311	106.736
L1MEd	1757.02	-0.547461	2.88746e-06	4.19532e-05	2238.6	1965.29	2054.23	1502.08	1248.92	1532.96
HERVL40-int	525.389	-0.682994	3.06553e-06	4.38948e-05	635.334	608.98	696.781	435.19	330.616	445.433
MLT1M	431.16	-0.7974	3.50958e-06	4.95352e-05	480.573	558.133	601.826	342.417	242.62	361.389
ERVB4_1B-I_MM-int	155.669	0.911047	3.62356e-06	5.04236e-05	89.598	104.059	131.064	177.956	228.792	202.546
ORR1A0	1747.69	-0.526038	3.96781e-06	5.37275e-05	1929.08	2097.73	2159.89	1489.43	1262.75	1547.25
MLT2F	447.082	-0.784978	3.96974e-06	5.37275e-05	593.25	469.447	633.924	345.791	265.247	374.836
IAPEy-int	21.3373	2.2869	4.03526e-06	5.38762e-05	6.788	10.642	4.012	38.796	28.285	39.501
L1_Mus1	22884.8	-0.580425	4.12027e-06	5.42777e-05	28230.3	25477.8	28572	20093.8	15209	19726
RLTR25A	528.994	-0.550156	4.88572e-06	6.35144e-05	654.339	619.623	612.526	457.962	443.755	385.762
MER58A	1919.31	-0.409644	5.29325e-06	6.79186e-05	2150.36	2142.66	2276.24	1695.22	1578.91	1672.47
MER57E2	593.717	-0.838899	5.75281e-06	7.2869e-05	719.502	678.747	885.354	483.263	310.503	484.934
MTA_Mm	6831.62	-0.51584	6.30262e-06	7.88227e-05	8853.94	7282.93	7982.89	6108.69	5089.98	5671.28
Charlie24	1322.99	-0.616812	6.70428e-06	8.27979e-05	1643.99	1466.28	1693.14	1152.07	857.968	1124.51
L1MEg	11840.4	-0.68983	8.07325e-06	9.76513e-05	13689.5	13439	16725.4	9719.25	7073.05	10396.2
MamGyp-int	1757.72	-0.808696	8.10466e-06	9.76513e-05	1946.73	2120.2	2645.36	1250.75	975.507	1607.76
ERVB7_2-LTR_MM	436.743	-0.767961	8.67052e-06	0.000103211	513.154	543.944	592.465	317.959	252.048	400.89
RLTR19-int	3043.94	-0.544868	1.02012e-05	0.000119203	3619.23	3273.12	3942.63	2628.01	2138.95	2661.67
IAPLTR2_Mm	152.498	0.779629	1.02553e-05	0.000119203	107.246	114.701	115.016	169.522	204.278	204.227
RLTR10D2	49.7176	1.3156	1.14796e-05	0.000131882	20.363	35.475	29.423	62.411	79.197	71.437
L1Md_A	20718.8	0.527711	1.45973e-05	0.000165771	16947.7	15559.1	18406.5	24988	21106.7	27305
RLTR19	1076.6	-0.665837	1.7109e-05	0.000192088	1540.82	1112.72	1307.97	888.091	693.917	916.079
L3	10337.2	-0.588314	1.7566e-05	0.000195002	11586.7	11639.2	14021.2	8584.88	6860.6	9330.56
Lx5b	1718.29	-0.465412	1.79331e-05	0.000196866	1938.58	1915.63	2123.78	1513.05	1296.69	1522.04
MTB-int	1275.54	-0.511414	2.22596e-05	0.000241676	1449.86	1349.22	1698.49	1104	976.764	1074.92
MYSERV16_I-int	576.117	0.498237	2.3014e-05	0.00024715	518.584	452.892	461.4	712.666	640.491	670.671
B1_Mm	19243.4	-0.363448	2.41305e-05	0.000256354	20761	22388	21812.9	17515.6	15881.5	17101.3
ERVB5_1-I_MM-int	40.7571	1.43487	2.46895e-05	0.000259502	32.581	17.737	16.049	51.447	62.855	63.873
Lx7	8939.82	-0.405222	2.839e-05	0.000295256	10583.5	9691.66	10285.9	8399.34	7311.27	7367.29
RNERVK23-int	515.656	-0.652646	3.48495e-05	0.000358659	591.892	642.09	655.322	453.745	313.017	437.869
L2a	17887.8	-0.514102	3.56904e-05	0.000363527	20938.9	19001.4	23183.7	15476.2	12658.3	16068.4
RMER3D-int	638.73	0.582726	3.7058e-05	0.000373605	578.317	433.972	522.92	850.982	741.058	705.129
Lx2B2	5021.56	-0.546332	3.86331e-05	0.00038555	6212.15	5400.41	6269.69	4601.55	3380.33	4265.23
B1_Mus2	40157.8	-0.363576	4.13353e-05	0.000408393	42525.3	47080.7	45966.2	36445.5	33203.7	35725.4
ORR1B2	2564.78	-0.439325	4.33738e-05	0.000422615	2966.25	2800.13	3089.38	2361.5	1948.5	2222.96
B1_Mur3	21427.6	-0.388352	4.36303e-05	0.000422615	23329.5	24070.7	25481.3	19839.1	17073.9	18771.2
ORR1A4	4706.57	-0.432659	4.61831e-05	0.000442999	5586.32	4999.55	5634.43	4227.92	3599.07	4192.11
MLTR18B_MM	2665.93	-0.695784	4.9257e-05	0.000467942	3430.53	2745.73	3712.6	2125.35	1552.51	2428.87
RLTR41C	239.704	-0.73526	5.12404e-05	0.000482147	244.359	274.337	379.819	183.859	175.994	179.854
MER21B	1032.81	-0.3982	6.42659e-05	0.000599007	1179.71	1217.96	1126.08	895.682	930.251	847.163
L1VL4	3074.96	-0.386432	7.20327e-05	0.000665125	3548.64	3559.28	3343.48	2859.94	2455.74	2682.68
Lx2A	227.404	0.577055	7.51881e-05	0.000687832	195.487	167.913	184.56	270.729	268.39	277.345
HAL1	1338.63	-0.426763	8.23526e-05	0.000746462	1425.43	1471.01	1709.19	1181.59	1127.62	1116.94
ERVB4_2-LTR_MM	31.9905	1.515	8.94986e-05	0.00080386	6.788	21.285	21.398	44.7	49.027	48.745
RLTR33	439.674	0.499106	9.22938e-05	0.000821498	336.673	409.14	346.385	498.444	517.924	529.477
MER58B	1831.89	-0.521258	0.000124435	0.0010977	2165.29	1877.79	2434.05	1593.17	1294.81	1626.25
RLTR17	2180.4	0.427774	0.00013454	0.00116625	1692.87	1862.41	2022.14	2646.56	2274.09	2584.35
MTE2a	6877.1	-0.395979	0.000134567	0.00116625	7871.08	7170.6	8402.83	6035.31	5475.28	6307.5
MLT1K	1757.15	-0.559115	0.000140199	0.0012045	2261.68	1889.61	2127.79	1597.38	1130.13	1536.32
ORR1A3	2239.81	-0.397549	0.000168935	0.00143886	2449.02	2447.75	2741.65	1954.14	1771.25	2075.05
MER34B-int	1633.37	-0.589635	0.000181593	0.00153346	2166.65	1688.59	2031.5	1428.71	1023.28	1461.52
MER91B	70.7798	-0.878487	0.000196762	0.00164747	78.738	92.234	104.317	43.856	53.427	52.107
PB1D9	35099.6	-0.368551	0.000206522	0.00171465	38368.4	37710.7	42595.9	32374.4	28102.4	31445.9
RLTR12E	548.927	-0.459302	0.000210567	0.0017159	575.601	621.988	708.818	485.794	447.526	453.837
IAP1-MM_LTR	50.1867	1.23306	0.000211619	0.0017159	20.363	47.299	21.398	69.158	64.74	78.161
RLTR20B3A_MM	367.765	-0.521332	0.000211883	0.0017159	390.975	424.512	484.136	318.802	272.161	316.005
B1F1	15160.1	-0.371124	0.000253941	0.00203979	15892.8	16871.7	18532.2	13398.1	12240.3	14025.3
AmnSINE1	1339.34	-0.550104	0.000269957	0.00215095	1524.53	1454.46	1794.78	1099.78	884.996	1277.47
RLTR1F_Mm	10.2984	2.80846	0.000275403	0.00217679	5.43	2.365	0	16.868	21.999	15.128
RLTR45	163.943	0.739443	0.000300927	0.00235965	95.029	139.533	133.739	166.992	225.649	222.716
ZP3AR	1114.03	-0.360992	0.000325287	0.00253058	1197.36	1207.32	1353.44	974.117	963.565	988.357
ERVB7_1-LTR_MM	1892.33	-0.633927	0.000363089	0.0028026	2504.68	2166.31	2232.11	1852.09	1064.13	1534.64
L1MB4	551.489	0.398149	0.000368344	0.00282111	464.282	463.534	500.185	644.351	637.348	599.233
Tigger10	1360.77	-0.584862	0.000375965	0.00285733	1527.24	1523.04	1846.94	1206.89	823.398	1237.13
RLTR13C1	182.869	-0.697626	0.000386064	0.00291169	244.359	176.19	258.117	163.618	123.824	131.109
MTE2a-int	935.726	-0.506359	0.000410831	0.00307501	1031.74	949.536	1313.32	791.945	703.346	824.471
RLTR13D2	128.644	0.720706	0.000423128	0.00314324	89.598	79.227	123.04	154.341	153.366	172.29
RLTR9A2	238.698	-0.844331	0.000464472	0.00342461	382.829	267.242	268.816	209.161	109.996	194.142
Tigger6a	1023.08	-0.520588	0.000553008	0.0040472	1219.08	1099.71	1297.27	814.716	693.289	1014.41
B1_Mur1	26737.6	-0.314443	0.000557651	0.00405117	28071.4	29270.1	31577.2	25042	22646.6	23818.1
PB1D10	46759.5	-0.335747	0.000564441	0.00407056	50039.3	49997.9	56490.1	43339.4	38423.8	42266.5
Lx6	2104.66	0.310131	0.000575483	0.00412012	1968.45	1830.49	1838.91	2416.32	2255.86	2317.93
ORR1A4-int	5780.69	-0.455572	0.000632039	0.00449248	6467.37	6167.85	7421.19	5410.36	4052.88	5164.5
LTR16D2	67.0215	-0.819694	0.000734372	0.00518257	90.956	72.132	93.617	44.7	45.255	55.469
B3A	53855.3	-0.269134	0.00075462	0.00524581	56637	60822.3	59131.5	49857.1	47154.9	49528.8
RLTR19A	71.7569	1.05735	0.000757777	0.00524581	70.593	31.927	37.447	118.075	74.169	98.331
MERVL_2A-int	6773.75	-0.393393	0.000759263	0.00524581	7670.16	6995.59	8408.18	6220.01	5155.35	6193.2
B1_Mus1	55799.5	-0.279659	0.00078124	0.00536017	58600	63963	61007.8	51777.5	48317.1	51131.5
Charlie6	1551.25	-0.599682	0.000811964	0.00553256	1965.73	1498.21	2142.5	1404.25	932.766	1364.03
RMER10B	1161.98	-0.354738	0.000848472	0.00574172	1236.73	1414.25	1259.82	1022.19	964.822	1074.08
L1M2c	108.408	0.671857	0.000890256	0.00598349	84.168	74.497	92.28	124.822	125.081	149.598
PB1D7	19173.1	-0.318174	0.00093008	0.00620891	20533	20497.2	22805.2	17768.6	15775.3	17659.3
MTE2b-int	350.91	0.548145	0.00093848	0.00622294	281.013	301.534	271.491	401.454	345.702	504.264
RLTR13A1	160.178	-0.747508	0.000976686	0.0064331	218.566	182.103	200.609	150.124	81.083	128.587
ERVB3_1-I_MM-int	49.8362	0.985711	0.000985715	0.00644958	42.084	21.285	37.447	70.845	63.483	63.873
L1MA8	1287.81	-0.298605	0.00102888	0.00668772	1456.65	1395.33	1409.61	1187.5	1128.87	1148.88
RLTR1B	972.062	0.462513	0.0010612	0.00681028	696.423	844.295	910.764	1208.58	970.479	1201.83
B1F	29200.5	-0.303043	0.00106152	0.00681028	31480.2	30894.8	34392.4	27413.6	24465.6	26556.2
RLTR18	1145.83	-0.472663	0.00107941	0.00688038	1383.34	1232.15	1378.85	993.515	774.371	1112.74
RLTR18-int	546.745	-0.368349	0.00114211	0.00723337	571.529	624.353	652.647	463.865	483.982	484.093
MADE2	88.2419	-0.880375	0.00119904	0.00754556	105.889	87.504	149.788	80.122	59.084	47.065
RLTR24	382.77	0.400945	0.00122054	0.00763223	336.673	313.359	339.698	458.805	416.099	431.986
IAPLTR2b	73.2522	0.908716	0.0012634	0.00785055	54.302	41.387	57.508	65.785	103.71	116.821
MER58C	1186.15	-0.564464	0.00128549	0.00793791	1607.34	1097.35	1540.68	1093.04	764.943	1013.57
MARNA	419.432	-0.556778	0.0013144	0.008066	598.68	403.228	496.172	395.551	301.075	321.888
ORR1D1-int	491.273	0.431985	0.00133294	0.00812929	395.047	475.359	383.832	514.469	591.464	587.467
IAPEY2_LTR	133.066	-0.630222	0.00146581	0.0088848	149.331	146.628	188.572	121.448	89.882	102.534
7SK	665119	-0.606158	0.00156677	0.00943884	1.02006e+06	757701	630721	444904	468024	669308
MuRRS4-int	550.907	0.375906	0.0016863	0.0100974	445.277	461.17	532.282	645.195	614.72	606.797
RMER10A	2346.58	-0.32356	0.00170518	0.0101489	2396.08	2888.81	2539.71	2124.5	2055.35	2075.05
RLTR1A2_MM	579.657	-0.466163	0.00177729	0.0104046	601.395	718.951	695.444	504.348	402.271	555.53
RLTR9B	111.731	-0.753447	0.00177895	0.0104046	128.967	125.344	165.837	110.484	64.112	75.64
ERVL-B4-int	420.672	0.433759	0.00177973	0.0104046	414.053	352.381	307.6	465.552	490.268	494.178
L1M4b	331.331	0.435095	0.00179418	0.0104274	323.097	267.242	255.442	387.96	387.814	366.432
MER92B	155.159	-0.715453	0.00183547	0.0106049	190.057	198.658	188.572	137.473	76.683	139.513
RLTR13B3	154.292	0.659653	0.00187497	0.0107356	99.101	121.796	137.751	152.654	181.65	232.802
LTR10_RN	648.986	-0.486948	0.00187982	0.0107356	749.368	650.367	871.98	585.314	446.898	589.988
RLTR9A3A	32.2138	1.04519	0.00193517	0.0109882	20.363	20.102	22.736	43.856	45.884	40.341
LTR82A	412.859	-0.645212	0.00197604	0.0111561	590.534	400.863	518.908	408.202	235.077	323.569
MT2B2	2240.62	-0.380738	0.0020538	0.0115293	2356.71	2382.71	2863.36	2089.93	1724.74	2026.3
RLTR51A_Mm	623.385	-0.341854	0.0020813	0.0116176	709.999	696.484	683.407	541.457	517.295	591.669
ID4_	11817.8	-0.272638	0.0020971	0.0116401	12777.3	12316.8	13698.9	10994.5	10171.8	10947.6
RLTR53_Mm	338.649	-0.515595	0.0021172	0.011686	395.047	399.68	399.88	251.331	236.334	349.623
IAPLTR4	12.7808	1.87529	0.00215369	0.0118214	2.715	9.46	4.012	14.338	22.628	23.532
IAPLTR4_I	17.2622	1.53017	0.00227157	0.0123995	6.788	13.007	6.687	19.398	30.799	26.894
ORR1C1	2698.77	-0.295854	0.00238967	0.0129725	3019.19	2879.35	3023.84	2513.31	2211.23	2545.69
ORR1D2-int	1303.6	-0.361863	0.00248168	0.0133984	1601.91	1339.76	1456.42	1234.72	1021.39	1167.37
L1MD3	823.037	0.33371	0.00256297	0.013762	719.502	728.411	736.903	840.018	918.309	995.08
MLT1H2	111.557	0.600021	0.002789	0.0148948	95.029	82.774	88.268	122.292	126.338	154.641
Tigger2b	101.888	0.709843	0.00309614	0.016446	95.029	60.307	77.569	126.509	150.223	101.693
MIRc	12410.1	-0.322611	0.00311276	0.016446	13180.5	12917.5	15277	11284.6	10046.7	11754.4
Lx3_Mus	1825.66	0.285301	0.00325704	0.0171168	1524.53	1719.34	1693.14	1926.31	2071.07	2019.58
B1_Mur4	25022.1	-0.242374	0.003333	0.0174233	26397.6	27057.6	27900.7	23934.6	21823.2	23018.8
RLTR11C_MM	273.841	-0.409373	0.00336893	0.0175185	279.655	328.731	328.998	231.089	245.134	229.44
RLTR10B2	51.8915	0.882211	0.00342809	0.0177327	42.084	31.927	36.11	53.977	86.74	60.512
RLTR12A	203.427	0.552405	0.0034994	0.0180073	135.755	201.023	157.812	236.993	277.19	211.791
MER54A	82.4537	0.634345	0.00389995	0.0199182	57.017	72.132	64.195	99.52	94.282	107.576
RLTR17D_Mm	195.604	0.439924	0.00391106	0.0199182	180.554	158.453	159.15	228.559	219.992	226.919
ORR1G	787.254	-0.319219	0.00408875	0.0207164	791.452	880.952	949.548	707.606	706.488	687.479
LTR52	10.0701	1.90799	0.00427383	0.0215436	4.073	7.095	1.337	15.181	15.085	17.649
LTR16A	157.26	0.527485	0.00446789	0.0224075	146.615	128.891	111.004	162.775	184.165	210.11
RSINE1	62859	-0.232622	0.00452326	0.0225706	64438.8	69704	69603.2	58651.1	55869.8	58887.1
MLT1A1-int	37.0514	-0.977329	0.00480177	0.02384	46.157	33.11	68.207	28.675	22.628	23.532
UCON4	151.387	-0.601799	0.0048859	0.0241363	175.124	137.168	235.381	118.918	110.624	131.109
MER63D	204.859	0.439421	0.00504993	0.0248226	177.839	164.366	179.211	258.078	214.335	235.323
B3	105159	-0.230059	0.00510822	0.0249848	107510	117264	115803	98681.9	93719.7	97976.7
Charlie21a	25.6054	1.16678	0.00518778	0.0252489	14.933	16.555	16.049	35.422	47.141	23.532
RLTR1D2_MM	77.5452	0.619573	0.00528543	0.0255981	69.235	55.577	58.845	94.46	93.025	94.129
L1MB5	1368.06	-0.257642	0.00585277	0.0282075	1475.66	1435.54	1559.4	1248.22	1280.98	1208.55
RLTR1B-int	6397.95	0.403387	0.00611524	0.0293294	4603.45	5134.35	6789.94	7934.63	6873.18	7052.13
L1_Mus2	9868.93	-0.277058	0.00617079	0.0294529	10735.5	10478	11226.1	9141.52	7995.13	9637.32
PB1	9503.06	-0.266987	0.00628692	0.0298629	9868.03	10091.3	11179.3	8959.35	7990.73	8929.67
RMER20B	839.643	-0.332569	0.006413	0.030316	833.536	976.733	996.357	751.462	678.832	800.939
L1P5	43.1682	0.826974	0.00651205	0.0306376	33.939	22.467	37.447	50.604	59.084	55.469
MTE-int	2263.54	-0.307972	0.00658009	0.0308111	2554.91	2214.8	2742.99	2046.07	1889.42	2133.03
L2c	7583.51	-0.299368	0.00667782	0.0311212	8315	7729.91	9056.82	6963.89	6090	7345.44
MMSAT4	145202	-0.572879	0.00682888	0.0315408	225784	120570	174621	139029	88616.5	122592
MLT1C-int	21.3693	-1.09421	0.00683172	0.0315408	21.721	30.745	34.772	12.651	13.2	15.128
MER91C	5.97852	2.5745	0.00699121	0.0321271	0	1.182	4.012	9.277	11.314	10.085
ORR1B1	5501.8	-0.235948	0.00711729	0.032555	6252.88	5646.37	5952.73	5126.14	4847.99	5184.67
ID4	14212	-0.266544	0.00728112	0.0331509	14880.1	15011.7	16670.6	13503.5	11805.4	13400.8
Kanga11a	126.874	-0.556715	0.0074101	0.0335834	165.621	150.176	136.414	113.858	79.197	115.981
B4A	45119.7	-0.219581	0.00747873	0.0337397	45617.8	50395.2	49626.6	41936.8	41597.3	41544.6
RLTR13D3A	26.6334	1.25862	0.00756034	0.0338843	28.509	7.095	12.037	28.675	49.027	34.458
MMERGLN_LTR	349.083	0.389728	0.00757939	0.0338843	271.51	290.892	343.71	409.888	355.758	422.741
Eulor2A	49.7685	-0.893716	0.00762012	0.033913	81.453	36.657	76.231	42.17	32.685	29.415
ID	2347.42	-0.223217	0.00787067	0.034871	2530.47	2458.39	2597.22	2203.78	2138.95	2155.73
HAL1_SS	38.2971	-0.930598	0.00822538	0.0362256	55.66	29.562	65.532	26.145	22.628	30.256
MER5A	2925.61	-0.259261	0.00824975	0.0362256	3145.44	2996.42	3421.05	2769.7	2502.25	2718.82
MLT2B5	724.79	-0.492285	0.00835109	0.0364324	1039.88	666.922	834.533	694.955	474.554	637.894
Charlie4a	629.406	-0.341937	0.00837061	0.0364324	784.664	650.367	675.383	602.182	499.067	564.775
ORR1A1	1424.49	-0.305276	0.0085425	0.0369771	1456.65	1624.74	1640.98	1270.99	1143.33	1410.26
RLTR13B4	65.4462	0.629847	0.0085706	0.0369771	47.514	55.577	50.821	86.026	77.94	74.799
Tigger9b	106.987	-0.562092	0.00873153	0.0374121	137.113	145.446	100.304	75.062	94.911	89.087
B4	25164.4	-0.219516	0.00874717	0.0374121	25357.7	27725.7	28141.4	23458.9	22897.4	23405.4
ERVB5_2-LTR_MM	41.7528	0.784561	0.00892871	0.038024	32.581	26.015	33.435	55.664	46.513	56.309
L2b	4902.94	-0.239842	0.00910522	0.0386092	4980.85	5399.23	5547.5	4442.99	4308.7	4738.4
ORR1C2-int	744.575	0.284209	0.00936168	0.0395271	643.479	705.944	664.684	762.426	832.826	858.089
ETnERV-int	8446.08	-0.455944	0.00950521	0.0398448	10893	8591.94	9823.14	8938.26	5252.78	7177.35
LTR82B	10.9398	1.69957	0.00951759	0.0398448	4.073	3.547	8.024	16.024	23.885	10.085
MLTR11B	639.238	0.288638	0.00977998	0.0407705	591.892	603.068	530.945	684.834	690.146	734.544
L1MCa	533.71	0.379452	0.0100031	0.0415255	492.791	496.644	402.555	641.821	657.462	510.987
RLTR20C1_MM	950.002	-0.301163	0.0104243	0.0430927	1001.87	1020.49	1123.41	807.126	795.742	951.377
Charlie10	378.379	-0.434123	0.0109322	0.0448695	435.774	338.191	530.945	335.67	298.56	331.133
PB1D11	10239.8	-0.237376	0.0109824	0.0448695	10728.7	10570.2	11941.6	9790.93	8922.24	9485.2
RLTR42-int	1952.36	0.402528	0.0109903	0.0448695	1610.06	1454.46	1980.68	2062.09	1925.87	2681
MLTR31D_MM	40.7503	0.797524	0.0110742	0.0450258	40.727	24.832	24.073	49.76	54.684	50.426
IAPLTR1a_Mm	70.0541	0.617824	0.0113127	0.045807	69.235	47.299	49.484	85.183	79.197	89.927
RMER4A	1355.68	-0.235415	0.0114341	0.0461099	1420	1468.65	1508.58	1271.84	1191.73	1273.27
L1M3d	14.3944	1.33053	0.0118365	0.0474249	10.86	5.912	8.024	21.928	24.513	15.128
MLT1H	238.589	0.363611	0.0118562	0.0474249	194.13	212.847	219.332	253.861	284.104	267.26
RMER16-int	1330.23	0.379758	0.0120102	0.0478471	1277.45	897.507	1294.6	1638.71	1467.03	1406.06
ID_B1	69641.3	-0.224426	0.0122836	0.0487399	70957.8	74403.2	79779.4	66019	60833.4	65855.2
RLTR10A	112.538	0.515905	0.0123395	0.0487658	93.671	98.146	85.593	119.762	120.053	158.003
RLTR9A3B	65.7105	0.739126	0.0124886	0.0491584	54.302	63.854	29.423	82.652	96.796	67.235
MLT1J	496.91	-0.364677	0.0126278	0.0495088	510.439	533.301	633.924	401.454	399.757	502.583
MLTR31E_MM	193.231	-0.634399	0.0128472	0.0501099	312.237	145.446	247.418	165.305	120.053	168.928
RLTR12G	69.0254	-0.632673	0.0128825	0.0501099	95.029	72.132	84.256	67.471	43.998	51.267
RLTR13D3A1	467.224	-0.315602	0.0135054	0.0523268	514.512	497.827	541.644	390.49	391.586	467.284
RLTR13D3	35.4237	0.85547	0.0135689	0.0523673	28.509	30.745	16.049	43.013	39.599	54.629
MER20	3277.93	-0.219279	0.0142891	0.0549323	3320.57	3572.29	3685.85	3068.26	2920.24	3100.38
MIR3	6624.96	-0.248137	0.0143853	0.0550878	6737.52	6945.92	7895.96	5950.97	5783.27	6436.09
L1MDa	883.551	-0.247987	0.0147494	0.0560836	933.995	1002.75	940.187	850.139	782.543	791.694
MLT1F1-int	7.32747	1.92493	0.0147588	0.0560836	4.073	1.182	4.012	16.024	9.428	9.245
LTR101_Mam	166.098	-0.505964	0.0149124	0.0564502	202.275	140.716	242.068	141.69	126.967	142.875
L1_Rod	1482.54	0.253338	0.0153395	0.0578451	1462.08	1375.23	1221.04	1615.1	1651.83	1569.94
RLTR13A2	39.7412	0.774528	0.0154545	0.0578695	38.011	23.65	26.748	51.447	56.569	42.022
RLTR19D	9.35408	1.72343	0.0154631	0.0578695	4.073	1.182	8.024	9.277	17.599	15.968
RLTR31D_MM	1896.15	-0.291127	0.0156387	0.0580934	1911.43	2020.87	2327.06	1806.55	1519.2	1791.82
MER45B	120.577	-0.529482	0.0156405	0.0580934	142.543	140.716	143.101	120.605	72.283	104.214
RMER16A3	87.6627	0.542977	0.0158946	0.058816	62.447	63.854	88.268	99.52	114.396	97.491
RMER15-int	1471.75	-0.25398	0.0161535	0.059551	1464.8	1664.94	1671.74	1369.67	1253.33	1406.06
MER91A	110.44	-0.596888	0.016564	0.0608373	85.526	143.081	169.849	86.869	79.826	97.491
MLT2B4	174.239	-0.373001	0.0168273	0.0615755	202.275	184.468	203.284	148.437	148.966	158.003
L3b	1497.97	-0.317818	0.0169886	0.0619364	1538.11	1583.35	1864.32	1367.14	1143.96	1490.94
RodERV21-int	278.905	0.399167	0.0171092	0.0621466	236.214	288.527	196.597	305.308	347.587	299.196
MIR	15362.5	-0.194608	0.0181159	0.0655625	16134.5	15822.8	17233.6	14648.9	13914.8	14420.3
Eulor2C	4.04477	-2.84443	0.0184055	NA	9.503	11.825	0	0.843	1.257	0.84
Zaphod	153.256	-0.434314	0.0189828	0.0684489	171.051	190.38	165.837	145.063	106.853	140.353
MER123	19.5599	-0.986446	0.019185	0.0689263	20.363	30.745	26.748	10.964	12.571	15.968
ORR1A2	6116.95	-0.201367	0.019419	0.0695142	6185	6863.15	6579.97	5697.11	5536.25	5840.21
RLTR1C	182.998	-0.368017	0.0200668	0.071574	190.057	215.212	212.645	172.052	148.337	159.683
L2	7053	-0.220496	0.020663	0.0734355	7019.89	7667.24	8084.53	6569.18	6183.03	6794.11
L1MB1	300.661	0.298728	0.0209575	0.0742152	282.37	267.242	259.454	337.357	333.131	324.41
LTR73	52.7958	0.629897	0.0211388	0.0745492	44.799	48.482	30.76	68.315	62.226	62.193
LTR84a	20.4488	1.04085	0.0212028	0.0745492	19.006	10.642	10.699	19.398	30.17	32.777
RMER16B3	13.5716	1.34141	0.021311	0.0746639	1.358	8.277	13.374	20.241	21.371	16.809
RLTR12H	70.0393	-0.541995	0.0214056	0.0747306	73.308	88.686	86.93	65.785	55.941	49.586
MER113	72.3975	0.622954	0.0224381	0.0780593	74.665	35.475	61.52	95.303	86.74	80.682
UCON27	3.71771	2.93091	0.0229619	NA	1.358	1.182	0	7.591	3.771	8.404
RLTR47	23.7779	0.895822	0.0248085	0.0860027	13.576	21.285	14.711	27.832	28.285	36.979
MurSatRep1	82512.8	-0.442459	0.02518	0.0869853	119435	67099	98668.8	80170.3	55050.8	74653.7
IAPEY4_LTR	107.88	-0.47227	0.0264043	0.0908972	147.973	107.606	120.365	87.713	78.569	105.055
LTR81C	347.526	-0.476412	0.026508	0.0909373	405.908	303.899	502.859	327.236	214.964	330.293
L1M6	22.7874	0.943492	0.0266619	0.0911488	21.721	9.46	16.049	26.145	36.456	26.894
RLTR15	638.664	0.246762	0.0267648	0.0911849	533.517	599.52	619.213	703.389	696.432	679.916
RLTR21	1027.45	0.234166	0.0269642	0.0915485	974.721	910.514	946.874	1136.05	1020.76	1175.78
L1_Mus3	16125.8	-0.231818	0.0278384	0.094193	19190.3	16009.7	17055.8	15864.2	13885.3	14749.7
MLT2C1	78.7306	0.512738	0.0281757	0.0949558	77.38	63.854	53.496	102.894	92.397	82.363
LTR81A	13.6075	1.1934	0.0282639	0.0949558	10.86	3.547	10.699	21.085	19.485	15.968
RLTR18B	660.011	-0.238639	0.0283782	0.0949558	700.496	713.039	728.879	634.231	563.179	620.244
BGLII	508.987	0.327227	0.0284483	0.0949558	384.187	422.147	548.331	598.808	557.522	542.924
MLT2C2	61.2567	0.616061	0.0286045	0.0951557	46.157	50.847	48.146	91.086	79.197	52.107
Arthur1A	20.5184	0.917869	0.0292995	0.0971405	13.576	13.007	16.049	22.772	25.77	31.937
RLTR17C_Mm	76.6796	0.511067	0.0295752	0.0977267	52.944	67.402	69.544	78.435	101.825	89.927
Lx4B	550.92	0.288977	0.0299559	0.0986547	458.852	573.506	454.713	618.206	632.948	567.297
Tigger1	873.987	-0.235086	0.0301828	0.0990145	929.922	878.587	1027.12	833.271	800.142	774.885
MLT1D	3264.33	-0.223496	0.0302656	0.0990145	3456.32	3344.07	3748.71	3069.95	2745.5	3221.4
L1MA6	1323.32	0.262231	0.0304112	0.0991627	1361.62	1059.51	1190.28	1508.83	1470.8	1348.9
LTR16C	207.442	-0.35806	0.0306438	0.0995923	207.705	243.592	247.418	161.931	174.736	209.269
MMVL30-int	340.692	0.343736	0.030905	0.100112	241.644	342.921	315.625	346.634	384.672	412.656
MER134	6.28145	1.97011	0.0315753	0.101658	4.073	3.547	0	15.181	10.685	4.202
Tigger17c	237.188	0.359108	0.0315879	0.101658	232.141	173.825	217.995	300.247	255.191	243.727
MLT1L	1041.28	-0.334849	0.0320188	0.10271	1109.12	1024.03	1350.77	960.623	751.744	1051.39
ORR1D-int	870.342	-0.254736	0.0321881	0.102733	890.553	886.864	1063.23	791.945	747.344	842.12
MuRRS-int	309.17	0.332974	0.032234	0.102733	233.499	306.264	280.852	302.778	362.672	368.953
ERVB4_1C-LTR_Mm	2258.98	-0.401654	0.0339749	0.107933	2810.13	2224.26	2678.8	2427.28	1352.64	2060.76
LTR72_RN	60.6016	0.52147	0.0342466	0.108319	50.229	50.847	48.146	78.435	70.397	65.554
L1_Mur3	3284.6	0.249999	0.0343157	0.108319	3450.89	2800.13	2752.35	3627.43	3746.15	3330.66
LTR86C	28.5317	-0.770384	0.0347176	0.109239	42.084	40.205	25.41	26.145	18.856	18.49
LTR32	71.9624	-0.569721	0.0353114	0.110754	77.38	74.497	105.654	53.977	44.627	75.64
BLACKJACK	98.2332	0.465347	0.0360974	0.112861	99.101	65.037	84.256	99.52	123.824	117.662
IAPEY5_I-int	8.52434	1.38623	0.036572	0.113985	4.073	4.73	5.35	14.338	12.571	10.085
L1MC1	1096.04	0.217967	0.0370335	0.114756	1058.89	1007.48	974.959	1155.45	1268.41	1111.06
Lx8	8358.02	0.162976	0.0370517	0.114756	7653.87	7928.57	8076.51	8705.49	8763.22	9020.44
RLTR13C2	247.69	-0.329438	0.0382211	0.118008	314.952	240.045	272.828	242.897	211.192	204.227
RLTR12C	250.344	-0.297227	0.0390127	0.11968	272.868	250.687	304.925	232.776	223.135	217.674
X6A_LINE	47.6319	-0.634442	0.0391219	0.11968	59.732	52.029	61.52	49.76	25.77	36.979
MMETn-int	33966.5	-0.3885	0.0391263	0.11968	44595.5	32411.9	38528.9	37291.4	21148.1	29823
MER87	3.2688	2.76245	0.0405973	NA	0	2.365	0	8.434	3.771	5.043
ERVL-E-int	118.549	0.420176	0.0414271	0.126327	116.749	109.971	77.569	123.135	145.195	138.673
MTB	2605.55	-0.184944	0.0424258	0.128759	2681.16	2660.59	2975.7	2410.41	2441.28	2464.17
L1MCc	96.5236	0.450143	0.0424852	0.128759	66.52	89.869	88.268	92.773	118.167	123.545
LTR53B	35.2426	-0.742098	0.0430037	0.129932	46.157	27.197	58.845	28.675	19.485	31.096
ERVB4_3-I_MM-int	47.2886	-0.553364	0.0433136	0.130469	52.944	53.212	62.857	32.892	41.484	40.341
ORR1B2-int	272.517	0.299595	0.043764	0.130911	241.644	279.067	211.308	304.464	291.018	307.601
ERVB4_1B-LTR_MM	162.373	-0.359359	0.0438533	0.130911	160.191	179.738	207.296	129.882	135.766	161.364
L1MA4	1300.44	0.206493	0.0438579	0.130911	1257.09	1189.58	1176.9	1424.49	1472.06	1282.51
MLT1A-int	9.70591	1.29712	0.0442364	0.131348	9.503	3.547	4.012	11.807	17.599	11.766
L1ME3F	142.602	-0.390833	0.0442701	0.131348	161.549	128.891	195.259	130.726	118.167	121.023
LTR90B	12.7673	1.21761	0.0444449	0.131472	8.145	7.095	8.024	15.181	28.913	9.245
L1MEh	31.8907	0.836674	0.04472	0.131891	39.369	20.102	9.362	37.953	40.856	43.703
X7B_LINE	398.774	-0.308804	0.0458022	0.13468	433.059	459.987	429.303	414.105	289.761	366.432
UCON21	1.90766	-3.74039	0.0459283	NA	1.358	9.46	0	0	0.629	0
RLTR30D_MM	98.9111	0.467166	0.0459898	0.134831	67.878	112.336	68.207	109.641	119.424	115.981
Tigger6b	27.8068	0.726163	0.0466179	0.136268	21.721	21.285	20.061	27.832	41.484	34.458
RLTR30B_MM	77.8748	0.502467	0.0467902	0.136368	61.09	79.227	52.158	105.424	73.54	95.81
B1_Mur2	24427.8	-0.17121	0.0471765	0.137089	25061.7	25644.6	26919	23819.1	21588.1	23534
Kanga1c	103.874	-0.381195	0.0478356	0.138597	108.604	121.796	121.703	96.147	84.225	90.767
RLTR14	526.593	0.231965	0.0479823	0.138616	519.942	490.732	442.677	567.603	586.436	552.169
ORSL-2a	18.2419	0.946379	0.048688	0.140244	10.86	11.825	14.711	15.181	23.256	33.618
LTR108e_Mam	80.5241	0.47424	0.049396	0.14187	78.738	59.124	64.195	111.328	77.311	92.448
RLTR20A1	7.03619	1.60544	0.049561	0.141931	6.788	2.365	1.337	6.747	8.171	16.809
RMER15	5754.99	-0.298998	0.0497113	0.14195	7704.1	5198.21	6145.32	5605.18	4501.66	5375.45
Helitron1Na_Mam	5.59633	1.72604	0.0507175	NA	5.43	1.182	1.337	7.591	11.314	6.724
RLTR20A2B_MM	65.0979	0.461069	0.0516611	0.147093	55.66	59.124	49.484	71.688	77.311	77.32
RLTR23	456.049	0.23438	0.0526575	0.149138	433.059	431.607	391.856	488.324	467.011	524.434
RLTR20B2	95.0513	0.389437	0.0527326	0.149138	78.738	82.774	85.593	107.954	114.396	100.853
RMER1C	914.503	0.205254	0.0528325	0.149138	822.676	901.054	825.171	949.659	1044.65	943.813
X7A_LINE	43.6274	-0.582984	0.0532826	0.149799	48.872	44.934	62.857	35.422	27.656	42.022
MER96	10.3356	1.18793	0.0533696	0.149799	4.073	10.642	4.012	14.338	16.342	12.607
MLT2B2	85.8597	0.4473	0.0536188	0.150072	58.375	91.051	68.207	90.243	108.11	99.172
LTR16D	26.0979	0.733226	0.0543922	0.151806	17.648	23.65	17.386	25.302	33.942	38.66
L1MEg1	15.7186	1.10476	0.0548156	0.15226	14.933	5.912	9.362	27.832	27.028	9.245
RLTR13D4	47.9993	0.554045	0.0548628	0.15226	42.084	46.117	28.085	56.507	52.17	63.033
MLT1I	142.274	0.347841	0.0551862	0.152682	127.61	138.351	109.666	143.377	171.594	163.045
YREP_Mm	1354.87	-0.24535	0.055324	0.152682	1288.32	1427.26	1693.14	1250.75	1145.21	1324.53
RLTR20D	189.834	-0.290172	0.056084	0.154348	206.348	223.49	196.597	172.895	174.108	165.567
Charlie29a	25.7019	0.761967	0.056384	0.154743	9.503	26.015	21.398	31.205	33.313	32.777
L1MA10	72.1195	0.47837	0.0567576	0.155337	77.38	53.212	50.821	80.966	95.539	74.799
FordPrefect	28765.5	-0.20523	0.0575386	0.157039	32966.8	32810.4	26646.2	26779.4	26208.6	27181.5
L1MCb	57.2002	0.54223	0.0580152	0.157904	54.302	49.664	36.11	53.134	83.597	66.395
LTR106_Mam	30.6845	0.714033	0.0593127	0.160992	13.576	20.102	36.11	36.266	37.713	40.341
MER21-int	14.6641	-0.924988	0.0603636	0.163395	19.006	22.467	16.049	6.747	9.428	14.287
RLTR44E	52.3479	-0.532106	0.0607126	0.163891	46.157	81.592	57.508	43.856	42.113	42.862
RLTR9C	32.1381	-0.806811	0.0622691	0.167634	48.872	18.92	54.833	21.085	16.342	32.777
LTR107_Mam	79.9396	-0.507264	0.0626168	0.168113	69.235	88.686	123.04	75.062	49.655	73.959
MER70B	24.289	0.727452	0.0634292	0.169832	17.648	21.285	16.049	26.145	37.713	26.894
ID2	2691.83	-0.197074	0.0637656	0.170271	2774.83	2686.61	3164.27	2595.12	2328.14	2602
RLTR48B	121.357	-0.348239	0.0641243	0.170768	127.61	144.263	135.077	116.388	93.025	111.778
LTRIS4B	113.038	-1.47353	0.0653085	0.173193	350.248	92.234	56.17	80.966	49.027	49.586
Lx9	7110.6	0.160837	0.0653858	0.173193	6779.61	6788.65	6575.96	7842.7	7675.83	7000.86
LTR108b_Mam	22.8343	-0.701245	0.0670708	0.176868	27.151	27.197	30.76	16.868	20.742	14.287
MER89	326.993	0.260145	0.0671312	0.176868	282.37	307.446	302.251	332.296	332.502	405.092
Charlie8	911.89	-0.254683	0.0674694	0.177156	893.268	1044.13	1037.82	780.137	736.03	979.952
Kanga1	152.405	-0.328351	0.067599	0.177156	188.7	147.811	172.524	128.196	125.081	152.12
L1M3	1375.81	0.197588	0.0702362	0.18358	1436.29	1239.24	1170.22	1480.15	1478.35	1450.6
MMERGLN-int	3664.64	0.186097	0.0720364	0.187687	3277.13	3296.77	3711.26	4172.26	3597.18	3933.26
RLTR13D5	592.847	-0.274856	0.072193	0.187687	657.054	545.126	744.927	585.314	460.726	563.935
RLTR13D1	51.7061	0.504604	0.0723771	0.187687	43.442	35.475	49.484	72.532	57.198	52.107
RLTR34D_MM	72.7977	0.417226	0.0729619	0.188708	55.66	73.314	57.508	81.809	78.569	89.927
Lx8b	2965.89	0.159768	0.0743546	0.191808	2770.76	2937.3	2697.52	3115.49	3264.68	3009.61
MER5B	1537.4	-0.187605	0.0746604	0.192095	1676.58	1491.12	1743.96	1464.97	1355.15	1492.62
RLTR13A	132.77	-0.389131	0.0763217	0.195859	187.342	138.351	125.715	140.846	99.311	105.055
B1F2	9917.39	-0.150517	0.0785778	0.201127	9958.99	10365.7	10977.3	9645.03	9033.5	9523.86
Charlie11	31.5727	0.672842	0.0788538	0.201171	24.436	17.737	30.76	50.604	26.399	39.501
MTC-int	1786.41	-0.159909	0.0790025	0.201171	1777.03	1906.17	1972.65	1672.45	1700.85	1689.28
L1M3f	201.346	-0.389185	0.0808416	0.205325	218.566	203.388	262.129	210.848	118.167	194.982
L1MC2	302.326	0.25865	0.0821888	0.208212	309.522	256.599	260.791	334.827	358.901	293.313
MLT1B-int	5.77859	1.49241	0.0829715	NA	4.073	1.182	4.012	4.217	11.942	9.245
Arthur1	89.6761	0.364538	0.0836944	0.211065	85.526	83.956	65.532	98.677	99.311	105.055
RLTR6-int	1561.14	0.185806	0.0838514	0.211065	1341.26	1409.52	1631.62	1634.49	1650.57	1699.37
MER65-int	6.48796	1.42201	0.0841185	0.211065	4.073	0	6.687	10.964	8.8	8.404
LTR78	47.642	0.533303	0.0842695	0.211065	46.157	40.205	30.76	59.037	68.512	41.182
RMER16A2	62.5075	0.430783	0.0845118	0.211065	47.514	62.672	49.484	68.315	79.826	67.235
Lx2A1	175.193	0.269802	0.0845967	0.211065	156.118	157.271	163.162	201.571	189.822	183.216
LTR86B1	12.526	-0.934395	0.0858569	0.213669	17.648	15.372	16.049	13.494	5.028	7.564
MER113A	32.8307	0.564397	0.0864306	0.214556	21.721	28.38	29.423	37.953	43.37	36.139
MamTip1	19.7476	-0.833261	0.0867628	0.214841	24.436	24.832	26.748	21.085	16.342	5.043
MER57C2	50.7289	0.44839	0.0875595	0.216272	44.799	43.752	40.122	60.724	57.826	57.15
LTR64	5.63925	-1.369	0.0884531	NA	8.145	7.095	9.362	0.843	5.028	3.362
Eulor10	1.11989	3.24197	0.0898538	NA	0	0	0	0.843	2.514	3.362
Helitron3Na_Mam	43.8621	0.614047	0.0907253	0.222784	55.66	27.197	21.398	64.098	52.798	42.022
RLTR11D	112.773	0.350109	0.0907713	0.222784	84.168	118.249	94.955	120.605	142.68	115.981
LTR37-int	191.237	-0.306639	0.0908726	0.222784	191.415	179.738	263.466	170.365	163.423	179.014
RLTR44D	18.5955	0.801148	0.0913769	0.223466	16.291	18.92	5.35	20.241	26.399	24.373
RMER13A	296.146	-0.218689	0.0922864	0.225133	304.091	316.906	334.348	274.946	265.876	280.707
ORR1E-int	838.463	-0.202371	0.0944734	0.229901	795.525	878.587	1017.75	759.053	800.771	779.087
RLTR13A3	61.5462	0.411993	0.096428	0.234081	58.375	54.394	45.471	77.592	65.369	68.076
LTR40A1	3.13065	1.96909	0.0969231	NA	1.358	1.182	1.337	3.374	8.171	3.362
RLTR31_Mm	112.513	-0.405489	0.0971272	0.234177	162.906	92.234	129.727	84.339	87.368	118.502
MER74C	8.26156	1.21451	0.0971596	0.234177	2.715	10.642	1.337	10.121	13.828	10.926
MamRep1151	22.7665	0.710825	0.0972497	0.234177	13.576	11.825	26.748	23.615	33.942	26.894
L1MC5	1054.25	0.207249	0.0979615	0.234177	1110.48	837.2	989.67	1147.86	1157.79	1082.49
L1MA7	642.04	0.209838	0.0980334	0.234177	648.909	514.381	624.562	666.279	729.116	668.99
RLTR9D	425.436	-0.216669	0.098084	0.234177	439.846	452.892	478.786	442.781	375.243	363.07
RMER13A2	263.519	0.271382	0.0981266	0.234177	207.705	288.527	219.332	266.512	292.275	306.76
L1_Mm	4102.16	-1.28054	0.0987678	0.235139	11915.2	3779.22	1741.28	2657.53	2204.32	2315.41
RMER17A2	362.951	-0.205226	0.0995381	0.236403	366.539	405.593	393.193	340.73	321.188	350.463
MT2A	2086.7	0.158315	0.100762	0.238735	1870.7	1951.1	2094.36	2251.86	2077.98	2274.23
ERV3-16A3_LTR	45.0566	-0.493782	0.10214	0.241423	40.727	68.584	48.146	41.326	32.056	39.501
MLTR31F_MM	143.424	0.307639	0.10262	0.241978	133.04	137.168	113.678	150.967	140.795	184.897
L1ME3	323.762	0.291177	0.104034	0.244727	328.527	305.081	240.731	293.5	424.27	350.463
RLTR28	943.702	-0.164437	0.104515	0.245276	925.849	1021.67	1044.5	877.127	893.796	899.27
L1M3e	108.807	0.312318	0.105632	0.246924	99.101	107.606	84.256	118.075	121.938	121.864
MLTR11A	1168.41	-0.1852	0.105717	0.246924	1126.77	1313.74	1287.91	1089.66	1008.19	1184.18
RLTR11A2	909.755	0.183719	0.10618	0.24721	753.441	915.244	886.691	952.189	1003.79	947.175
MER72	1.01612	3.09623	0.106212	NA	0	0	0	2.53	1.886	1.681
MER119	104.598	0.340357	0.106341	0.24721	92.313	85.139	100.304	111.328	137.652	100.853
BGLII_Mur	64.8081	0.487367	0.108135	0.250791	57.017	66.219	38.784	51.447	95.539	79.842
RMER2	575.981	0.18041	0.108604	0.251289	553.881	560.498	505.534	632.544	621.006	582.425
RLTR10B	63.8247	0.437842	0.109314	0.251921	48.872	73.314	40.122	73.375	81.711	65.554
L1ME4b	641.7	-0.2028	0.109387	0.251921	697.781	617.258	744.927	591.218	546.837	652.181
MLTR73	74.6719	0.405761	0.109777	0.252233	51.587	79.227	61.52	69.158	87.368	99.172
LTR77	1.19679	-2.98884	0.110647	NA	1.358	1.182	4.012	0	0.629	0
RLTR11A	793.412	-0.179245	0.111141	0.254774	813.173	780.441	934.837	729.534	743.573	758.917
Charlie10a	21.5733	0.70176	0.111841	0.255784	25.793	14.19	9.362	32.049	24.513	23.532
MER89-int	1.66922	2.65322	0.111943	NA	0	1.182	0	3.374	1.257	4.202
LTRIS4	33.3461	0.533037	0.113013	0.257868	19.006	33.11	29.423	43.013	40.227	35.298
MER97c	5.45907	1.37958	0.114688	NA	1.358	1.182	6.687	6.747	10.057	6.724
RLTR31B_Mm	65.1226	0.482389	0.114761	0.261254	46.157	81.592	34.772	78.435	84.225	65.554
MLT1O	117.071	-0.356824	0.115137	0.261507	89.598	147.811	156.475	105.424	95.539	107.576
Helitron1Nb_Mam	9.0222	0.985934	0.115615	0.26199	5.43	4.73	8.024	14.338	10.685	10.926
RMER17B	507.497	-0.227166	0.116728	0.263906	492.791	658.645	489.485	461.335	456.955	485.774
MLT2E	4.66193	1.42258	0.117499	NA	2.715	3.547	1.337	5.06	9.428	5.883
ORR1G-int	3.05289	1.86851	0.117605	NA	1.358	0	2.675	3.374	5.028	5.883
Charlie5	646.856	-0.181399	0.119123	0.268706	639.406	679.929	742.253	636.761	565.065	617.723
LTR85b	10.0029	-1.00405	0.12068	0.271598	8.145	20.102	12.037	4.217	11.314	4.202
LTRIS3	116.734	0.3129	0.121676	0.272817	114.034	93.416	105.654	135.786	143.938	107.576
MTEb-int	241.942	-0.267229	0.121773	0.272817	228.068	303.899	259.454	229.403	185.422	245.408
RLTR9A4	12.0917	-0.81912	0.123368	0.275765	16.291	17.737	12.037	8.434	6.285	11.766
L1M4c	493.866	0.225216	0.124912	0.278585	466.997	516.746	382.494	512.782	590.835	493.338
Charlie22a	22.9589	-0.590434	0.125407	0.278824	23.078	24.832	34.772	19.398	16.342	19.33
IAP1-MM_I-int	869.17	0.234825	0.125584	0.278824	847.111	664.557	884.016	964.84	791.342	1063.16
Tigger5	890.242	-0.152469	0.127096	0.28155	931.28	906.967	973.621	816.403	834.084	879.1
ORSL-2b	37.1483	0.47337	0.127666	0.282179	36.654	26.015	30.76	42.17	40.227	47.065
MER113B	6.50987	1.30792	0.129657	0.285939	0	7.095	4.012	11.807	11.942	4.202
L1ME3D	189.436	-0.240016	0.130224	0.286184	211.778	219.942	183.223	187.233	167.194	167.247
RLTR19A2	17.326	0.784036	0.130347	0.286184	14.933	4.73	18.723	18.555	17.599	29.415
MTEb	2830.16	-0.151514	0.130671	0.286259	2845.43	2937.3	3152.23	2641.5	2504.14	2900.36
MTD-int	1431.15	0.152911	0.131123	0.286473	1371.13	1402.43	1293.26	1486.06	1617.88	1416.14
LTR88a	7.16256	1.18302	0.131349	0.286473	9.503	1.182	2.675	6.747	11.942	10.926
RLTR12D	193.135	0.242366	0.13193	0.287107	180.554	157.271	193.922	209.161	223.763	194.142
MusHAL1	809.33	0.193509	0.133045	0.288899	856.614	643.272	766.326	901.586	833.455	854.727
RLTR9F	33.3657	0.507379	0.134085	0.290026	21.721	37.84	22.736	39.639	39.599	38.66
Charlie7	119.964	0.325507	0.134152	0.290026	122.18	113.519	84.256	126.509	159.023	114.3
RMER13A1	307.218	0.247695	0.134554	0.290261	249.789	351.198	240.731	332.296	338.159	331.133
Chap1_Mam	16.9206	0.704162	0.135551	0.291775	9.503	11.825	17.386	15.181	23.256	24.373
LTR48B	19.2596	-0.638398	0.135865	0.291815	31.224	17.737	21.398	17.711	13.2	14.287
ORR1F-int	103.108	0.333125	0.138076	0.29592	119.464	86.321	68.207	114.701	115.653	114.3
LTR33B	15.4483	-0.672409	0.138493	0.296171	19.006	16.555	21.398	12.651	11.314	11.766
BGLII_Mus	77.923	0.364143	0.139215	0.296511	54.302	82.774	66.87	102.894	86.74	73.959
MER96B	87.0553	0.320489	0.139252	0.296511	71.95	87.504	72.219	93.616	88.625	108.417
MER110-int	1.51916	2.47842	0.139414	NA	0	0	1.337	2.53	1.886	3.362
L1MB8	1704.15	0.147813	0.139751	0.296934	1728.16	1552.6	1571.44	1771.12	1901.36	1700.21
Lx10	1001.95	0.139714	0.140938	0.298654	924.492	975.551	960.247	1027.25	1063.5	1060.63
RLTR34B_MM	220.488	-0.257549	0.141165	0.298654	185.984	250.687	283.527	204.101	203.65	194.982
RLTR24B_MM	118.107	0.285955	0.144084	0.304178	112.677	91.051	116.353	133.256	140.166	115.14
X5B_LINE	81.9518	-0.344001	0.145956	0.307473	73.308	85.139	116.353	75.062	65.369	76.48
HAL1M8	219.328	0.236024	0.146283	0.307506	188.7	216.395	199.271	254.704	255.191	201.705
RMER13B	397.881	0.205858	0.147508	0.309422	366.539	374.848	366.445	398.081	384.672	496.7
Charlie12	259.535	-0.232664	0.147872	0.309528	282.37	268.424	290.214	284.223	224.392	207.589
RLTR16	291.54	0.210592	0.148757	0.310114	241.644	264.877	304.925	291.814	335.016	310.963
MER47A	25.1532	0.566336	0.148978	0.310114	29.866	17.737	13.374	28.675	30.17	31.096
L1M4a2	113.173	0.307017	0.149093	0.310114	81.453	128.891	92.28	126.509	118.796	131.109
MURVY-int	44.3426	0.428632	0.151699	0.314871	27.151	48.482	37.447	47.23	52.798	52.948
Eulor1	2.9506	1.79862	0.152249	NA	1.358	0	2.675	7.591	4.4	1.681
LTR69	30.3316	-0.498715	0.152534	0.31594	33.939	41.387	30.76	31.205	19.485	25.213
MER95	3.94442	1.42397	0.15544	NA	4.073	2.365	0	5.06	6.285	5.883
RLTR20C	101.969	0.280562	0.155502	0.321415	96.386	99.329	80.244	117.231	109.367	109.257
MTB_Mm	1389.36	-0.134662	0.155933	0.321633	1379.27	1527.77	1455.08	1281.95	1345.72	1346.38
MER34-int	69.1096	0.359768	0.156283	0.321683	74.665	61.489	45.471	68.315	77.311	87.406
MLT1G1	101.566	0.299526	0.157845	0.324223	76.023	95.781	101.642	97.833	126.338	111.778
LTR84b	55.0993	-0.369266	0.1583	0.324483	76.023	55.577	54.833	45.543	46.513	52.107
MER44B	439.965	-0.186106	0.159078	0.325401	529.445	433.972	442.677	396.394	440.612	396.687
RMER16	68.6	0.380753	0.159994	0.3266	51.587	47.299	80.244	89.4	79.197	63.873
Charlie20a	41.1163	0.41716	0.162127	0.33027	38.011	33.11	34.772	50.604	51.541	38.66
L1M	70.7468	0.319519	0.163346	0.331736	65.162	54.394	69.544	79.279	77.94	78.161
GSAT_MM	593.166	0.975308	0.163517	0.331736	814.53	211.665	173.861	872.91	695.174	790.854
MER4B-int	3.52902	1.57224	0.163759	NA	4.073	0	1.337	4.217	3.143	8.404
L1ME3G	263.776	0.186682	0.166376	0.336844	241.644	257.782	240.731	281.693	288.504	272.302
RLTR1	2.105	1.96647	0.167455	NA	1.358	1.182	0	3.374	2.514	4.202
MER90	44.9044	-0.42304	0.16947	0.342406	44.799	39.022	70.882	34.579	41.484	38.66
RLTR13C3	116.217	0.294323	0.17072	0.344227	118.107	79.227	116.353	145.907	122.567	115.14
MER92C	4.85516	1.20763	0.173519	NA	1.358	4.73	2.675	4.217	9.428	6.724
MER2B	408.535	-0.159573	0.174541	0.351214	412.695	432.79	448.026	376.996	394.1	386.602
MamGypLTR1b	30.2621	0.460469	0.17586	0.353149	24.436	21.285	30.76	37.109	32.685	35.298
LTR103b_Mam	11.0254	0.780242	0.176551	0.353818	5.43	10.642	8.024	17.711	10.057	14.287
IAPEY5_LTR	6.58259	1.04209	0.178069	0.356137	8.145	3.547	1.337	6.747	11.314	8.404
IMPB_01	2384.7	-0.133576	0.178648	0.356575	2373	2714.99	2396.61	2164.14	2345.74	2313.73
MLT1E1A-int	1.38809	2.35048	0.179274	NA	0	1.182	0	1.687	1.257	4.202
ERVB7_2B-LTR_MM	104.744	-0.284682	0.18103	0.360601	95.029	117.066	132.402	96.147	81.083	106.736
L1_Mus4	2410.6	0.114293	0.181725	0.361255	2374.36	2290.47	2281.59	2477.89	2597.79	2441.48
MLT-int	230.519	-0.205112	0.183514	0.363858	252.504	245.957	242.068	188.92	209.935	243.727
Ricksha_c	124.796	-0.37823	0.18377	0.363858	97.744	157.271	167.174	136.629	67.255	122.704
MER135	9.08743	0.891217	0.185158	0.365873	1.358	8.277	9.362	15.181	11.942	8.404
MamRep1879	24.7477	-0.494984	0.185823	0.366009	36.654	24.832	25.41	23.615	19.485	18.49
L1M3c	49.4723	0.542307	0.185968	0.366009	74.665	21.285	25.41	62.411	65.998	47.065
RMER5	2203.11	0.113362	0.188893	0.371026	2140.86	2050.43	2158.55	2268.72	2237.63	2362.47
LTRIS4A	134.262	-0.236151	0.18965	0.371774	135.755	145.446	153.8	129.882	108.739	131.949
Lx3C	1192.41	0.12666	0.191674	0.374997	1187.86	1111.54	1120.73	1222.08	1203.67	1308.56
MLT1G-int	2.09837	1.91216	0.194017	NA	2.715	0	0	2.53	3.143	4.202
MLT1F1	296.175	0.190126	0.194153	0.378398	276.94	313.359	239.393	318.802	329.359	299.196
LTR16B	25.1732	0.500588	0.194191	0.378398	28.509	14.19	20.061	32.049	27.656	28.575
Charlie13a	43.841	0.410923	0.194706	0.378398	31.224	50.847	30.76	45.543	60.969	43.703
L1Md_F2	35126.4	-0.674083	0.194944	0.378398	73758.4	31579.5	24221.5	29092	24672.4	27434.5
RMER17D2	122.377	0.253158	0.196925	0.381494	103.174	114.701	116.353	145.907	111.253	142.875
LTR80B	3.23345	1.50615	0.197725	NA	0	3.547	1.337	6.747	1.886	5.883
Charlie14a	11.638	0.731668	0.198257	0.383081	12.218	4.73	9.362	16.024	10.685	16.809
LTR16E2	24.436	0.524768	0.19852	0.383081	23.078	26.015	10.699	33.736	24.513	28.575
MLT1F	414.63	0.185167	0.199785	0.384219	411.338	325.184	427.965	454.588	404.785	463.923
ERVB3_1-LTR_MM	126.383	-0.232998	0.200095	0.384219	124.895	148.993	135.077	123.135	106.853	119.342
L1ME2z	255.17	-0.185285	0.200454	0.384219	264.722	248.322	302.251	226.029	247.648	242.047
RLTR46A	11.972	0.801313	0.200665	0.384219	2.715	17.737	5.35	15.181	13.2	17.649
MLT1J2-int	0.788324	-3.50869	0.202729	NA	0	4.73	0	0	0	0
LTR33C	10.3902	0.766888	0.203527	0.388173	9.503	7.095	6.687	8.434	18.856	11.766
MER74B	62.135	-0.307252	0.204046	0.388173	63.805	68.584	73.557	52.29	51.541	63.033
Tigger13a	154.7	0.246961	0.204079	0.388173	176.482	121.796	127.052	170.365	182.908	149.598
MER70A	16.0681	0.61234	0.204331	0.388173	13.576	17.737	6.687	16.868	21.371	20.171
RLTR51B_Mm	104.501	-0.289128	0.204811	0.388173	107.246	150.176	86.93	94.46	97.425	90.767
URR1A	7752.33	-0.120102	0.205088	0.388173	7933.52	7495.78	8796.03	7592.21	7455.21	7241.23
L1MD2	779.708	-0.135971	0.205689	0.388567	875.62	776.893	797.086	778.451	734.144	716.054
IAPA_MM-int	4.67798	1.08541	0.206558	NA	2.715	3.547	2.675	7.591	5.657	5.883
L1MEj	66.7584	-0.339919	0.206588	0.38952	70.593	86.321	66.87	70.845	64.74	41.182
L1MD1	327.233	0.172209	0.208947	0.393219	333.957	322.819	266.141	344.947	345.073	350.463
RLTR49	181.793	-0.193464	0.209762	0.394001	192.772	205.753	183.223	174.582	172.222	162.205
L1ME1	1424.57	-0.147696	0.212839	0.39892	1672.5	1305.46	1515.27	1417.74	1343.84	1292.6
RLTR14_RN	564.997	-0.206116	0.213188	0.39892	700.496	502.557	612.526	610.616	439.355	524.434
UCON28a	2.57392	1.59134	0.213531	NA	2.715	1.182	0	1.687	5.657	4.202
RLTR10F	21.0791	0.497042	0.214428	0.400481	16.291	21.285	14.711	25.302	24.513	24.373
MRLTR33	132.09	0.240995	0.214937	0.400561	112.677	109.971	140.426	164.461	128.852	136.151
MamRep434	69.3592	-0.318887	0.215281	0.400561	84.168	80.409	66.87	65.785	73.54	45.384
MER33	1239.1	0.153615	0.216184	0.401485	1273.38	1009.84	1237.09	1416.9	1257.72	1239.65
L1M8	38.6523	0.372852	0.216813	0.401898	39.369	28.38	33.435	45.543	41.484	43.703
MLT2B3	126.555	0.219909	0.217849	0.403062	126.252	109.971	115.016	130.726	142.052	135.311
RMER12B	252.554	-0.172073	0.219671	0.404598	247.074	282.614	272.828	226.029	238.848	247.93
RLTR20A4	2122.22	-0.133076	0.219764	0.404598	2157.15	2053.98	2448.76	2021.61	1899.47	2152.36
LTR34	7.54703	-0.922112	0.219908	0.404598	13.576	9.46	6.687	8.434	6.285	0.84
MurSAT1	0.839252	2.83255	0.220316	NA	0	0	0	0	2.514	2.521
LTR40a	104.68	0.264768	0.220547	0.405019	118.107	80.409	86.93	128.196	104.339	110.098
UCON28b	1.27216	2.20835	0.220879	NA	0	0	1.337	0.843	3.771	1.681
MERV1_I-int	689.92	0.206466	0.22238	0.407372	471.07	753.244	696.781	683.991	741.058	793.375
MER45C	12.6859	0.707993	0.222653	0.407372	6.788	15.372	6.687	16.024	21.999	9.245
RMER19C	555.323	0.169088	0.224689	0.410338	507.724	456.44	604.501	573.506	549.351	640.415
UCON6	2.00116	-1.95408	0.225419	NA	8.145	0	1.337	0.843	0	1.681
LTR16A1	41.3654	0.355063	0.226388	0.411538	39.369	29.562	40.122	48.917	43.998	46.224
ERVB7_3-LTR_MM	329.892	-0.202539	0.226539	0.411538	354.321	358.293	345.047	355.911	238.848	326.931
Eulor9C	15.6546	-0.665107	0.226596	0.411538	20.363	22.467	14.711	20.241	11.942	4.202
X2_LINE	4.06485	1.12817	0.229807	NA	1.358	3.547	2.675	4.217	5.028	7.564
LTR37B	12.0841	0.636398	0.229849	0.416681	12.218	9.46	6.687	16.024	13.828	14.287
MER97b	2.45667	-1.62572	0.232328	NA	4.073	7.095	0	1.687	1.886	0
MLT1J1-int	9.54568	0.702768	0.234253	0.423886	6.788	8.277	6.687	13.494	11.942	10.085
UCON28c	1.31826	-2.10738	0.235288	NA	4.073	2.365	0	0.843	0.629	0
L1M2a	22.0971	0.508133	0.235406	0.424217	19.006	22.467	13.374	26.145	33.942	17.649
RLTR22_Mus	286.2	0.203112	0.235833	0.424217	310.879	238.862	248.755	265.668	291.646	361.389
L1MEg2	38.9666	0.383659	0.236162	0.424217	28.509	39.022	33.435	41.326	35.199	56.309
RLTR26	147.437	-0.233317	0.23706	0.424217	120.822	164.366	192.584	129.882	133.252	143.715
RLTR42	49.1309	-0.385316	0.237197	0.424217	32.581	69.767	64.195	53.134	38.97	36.139
LTR105_Mam	7.05728	0.838657	0.237249	0.424217	4.073	8.277	2.675	8.434	8.8	10.085
RLTR20A	68.529	0.316337	0.237441	0.424217	73.308	49.664	60.183	66.628	64.74	96.651
LTR87	124.666	-0.214697	0.238004	0.424455	147.973	120.614	133.739	108.798	120.053	116.821
URR1B	9109.45	-0.106865	0.23927	0.425943	9606.03	8831.99	9902.05	9185.38	8387.35	8743.93
LTR80A	9.97793	-0.670791	0.24074	0.42779	9.503	16.555	10.699	6.747	8.8	7.564
MTC	8069.37	-0.0974542	0.242235	0.429673	7899.59	8625.05	8500.46	7596.43	7889.54	7905.17
L1MB2	611.674	0.14227	0.243354	0.430884	578.317	630.265	536.294	604.712	697.689	622.766
RMER12C	729.737	-0.120649	0.244218	0.431641	756.156	724.864	799.76	706.762	683.232	707.65
ERVB5_1-LTR_MM	17.4262	0.525585	0.245922	0.432509	14.933	10.642	17.386	25.302	19.485	16.809
L1M2	2627.1	0.10911	0.246021	0.432509	2655.37	2424.1	2504.93	2831.27	2792.01	2554.94
ERVB7_4-LTR_MM	104.245	0.227668	0.246023	0.432509	104.531	88.686	94.955	107.111	107.482	122.704
UCON1	1.20272	2.09396	0.246228	NA	0	0	1.337	0.843	2.514	2.521
Charlie2b	174.722	0.186834	0.247856	0.434895	168.336	150.176	172.524	185.546	198.621	173.131
L1_Mur2	3900.98	-0.107695	0.248388	0.434895	4306.15	3806.42	4026.89	3883.82	3572.04	3810.55
MLTR25A	1310.78	0.133404	0.2487	0.434895	1129.48	1352.76	1267.85	1250.75	1397.26	1466.57
RLTR30D2_MM	461.11	-0.167768	0.249994	0.435895	418.126	546.308	498.847	382.9	448.155	472.327
MLTR31FA_MM	186.711	-0.181537	0.250154	0.435895	196.845	184.468	213.983	167.835	167.194	189.939
MER63A	78.9025	-0.291443	0.250763	0.436108	85.526	70.949	104.317	54.82	70.397	87.406
RMER6D	474.229	0.16237	0.251159	0.436108	461.567	455.257	426.628	526.276	556.265	419.379
MER126	31.7896	-0.381451	0.251612	0.436127	27.151	36.657	44.134	26.989	28.913	26.894
MTD	16076	-0.0842087	0.253727	0.4389	16240.4	16764.1	16630.5	15628.9	15673.5	15518.7
MERV1_LTR	202.155	-0.182732	0.2541	0.4389	202.275	234.132	207.296	207.474	168.451	193.301
MMERVK10D3_LTR	30.4113	-0.461347	0.255283	0.440173	31.224	21.285	53.496	17.711	27.656	31.096
RLTR4_Mm	329.038	-0.158621	0.255949	0.440553	325.812	353.563	361.096	299.404	284.732	349.623
DNA1_Mam	2.46282	1.44233	0.256139	NA	2.715	0	1.337	5.06	3.143	2.521
UCON12	1.85533	1.74194	0.261413	NA	0	1.182	1.337	0.843	1.886	5.883
Looper	50.6989	0.341443	0.26248	0.449615	47.514	56.759	29.423	69.158	50.912	50.426
Tigger16a	65.2549	-0.272459	0.262977	0.449615	65.162	63.854	85.593	53.977	64.112	58.831
MT2B1	2637.75	-0.11955	0.263056	0.449615	2753.11	2464.3	3023.84	2578.25	2416.77	2590.23
MLTR31C_MM	93.5417	-0.242135	0.26328	0.449615	95.029	98.146	111.004	100.364	86.111	70.597
MER57-int	13.1114	0.780851	0.263489	0.449615	1.358	14.19	13.374	5.904	24.513	19.33
LTR85a	56.4541	-0.346941	0.26396	0.449642	47.514	70.949	70.882	34.579	45.884	68.916
RLTR13D	5.9596	0.872758	0.265063	0.450743	4.073	5.912	2.675	5.06	11.314	6.724
BGLII_B	239.915	0.197582	0.265634	0.450898	199.56	195.11	276.84	240.367	287.247	240.366
IAPLTR2a2_Mm	102.422	0.249745	0.266252	0.450898	73.308	117.066	89.605	102.05	105.596	126.906
MamGypLTR2c	20.5805	0.465463	0.266523	0.450898	20.363	15.372	16.049	30.362	19.485	21.851
ERVB4_1-I_MM-int	76.9157	-0.287523	0.269986	0.455976	65.162	115.884	72.219	62.411	73.54	72.278
MER34A	90.9572	0.220227	0.274285	0.462446	85.526	87.504	78.906	99.52	96.796	97.491
RLTR46A2	13.3964	0.589549	0.277484	0.467043	5.43	13.007	13.374	17.711	10.685	20.171
UCON12A	2.25246	-1.53418	0.279153	NA	5.43	4.73	0	0	2.514	0.84
Lx	6266.4	-0.0922607	0.281345	0.472737	6225.73	6277.82	6896.93	6023.5	6076.18	6098.23
MER101B	1.91843	1.77535	0.281569	NA	1.358	0	1.337	2.53	6.285	0
Helitron2Na_Mam	14.2193	0.539096	0.283601	0.475718	6.788	11.825	16.049	16.868	14.457	19.33
MER88	16.2012	0.556211	0.284781	0.476887	13.576	18.92	6.687	26.145	20.114	11.766
MER31A	200.877	-0.165604	0.285684	0.477591	209.063	208.118	219.332	193.137	169.708	205.908
RLTR46	1.20755	2.09346	0.286188	NA	1.358	0	0	3.374	2.514	0
Arthur1B	76.143	0.277478	0.288414	0.48134	73.308	66.219	66.87	64.098	75.426	110.938
RLTR20A3_MM	203.095	-0.166666	0.289267	0.48195	198.202	237.68	208.633	176.269	206.164	191.62
RMER12	808.554	-0.114029	0.293515	0.488204	904.129	826.558	790.399	814.716	742.316	773.204
RMER6C	813.619	0.131113	0.297171	0.493453	762.943	824.193	743.59	846.765	955.393	748.832
Ricksha_0	31.0486	0.419103	0.298091	0.494151	10.86	39.022	29.423	39.639	34.57	32.777
RMER19B2	702.165	-0.112971	0.299133	0.495048	787.379	724.864	676.72	673.027	669.404	681.596
X1_LINE	1.07312	1.92501	0.299467	NA	0	1.182	0	2.53	1.886	0.84
MLTR32C_MM	17.8259	0.449795	0.299967	0.495137	14.933	14.19	16.049	18.555	18.856	24.373
IAPLTR2a	115.441	0.21943	0.300189	0.495137	93.671	102.876	123.04	118.075	106.225	148.758
Eulor2B	57.7089	-0.32401	0.300755	0.495243	46.157	59.124	86.93	43.013	42.113	68.916
MER57E1	9.90854	0.734611	0.301338	0.495378	2.715	2.365	17.386	11.807	12.571	12.607
MLT1G	308.177	0.151212	0.303118	0.497476	267.437	314.541	292.889	328.079	287.247	358.868
MLT1G3-int	16.335	0.502321	0.304633	0.499133	21.721	7.095	12.037	18.555	20.114	18.49
LTR58	1.20923	2.06291	0.306522	NA	1.358	0	0	4.217	0	1.681
Eulor5A	25.5049	-0.467027	0.307149	0.501742	16.291	50.847	21.398	16.024	23.256	25.213
RLTR10	150.23	0.17101	0.307241	0.501742	130.325	151.358	141.764	164.461	152.109	161.364
UCON20	0.812129	-2.27768	0.307649	NA	1.358	0	2.675	0	0	0.84
RLTR3_Mm	2.31959	1.34928	0.308236	NA	2.715	0	1.337	1.687	5.657	2.521
Charlie26a	12.2151	0.570102	0.311164	0.507311	14.933	10.642	4.012	14.338	17.599	11.766
SUBTEL_sa	7.50309	-0.752675	0.313536	0.510335	16.291	9.46	2.675	5.06	8.171	3.362
RLTR31B2	599.151	-0.1315	0.31425	0.510656	617.685	607.798	652.647	629.17	490.896	596.712
RLTR9A3	136.569	0.186393	0.315899	0.512492	130.325	111.154	141.764	161.088	131.367	143.715
ORR1D2	3094.68	0.0895275	0.319516	0.517511	2830.49	3018.89	3146.88	3069.95	3257.77	3244.1
MER129	5.42696	0.805814	0.320094	NA	5.43	1.182	5.35	7.591	6.285	6.724
MamRep1527	13.3047	0.606321	0.320097	0.517604	9.503	2.365	20.061	12.651	17.599	17.649
RMER16_Mm	63.4277	0.233889	0.321188	0.51852	55.66	60.307	58.845	71.688	68.512	65.554
Charlie19a	47.808	-0.314025	0.322431	0.519368	67.878	43.752	48.146	33.736	57.198	36.139
MER67C	108.934	0.211351	0.322765	0.519368	120.822	75.679	106.991	112.171	114.396	123.545
UCON19	0.663863	2.51068	0.323636	NA	0	0	0	0	3.143	0.84
MER63C	33.0431	0.38267	0.324558	0.521404	43.442	18.92	24.073	45.543	40.227	26.054
MER50-int	1.96438	-1.49183	0.324647	NA	2.715	5.912	0	2.53	0.629	0
Charlie1	839.797	0.106877	0.327098	0.524132	857.972	744.966	823.833	915.923	862.368	833.716
MLT1H1	105.85	0.196427	0.327438	0.524132	111.319	89.869	94.955	102.894	109.996	126.066
MER92-int	18.6036	0.487719	0.327848	0.524132	24.436	15.372	6.687	15.181	21.371	28.575
MER121	38.9899	0.324057	0.329184	0.525419	24.436	48.482	30.76	38.796	50.284	41.182
C573_MM	2.18446	1.25279	0.335312	NA	0	1.182	2.675	3.374	2.514	3.362
Tigger18a	93.6894	-0.204266	0.339384	0.540824	101.816	81.592	117.69	89.4	81.711	89.927
Charlie2a	74.7922	0.286504	0.340394	0.54156	95.029	67.402	40.122	65.785	98.054	82.363
LTR33A	78.6113	-0.211272	0.343395	0.545457	76.023	99.329	77.569	69.158	77.311	72.278
RLTR26C_MM	109.556	0.18673	0.344068	0.545649	90.956	108.789	106.991	122.292	103.082	125.225
MERVK26-int	151.63	-0.163152	0.345766	0.546423	143.9	177.373	159.15	150.124	148.966	130.268
Eulor6D	1.71179	1.54934	0.345887	NA	2.715	0	0	1.687	5.028	0.84
MYSERV6-int	3076.24	-0.188471	0.346169	0.546423	4063.15	2155.67	3612.3	3255.49	2524.25	2846.57
MER77	111.806	-0.196679	0.346657	0.546423	146.615	99.329	112.341	109.641	93.654	109.257
RMER17A-int	48.4908	-0.249028	0.347111	0.546423	47.514	55.577	54.833	42.17	44.627	46.224
MER44A	146.945	0.169771	0.347321	0.546423	122.18	159.636	132.402	170.365	150.852	146.236
RLTR48A	331.623	-0.144005	0.348372	0.547205	310.879	378.395	354.409	281.693	297.932	366.432
LTR81B	20.0643	-0.422918	0.350228	0.549246	16.291	15.372	37.447	16.868	17.599	16.809
LTR29	4.27498	0.850779	0.351652	NA	4.073	1.182	4.012	3.374	6.285	6.724
Tigger19a	352.243	0.124076	0.35481	0.555105	370.611	339.373	300.913	374.466	348.216	379.879
Tigger8	36.0829	0.305386	0.355863	0.555105	29.866	39.022	28.085	32.049	49.655	37.82
MER110	3.67163	0.907564	0.355943	NA	2.715	2.365	2.675	2.53	7.543	4.202
RLTR41	316.521	-0.162521	0.356226	0.555105	282.37	392.585	327.661	243.74	312.389	340.378
UCON25	1.78389	1.60605	0.356682	NA	2.715	0	0	4.217	3.771	0
MER57D	15.3458	0.472236	0.356806	0.555105	14.933	10.642	13.374	12.651	27.028	13.447
MLT1J-int	215.223	-0.16931	0.357326	0.555105	203.633	206.935	272.828	179.642	187.936	240.366
RLTR10E	188.559	-0.176447	0.357335	0.555105	240.286	157.271	203.284	199.04	175.994	155.481
Tigger12c	12.4026	0.563003	0.359207	0.556642	5.43	17.737	6.687	19.398	17.599	7.564
LTR86B2	9.81404	-0.640855	0.359451	0.556642	12.218	2.365	21.398	5.904	6.914	10.085
CYRA11_Mm	324.065	-0.122847	0.363192	0.561555	339.388	331.096	343.71	275.789	327.474	326.931
UCON13	0.595405	2.33926	0.364116	NA	0	0	0	1.687	1.886	0
MLT1E3-int	0.594421	2.33733	0.364714	NA	0	0	0	0	1.886	1.681
LTR108a_Mam	26.1622	-0.369411	0.365557	0.564329	14.933	30.745	42.797	20.241	23.885	24.373
MER73	5.13684	0.750262	0.367666	NA	5.43	4.73	1.337	4.217	7.543	7.564
Lx3A	1711.65	0.0964413	0.368977	0.56872	1774.32	1504.12	1685.11	1771.97	1659.37	1875.02
Kanga2_a	148.954	0.173214	0.369952	0.569041	124.895	130.073	165.837	134.943	179.136	158.843
RCHARR1	1680.41	0.0884872	0.370337	0.569041	1758.03	1513.58	1615.57	1761.85	1684.51	1748.95
RLTR22_Mur	515.996	0.127726	0.371593	0.570084	585.104	426.877	468.087	525.433	517.295	573.18
RLTR27	112.541	-0.254529	0.374742	0.574023	181.912	113.519	72.219	87.713	110.624	109.257
MER2	3071.51	-0.114551	0.377169	0.574833	3820.15	2894.73	2866.03	3060.67	2953.55	2833.96
L1Md_F3	5947.5	-0.133589	0.377173	0.574833	7629.43	5311.73	5726.71	6117.12	4925.3	5974.68
MLTR25C	127.246	0.167296	0.377472	0.574833	119.464	137.168	102.979	129.039	147.08	127.747
RLTR30C_MM	9.11402	-0.512582	0.377598	0.574833	10.86	10.642	10.699	6.747	8.171	7.564
RLTR50A	0.961244	1.68002	0.378692	NA	1.358	0	0	0.843	1.886	1.681
L1ME3B	181.75	0.158469	0.38334	0.582677	209.063	148.993	157.812	210.005	192.336	172.29
LTR103_Mam	5.42224	-0.777308	0.386186	NA	6.788	7.095	6.687	0	4.4	7.564
MLT2B1	154.573	0.14583	0.386223	0.586157	134.397	160.818	144.438	160.244	155.251	172.29
Cheshire_Mars_	2.29296	1.27036	0.388076	NA	4.073	0	0	6.747	1.257	1.681
MamGypLTR1a	5.76817	0.701868	0.388587	NA	6.788	2.365	4.012	6.747	3.771	10.926
Charlie1a	1542.83	0.0922362	0.388716	0.589036	1620.91	1414.25	1447.06	1518.11	1717.82	1538.85
LTR88b	12.1315	0.45255	0.389663	0.589567	9.503	13.007	8.024	16.024	11.942	14.287
RLTR9B2	10.2395	0.494942	0.39263	0.592256	5.43	11.825	8.024	13.494	10.057	12.607
MLT1A	597.191	0.0907517	0.393362	0.592256	574.244	578.236	583.103	590.374	631.062	626.127
ORR1A2-int	3853.63	0.0808959	0.393616	0.592256	3556.78	3801.69	3877.1	4233.83	3716.61	3935.78
Eulor6B	11.5574	0.466005	0.393838	0.592256	6.788	14.19	8.024	12.651	15.085	12.607
MLTR18_MM	141.366	0.174326	0.397124	0.595539	123.537	130.073	144.438	131.569	129.481	189.099
RLTR20B3	186.726	-0.149023	0.397227	0.595539	165.621	227.037	195.259	193.137	157.766	181.535
ERVB4_1-LTR_MM	0.490155	2.05458	0.402559	NA	0	0	0	0.843	1.257	0.84
MER66-int	0.490155	2.05458	0.402559	NA	0	0	0	0.843	1.257	0.84
RMER20C_Mm	216.993	0.135225	0.403216	0.603091	187.342	235.315	196.597	241.21	203.65	237.844
Tigger5b	523.804	-0.0919018	0.403927	0.603091	548.45	559.316	513.559	501.818	512.895	506.785
MER102a	126.156	0.149162	0.404095	0.603091	119.464	124.161	115.016	143.377	128.852	126.066
RMER17C-int	255.091	-0.116214	0.405689	0.604557	256.577	276.702	262.129	238.68	232.563	263.898
RLTR48C	32.8574	0.335815	0.40829	0.607516	25.793	44.934	16.049	47.23	37.084	26.054
RLTR53B_Mm	27.6249	0.352778	0.411862	0.611909	10.86	40.205	21.398	27.832	35.199	30.256
UCON15	1.47141	1.28671	0.411911	NA	0	1.182	1.337	2.53	1.257	2.521
Tigger17a	440.479	0.106009	0.413713	0.613736	456.137	399.68	417.266	503.505	444.384	421.901
HAL1b	147.308	0.183977	0.417522	0.618152	166.979	94.599	152.463	166.148	131.367	172.29
ORR1C2	3146.31	-0.0695263	0.417941	0.618152	3241.83	3078.01	3347.49	2986.45	3124.51	3099.54
UCON7	1.49842	1.29378	0.418039	NA	1.358	0	1.337	0.843	3.771	1.681
Tigger17	183.587	-0.131819	0.419035	0.618844	191.415	212.847	171.186	188.92	174.108	163.045
Tigger17b	50.0988	0.28043	0.419963	0.619197	62.447	52.029	21.398	50.604	65.369	48.745
MamRep488	3.01199	0.93899	0.420414	NA	1.358	4.73	0	5.904	4.4	1.681
MER67D	16.3986	0.38814	0.420527	0.619197	8.145	11.825	22.736	17.711	19.485	18.49
L1MEc	783.744	0.0972399	0.421163	0.61921	795.525	802.908	674.046	789.415	877.453	763.119
ERV3-16A3_I-int	41.7532	0.239839	0.423248	0.620818	36.654	36.657	41.459	38.796	41.484	55.469
L1ME5	9.65234	0.542919	0.423513	0.620818	8.145	2.365	13.374	10.964	16.342	6.724
LTR88c	94.3615	0.212577	0.424735	0.621012	62.447	107.606	92.28	105.424	124.453	73.959
RMER16C	9.78373	0.480148	0.424903	0.621012	12.218	7.095	5.35	11.807	13.828	8.404
MER34	79.3299	0.1871	0.426604	0.622081	66.52	86.321	69.544	69.158	88.625	95.81
MER77B	60.3284	0.198938	0.426894	0.622081	61.09	56.759	50.821	54.82	67.883	70.597
RLTR31A_Mm	37.089	0.267803	0.431285	0.627554	24.436	29.562	46.809	48.073	33.313	40.341
MER58D	74.6789	0.204061	0.433342	0.62962	48.872	94.599	64.195	79.279	82.968	78.161
LTRIS6	6.42823	0.569011	0.434608	0.630533	5.43	3.547	6.687	8.434	9.428	5.043
RLTR16C_MM	696.791	0.0886399	0.435901	0.631041	610.898	697.667	716.842	752.305	694.546	708.49
ORR1E	4324.64	-0.0678187	0.436622	0.631041	4607.53	4499.36	4171.33	4186.6	4129.56	4353.48
Tigger15a	348.962	-0.0963447	0.436874	0.631041	374.684	344.103	363.771	329.766	349.473	331.974
RLTR12F	14.9424	0.402828	0.43862	0.632638	14.933	11.825	12.037	21.085	21.371	8.404
RLTR6B_Mm	88.3857	0.178694	0.440314	0.633682	78.738	104.059	65.532	83.496	96.796	101.693
L1M1	84.7655	0.183677	0.440627	0.633682	86.883	75.679	76.231	92.773	108.11	68.916
FordPrefect_a	3.66807	0.912614	0.441297	NA	1.358	2.365	4.012	4.217	10.057	0
L1ME4a	574.228	-0.101262	0.441651	0.633716	616.328	540.396	625.899	558.325	490.896	613.521
UCON23	64.8074	0.224781	0.442914	0.633716	69.235	49.664	60.183	62.411	51.541	95.81
RLTR44C	28.2261	0.283453	0.443184	0.633716	19.006	30.745	26.748	28.675	38.97	25.213
LTR81	7.9635	-0.565451	0.443408	0.633716	8.145	8.277	12.037	1.687	5.028	12.607
MER76	59.503	0.187813	0.443858	0.633716	58.375	60.307	48.146	64.098	64.74	61.352
ORR1F	3296.72	0.0736199	0.445113	0.634591	3011.05	3475.33	3150.9	3234.41	3477.13	3431.51
Charlie18a	43.89	0.259121	0.446667	0.635412	50.229	36.657	33.435	29.519	59.712	53.788
RLTR6_Mm	54.1371	-0.2416	0.446975	0.635412	39.369	50.847	85.593	47.23	42.113	59.671
MER94	50.5518	0.206125	0.448699	0.636946	50.229	53.212	37.447	50.604	59.712	52.107
MamRep38	99.7701	-0.182196	0.451906	0.640579	76.023	104.059	137.751	90.243	82.968	107.576
L1MD	1095.64	0.0726402	0.452777	0.640894	1121.34	1029.94	1053.87	1122.55	1155.27	1090.89
L1PB4	20.4189	-0.311115	0.453523	0.641031	27.151	26.015	14.711	18.555	20.114	15.968
RMER6BA	352.832	0.0928314	0.454944	0.642121	339.388	329.914	355.746	366.875	377.129	347.942
UCON18	1.2479	-1.2882	0.456455	NA	2.715	0	2.675	0	1.257	0.84
X5A_LINE	13.2479	-0.370151	0.458278	0.645904	16.291	15.372	13.374	10.121	15.085	9.245
nhAT5a_ML	1.46814	1.2084	0.458689	NA	2.715	0	0	1.687	1.886	2.521
MER3	1072.6	-0.0760215	0.459565	0.645938	1091.47	1188.4	1021.77	1062.67	1035.85	1035.42
Charlie1b	341.188	0.101283	0.459609	0.645938	342.103	309.811	337.023	339.043	392.214	326.931
L1MC	763.245	0.0740325	0.460277	0.645956	769.731	737.871	723.529	797.005	783.171	768.162
MER92D	2.22731	-1.23543	0.47191	NA	0	0	9.362	3.374	0.629	0
ERVB2_1A-I_MM-int	356.227	-0.111985	0.472349	0.661959	386.902	321.636	401.218	345.791	293.532	388.283
MT2B	3336.77	-0.083192	0.473118	0.662098	3146.8	3231.73	3919.9	3338.14	3018.92	3365.12
MER5C1	20.4665	0.290008	0.474624	0.663163	17.648	20.102	17.386	19.398	21.371	26.894
Charlie17a	63.3595	0.207902	0.475222	0.663163	43.442	46.117	86.93	70.845	62.226	70.597
LTR86A1	7.21086	0.478686	0.47838	0.666521	6.788	5.912	5.35	6.747	7.543	10.926
Tigger11a	17.5868	0.313596	0.478978	0.666521	13.576	21.285	12.037	17.711	20.742	20.171
MamGypLTR3a	20.4242	0.32858	0.480227	0.667319	23.078	15.372	16.049	11.807	25.142	31.096
MLTR18A_MM	63.0021	0.212466	0.48132	0.667899	44.799	82.774	46.809	58.194	59.712	85.725
IAPEY_LTR	71.5821	-0.206552	0.482129	0.668083	51.587	92.234	85.593	58.194	52.798	89.087
X8_LINE	58.9475	-0.177576	0.484388	0.668769	67.878	52.029	68.207	48.073	57.826	59.671
MER110A	5.85379	0.611214	0.485294	0.668769	4.073	8.277	1.337	4.217	3.771	13.447
RMER17A	234.562	-0.116726	0.485311	0.668769	214.493	293.257	223.344	215.908	214.964	245.408
LTR67B	79.801	-0.156035	0.485332	0.668769	78.738	94.599	78.906	82.652	79.197	64.714
RLTR11B	493.469	0.121833	0.486252	0.669105	476.5	353.563	588.452	534.71	478.954	528.636
Charlie25	50.6903	0.212272	0.489321	0.672391	44.799	62.672	33.435	48.917	67.255	47.065
ORSL	20.2056	0.326496	0.490231	0.672706	23.078	22.467	8.024	17.711	18.856	31.096
Lx4A	1644.02	-0.0673387	0.49132	0.673265	1565.26	1670.85	1810.83	1642.93	1588.34	1585.91
LTR108c_Mam	0.454347	1.96004	0.491924	NA	0	0	0	0	1.886	0.84
MER46C	328.352	0.0956432	0.493953	0.675936	352.963	295.621	303.588	359.285	309.874	348.782
MMERVK9C_I-int	2461.04	-0.0910772	0.494952	0.676366	2673.02	2465.48	2476.85	2863.32	2130.15	2157.41
HERV16-int	18.7397	0.294149	0.497973	0.679359	13.576	13.007	24.073	20.241	21.371	20.171
RLTR26B_MM	72.4474	0.179915	0.498517	0.679359	57.017	83.956	62.857	57.351	91.14	82.363
UCON9	4.26108	-0.589992	0.498941	NA	4.073	4.73	6.687	1.687	5.028	3.362
L1ME2	498.173	-0.0797644	0.499256	0.679428	524.014	495.462	517.571	461.335	524.209	466.444
MER106B	29.0157	0.260349	0.500538	0.679703	24.436	28.38	26.748	30.362	43.998	20.171
UCON29	116.719	0.166922	0.500834	0.679703	115.392	98.146	116.353	90.243	111.253	168.928
RLTR9D2	67.3094	0.177352	0.506941	0.686846	74.665	66.219	48.146	72.532	56.569	85.725
RLTR20B5_MM	313.406	0.0998815	0.507605	0.686846	279.655	267.242	361.096	329.766	314.903	327.771
MER54B	31.6571	0.23601	0.508183	0.686846	33.939	22.467	30.76	31.205	27.028	44.543
L1VL2	2923.92	-0.0716231	0.511436	0.690299	3292.06	2899.45	2797.82	3109.59	2744.24	2700.33
MT2C_Mm	647.706	0.0708364	0.514025	0.692847	600.037	631.447	663.346	690.738	636.719	663.947
CR1_Mam	503.788	-0.0885023	0.515661	0.693617	562.026	468.264	526.932	523.746	427.413	514.349
MER47B	118.364	0.127353	0.516001	0.693617	135.755	95.781	108.329	129.039	121.938	119.342
LTRIS2	850.252	0.06806	0.518368	0.695853	829.463	773.346	888.028	880.501	843.512	886.664
MER92A	11.2901	0.360112	0.521763	0.69946	6.788	10.642	12.037	16.868	8.8	12.607
L1M3de	22.4177	-0.343297	0.524461	0.702125	47.514	9.46	18.723	16.024	27.656	15.128
Charlie17	75.6808	-0.159122	0.525375	0.702396	89.598	92.234	57.508	61.568	71.655	81.523
hAT-N1_Mam	74.6803	-0.163564	0.52745	0.704217	55.66	98.146	82.918	62.411	81.711	67.235
Lx5c	2576.75	0.0652011	0.530767	0.70769	2812.84	2380.34	2363.17	2688.73	2646.19	2569.22
MurERV4-int	1043.32	0.0817509	0.531912	0.70826	1037.17	856.12	1148.82	1147.01	1047.16	1023.65
Arthur1C	5.18041	0.546408	0.532623	NA	0	5.912	6.687	4.217	7.543	6.724
LTR48	118.331	0.116889	0.532709	0.708367	97.744	117.066	125.715	126.509	124.453	118.502
RLTR12BD_Mm	267.862	-0.0968794	0.535837	0.711352	238.929	328.731	262.129	264.825	262.105	250.451
L1ME3A	327.267	0.0867671	0.536394	0.711352	355.678	300.351	296.901	354.225	348.844	307.601
ORR1D1	4731.89	0.0585996	0.537156	0.711408	4340.09	4999.55	4567.19	4608.29	4965.53	4910.69
Eulor3	0.421204	1.80569	0.540765	NA	0	0	0	1.687	0	0.84
MLT1N2	126.089	0.115172	0.542507	0.717532	101.816	130.073	131.064	119.762	132.624	141.194
RLTR6C_Mm	36.5894	0.191251	0.546436	0.721763	32.581	37.84	32.097	30.362	42.113	44.543
LTR55	23.4539	-0.247311	0.547316	0.72196	20.363	29.562	26.748	14.338	29.542	20.171
IAPEY3C_LTR	47.5125	-0.23035	0.548642	0.721964	48.872	23.65	81.581	52.29	38.341	40.341
MurERV4_19-int	836.423	0.0807555	0.549311	0.721964	818.603	755.608	863.955	947.972	722.202	910.196
MER115	82.4467	0.127715	0.549511	0.721964	77.38	70.949	88.268	88.556	85.483	84.044
MER68	502.23	-0.0966307	0.554226	0.726536	587.819	418.6	551.006	448.684	442.498	564.775
Zaphod2	380.54	-0.128004	0.554462	0.726536	471.07	248.322	473.437	374.466	334.388	381.56
RLTR47_MM	3.66485	0.585058	0.555281	NA	1.358	4.73	2.675	1.687	5.657	5.883
LTR75B	8.69662	-0.363519	0.559236	0.730751	8.145	10.642	10.699	8.434	10.057	4.202
MLT2D	370.057	-0.0921423	0.559326	0.730751	328.527	374.848	441.339	392.177	308.617	374.836
RLTR26D_MM	201.965	-0.0913842	0.560383	0.730751	181.912	221.125	222.007	199.884	203.65	183.216
RLTR9A	194.78	-0.0986739	0.560637	0.730751	183.269	242.41	177.873	192.293	187.936	184.897
MLTR12	163.928	0.0975634	0.563199	0.733124	149.331	156.088	169.849	150.967	171.594	185.737
Kanga1b	41.3096	0.164477	0.566422	0.736348	39.369	42.569	34.772	45.543	42.741	42.862
MER44C	99.5566	-0.119571	0.57039	0.740191	112.677	88.686	109.666	110.484	86.74	89.087
RLTR1D	92.6246	0.126893	0.570878	0.740191	82.811	93.416	89.605	75.062	105.596	109.257
Ricksha_a	3.95309	0.625154	0.571683	NA	5.43	0	4.012	0.843	5.028	8.404
UCON10	7.42357	0.377327	0.571783	0.740191	6.788	4.73	8.024	7.591	10.685	6.724
L1MB3	1290.97	0.0571658	0.572374	0.740191	1295.1	1336.21	1164.87	1280.27	1365.84	1303.52
LTR16D1	27.6084	-0.210233	0.573812	0.74108	23.078	29.562	36.11	19.398	23.885	33.618
UCON17	0.385889	1.69708	0.575142	NA	0	0	0	1.687	0.629	0
MER124	38.533	0.180071	0.575154	0.741843	40.727	37.84	29.423	49.76	31.427	42.022
LTR59	0.384905	1.69408	0.576111	NA	0	0	0	0	0.629	1.681
Charlie7a	38.6635	-0.169649	0.58116	0.747662	29.866	48.482	44.134	37.109	34.57	37.82
L1M4a1	93.3686	-0.112322	0.581179	0.747662	100.459	95.781	94.955	96.99	93.025	79.001
UCON2	21.7675	0.215176	0.585268	0.751944	17.648	18.92	24.073	21.085	27.028	21.851
MLT1J1	66.8831	-0.128268	0.587358	0.753649	74.665	75.679	58.845	67.471	59.084	65.554
Charlie10b	14.2981	-0.25808	0.588936	0.754694	16.291	13.007	17.386	16.024	11.314	11.766
MER67B	23.8597	0.217162	0.590015	0.755097	20.363	30.745	14.711	23.615	22.628	31.096
MER102b	240.478	-0.0795211	0.591558	0.756093	229.426	271.972	239.393	217.595	233.191	251.291
MER5C	27.4399	0.214012	0.593337	0.757386	23.078	31.927	21.398	29.519	40.227	18.49
L1MB7	2016.52	0.0479497	0.594745	0.758203	1986.1	2004.31	1959.28	2073.9	2138.32	1937.21
MamTip2	259.859	-0.111519	0.59673	0.759754	373.326	208.118	228.694	243.74	236.334	268.941
LTR40c	42.6908	0.152113	0.599609	0.7621	36.654	48.482	36.11	42.17	49.027	43.703
L1MA4A	419.442	0.071656	0.600115	0.7621	456.137	410.323	361.096	445.311	451.298	392.485
LTRIS_Mus	1068.19	-0.0691987	0.600907	0.762126	1071.11	1053.6	1155.51	1069.42	876.196	1183.34
Tigger14a	189.876	-0.0817318	0.603739	0.763113	200.917	202.205	181.885	188.92	167.822	197.503
LTR33A_	68.253	0.139859	0.603802	0.763113	65.162	75.679	53.496	59.037	62.855	93.289
MLT1G1-int	1.20125	0.946363	0.604034	NA	0	2.365	0	3.374	0.629	0.84
MER68B	27.1682	0.201263	0.604262	0.763113	35.296	26.015	14.711	27.832	33.942	25.213
MER104	101.965	-0.101229	0.604775	0.763113	111.319	94.599	111.004	103.737	98.682	92.448
MER81	62.5932	-0.127815	0.606246	0.763994	76.023	60.307	60.183	62.411	65.369	51.267
RLTR12B	291.498	0.0709303	0.609836	0.767538	304.091	261.329	287.539	320.489	279.704	295.835
RLTR12B2	44.3767	0.146317	0.61114	0.767854	39.369	50.847	36.11	42.17	51.541	46.224
UCON14	1.70594	-0.696008	0.61236	NA	1.358	3.547	1.337	0.843	0.629	2.521
Kanga1a	46.081	-0.146812	0.612474	0.767854	50.229	46.117	49.484	34.579	54.055	42.022
MamRep564	14.2301	0.254503	0.612722	0.767854	19.006	9.46	10.699	11.807	17.599	16.809
RLTR41B	27.601	0.191955	0.613195	0.767854	35.296	26.015	16.049	24.458	30.17	33.618
RMER16B	9.85633	0.332318	0.614981	0.769115	6.788	15.372	4.012	7.591	16.971	8.404
UCON26	8.38599	-0.314877	0.6181	0.771721	8.145	13.007	6.687	5.06	8.171	9.245
L1M7	76.2809	0.129142	0.618872	0.771721	90.956	57.942	69.544	89.4	61.598	88.246
RLTR44B	12.9969	0.259857	0.620215	0.771721	8.145	15.372	12.037	10.964	18.856	12.607
RLTR34C_MM	60.8981	0.12529	0.620394	0.771721	54.302	56.759	64.195	55.664	74.797	59.671
LTR68	13.2047	-0.269023	0.62097	0.771721	5.43	18.92	18.723	12.651	10.057	13.447
MER20B	129.407	0.0959951	0.623133	0.772329	146.615	115.884	113.678	125.665	152.737	121.864
MTEa	3763.05	0.0403663	0.624571	0.772329	3583.93	3755.57	3791.51	3716.83	3824.09	3906.36
Kanga1d	27.0168	-0.181814	0.625489	0.772329	20.363	29.562	36.11	21.085	23.885	31.096
ERVL-int	96.7867	0.0970975	0.625746	0.772329	96.386	94.599	89.605	107.954	100.568	91.608
MER72B	12.1654	-0.25046	0.625813	0.772329	13.576	14.19	12.037	9.277	13.828	10.085
RLTR16B_MM	607.651	0.0699882	0.62615	0.772329	532.16	541.579	704.806	676.4	573.236	617.723
IAPLTR3	14.3432	0.235379	0.628949	0.774814	12.218	15.372	12.037	15.181	19.485	11.766
RMER16B2	59.2075	0.12735	0.630511	0.77559	55.66	47.299	66.87	74.218	56.569	54.629
L1M3b	11.5448	-0.271551	0.631148	0.77559	12.218	17.737	8.024	6.747	14.457	10.085
MER67A	10.5717	0.281702	0.633567	0.777595	6.788	5.912	16.049	13.494	11.942	9.245
UCON11	3.14121	0.49793	0.633826	NA	4.073	1.182	2.675	1.687	5.028	4.202
MURVY-LTR	134.676	-0.081111	0.635533	0.77904	142.543	133.621	139.089	132.412	125.081	135.311
Eulor5B	1.31063	-1.00794	0.636216	NA	0	0	5.35	0	2.514	0
Eulor6E	7.64154	-0.308748	0.637003	0.779875	8.145	10.642	6.687	5.904	9.428	5.043
MLT1B	1571.68	-0.0486163	0.639867	0.782412	1573.4	1695.68	1524.63	1442.2	1526.74	1667.43
MamGypLTR1d	44.6256	0.150964	0.640891	0.782695	28.509	57.942	40.122	37.109	50.284	53.788
MamRep4096	14.9737	0.226055	0.642625	0.783279	16.291	11.825	13.374	21.085	16.342	10.926
MER45R	29.64	0.207609	0.642955	0.783279	39.369	16.555	26.748	18.555	27.028	49.586
MLT1E1	59.7368	0.132448	0.645362	0.785243	44.799	55.577	70.882	44.7	71.026	71.437
L1MEa	62.3509	-0.133147	0.648366	0.786947	74.665	76.862	44.134	70.002	64.74	43.703
Tigger16b	39.6303	0.17005	0.648588	0.786947	33.939	46.117	32.097	43.013	59.084	23.532
Ricksha	189.551	0.0944344	0.649152	0.786947	219.923	144.263	185.897	183.016	164.68	239.525
LTR89	101.296	0.129768	0.65291	0.790533	104.531	63.854	121.703	118.075	71.026	128.587
L4_C_Mam	54.5225	0.117971	0.659015	0.796948	51.587	53.212	52.158	44.7	59.084	66.395
Charlie9	117.933	0.0875016	0.661109	0.798503	122.18	99.329	121.703	108.798	114.396	141.194
MLT1H1-int	2.04264	0.558958	0.667815	NA	1.358	3.547	0	1.687	3.143	2.521
L4_A_Mam	103.236	0.082586	0.667855	0.804708	90.956	102.876	106.991	107.111	108.11	103.374
LTRIS5	20.9602	0.169825	0.667875	0.804708	21.721	18.92	18.723	21.085	25.142	20.171
MER97d	6.65433	0.295503	0.669594	0.805796	4.073	7.095	6.687	8.434	6.914	6.724
LTR39	0.197081	-1.71797	0.673739	NA	0	1.182	0	0	0	0
LTR75_1	0.197081	-1.71797	0.673739	NA	0	1.182	0	0	0	0
MARINER1_EC	0.197081	-1.71797	0.673739	NA	0	1.182	0	0	0	0
MMAR1	333.373	-0.0555806	0.674504	0.809858	362.466	321.636	335.685	349.164	328.731	302.558
Tigger20a	79.7118	-0.0919776	0.675012	0.809858	90.956	72.132	84.256	72.532	83.597	74.799
Zaphod3	38.9215	0.128298	0.675428	0.809858	32.581	37.84	41.459	37.953	48.398	35.298
LTR31	23.6344	0.248678	0.676351	0.809981	20.363	41.387	2.675	33.736	20.114	23.532
IAPEY3_LTR	73.5354	0.108372	0.678327	0.810271	81.453	55.577	76.231	71.688	94.911	61.352
MLT1F2-int	16.5172	-0.230571	0.678863	0.810271	23.078	21.285	9.362	16.868	22.628	5.883
RMER19A	934.92	-0.0474985	0.679053	0.810271	857.972	966.091	1025.78	958.936	853.569	947.175
LTR85c	74.1581	0.12297	0.680542	0.811068	81.453	48.482	82.918	80.966	52.798	98.331
LTR86A2	4.17875	-0.352703	0.681853	NA	4.073	4.73	5.35	2.53	5.028	3.362
RLTR13B1	325.248	0.0533155	0.687215	0.818034	297.304	352.381	307.6	324.706	340.045	329.452
RLTR8	93.2523	-0.0847002	0.688108	0.818111	97.744	111.154	78.906	87.713	94.911	89.087
RLTR4_MM-int	2321.92	0.0563572	0.689199	0.818424	2036.33	2350.78	2442.08	2017.39	2270.32	2814.63
MER99	63.179	-0.0962236	0.691028	0.819611	76.023	63.854	56.17	57.351	63.483	62.193
SRV_MM-int	673.599	0.0707765	0.694296	0.821661	562.026	632.63	775.687	678.087	544.323	848.844
UCON31	15.747	-0.1829	0.69442	0.821661	13.576	15.372	21.398	16.868	16.342	10.926
LTR53	16.9557	0.175993	0.695881	0.822405	21.721	14.19	12.037	16.024	20.114	17.649
MLT1E2	408.271	0.0481934	0.69703	0.822757	408.623	415.053	381.157	387.96	442.498	414.337
UCON5	1.78785	-0.596867	0.697142	NA	0	1.182	5.35	0	2.514	1.681
MLT1E1A	178.743	-0.0650217	0.698589	0.822757	190.057	191.563	167.174	177.112	193.593	152.96
RLTR25B	1078.6	-0.0409165	0.698677	0.822757	1079.25	1071.33	1130.1	1079.54	974.25	1137.12
Charlie16a	38.5883	-0.121971	0.699549	0.822803	54.302	31.927	34.772	34.579	38.97	36.979
ORR1A3-int	1086.14	0.0387645	0.700681	0.823155	1024.95	1038.22	1151.49	1137.73	1083.62	1080.81
MER31B	116.27	0.0717282	0.704436	0.826582	114.034	106.424	120.365	115.545	131.995	109.257
LTR91	0.314274	1.43732	0.705037	NA	0	0	0	0	1.886	0
Charlie17b	115.56	-0.0795981	0.708653	0.830545	108.604	125.344	121.703	97.833	98.682	141.194
MLT1E-int	3.16861	-0.428919	0.711116	NA	1.358	9.46	0	2.53	3.143	2.521
LTR33	169.37	0.0600911	0.712439	0.833768	154.761	185.65	156.475	179.642	169.079	170.609
MER63B	95.718	0.0773974	0.713395	0.833768	100.459	105.241	73.557	97.833	100.568	96.651
Lx2	2794.94	-0.0302502	0.71455	0.833768	2749.04	2893.54	2829.92	2707.29	2792.01	2797.82
MMTV-int	38.5708	-0.117562	0.714779	0.833768	38.011	37.84	44.134	44.7	26.399	40.341
L1MC5a	682.948	0.0428839	0.715991	0.834198	695.066	598.338	726.204	663.749	713.402	700.926
RMER3D2	0.665303	-0.7727	0.724309	NA	0	1.182	1.337	0.843	0.629	0
L1ME3Cz	262.213	-0.0532509	0.72676	0.845747	293.231	268.424	239.393	286.753	252.676	232.802
LTR108d_Mam	1.81455	-0.465139	0.729467	NA	2.715	3.547	0	1.687	1.257	1.681
BGLII_C	3.06563	0.386936	0.730195	NA	5.43	0	2.675	1.687	4.4	4.202
L1MEf	646.1	-0.0486134	0.731113	0.849811	752.083	606.615	613.863	594.591	725.345	584.105
LTR16B2	33.8827	-0.127266	0.732769	0.850736	32.581	52.029	21.398	32.892	38.341	26.054
Eulor12	3.4066	-0.410845	0.733983	NA	1.358	3.547	6.687	7.591	1.257	0
MER66B	4.28948	0.315352	0.735286	NA	1.358	4.73	5.35	7.591	5.028	1.681
UCON22	2.71131	-0.417009	0.735717	NA	8.145	1.182	0	3.374	1.886	1.681
Charlie4z	177.994	-0.0595691	0.736289	0.853819	161.549	162.001	222.007	168.678	182.279	171.45
RMER3D1	1.02439	0.611627	0.740341	NA	0	2.365	0	0.843	1.257	1.681
MER105	127.449	-0.0610021	0.743408	0.861063	128.967	119.431	141.764	123.135	111.882	139.513
Tigger1a_Art	31.6622	0.107133	0.745346	0.862297	36.654	29.562	25.41	32.892	35.199	30.256
L1ME3E	75.5573	-0.0750045	0.748023	0.862813	70.593	69.767	92.28	83.496	71.655	65.554
LTR79	81.5747	0.0828317	0.74904	0.862813	48.872	93.416	94.955	86.026	80.454	85.725
RLTR20A2	60.9168	-0.0783222	0.749527	0.862813	65.162	61.489	61.52	53.977	67.883	55.469
MER90a	64.1162	0.092092	0.752703	0.862813	67.878	66.219	52.158	85.183	70.397	42.862
LTR16B1	16.3533	0.152279	0.752976	0.862813	23.078	14.19	9.362	19.398	19.485	12.607
MLT1D-int	50.6074	-0.0911824	0.753042	0.862813	46.157	52.029	58.845	35.422	59.084	52.107
RLTR19C	67.614	-0.0768054	0.753394	0.862813	63.805	80.409	64.195	56.507	76.054	64.714
MLTR14	1734.05	0.0287695	0.753648	0.862813	1696.94	1641.29	1812.17	1773.65	1710.28	1769.96
RMER21A	470.43	0.0420917	0.755675	0.862813	412.695	484.819	492.16	462.179	438.727	531.998
X7C_LINE	17.387	-0.1399	0.755816	0.862813	12.218	22.467	20.061	13.494	20.114	15.968
Tigger7	1745.39	-0.0344824	0.755849	0.862813	1835.41	1878.97	1584.81	1691	1856.73	1625.41
MER106A	42.8202	-0.0969175	0.756643	0.862813	40.727	37.84	54.833	36.266	52.798	34.458
MamGypLTR2b	8.16092	0.217153	0.757144	0.862813	8.145	13.007	1.337	7.591	8.8	10.085
MLT1I-int	0.281131	1.22734	0.757896	NA	0	0	0	1.687	0	0
Charlie13b	29.1604	-0.108814	0.758741	0.863636	40.727	23.65	26.748	26.145	30.799	26.894
LTR40b	97.2281	0.0656065	0.760722	0.864894	85.526	111.154	88.268	106.267	108.11	84.044
RMER6A	3819.34	-0.0287615	0.765029	0.868791	3669.46	4126.88	3775.46	3921.77	3885.06	3537.41
MLT1C	1040.75	0.0289203	0.767176	0.869512	1027.67	1060.69	1003.04	1010.38	1100.59	1042.14
RMER6B	674.87	0.0342402	0.767423	0.869512	686.921	604.25	710.155	717.726	681.346	648.819
HUERS-P3b-int	0.244831	1.0521	0.767974	NA	0	0	0	0	0.629	0.84
MER66C	0.244831	1.0521	0.767974	NA	0	0	0	0	0.629	0.84
L1M6B	19.4241	0.133989	0.768677	0.869647	12.218	14.19	29.423	17.711	24.513	18.49
RLTR44A	18.1378	0.140229	0.769393	0.869647	16.291	26.015	9.362	21.085	22.628	13.447
MamRep605	452.246	0.0406403	0.770184	0.869647	500.936	437.52	398.543	467.239	411.699	497.54
MLT1E3	238.174	0.0415413	0.772433	0.87017	236.214	250.687	216.658	240.367	231.306	253.813
MuLV-int	91.8552	-0.0630444	0.773204	0.87017	86.883	109.971	84.256	79.279	87.368	103.374
L1VL1	604.05	0.0313392	0.773289	0.87017	593.25	590.06	608.513	618.206	576.379	637.894
RLTR1E_MM	3.46659	0.313881	0.774042	NA	6.788	0	2.675	2.53	6.285	2.521
L1MA5A	354.765	-0.0391178	0.777257	0.87364	354.321	315.724	409.242	344.104	346.33	358.868
RLTR20B4_MM	75.0916	0.0667387	0.780537	0.87633	67.878	80.409	72.219	68.315	93.654	68.076
MER97a	2.87789	0.361234	0.781484	NA	4.073	3.547	0	0	6.285	3.362
MER70-int	3.71838	0.251172	0.783324	NA	2.715	4.73	2.675	4.217	3.771	4.202
Tigger9a	49.0024	0.0974944	0.783486	0.878264	29.866	75.679	36.11	54.82	57.198	40.341
RLTR13D6	121.411	0.063008	0.784037	0.878264	108.604	143.081	104.317	149.28	130.738	92.448
Cheshire	494.717	-0.0388315	0.786673	0.879856	547.093	428.06	529.607	543.988	478.325	441.231
RLTR20C2_MM	570.379	-0.0327438	0.789318	0.879856	534.875	584.148	611.188	521.216	553.122	617.723
MER51-int	5.64626	0.211125	0.79011	NA	4.073	2.365	9.362	7.591	6.285	4.202
ORR1C1-int	298.52	0.0371428	0.790228	0.879856	333.957	267.242	283.527	301.934	306.103	298.356
Tigger12A	21.2711	-0.123381	0.790388	0.879856	38.011	14.19	14.711	17.711	24.513	18.49
RLTR31C_MM	284.582	0.0404866	0.790398	0.879856	257.935	307.446	276.84	275.789	328.102	261.377
MER5A1	884.555	-0.0288888	0.790895	0.879856	890.553	817.098	973.621	873.754	895.053	857.248
RLTR19B	87.7924	-0.0600265	0.793042	0.879856	84.168	82.774	101.642	105.424	75.426	77.32
MER52-int	20.7848	0.118276	0.793442	0.879856	13.576	28.38	17.386	19.398	15.714	30.256
RLTR50B	34.1981	-0.0884524	0.793473	0.879856	27.151	42.569	36.11	25.302	39.599	34.458
LTR90A	9.6915	-0.152937	0.800738	0.886223	9.503	10.642	10.699	8.434	13.828	5.043
BGLII_A	68.728	-0.0634651	0.80101	0.886223	71.95	82.774	56.17	57.351	78.569	65.554
ORR1A1-int	1644.78	-0.0238016	0.80203	0.88636	1540.82	1699.23	1734.6	1661.48	1632.34	1600.2
MLT1F2	436.268	0.0305485	0.803746	0.887264	414.053	470.629	409.242	462.179	426.156	435.348
MamRep1894	3.55588	-0.224777	0.807189	NA	2.715	4.73	4.012	3.374	3.143	3.362
RLTR28B	114.763	-0.0549829	0.807284	0.890152	80.095	143.081	127.052	109.641	109.367	119.342
RLTR5_Mm	107.032	0.0684239	0.808164	0.890152	66.52	132.438	113.678	98.677	85.483	145.396
LTR9D	0.366332	-0.756205	0.810656	NA	1.358	0	0	0	0	0.84
MER65D	10.185	0.14081	0.811984	0.893364	4.073	14.19	10.699	10.121	11.942	10.085
MYSERV-int	603.457	-0.0287903	0.813288	0.893802	670.63	584.148	573.741	646.881	581.407	563.935
LTR9	0.337154	-0.756204	0.815619	NA	0	1.182	0	0	0	0.84
Mam_R4	6.08175	0.179087	0.816303	0.89604	5.43	2.365	9.362	5.06	5.028	9.245
MER74A	80.4506	0.0499531	0.817137	0.89604	76.023	78.044	82.918	91.086	77.311	77.32
MLT1L-int	0.327657	-0.756204	0.817317	NA	0	0	1.337	0	0.629	0
RMER21B	309.098	-0.0316969	0.818628	0.896679	272.868	332.279	331.673	303.621	297.303	316.846
MER31-int	117.044	0.044789	0.820982	0.898262	135.755	98.146	112.341	126.509	121.938	107.576
MER132	2.62103	-0.268376	0.821088	NA	0	5.912	2.675	1.687	3.771	1.681
Charlie23a	34.4412	-0.0714587	0.822552	0.898983	38.011	34.292	33.435	40.483	30.17	30.256
MER103C	328.623	-0.0392624	0.827806	0.903727	332.6	254.234	413.254	294.344	326.845	350.463
RMER17B2	114.513	0.0439563	0.828737	0.903744	133.04	118.249	86.93	115.545	115.653	117.662
LTR104_Mam	27.9739	-0.0760096	0.830189	0.904329	23.078	29.562	33.435	32.049	27.028	22.692
MER94B	6.01781	-0.16151	0.831598	0.90441	2.715	9.46	6.687	7.591	3.771	5.883
LTR28B	20.6209	-0.0867419	0.832094	0.90441	21.721	27.197	14.711	18.555	21.371	20.171
RMER17C	1241.54	0.0287877	0.835105	0.906004	1024.95	1472.19	1188.94	1263.4	1230.7	1269.06
BGLII_B2	126.284	0.0405428	0.837139	0.906004	108.604	139.533	125.715	115.545	148.966	119.342
MLTR18D_MM	196.495	0.0331505	0.837437	0.906004	179.197	216.395	187.235	194.823	218.106	183.216
MER68-int	26.4937	-0.0779211	0.838015	0.906004	31.224	20.102	30.76	18.555	31.427	26.894
MTE2b	2956.65	0.0170424	0.838145	0.906004	2854.93	3063.82	2898.13	2973.8	2977.43	2971.79
X6B_LINE	59.5002	-0.0674044	0.840894	0.907981	93.671	33.11	56.17	63.254	50.284	60.512
LTR16E1	50.9234	-0.0528236	0.844597	0.910985	51.587	42.569	61.52	53.977	47.141	48.745
Charlie4	17.6165	-0.112087	0.847721	0.912817	27.151	23.65	4.012	24.458	16.342	10.085
MER21C	1003.91	-0.022637	0.848144	0.912817	1067.04	871.492	1098	994.359	1002.53	990.038
Eulor8	10.6326	-0.109766	0.850853	0.913895	8.145	15.372	9.362	15.181	8.171	7.564
LTR28	1.51733	0.309219	0.850863	NA	2.715	0	1.337	2.53	0	2.521
RLTR40	556.048	0.0243302	0.851866	0.913895	623.116	484.819	546.993	591.218	560.665	529.477
RMER1B	2275.85	0.0170832	0.851921	0.913895	2159.86	2392.17	2234.78	2206.31	2350.77	2311.21
Eulor9B	1.6052	-0.320183	0.855261	NA	5.43	0	0	1.687	2.514	0
L1M2a1	0.537173	0.504101	0.856279	NA	0	0	1.337	0	1.886	0
L1MA5	893.488	0.0199635	0.856842	0.918177	966.576	802.908	893.378	922.671	901.338	874.057
MER131	89.4081	-0.0442551	0.860707	0.921321	95.029	80.409	96.292	103.737	60.969	100.012
MLTR31A_MM	48.4687	0.046954	0.86202	0.921727	48.872	48.482	45.471	56.507	45.255	46.224
MER127	13.0465	0.0930954	0.863646	0.922467	20.363	7.095	10.699	10.121	15.714	14.287
L1ME4c	166.808	0.0297791	0.865449	0.923395	180.554	133.621	181.885	169.522	172.222	163.045
MamRep137	94.1788	0.0373634	0.866863	0.923541	108.604	72.132	98.967	96.147	104.339	84.884
MLTR18C_MM	176.606	0.0325647	0.867456	0.923541	150.688	206.935	165.837	204.944	186.679	144.556
MER125	3.72571	-0.155207	0.872082	NA	8.145	2.365	1.337	3.374	3.771	3.362
ERVB2_1-I_MM-int	25.1527	0.0581508	0.87421	0.92973	27.151	20.102	26.748	23.615	23.885	29.415
MamGypLTR1c	2.81905	-0.206758	0.874812	NA	6.788	2.365	0	0	4.4	3.362
MLT1H-int	189.101	-0.0387828	0.879313	0.933163	271.51	121.796	181.885	214.221	155.251	189.939
MER34A1	1154.71	-0.0257121	0.879327	0.933163	1372.48	982.646	1139.46	1179.06	908.252	1346.38
MLT1H2-int	5.82039	0.108515	0.881966	0.934959	5.43	4.73	6.687	6.747	6.285	5.043
MLT1F-int	60.6806	0.0390832	0.886458	0.937533	69.235	56.759	53.496	79.279	56.569	48.745
RLTR41A2	121.38	0.0263566	0.888804	0.937533	123.537	132.438	104.317	118.075	116.281	133.63
L1MA9	799.403	0.017725	0.890671	0.937533	893.268	770.981	719.517	880.501	805.17	726.98
RLTR31_Mur	209.954	0.0230428	0.891209	0.937533	175.124	214.03	235.381	235.306	207.421	192.461
RLTR13F	20.3279	0.0572595	0.892063	0.937533	16.291	15.372	28.085	21.928	17.599	22.692
LTR102_Mam	7.45272	0.0941763	0.89424	0.937533	8.145	9.46	4.012	3.374	8.8	10.926
MamGypLTR3	7.15823	-0.095272	0.895806	0.937533	6.788	3.547	12.037	3.374	8.8	8.404
MamTip3	20.0402	0.0574723	0.896213	0.937533	29.866	11.825	17.386	21.085	18.228	21.851
RLTR30	187.383	-0.0203517	0.896588	0.937533	173.766	193.928	197.934	200.727	177.251	180.694
L1MC4	1601.57	-0.0125791	0.897302	0.937533	1639.92	1499.39	1687.79	1579.67	1661.25	1541.37
L1M3a	0.971759	0.245886	0.897784	NA	0	0	2.675	1.687	0.629	0.84
RLTR13G	2319.46	0.0494305	0.898695	0.937533	3115.58	1467.46	2256.18	3072.48	1714.05	2291.04
MTB_Mm-int	274.97	0.0180612	0.898785	0.937533	248.432	282.614	288.877	285.066	291.018	253.813
MLTR13	35.1616	-0.0420848	0.898953	0.937533	32.581	44.934	29.423	38.796	38.341	26.894
MERX	21.9929	0.0513549	0.89929	0.937533	14.933	28.38	21.398	23.615	25.142	18.49
MER68C	6.49451	0.0960183	0.900272	0.937533	4.073	11.825	2.675	7.591	4.4	8.404
Eulor9A	18.1739	0.0552644	0.900364	0.937533	19.006	23.65	10.699	18.555	19.485	17.649
MER117	138.412	-0.0240323	0.900525	0.937533	115.392	132.438	171.186	134.943	144.566	131.949
MER44D	227.349	-0.019056	0.903802	0.939185	255.219	210.482	222.007	215.065	252.048	209.269
L1MDb	117.671	0.0260262	0.904013	0.939185	104.531	139.533	105.654	94.46	130.738	131.109
MLT1E	131.559	0.0226155	0.904991	0.939214	131.682	151.358	108.329	123.135	139.538	135.311
L1MC3	952.782	0.0118106	0.906994	0.940305	993.727	949.536	904.077	953.876	996.878	918.6
RLTR43C	31.1297	0.0415772	0.909371	0.94178	24.436	27.197	40.122	33.736	22.628	38.66
MER133A	0.913986	0.215816	0.911102	NA	1.358	1.182	0	1.687	1.257	0
MLT1A0-int	53.5882	-0.032392	0.916783	0.948434	50.229	44.934	68.207	43.013	72.283	42.862
L1MEb	50.8222	-0.0283575	0.917716	0.948434	55.66	55.577	42.797	55.664	54.055	41.182
X7D_LINE	4.05116	0.0992788	0.921024	NA	8.145	3.547	0	4.217	2.514	5.883
MLT1A0	1666.17	-0.00991774	0.921078	0.950914	1661.64	1714.61	1639.64	1516.42	1711.54	1753.16
L1_Mur1	1206.59	0.0111945	0.922428	0.951314	1360.27	1137.55	1108.7	1244	1235.1	1153.92
LTR37A	39.0652	-0.0303476	0.928077	0.956142	32.581	41.387	44.134	53.977	32.056	30.256
L4_B_Mam	50.257	0.0250239	0.929045	0.956143	44.799	62.672	41.459	58.194	46.513	47.905
MER45A	96.9482	0.0168474	0.932754	0.95896	96.386	92.234	100.304	96.147	89.882	106.736
MLT1A1	884.305	0.0080849	0.934422	0.959677	885.123	903.419	857.268	872.067	918.938	869.014
RMER1A	1463.56	0.00870367	0.937774	0.960484	1373.84	1641.29	1361.46	1402.56	1502.86	1499.34
UCON8	7.97407	-0.051321	0.938109	0.960484	8.145	9.46	6.687	11.807	7.543	4.202
MLT1-int	97.4782	-0.0156758	0.938125	0.960484	103.174	105.241	85.593	101.207	100.568	89.087
MER53	479.287	0.00927258	0.940995	0.9615	507.724	435.155	490.823	452.058	471.411	518.551
RLTR13E	337.09	-0.0119837	0.941063	0.9615	371.969	319.271	323.649	403.141	288.504	316.005
FAM	49.3883	0.0206556	0.943045	0.962529	51.587	36.657	58.845	51.447	41.484	56.309
L1M4	3880.76	0.00520112	0.954323	0.973035	4109.31	3762.67	3750.05	4020.45	3946.66	3695.41
MT-int	209.023	-0.00784004	0.958227	0.975326	203.633	208.118	216.658	226.872	197.993	200.865
RMER17C2	358.839	-0.0071731	0.958544	0.975326	342.103	413.87	322.311	359.285	355.758	359.708
Eulor4	0.104758	0.205587	0.959817	NA	0	0	0	0	0.629	0
LTR36	0.140073	0.205587	0.959817	NA	0	0	0	0	0	0.84
LTR45C	0.104758	0.205587	0.959817	NA	0	0	0	0	0.629	0
LTR9A1	0.140565	0.205587	0.959817	NA	0	0	0	0.843	0	0
MER136	0.140073	0.205587	0.959817	NA	0	0	0	0	0	0.84
MER76-int	0.104758	0.205587	0.959817	NA	0	0	0	0	0.629	0
MER83B-int	0.140565	0.205587	0.959817	NA	0	0	0	0.843	0	0
RMER3D3	0.140073	0.205587	0.959817	NA	0	0	0	0	0	0.84
Ricksha_b	0.104758	0.205587	0.959817	NA	0	0	0	0	0.629	0
Tigger1a_Mars	0.140565	0.205587	0.959817	NA	0	0	0	0.843	0	0
UCON16	0.140565	0.205587	0.959817	NA	0	0	0	0.843	0	0
UCON24	0.104758	0.205587	0.959817	NA	0	0	0	0	0.629	0
L1MC4a	731.399	-0.0048064	0.965099	0.980985	719.502	744.966	734.228	677.244	786.314	726.14
MTEa-int	471.104	0.00522405	0.967159	0.982069	412.695	501.374	496.172	452.058	472.668	491.657
LTR109A2	4.24529	0.034181	0.969911	NA	4.073	5.912	2.675	4.217	6.914	1.681
RMER30	1157.66	-0.0049129	0.970279	0.983805	1323.61	955.449	1200.98	1160.51	1148.99	1156.44
MLT1N2-int	0.47109	0.0966685	0.970505	NA	1.358	0	0	0	0.629	0.84
MER112	67.1615	0.0088087	0.97086	0.983805	67.878	79.227	53.496	64.941	68.512	68.916
LTR83	12.0196	0.0208096	0.972119	0.984071	17.648	13.007	5.35	6.747	17.599	11.766
ERVB4_3-LTR_MM	1.21583	-0.0567195	0.973609	NA	1.358	2.365	0	1.687	1.886	0
L1Md_F	2022.22	-0.00344833	0.976298	0.98729	2219.59	1850.59	2003.41	2186.91	1822.16	2050.67
MLT1J2	312.989	-0.00418558	0.979431	0.988807	295.946	267.242	377.145	316.272	283.475	337.857
L1ME3C	51.3066	0.00714264	0.979799	0.988807	57.017	35.475	61.52	50.604	52.798	50.426
RLTR46B	10.8995	-0.011244	0.984866	0.992906	10.86	17.737	4.012	10.964	10.057	11.766
LTR65	110.828	-0.00344736	0.986489	0.993029	118.107	98.146	116.353	127.352	94.911	110.098
L1M5	3681.27	-0.00143943	0.986999	0.993029	3864.95	3549.82	3635.03	3835.74	3663.81	3538.25
Eulor11	1.76497	0.0268118	0.987964	NA	0	0	5.35	0	4.4	0.84
LTR75	62.9951	0.00384618	0.989692	0.993613	52.944	44.934	90.943	59.037	55.312	74.799
L5	11.946	0.00650745	0.989955	0.993613	10.86	14.19	10.699	10.121	13.2	12.607
MLT1E2-int	21.5992	0.00513714	0.990596	0.993613	16.291	30.745	17.386	28.675	21.371	15.128
RLTR17B_Mm	2312.63	-0.00109655	0.994117	0.996134	2686.59	1780.82	2474.18	2411.26	2262.14	2260.78
RMER19B	3891.19	0.000425445	0.996074	0.997083	3692.54	4047.65	3930.59	3840.81	3816.55	4018.98
Plat_L3	110.542	4.26876e-05	0.999829	0.999829	100.459	101.694	129.727	99.52	112.51	119.342
(CATTC)n	0	NA	NA	NA	0	0	0	0	0	0
CENSAT_MC	0	NA	NA	NA	0	0	0	0	0	0
Charlie1b_Mars	0	NA	NA	NA	0	0	0	0	0	0
Cheshire_Mars	0	NA	NA	NA	0	0	0	0	0	0
Eulor6A	0	NA	NA	NA	0	0	0	0	0	0
Eulor6C	0	NA	NA	NA	0	0	0	0	0	0
Eulor7	0	NA	NA	NA	0	0	0	0	0	0
HERVL32-int	0	NA	NA	NA	0	0	0	0	0	0
LTR23-int	0	NA	NA	NA	0	0	0	0	0	0
LTR27C	0	NA	NA	NA	0	0	0	0	0	0
LTR44	0	NA	NA	NA	0	0	0	0	0	0
LTR52-int	0	NA	NA	NA	0	0	0	0	0	0
MER133B	0	NA	NA	NA	0	0	0	0	0	0
MER47C	0	NA	NA	NA	0	0	0	0	0	0
MER49	0	NA	NA	NA	0	0	0	0	0	0
MER4CL34	0	NA	NA	NA	0	0	0	0	0	0
MER50	0	NA	NA	NA	0	0	0	0	0	0
MER57E3	0	NA	NA	NA	0	0	0	0	0	0
MER66A	0	NA	NA	NA	0	0	0	0	0	0
MER83A-int	0	NA	NA	NA	0	0	0	0	0	0
MLT1E1-int	0	NA	NA	NA	0	0	0	0	0	0
MLT1K-int	0	NA	NA	NA	0	0	0	0	0	0
MLT1O-int	0	NA	NA	NA	0	0	0	0	0	0
MamRep1161	0	NA	NA	NA	0	0	0	0	0	0
RLTR43A	0	NA	NA	NA	0	0	0	0	0	0
RLTR43B	0	NA	NA	NA	0	0	0	0	0	0
RMER3D4	0	NA	NA	NA	0	0	0	0	0	0
RNLTR23	0	NA	NA	NA	0	0	0	0	0	0
